# Supplementary material for: Small RNAs derived from tRNAs and rRNAs are highly enriched in exosomes from both old and new world Leishmania providing evidence for conserved exosomal RNA Packaging
Source: BMC Genomics. 2015 Mar 5;16(1):151. doi: 10.1186/s12864-015-1260-7 (PMC4352550; doi:10.1186/s12864-015-1260-7)
Supplement: Additional file 3: Table S1. — Sequences found in L. donovani and L. braziliensis exosomes. File 1 ‘LD_Collapsed_reads.tab’: Collapsed Read IDs including full nucleotide sequences, File 2 ‘LD_vsLdoB-bowtie2-HTseq.tab’: Results of the Bowtie2 alignment of the L. donovani exosome sequencing library against the LdBPK reference genome, File 3 ‘LD_vsLmjF-bowtie2-HTseq.tab’: Results of the Bowtie2 alignment of the L. donovani exosome sequencing library against the LmjF reference genome. File 4 ‘LB_Collapsed_reads.tab’: Collapsed Reads including full nucleotide sequences, File 5 ‘LB_vsLbrM-bowtie2-HTseq.tab’: Results of the Bowtie2 alignment of the L. braziliensis exosome sequencing library against the LbrM reference genome, File 6 ‘LB_vsLmjF-bowtie2-HTseq.tab’: Results of the Bowtie2 alignment of the L. braziliensis exosome sequencing library against the LmjF reference genome. “cRead ID” refers to the identifier of the collapsed read, which is composed of the cRead number, followed by the number of copies. “Strand” refers to the strand the reads were aligning with, plus = top strand, minus = bottom strand. [file 12864_2015_1260_MOESM3_ESM.zip › LB_Collapsed_reads.tab]

cRead-ID reads	Length (nt)	sequence
1-9371	9371	32	TTCTCGGTAGTATAGTGGTTAGTATACCCGCC
2-7866	7866	35	TTCTCGGTAGTATAGTGGTTAGTATACCCGCCTGT
3-5749	5749	24	ATCACCTCGGACTCTGAATCCGAT
4-5453	5453	47	CTGCCAGATGGGGAGTTTGGCTGGGGCGGCATATCTGTTACACGACA
5-4961	4961	52	ATCGTGAGGGAAGTATGGGGTAGTACGAGAGGAACTCCCATGCCGTGCCTCT
6-4614	4614	20	ATGGCTTTTGCTTCCTAAGC
7-4355	4355	30	AAGACTTTGGATTGAGGTTCCAATCCTTTC
8-4210	4210	34	TTCTCGGTAGTATAGTGGTTAGTATACCCGCCTG
9-3586	3586	22	GTTGGAGTGTGCCTGTTTGGAC
10-3272	3272	55	ATAGGTGGAAGCGCAAGCGCAAATGAAATACCACCACTCGGAACGTTGCTTCACT
11-2630	2630	81	CTGTGCGGCGACATCTGAGGTGTAGTATAGGTGGAAGCGCAAGCGCAAATGAAATACCACCACTCGGAACGTTGCTTCACT
12-2582	2582	31	TTCTCGGTAGTATAGTGGTTAGTATACCCGC
13-2424	2424	21	ACCTCGGACTCTGAATCCGAT
14-2099	2099	21	GGTGAGATGGTCGAGTGGTCT
15-1744	1744	53	AGGTGGAAGCGCAAGCGCAAATGAAATACCACCACTCGGAACGTTGCTTCACT
16-1680	1680	58	AGTATAGGTGGAAGCGCAAGCGCAAATGAAATACCACCACTCGGAACGTTGCTTCACT
17-1633	1633	73	TTCTCGGTAGTATAGTGGTTAGTATACCCGCCTGTCACGCGGGTGACCCGGGTTCATTTCCCGGCCGGGAAGC
18-1576	1576	25	GAAGGGCTAAGCGGGGAAAGAAGAC
19-1553	1553	50	CTGCCAGATGGGGAGTTTGGCTGGGGCGGCATATCTGTTACACGACAACG
20-1552	1552	31	TCTCGGTAGTATAGTGGTTAGTATACCCGCC
21-1528	1528	41	AAGGTGAAATTTTGGGCAACAGCAGGTCTGTGATGCTCCTC
22-1481	1481	59	CGCAGGTATCGTGAGGGAAGTATGGGGTAGTACGAGAGGAACTCCCATGCCGTGCCTCT
23-1411	1411	34	GGTGAGATGGTCGAGTGGTCTAAGACTTTGGATT
24-1384	1384	45	GTTCTTCAGATGTTGTTTTGGCGCTCGCCGCCTTAGCACGCTGAT
25-1287	1287	49	AGCCGTTCTTCAGATGTTGTTTTGGCGCTCGCCGCCTTAGCACGCTGAT
26-1254	1254	73	TTCTCGGTAGTATAGTGGTTAGTATACCCGCCTGTCGCGCGGGTGACCCGGGTTCAATTCCCGGCCGGGAAGC
27-1245	1245	36	TCCGATGTGGTATAGTGGATAGAACAAGCGGCTCTC
28-1239	1239	36	TTCTCGGTAGTATAGTGGTTAGTATACCCGCCTGTC
29-1209	1209	33	TTCTCGGTAGTATAGTGGTTAGTATACCCGCCT
30-1177	1177	26	AGAGTTGTCAGTCCATTTGGATTGTC
31-1117	1117	52	AGAACCTGAAGTCGTGACAAAGACAATGGAAGTACCTCCATTTCAACGGCCA
32-1111	1111	76	GGGGCTATAGCTCAGCTGGGAGAGCGCTTGCATGGCATGCAAGAGGTCAACGGTTCGATCCCGTTTAGCTCCACCA
33-1100	1100	57	CCGTTTGCTTACAAACCGTTGGAGCCTCCTTGTAGGGGTGACAGCGTGCCTTTTGAA
34-1055	1055	47	ACCACAGGGATAACTGGCTTGTGGCGGCCAAGCGTTCATAGCGACGT
35-1049	1049	51	AGGTGTGTCGGCGGCAGTTGCTTTCGGGTAGCTGTTCGACTGGCCATAACT
36-1026	1026	62	CGTGCAGTTCCGGAGTCTTGTTTCGAGACATCTGCCAGATGGGGAGTTTGGCTGGGGCGGCA
37-1007	1007	53	ATGCAGCCGTTCTTCAGATGTTGTTTTGGCGCTCGCCGCCTTAGCACGCTGAT
38-984	984	59	GCGCGGGCCCCGCTCTTTTTTATCACGTTTCCTTCGGGGGGCGTGACTCGTGGGTACCC
39-983	983	21	GGCAAGATGGTCGAGTGGTCC
40-980	980	48	CAGTAATGCGTTAAGCTAACTGATACTAATTGCTCGTGCGGCTTGACC
41-978	978	79	GTGAGATTGTGAAGGGATCTCGCAGGTATCGTGAGGGAAGTATGGGGTAGTACGAGAGGAACTCCCATGCCGTGCCTCT
42-969	969	73	TTCTCGGTAGTATAGTGGTTAGTATACCCGCCTGTCACGCGGGTGACCCGGGTTCAATTCCCGGCCGGGAAGC
43-914	914	63	CGTGCAGTTCCGGAGTCTTGTTTCGAGACATCTGCCAGATGGGGAGTTTGGCTGGGGCGGCAT
44-912	912	73	TTCTCGGTAGTATAGTGGTTAGTATACCCGCCTGTCGCGCGGGTGACCCGGGTTCATTTCCCGGCCGGGAAGC
45-900	900	49	ACCTGAAGTCGTGACAAAGACAATGGAAGTACCTCCATTTCAACGGCCA
46-894	894	26	AGAGGGTTGCAGGTTCGAATCCTGTC
47-893	893	22	GAGCGGCGAGCGAAGAGGGAAC
48-885	885	46	AGTGTCCTCTCGCATGCAGCCGTTCTTCAGATGTTGTTTTGGCGCT
49-884	884	21	GGAGTGTGCCTGTTTGGACCC
50-857	857	21	GATCTGGTTGATTCTGCCAGT
51-852	852	47	AATGAGATTCCCTCTGTCCCGAGTTACTATCTAGCGAAACGACAGTC
52-839	839	56	AGGTATCGTGAGGGAAGTATGGGGTAGTACGAGAGGAACTCCCATGCCGTGCCTCT
53-825	825	50	CAAACAGACGCGCAAGGGAGGAGATATGGTTGCCAGTACTTCTCTCGTAC
54-818	818	50	ATCGTGAGGGAAGTATGGGGTAGTACGAGAGGAACTCCCATGCCGTGCCT
55-799	799	50	AGCCCTTCCGATGTAGATGTGGCCTGGAGGTTAGGACGAAGCTTATGGCG
56-795	795	53	GAAGGTGTGTCGGCGGCAGTTGCTTTCGGGTAGCTGTTCGACTGGCCATAACT
57-782	782	50	ACCTGAAGTCGTGACAAAGACAATGGAAGTACCTCCATTTCAACGGCCAG
58-774	774	20	TGGAGTGTGCCTGTTTGGAC
59-770	770	45	AGACGCGCAAGGGAGGAGATATGGTTGCCAGTACTTCTCTCGTAC
60-757	757	47	ATCACGTTTCCTTCGGGGGGCGTGACTCGTGGGTACCCAACCGTGCT
61-752	752	57	CTGCCAGATGGGGAGTTTGGCTGGGGCGGCATATCTGTTACACGACAACGCAGGTGT
62-740	740	69	GCGCCTTTGGAGGGGTTTAGTGCGTCCGGTGCGGGCTCCGGTTCGTCCGGCCGTAACGCCTTTTCAACT
63-739	739	53	AGAACCTGAAGTCGTGACAAAGACAATGGAAGTACCTCCATTTCAACGGCCAG
64-735	735	62	ATGCAGCCGTTCTTCAGATGTTGTTTTGGCGCTCGCCGCCTTAGCACGCTGATAGCGACTGT
65-727	727	56	TATAGGTGGAAGCGCAAGCGCAAATGAAATACCACCACTCGGAACGTTGCTTCACT
66-725	725	41	GTGTCGGCGGCAGTTGCTTTCGGGTAGCTGTTCGACTGGCC
67-702	702	51	GAACCTGAAGTCGTGACAAAGACAATGGAAGTACCTCCATTTCAACGGCCA
68-697	697	68	ACGGGCGTTGCGCGGGCCCCGCTCTTTTTTATCACGTTTCCTTCGGGGGGCGTGACTCGTGGGTACCC
69-688	688	36	AAGGCTTTGGACTTCTAATCCAAAGATTGCGGGTTC
70-674	674	43	GGACTTGAAGGGCTAAGCGGGGAAAGAAGACCCTGTTGAGTTT
71-670	670	28	AGACTTCGGATCTGAGGGTTGCAGGTTC
72-668	668	68	CGCCTTTGGAGGGGTTTAGTGCGTCCGGTGCGGGCTCCGGTTCGTCCGGCCGTAACGCCTTTTCAACT
73-664	664	23	AGGTCGTGATCTCCCTTGGAGGC
74-664	664	45	GAGGGAAGTATGGGGTAGTACGAGAGGAACTCCCATGCCGTGCCT
75-658	658	76	GGGGCTATAGCTCAGCTGGGAGAGCGCTTGCATGGCATGCAAGAGGTCGACGGTTCGATCCCGTCTAGCTCCACCA
76-651	651	35	AAGCGCTCTCCCATCGCAACTTCGGTTCGGTGTGT
77-650	650	48	TATCACGTTTCCTTCGGGGGGCGTGACTCGTGGGTACCCAACCGTGCT
78-638	638	46	CGTTCTTCAGATGTTGTTTTGGCGCTCGCCGCCTTAGCACGCTGAT
79-629	629	51	AGCCCTTCCGATGTAGATGTGGCCTGGAGGTTAGGACGAAGCTTATGGCGT
80-626	626	54	TAGGTGGAAGCGCAAGCGCAAATGAAATACCACCACTCGGAACGTTGCTTCACT
81-619	619	77	AGGCACGTAGCTCAGTTGGTTAGAGCACCACCTTGACATGGTGGGGGTCGTTGGTTCGAGTCCAATCGCGCCTACCA
82-614	614	66	AGGCTACCCGTTGAAGCGAGGGAAACCGGGTCAGGCCGGAAACGGAACAGCCCATCCTGCGCACGT
83-612	612	43	AGACGCGCAAGGGAGGAGATATGGTTGCCAGTACTTCTCTCGT
84-603	603	34	AGTTGGACGGTGGCCATGGAAGTCGGCATCCGCT
85-595	595	31	AGAGTTGTCAGTCCATTTGGATTGTCATTTC
86-593	593	37	AAATCCAGGGGTCGCAGGTTCAATCCCTGCAGCTCTC
87-572	572	22	CTTCAGATGTTGTTTTGGCGCT
88-571	571	68	ATGCAGCCGTTCTTCAGATGTTGTTTTGGCGCTCGCCGCCTTAGCACGCTGATAGCGACTGTACTGTC
89-564	564	43	ACAAGGTGAAATTTTGGGCAACAGCAGGTCTGTGATGCTCCTC
90-558	558	25	ACTTCTCTCGTACTGAAAGGGAGAT
91-556	556	57	GTATAGGTGGAAGCGCAAGCGCAAATGAAATACCACCACTCGGAACGTTGCTTCACT
92-544	544	54	AGGTGGAAGCGCAAGCGCAAATGAAATACCACCACTCGGAACGTTGCTTCACTT
93-530	530	54	AGGTATCGTGAGGGAAGTATGGGGTAGTACGAGAGGAACTCCCATGCCGTGCCT
94-521	521	45	CTTGGGCCTGGCGAGCGGTGGGTAGTACTTGGTACGCTCATCACC
95-517	517	50	AACCTGAAGTCGTGACAAAGACAATGGAAGTACCTCCATTTCAACGGCCA
96-510	510	61	CGTGCAGTTCCGGAGTCTTGTTTCGAGACATCTGCCAGATGGGGAGTTTGGCTGGGGCGGC
97-508	508	26	AGAGGGTTGCAGGTTCGTATCCTGTC
98-508	508	30	CTCGGTAGTATAGTGGTTAGTATACCCGCC
99-507	507	76	AGGTCAGTAGCTCAATTGGCAGAGCGACGGTCTCCAAAACCGTAGGTTGGGGGTTCGATTCCCTCCTGACCTGCCA
100-507	507	52	GAACCTGAAGTCGTGACAAAGACAATGGAAGTACCTCCATTTCAACGGCCAG
101-497	497	50	AGGTGGAAGCGCAAGCGCAAATGAAATACCACCACTCGGAACGTTGCTTC
102-496	496	26	AGGGGTTCGATCCCCCTAGCGGCCTC
103-491	491	51	AGCGAACAAGTAGCGTGAGCGAAAGTTTGAAAAGCACTTTGGAAAGAGAGT
104-490	490	67	GCCTTTGGAGGGGTTTAGTGCGTCCGGTGCGGGCTCCGGTTCGTCCGGCCGTAACGCCTTTTCAACT
105-488	488	52	AAGGTGTGTCGGCGGCAGTTGCTTTCGGGTAGCTGTTCGACTGGCCATAACT
106-488	488	38	ACCCAGGAGATCCGGGTTCGATTCCCGGTATCGGAGCC
107-479	479	59	ATGCATCTGTGGTGTGCACACGTCAAATCCGTTTGATTTGCCCAACACCGACCGGCCCT
108-474	474	25	GATCTGGTTGATTCTGCCAGTAGTC
109-464	464	20	GCCAGTACTTCTCTCGTACT
110-456	456	52	GTAGCCCTTCCGATGTAGATGTGGCCTGGAGGTTAGGACGAAGCTTATGGCG
111-456	456	38	AAGCGGGTGACCCGGGTTCGACTCCCGGCAATTGCACC
112-455	455	47	AGACGCTAAGGGTTGGATTGTTCACCCACTGACAGGGAACGTGAGCT
113-452	452	53	CCGTGTGCTTACAATCCGTCAGAGGCTTTCGGGCTGATGGCGTGCCTTTTGAA
114-441	441	30	AAGACTTTGGATTGAGTTTCCAATCCTTTC
115-433	433	62	CGCAAGAAGCATTGGCTCTGAGGGCAAAGTCAGAGAAAACCGGAAGGCCAGTGTCCTCTCGC
116-432	432	45	GCACAAGGTGAAATTTTGGGCAACAGCAGGTCTGTGATGCTCCTC
117-430	430	21	AGTCCGAATGGTCCCCGGTTC
118-427	427	75	CACGGGCGTTGCGCGGGCCCCGCTCTTTTTTATCACGTTTCCTTCGGGGGGCGTGACTCGTGGGTACCCAACCGT
119-423	423	28	AGGTTTGTGATGCATCCAAGTGGTGTAT
120-421	421	28	GAAGGGCTAAGCGGGGAAAGAAGACCCT
121-416	416	25	AGGTCGTGATCTCCCTTGGAGGCGT
122-410	410	30	TCCGATGTGGTATAGTGGATAGAACAAGCG
123-405	405	85	AGAAGTATTGTGCGGTAAAGCAAATGATTAGAGGCATTGGTGTTCTTAGAATATCGACCTATTCTCAAACTTTAAATGTGCAAAC
124-404	404	55	CGGAAGGCCAGTGTCCTCTCGCATGCAGCCGTTCTTCAGATGTTGTTTTGGCGCT
125-402	402	21	GGCAGGATGGCCGAGTGGTCT
126-394	394	42	GGGCCTGGCGAGCGGTGGGTAGTACTTGGTACGCTCATCACC
127-390	390	68	ATGGAGCTGTGCGACAAGCGCTCTCCCATCGCAACTTCGGTTCGGTGTGTGGCGCCTTTGGAGGGGTT
128-389	389	49	ATCACGTTTCCTTCGGGGGGCGTGACTCGTGGGTACCCAACCGTGCTGT
129-384	384	61	AGGAAAGTGAAGGTGTGTCGGCGGCAGTTGCTTTCGGGTAGCTGTTCGACTGGCCATAACT
130-383	383	29	TCGGTAGTATAGTGGTTAGTATACCCGCC
131-377	377	49	GGCTCTGAGGGCAAAGTCAGAGAAAACCGGAAGGCCAGTGTCCTCTCGC
132-376	376	21	TTCAGATGTTGTTTTGGCGCT
133-372	372	56	ATAGGTGGAAGCGCAAGCGCAAATGAAATACCACCACTCGGAACGTTGCTTCACTT
134-371	371	32	AATGTTCTGGGCGACACGCGCACTACAATGTC
135-370	370	76	GGGGCCATAGCTCAGCTGGGAGAGCGCCTGCCTTGCACGCAGGAGGTCAACGGTTCGATCCCGTTTGGCTCCACCA
136-369	369	26	ACTGGGGCGTCAGAGGTGAAATTCTT
137-366	366	56	ATGGGGTAGTACGAGAGGAACTCCCATGCCGTGCCTCTAGTTTCTGGGGTTTGTCG
138-364	364	54	AAAGGTCTATTGGAGATTATGGAGCTGTGCGACAAGCGCTCTCCCATCGCAACT
139-362	362	57	GCGGGCCCCGCTCTTTTTTATCACGTTTCCTTCGGGGGGCGTGACTCGTGGGTACCC
140-358	358	51	AACCTGAAGTCGTGACAAAGACAATGGAAGTACCTCCATTTCAACGGCCAG
141-355	355	78	CGCAGGTATCGTGAGGGAAGTATGGGGTAGTACGAGAGGAACTCCCATGCCGTGCCTCTAGTTTCTGGGGTTTGTCGA
142-354	354	33	ATGCAGCCGTTCTTCAGATGTTGTTTTGGCGCT
143-346	346	63	AGAACCTGAAGTCGTGACAAAGACAATGGAAGTACCTCCATTTCAACGGCCAGAACCAGCCCT
144-345	345	66	CCTTTGGAGGGGTTTAGTGCGTCCGGTGCGGGCTCCGGTTCGTCCGGCCGTAACGCCTTTTCAACT
145-344	344	49	AGGCTCAGTTAGTACTGAGGTCAGTGATGACTCGGGAACCCTGAGTGCC
146-343	343	38	AAGCGGGTGACCCGGGTTCGGCTCCCGGCAATTGCACC
147-340	340	24	AGAGAAAGGTACACTCAGGGAAGT
148-339	339	71	TTCTCGGTAGTATAGTGGTTAGTATACCCGCCTGTCGCGGGTGACCCGGGTTCAATTCCCGGCCGGGAAGC
149-339	339	25	ACTGGGGCGTCAGAGGTGAAATTCT
150-337	337	34	ACCCAGGAGATCCGGGTTCGATTCCCGGTATCGG
151-337	337	48	ATCCGCCCGAAAGTTCACCGATATTTCTTCAATAGAGGAAGCAAAAGT
152-331	331	20	TCAGATGTTGTTTTGGCGCT
153-328	328	47	AGTAGCTGGTTCACATCGAAGTTTCCCTCAGGATAGCTGGTGCTAGT
154-325	325	70	TTCTCGGTAGTATAGTGGTTAGTATACCCGCCTGTCACGCGGGTGACCCGGGTTCATTTCCCGGCCGGGA
155-325	325	24	GTTGGAGTGTGCCTGTTTGGACCC
156-318	318	65	AAAGCGGACGTCGGGTCGTTCTTGGGCCTGGCGAGCGGTGGGTAGTACTTGGTACGCTCATCACC
157-317	317	64	GATGAGGCTCGAATGCGCTGGTCAAGACTGGTTTGCCCGAGCGTGGGAAACGCCCCAAAGAGGT
158-316	316	31	ACACGAGTTGTTCGGAAACTGAGCACAACGT
159-316	316	60	CCGTGGGTTGCGTTGGAGTGTGCCTGTTTGGACCCGAAAGGTGGTGAACTATGCCTGAAC
160-314	314	44	AGGGAAGTATGGGGTAGTACGAGAGGAACTCCCATGCCGTGCCT
161-314	314	36	TCCGATGCGGTATAGTGGATAGAACAAGCGGCTCTC
162-313	313	71	TTCTCGGTAGTATAGTGGTTAGTATACCCGCCTGTCGCGGGTGACCCGGGTTCATTTCCCGGCCGGGAAGC
163-313	313	76	AACGTGTCGCGATGGATGACTTGGCTTCCTATTTCGTTGAAGAACGCAGTAAAGTGCGATAAGTGGTATCAATTGC
164-312	312	35	GCTCCTATAGTGTAGCGGTTATCACCTCGGACTCT
165-311	311	51	AGACGCTAAGGGTTGGATTGTTCACCCACTGACAGGGAACGTGAGCTGGGT
166-311	311	70	AGGTGGAAGCGCAAGCGCAAATGAAATACCACCACTCGGAACGTTGCTTCACTTATCGAATGAAGAGACC
167-305	305	57	AGGCTCAGTTAGTACTGAGGTCAGTGATGACTCGGGAACCCTGAGTGCCGTACTCCT
168-303	303	44	GAGATTCCCTCTGTCCCGAGTTACTATCTAGCGAAACGACAGTC
169-302	302	68	TTCTCGGTAGTATAGTGGTTAGTATACCCGCCTGTCGCGCGGGTGACCCGGGTTCAATTCCCGGCCGG
170-301	301	47	GAAGGTGTGTCGGCGGCAGTTGCTTTCGGGTAGCTGTTCGACTGGCC
171-300	300	53	CCGTGTGCTTACAAGCCGTTGGAGCCTTTTGGGGTGACAGCGTGCCTTTTGAA
172-300	300	59	AGAAAGTGTAGCCCTTCCGATGTAGATGTGGCCTGGAGGTTAGGACGAAGCTTATGGCG
173-299	299	60	AGATGTGGCCTGGAGGTTAGGACGAAGCTTATGGCGTGAGCCTAAGATGGACCGGCCTCT
174-297	297	53	GTAGCCCTTCCGATGTAGATGTGGCCTGGAGGTTAGGACGAAGCTTATGGCGT
175-295	295	46	AGTCAAGGGAACGGACTTGAAGGGCTAAGCGGGGAAAGAAGACCCT
176-294	294	22	TGGAGTGTGCCTGTTTGGACCC
177-292	292	43	ATCACGTTTCCTTCGGGGGGCGTGACTCGTGGGTACCCAACCG
178-291	291	48	AGACCGTCGTGAGACAGGTTGGTTTTACCCTACTTAGCTGGAAATTGC
179-288	288	30	ATAGGTTTGTGATGCATCCAAGTGGTGTAT
180-287	287	23	TCTTCAGATGTTGTTTTGGCGCT
181-285	285	28	ATCACGTTTCCTTCGGGGGGCGTGACTC
182-285	285	47	AGGCTCAGTTAGTACTGAGGTCAGTGATGACTCGGGAACCCTGAGTG
183-284	284	48	CTGCCAGATGGGGAGTTTGGCTGGGGCGGCATATCTGTTACACGACAA
184-282	282	56	ACCACCACTCGGAACGTTGCTTCACTTATCGAATGAAGAGACCAATGGGTTTAGCG
185-282	282	69	CACGGGCGTTGCGCGGGCCCCGCTCTTTTTTATCACGTTTCCTTCGGGGGGCGTGACTCGTGGGTACCC
186-280	280	29	AAGGGCTAAGCGGGGAAAGAAGACCCTGT
187-279	279	30	TTCTCGGTAGTATAGTGGTTAGTATACCCG
188-278	278	49	ACGGCAAGTGCCCCGAAGCCATCGCACGGTGGTTCTCGGCTGAACGCCT
189-275	275	40	AACTGGCTTGTGGCGGCCAAGCGTTCATAGCGACGTCGCT
190-275	275	46	ACCACAGGGATAACTGGCTTGTGGCGGCCAAGCGTTCATAGCGACG
191-274	274	26	ATACGTCCCTCTCCAAACGAGAGAAC
192-272	272	46	AGGCTCAGTTAGTACTGAGGTCAGTGATGACTCGGGAACCCTGAGT
193-272	272	23	GAAGGTTGTGGGTTCCCCCCATC
194-271	271	34	ACGGAAGGCCTAGGGTTCGTTCCCCTACTCGTCC
195-271	271	34	ACGGAAGGCCTAGGGTTCGATCCCCTACTCGTCC
196-271	271	31	AGCGGTTATCACCTCGGACTCTGAATCCGAT
197-270	270	30	AACGTGTCGCGATGGATGACTTGGCTTCCT
198-269	269	41	ATGGGCTCATTCTCGATACGTGAAAAGGGTGTTGGTGGATA
199-267	267	47	ACGCTCGTCTTGTGCCGCGTCCCACAAATTGCCAACTCAGAACTGCT
200-265	265	48	CAAACAGACGCGCAAGGGAGGAGATATGGTTGCCAGTACTTCTCTCGT
201-265	265	39	GATTCCGGAGAGGGAGCCTGAGAAATAGCTACCACTTCT
202-265	265	37	ACCCAGGAGATCCGGGTTCGATTCCCGGTATCGGAGC
203-265	265	50	ATCCGCCCGAAAGTTCACCGATATTTCTTCAATAGAGGAAGCAAAAGTCG
204-265	265	47	AGGTCGTGATCTCCCTTGGAGGCGTGGGTTCCCCCCACTCTTGTCAC
205-265	265	36	GCAATTGTGGTCCAACGGTTAAGATCCCCGCCTTCC
206-264	264	52	ATAGGTGGAAGCGCAAGCGCAAATGAAATACCACCACTCGGAACGTTGCTTC
207-263	263	54	CACAGGCTCAGTTAGTACTGAGGTCAGTGATGACTCGGGAACCCTGAGTGCCGT
208-263	263	40	AATCTGGGGGTCAGAGGTTCGAATCCTTTCGGGCGCGCCA
209-263	263	38	GGCTCTGAATACCCGGGTCCGTTTCCCGGTTTCCCCTC
210-262	262	24	AGGTGATCGGACAGGCGGTGTTTT
211-261	261	44	GCACAAGGTGAAATTTTGGGCAACAGCAGGTCTGTGATGCTCCT
212-260	260	48	CACGCTCGTCTTGTGCCGCGTCCCACAAATTGCCAACTCAGAACTGCT
213-260	260	74	CTGGCACGGGCCGGTCTTGGCGGGTTCACGCTCGTCTTGTGCCGCGTCCCACAAATTGCCAACTCAGAACTGCT
214-260	260	50	CGTGAGGGAAGTATGGGGTAGTACGAGAGGAACTCCCATGCCGTGCCTCT
215-259	259	37	GACAGTTGGACGGTGGCCATGGAAGTCGGCATCCGCT
216-255	255	24	AGGGGTTCGATCCCCCTAGCGGCC
217-255	255	23	GTTGGAGTGTGCCTGTTTGGACC
218-253	253	35	TCCGATGTGGTATAGTGGATAGAACAAGCGGCTCT
219-253	253	52	AGAGTAGGAAGACCGATAGCGAACAAGTAGCGTGAGCGAAAGTTTGAAAAGC
220-252	252	48	ACGCATGTCATGCATGCCAGGGGGCGTCCGTGATTTTTTACTGTGACT
221-251	251	54	ATCACGTTTCCTTCGGGGGGCGTGACTCGTGGGTACCCAACCGTGCTGTAAACT
222-251	251	31	TCCGATGTGGTATAGTGGATAGAACAAGCGG
223-251	251	54	GGAAGGCCAGTGTCCTCTCGCATGCAGCCGTTCTTCAGATGTTGTTTTGGCGCT
224-250	250	53	GGCTCTGAGGGCAAAGTCAGAGAAAACCGGAAGGCCAGTGTCCTCTCGCATGC
225-248	248	23	AGGCTACCGTTTCGGCTTTTGTT
226-247	247	58	CGCGGGCCCCGCTCTTTTTTATCACGTTTCCTTCGGGGGGCGTGACTCGTGGGTACCC
227-247	247	50	ACCACCACTCGGAACGTTGCTTCACTTATCGAATGAAGAGACCAATGGGT
228-246	246	36	AGTGTAGCGGTTATCACCTCGGACTCTGAATCCGAT
229-246	246	20	GGAGTGTGCCTGTTTGGACC
230-246	246	57	CAGGTATCGTGAGGGAAGTATGGGGTAGTACGAGAGGAACTCCCATGCCGTGCCTCT
231-245	245	27	AAGGGCTAAGCGGGGAAAGAAGACCCT
232-243	243	71	TTCTCGGTAGTATAGTGGTTAGTATACCCGCCTGTCGCGCGGGTGACCCGGGTTCAATTCCCGGCCGGGAA
233-243	243	30	GAAGGGCTAAGCGGGGAAAGAAGACCCTGT
234-243	243	49	CTGCCAGATGGGGAGTTTGGCTGGGGCGGCATATCTGTTACACGACAAC
235-243	243	32	ACCTCGGACTCTGAATCCGATAACCCTGGTTC
236-240	240	37	ACGGAAGGCCTAGGGTTCGATCCCCTACTCGTCCACC
237-238	238	70	TCCGATGTAGTATAACGGTTAGAACACCTGGCTTTCACCCAGGAGATCCGGGTTCGATTCCCGGTATCGG
238-238	238	48	CGTGAGGGAAGTATGGGGTAGTACGAGAGGAACTCCCATGCCGTGCCT
239-237	237	70	ATGCAGCCGTTCTTCAGATGTTGTTTTGGCGCTCGCCGCCTTAGCACGCTGATAGCGACTGTACTGTCGT
240-236	236	30	TCTCGGTAGTATAGTGGTTAGTATACCCGC
241-235	235	34	GCGCAGTTGGTCTAGTGGTAGAATTCTCGCCTGC
242-235	235	60	CGCAGGTATCGTGAGGGAAGTATGGGGTAGTACGAGAGGAACTCCCATGCCGTGCCTCTA
243-234	234	53	TATCGTGAGGGAAGTATGGGGTAGTACGAGAGGAACTCCCATGCCGTGCCTCT
244-234	234	66	CGCAGGTATCGTGAGGGAAGTATGGGGTAGTACGAGAGGAACTCCCATGCCGTGCCTCTAGTTTCT
245-234	234	60	GAGAAAGTGTAGCCCTTCCGATGTAGATGTGGCCTGGAGGTTAGGACGAAGCTTATGGCG
246-233	233	67	AAGTTCGCAAGAAGCATTGGCTCTGAGGGCAAAGTCAGAGAAAACCGGAAGGCCAGTGTCCTCTCGC
247-232	232	66	GGAGCTGTGCGACAAGCGCTCTCCCATCGCAACTTCGGTTCGGTGTGTGGCGCCTTTGGAGGGGTT
248-231	231	69	TCCGATGTAGTATAACGGTTAGAACACCTGGCTTTCACCCAGGAGATCCGGGTTCGATTCCCGGTATCG
249-230	230	68	TTCTCGGTAGTATAGTGGTTAGTATACCCGCCTGTCACGCGGGTGACCCGGGTTCATTTCCCGGCCGG
250-230	230	72	ATGGCCGCTTTTGGTCGGTGGAGTGATTTGTTTGGTTGATTCCGTCAACGGACGAGATCCAAGCTGCCCAGT
251-230	230	26	ACCACCACTCGGAACGTTGCTTCACT
252-230	230	48	AATTCATTCCGTGCGAAAGCCGGCTTGTTCCGGCGTCTTTTGACGAAC
253-229	229	25	GAAGGTTGTGGGTTCGCCCCCCATC
254-229	229	25	AGGGGTTCATTTCCCCTAGCGGCCC
255-228	228	32	ATCTCCGGCTTTGCTGGGGCTTGGGCCTTTTT
256-224	224	83	CGGTTCGGTGTGTGGCGCCTTTGGAGGGGTTTAGTGCGTCCGGTGCGGGCTCCGGTTCGTCCGGCCGTAACGCCTTTTCAACT
257-223	223	31	GCGAAACTTCCGGGACCCGTCTTCCGGCAAC
258-222	222	40	ATGGGCTCATTCTCGATACGTGAAAAGGGTGTTGGTGGAT
259-220	220	54	GTATCGTGAGGGAAGTATGGGGTAGTACGAGAGGAACTCCCATGCCGTGCCTCT
260-219	219	32	ATCTGCCAGATGGGGAGTTTGGCTGGGGCGGC
261-218	218	24	AGCACTGTTTGGGAATGCAGTGTC
262-218	218	51	TCGTGAGGGAAGTATGGGGTAGTACGAGAGGAACTCCCATGCCGTGCCTCT
263-217	217	47	AAGCAGGTGTGATTTCACGCGAAGGTTCGAACCCTTCCGTTTGCGCC
264-217	217	20	ATTTCTTCAATAGAGGAAGC
265-216	216	56	CCGGAAGGCCAGTGTCCTCTCGCATGCAGCCGTTCTTCAGATGTTGTTTTGGCGCT
266-215	215	51	ATCCGCCCGAAAGTTCACCGATATTTCTTCAATAGAGGAAGCAAAAGTCGT
267-214	214	46	ATGAGATTCCCTCTGTCCCGAGTTACTATCTAGCGAAACGACAGTC
268-214	214	48	AGTCAAGGGAACGGACTTGAAGGGCTAAGCGGGGAAAGAAGACCCTGT
269-210	210	70	TTCTCGGTAGTATAGTGGTTAGTATACCCGCCTGTCGCGCGGGTGACCCGGGTTCAATTCCCGGCCGGGA
270-210	210	36	AAATCCAGGGGTCGCAGGTTCAATCCCTGCAGCTCT
271-210	210	47	AGGCTACCGTTTCGGCTTTTGTTGGTTTTAAAGGTCTATTGGAGATT
272-207	207	23	AGTGGATAGAACAAGCGGCTCTC
273-207	207	61	CTTTGGAGGGGTTTAGTGCGTCCGGTGCGGGCTCCGGTTCGTCCGGCCGTAACGCCTTTTC
274-206	206	21	AAGGCTTTGGACTTCTAATCC
275-206	206	61	TGGTCGGTGGAGTGATTTGTTTGGTTGATTCCGTCAACGGACGAGATCCAAGCTGCCCAGT
276-205	205	22	ACGGGCCGGTCTTGGCGGGTTC
277-204	204	31	AAACGGCGCATGGGAGAAGCTCTATTGTGTC
278-203	203	57	CCGTGTGCTTACAATCCGTCAGAGCCTCTTTTGTGGGGTGATGGCGTGCCTTTTGAA
279-202	202	48	ACGGCAAGTGCCCCGAAGCCATCGCACGGTGGTTCTCGGCTGAACGCC
280-202	202	82	TCTGTGCGGCGACATCTGAGGTGTAGTATAGGTGGAAGCGCAAGCGCAAATGAAATACCACCACTCGGAACGTTGCTTCACT
281-201	201	25	AGTGTAGCGGTTATCACCTCGGACT
282-201	201	51	GACGAGATTCACCGACGCGCGGGTAAACGGCGGGAGTAACTATGACTCTCT
283-201	201	48	CCTGAAGTCGTGACAAAGACAATGGAAGTACCTCCATTTCAACGGCCA
284-201	201	36	ACCCAGGAGATCCGGGTTCGATTCCCGGTATCGGAG
285-200	200	37	AGTCAAGGGAACGGACTTGAAGGGCTAAGCGGGGAAA
286-199	199	23	TCTTCAAGGATACCTTCCTCAAT
287-198	198	37	ACGGAAGGCCTAGGGTTCGTTCCCCTACTCGTCCACC
288-195	195	31	AGGGGTCGCAGGTTCAATCCCTGCAGCTCTC
289-195	195	51	ACTTGAGTGAAAACACCATATCCCGTCCGATTTGTGAAGTTAAGCACTCAC
290-194	194	60	GAGGGGCATTTACGTCCCGAGGCGCTGAACCTTGAGGCCTGAAATTTCATGCTCAGGGAC
291-194	194	70	ATCGTGAGGGAAGTATGGGGTAGTACGAGAGGAACTCCCATGCCGTGCCTCTAGTTTCTGGGGTTTGTCG
292-194	194	43	GAGTGTTCTTTCTCGATTCCCTGAATGGTGGTGCATGGCCGCT
293-193	193	26	AGGGGTTCATTTCCCCTAGCGGCCCC
294-193	193	41	AGACCGTCGTGAGACAGGTTGGTTTTACCCTACTTAGCTGG
295-192	192	49	GAAGGTGTGTCGGCGGCAGTTGCTTTCGGGTAGCTGTTCGACTGGCCAT
296-192	192	55	GTCGTCTGTGAAGGCTACCTTCCCGAGGCGTCGTAACCCGGCGTCTCACTCTGGC
297-192	192	68	TTCTCGGTAGTATAGTGGTTAGTATACCCGCCTGTCACGCGGGTGACCCGGGTTCAATTCCCGGCCGG
298-192	192	52	AAGACGCTAAGGGTTGGATTGTTCACCCACTGACAGGGAACGTGAGCTGGGT
299-191	191	22	CTTCAAGGATACCTTCCTCAAT
300-190	190	73	CATCGAATCGCCACCTACAAGACTGGAGCTTGCTCCCTCGAAGGCGCCAAGTATATTCATGATCACAAGACAT
301-190	190	44	AGGCTCTGGTCTTTCGAGGCGTGGGTTCCCCCCACCTCCGTCAC
302-190	190	88	AAAGAAACAAGAAACACGGGAGTGGTTCCTTTCCTGATTTACGCATGTCATGCATGCCAGGGGGCGTCCGTGATTTTTTACTGTGACT
303-189	189	33	TCCGATGTGGTATAGTGGATAGAACAAGCGGCT
304-189	189	55	ATCGTGAGGGAAGTATGGGGTAGTACGAGAGGAACTCCCATGCCGTGCCTCTAGT
305-189	189	44	AGCTGGTTCACATCGAAGTTTCCCTCAGGATAGCTGGTGCTAGT
306-189	189	31	GAAGGGCTAAGCGGGGAAAGAAGACCCTGTT
307-189	189	21	TGTCAGTCCATTTGGATTGTC
308-188	188	58	TGGTCGGTGGAGTGATTTGTTTGGTTGATTCCGTCAACGGACGAGATCCAAGCTGCCC
309-187	187	31	GTGGGTTGCGTTGGAGTGTGCCTGTTTGGAC
310-187	187	28	CGGTAGTATAGTGGTTAGTATACCCGCC
311-187	187	33	AAGCGCTCTCCCATCGCAACTTCGGTTCGGTGT
312-187	187	22	TCTTCAAGGATACCTTCCTCAA
313-186	186	24	ATCTGCCAGATGGGGAGTTTGGCT
314-186	186	49	GAGATTCCCTCTGTCCCGAGTTACTATCTAGCGAAACGACAGTCAAGGG
315-186	186	36	ACGTGTCGCGATGGATGACTTGGCTTCCTATTTCGT
316-186	186	25	GTTCTTCAGATGTTGTTTTGGCGCT
317-185	185	33	GCGCAGTTGGTCTAGTGGAGAATTCTCGCCTGC
318-181	181	47	GTGAGGGAAGTATGGGGTAGTACGAGAGGAACTCCCATGCCGTGCCT
319-181	181	21	AGCGGCGAGCGAAGAGGGAAC
320-180	180	37	AACGTGTCGCGATGGATGACTTGGCTTCCTATTTCGT
321-180	180	34	ATCACGTTTCCTTCGGGGGGCGTGACTCGTGGGT
322-179	179	20	ACTCGGAACGTTGCTTCACT
323-178	178	37	GGCTCTGAATACCCGGGTCCGTTTCCCGGTTTCCCCT
324-176	176	50	AAGGTGAAGCCCGGGGAAACCCAGGTGGAGGCCTGTAGCGATGCTGACGT
325-176	176	43	GAAGGTGTGTCGGCGGCAGTTGCTTTCGGGTAGCTGTTCGACT
326-176	176	49	ACCCTTCGATCTGGGATAACTTCGGGAAACTGGAGCTAATACCGGATAC
327-176	176	71	TTCTCGGTAGTATAGTGGTTAGTATACCCGCCTGTCACGCGGGTGACCCGGGTTCATTTCCCGGCCGGGAA
328-175	175	38	AGTTTCTGGGGTTTGTCGAACGGCAAGTGCCCCGAAGC
329-175	175	78	CGTGCAGTTCCGGAGTCTTGTTTCGAGACATCTGCCAGATGGGGAGTTTGGCTGGGGCGGCATATCTGTTACACGACA
330-175	175	40	AGGTGAAATTTTGGGCAACAGCAGGTCTGTGATGCTCCTC
331-175	175	47	ACCACTCGGAACGTTGCTTCACTTATCGAATGAAGAGACCAATGGGT
332-174	174	30	AAGACTTTGGATTGAGCTTCCAATCCTTTC
333-174	174	43	AGATTCCCTCTGTCCCGAGTTACTATCTAGCGAAACGACAGTC
334-174	174	52	CCGGTCGCATGCAAGCCGTCAGAGCCTGTGTGGTGATGGCGTGCCTTTTGAA
335-173	173	73	ACGGGCGTTGCGCGGGCCCCGCTCTTTTTTATCACGTTTCCTTCGGGGGGCGTGACTCGTGGGTACCCAACCG
336-173	173	26	AGAGGGTTGCAGGTTCGGATCCTGTC
337-173	173	49	CCTGAAGTCGTGACAAAGACAATGGAAGTACCTCCATTTCAACGGCCAG
338-171	171	47	AACTCACGGCCTCTAGGAATGAAGGAGGGTAGTTCGGGGGAGAACGT
339-171	171	38	ATGGGGTAGTACGAGAGGAACTCCCATGCCGTGCCTCT
340-171	171	22	ATTCTTCAAGGATACCTTCCTC
341-171	171	56	AGGCTCAGTTAGTACTGAGGTCAGTGATGACTCGGGAACCCTGAGTGCCGTACTCC
342-171	171	67	TGGAGCTGTGCGACAAGCGCTCTCCCATCGCAACTTCGGTTCGGTGTGTGGCGCCTTTGGAGGGGTT
343-171	171	40	AAGGTGAAATTTTGGGCAACAGCAGGTCTGTGATGCTCCT
344-170	170	64	ATCCGCCCGAAAGTTCACCGATATTTCTTCAATAGAGGAAGCAAAAGTCGTAACAAGGTAGCTG
345-170	170	38	AACGTGTCGCGATGGATGACTTGGCTTCCTATTTCGTT
346-170	170	72	ATCGTTTTGTTAGGAAAGTGAAGGTGTGTCGGCGGCAGTTGCTTTCGGGTAGCTGTTCGACTGGCCATAACT
347-169	169	44	GCTCCTATAGTGTAGCGGTTATCACCTCGGACTCTGAATCCGAT
348-167	167	26	AAAAGGTTGCGGGTTCGTGTCCCGCC
349-166	166	57	AGGAAAGTGAAGGTGTGTCGGCGGCAGTTGCTTTCGGGTAGCTGTTCGACTGGCCAT
350-166	166	79	AAAGAAACAAGAAACACGGGAGTGGTTCCTTTCCTGATTTACGCATGTCATGCATGCCAGGGGGCGTCCGTGATTTTTT
351-166	166	45	GTGTGTCGGCGGCAGTTGCTTTCGGGTAGCTGTTCGACTGGCCAT
352-165	165	32	TCCGATGTGGTATAGTGGATAGAACAAGCGGC
353-165	165	40	CGATTCCGGAGAGGGAGCCTGAGAAATAGCTACCACTTCT
354-164	164	25	AGGCTACCGTTTCGGCTTTTGTTGG
355-164	164	24	ACGTCCCTCTCCAAACGAGAGAAC
356-164	164	42	ATGGGCTCATTCTCGATACGTGAAAAGGGTGTTGGTGGATAT
357-163	163	48	AGTACCGTGAGGGAAAGGCGAAAAGAACCCCTGTGAGGGGAGTGAAAT
358-163	163	69	AATGAGATTCCCTCTGTCCCGAGTTACTATCTAGCGAAACGACAGTCAAGGGAACGGACTTGAAGGGCT
359-162	162	90	AGTCTGGCTCTGTGCGGCGACATCTGAGGTGTAGTATAGGTGGAAGCGCAAGCGCAAATGAAATACCACCACTCGGAACGTTGCTTCACT
360-162	162	71	AGATGTGGCCTGGAGGTTAGGACGAAGCTTATGGCGTGAGCCTAAGATGGACCGGCCTCTAGTGCAGATCT
361-162	162	44	ATCACGTTTCCTTCGGGGGGCGTGACTCGTGGGTACCCAACCGT
362-160	160	49	GAGTGTTCTTTCTCGATTCCCTGAATGGTGGTGCATGGCCGCTTTTGGT
363-160	160	70	TTCTCGGTAGTATAGTGGTTAGTATACCCGCCTGTCGCGCGGGTGACCCGGGTTCATTTCCCGGCCGGGA
364-160	160	88	CTGGCTCTGTGCGGCGACATCTGAGGTGTAGTATAGGTGGAAGCGCAAGCGCAAATGAAATACCACCACTCGGAACGTTGCTTCACTT
365-160	160	63	ATGCAGCCGTTCTTCAGATGTTGTTTTGGCGCTCGCCGCCTTAGCACGCTGATAGCGACTGTA
366-160	160	40	AAATCCAGGGGTCGCAGGTTCAATCCCTGCAGCTCTCACC
367-160	160	53	ATAGGTGGAAGCGCAAGCGCAAATGAAATACCACCACTCGGAACGTTGCTTCA
368-160	160	43	CCTGACTGGACTGGCTAGGACCGGAGATGGGATGTCTTTGGCA
369-159	159	31	ATTCGCCTCACACGCGAGAGATCGCGGGTTC
370-159	159	47	ACCCTTCGATCTGGGATAACTTCGGGAAACTGGAGCTAATACCGGAT
371-158	158	51	AGGAAAGTGAAGGTGTGTCGGCGGCAGTTGCTTTCGGGTAGCTGTTCGACT
372-156	156	70	TTCTCGGTAGTATAGTGGTTAGTATACCCGCCTGTCACGCGGGTGACCCGGGTTCAATTCCCGGCCGGGA
373-156	156	65	CTTTGGAGGGGTTTAGTGCGTCCGGTGCGGGCTCCGGTTCGTCCGGCCGTAACGCCTTTTCAACT
374-155	155	44	TATCACGTTTCCTTCGGGGGGCGTGACTCGTGGGTACCCAACCG
375-155	155	69	TTCTCGGTAGTATAGTGGTTAGTATACCCGCCTGTCACGCGGGTGACCCGGGTTCATTTCCCGGCCGGG
376-155	155	68	ACCATGACGTTGATAGATCGGATGTAGAAGCGCGGTAACGCGTGGAGCTAACCGATACTAATTGCTCT
377-155	155	38	GGACAGTTGGACGGTGGCCATGGAAGTCGGCATCCGCT
378-154	154	68	TTCTCGGTAGTATAGTGGTTAGTATACCCGCCTGTCGCGCGGGTGACCCGGGTTCATTTCCCGGCCGG
379-154	154	29	TGAAGGGCTAAGCGGGGAAAGAAGACCCT
380-154	154	26	CGTCTAGTGGTTAGGACATTCGCCTC
381-153	153	74	ATATCGTTTTGTTAGGAAAGTGAAGGTGTGTCGGCGGCAGTTGCTTTCGGGTAGCTGTTCGACTGGCCATAACT
382-153	153	24	AGGGGTTCATTTCCCCTAGCGGCC
383-153	153	53	CCGTGCGCTTACAATCCGTCGGAGCCTTACGGGGTGACGGCGTGCCTTTTGAA
384-152	152	59	TGGTCGGTGGAGTGATTTGTTTGGTTGATTCCGTCAACGGACGAGATCCAAGCTGCCCA
385-152	152	57	ACTCACAGGCTCAGTTAGTACTGAGGTCAGTGATGACTCGGGAACCCTGAGTGCCGT
386-152	152	31	GAAATACCACCACTCGGAACGTTGCTTCACT
387-151	151	58	GTGGGTTGCGTTGGAGTGTGCCTGTTTGGACCCGAAAGGTGGTGAACTATGCCTGAAC
388-151	151	23	GATTTGTGAAGTTAAGCACTCAC
389-151	151	44	AGAACCTGAAGTCGTGACAAAGACAATGGAAGTACCTCCATTTC
390-151	151	55	AGGGAACGTGAGCTGGGTTTAGACCGTCGTGAGACAGGTTGGTTTTACCCTACTT
391-150	150	47	GTACCGTGAGGGAAAGGCGAAAAGAACCCCTGTGAGGGGAGTGAAAT
392-150	150	82	ACAACGTTGGATACTGGAGCGGGGAAGGATTTCGTGCCAACGGCACTCGTACACGAGTTGTTCGGAAACTGAGCACAACGTT
393-149	149	43	TGGGCCTGGCGAGCGGTGGGTAGTACTTGGTACGCTCATCACC
394-149	149	66	ATCGCACGGTGGTTCTCGGCTGAACGCCTCTAAGCCAGAAGCCAATCCCAAGACCAGATGCCCACC
395-149	149	72	GGGGCTTTAGCTCAGTTGGTAGAGCGCTTGCATGGCATGCAAGAGGTCAGCGGTTCGACTCCGCTAAGCTCC
396-148	148	45	ACCGTGAGGGAAAGGCGAAAAGAACCCCTGTGAGGGGAGTGAAAT
397-148	148	46	TCTTGGGCCTGGCGAGCGGTGGGTAGTACTTGGTACGCTCATCACC
398-147	147	46	TACCGTGAGGGAAAGGCGAAAAGAACCCCTGTGAGGGGAGTGAAAT
399-147	147	55	GGTATCGTGAGGGAAGTATGGGGTAGTACGAGAGGAACTCCCATGCCGTGCCTCT
400-147	147	56	TCCGATGTGGTATAGTGGATAGAACAAGCGGCTCTCACCCGCTAGACCCGGGTTCG
401-147	147	59	AGTATAGGTGGAAGCGCAAGCGCAAATGAAATACCACCACTCGGAACGTTGCTTCACTT
402-147	147	24	AGGGTCGCTGGTTCGTTTCCGGCC
403-147	147	31	AGAGGCATTGGTGTTCTTAGAATATCGACCT
404-146	146	20	CGGATTTGGTGACCCAGGCC
405-146	146	44	GGTGGAGTGATTTGTTTGGTTGATTCCGTCAACGGACGAGATCC
406-146	146	77	CGGGGCGTAGCGCAGTCCGGTAGCGCACTAGCATGGGGTGCTAGGGGTCGAGTGTTCGAATCACTCCGTCCCGACCA
407-145	145	70	AACGTGTCGCGATGGATGACTTGGCTTCCTATTTCGTTGAAGAACGCAGTAAAGTGCGATAAGTGGTATC
408-145	145	29	TCTCTGCGGGATTCCTTTGTAATTGCACA
409-144	144	43	GCGAATCTGGGGGTCAGAGGTTCGAATCCTTTCGGGCGCGCCA
410-144	144	45	ACGGGCCGGTCTTGGCGGGTTCACGCTCGTCTTGTGCCGCGTCCC
411-144	144	72	CGGGCGTTGCGCGGGCCCCGCTCTTTTTTATCACGTTTCCTTCGGGGGGCGTGACTCGTGGGTACCCAACCG
412-144	144	54	AAAGCGGCGATGGTGTGCCTCATCCGCGTCGCTTGTTCAAGCGGCACGAGAGAG
413-144	144	57	GGAGGGGTTTAGTGCGTCCGGTGCGGGCTCCGGTTCGTCCGGCCGTAACGCCTTTTC
414-143	143	22	TCACCTCGGACTCTGAATCCGA
415-143	143	78	CGGTGTGTGGCGCCTTTGGAGGGGTTTAGTGCGTCCGGTGCGGGCTCCGGTTCGTCCGGCCGTAACGCCTTTTCAACT
416-143	143	33	GGTCCTATGGTGTAGTGGTTATCACTTCGGACT
417-143	143	23	TCACCTCGGACTCTGAATCCGAT
418-143	143	46	AAAGAAATTGACGGAATGGCACCACAAGACGTGGAGCGTGCGGTTT
419-143	143	22	CGTCGACCCAGTGCTTCCTCTC
420-142	142	57	AAAGTGTAGCCCTTCCGATGTAGATGTGGCCTGGAGGTTAGGACGAAGCTTATGGCG
421-142	142	42	AGTGTTCTTTCTCGATTCCCTGAATGGTGGTGCATGGCCGCT
422-142	142	44	TTGGGCCTGGCGAGCGGTGGGTAGTACTTGGTACGCTCATCACC
423-142	142	51	CGTGAGGGAAGTATGGGGTAGTACGAGAGGAACTCCCATGCCGTGCCTCTA
424-141	141	54	AAGCGCTCTCCCATCGCAACTTCGGTTCGGTGTGTGGCGCCTTTGGAGGGGTTT
425-141	141	55	GATGTCGGCTCTTCCTAACCTAGCGCCGCAGAAGACGCTAAGGGTTGGATTGTTC
426-141	141	35	ACAGACCTGAGTGTGGCAGGACTACCCGCCGAACT
427-140	140	25	CCGATTTGTGAAGTTAAGCACTCAC
428-139	139	46	CCGGCGTCTTTTGACGAACAACTGCCCTATCAGCTGGTGATGGCCG
429-139	139	71	TTCTCGGTAGTATAGTGGTTAGTATACCCGCCTGTCGCGCGGGTGACCCGGGTTCATTTCCCGGCCGGGAA
430-139	139	33	AAGGCGAGCTCAGTGGGAACAGAAATCTCACGT
431-138	138	50	AACGTGTCGCGATGGATGACTTGGCTTCCTATTTCGTTGAAGAACGCAGT
432-138	138	29	AAGACTTGGATTGAGGTTCCAATCCTTTC
433-138	138	53	AAGGTCTATTGGAGATTATGGAGCTGTGCGACAAGCGCTCTCCCATCGCAACT
434-138	138	24	GAAGGTTGTGGGTTCCCCCCCATC
435-137	137	75	CCGATTTGTGAAGTTAAGCACTCACAGGCTCAGTTAGTACTGAGGTCAGTGATGACTCGGGAACCCTGAGTGCCG
436-137	137	75	AGGTATCGTGAGGGAAGTATGGGGTAGTACGAGAGGAACTCCCATGCCGTGCCTCTAGTTTCTGGGGTTTGTCGA
437-137	137	42	ACAAGGTGAAATTTTGGGCAACAGCAGGTCTGTGATGCTCCT
438-137	137	69	TTCTCGGTAGTATAGTGGTTAGTATACCCGCCTGTCGCGCGGGTGACCCGGGTTCAATTCCCGGCCGGG
439-137	137	55	CGAGACATCTGCCAGATGGGGAGTTTGGCTGGGGCGGCATATCTGTTACACGACA
440-137	137	66	AACACCGACCGGCCCTCCGTGGGTTGCGTTGGAGTGTGCCTGTTTGGACCCGAAAGGTGGTGAACT
441-136	136	48	AAGCGGAGCAGGCGATGCGGAATGAACCGCTTAGGGATATGTGGCGTC
442-136	136	57	CGCAGGTATCGTGAGGGAAGTATGGGGTAGTACGAGAGGAACTCCCATGCCGTGCCT
443-136	136	63	ATAGGTGGAAGCGCAAGCGCAAATGAAATACCACCACTCGGAACGTTGCTTCACTTATCGAAT
444-136	136	77	ACTCTGGCACGGGCCGGTCTTGGCGGGTTCACGCTCGTCTTGTGCCGCGTCCCACAAATTGCCAACTCAGAACTGCT
445-136	136	55	AGTGGTGTATATCGCAAACTGATTTCTGCCCAGTGCTCTGAATGTCAACGTGACG
446-135	135	39	AAATCCAGGGGTCGCAGGTTCAATCCCTGCAGCTCTCAC
447-135	135	46	ATGCCTGAACAAGGTGAAGCCCGGGGAAACCCAGGTGGAGGCCTGT
448-135	135	47	AACTATGCTGAAGGAACTCGGCAATTTGCCTCCGTAACTTCGGGATA
449-135	135	24	ATGCATCTGTGGTGTGCACACGTC
450-134	134	76	GTCGTCTGTGAAGGCTACCTTCCCGAGGCGTCGTAACCCGGCGTCTCACTCTGGCACGGGCCGGTCTTGGCGGGTT
451-134	134	65	ACTGGAGCGGGGAAGGATTTCGTGCCAACGGCACTCGTACACGAGTTGTTCGGAAACTGAGCACA
452-134	134	53	GCTCCTATAGTGTAGCGGTTATCACCTCGGACTCTGAATCCGATAACCCTGGT
453-134	134	30	AAGACATTGGATTGAGGTTCCAATCCTTTC
454-134	134	29	ACGTGTCGCGATGGATGACTTGGCTTCCT
455-134	134	58	ATAGGTGGAAGCGCAAGCGCAAATGAAATACCACCACTCGGAACGTTGCTTCACTTAT
456-134	134	44	AGTAGCTGGTTCACATCGAAGTTTCCCTCAGGATAGCTGGTGCT
457-133	133	51	CAAACAGACGCGCAAGGGAGGAGATATGGTTGCCAGTACTTCTCTCGTACT
458-133	133	31	TGAAGGGCTAAGCGGGGAAAGAAGACCCTGT
459-133	133	24	ATCACCTCGGACTCTGAATCCGAG
460-133	133	77	CGCAGGTATCGTGAGGGAAGTATGGGGTAGTACGAGAGGAACTCCCATGCCGTGCCTCTAGTTTCTGGGGTTTGTCG
461-133	133	46	GCACAAGGTGAAATTTTGGGCAACAGCAGGTCTGTGATGCTCCTCA
462-133	133	50	CAGTAATGCGTTAAGCTAACTGATACTAATTGCTCGTGCGGCTTGACCCT
463-133	133	50	ACGAGATTCACCGACGCGCGGGTAAACGGCGGGAGTAACTATGACTCTCT
464-133	133	67	CCGTGCGCTTACAATCCGTCAGAGCCTGCGCACCCTTGAGGTGGTGGGTGATGGCGTGCCTTTTGAA
465-132	132	35	TTCTCGGCAGTATAGTGGTTAGTATACCCGCCTGT
466-132	132	69	GTGAAGGCTACCTTCCCGAGGCGTCGTAACCCGGCGTCTCACTCTGGCACGGGCCGGTCTTGGCGGGTT
467-132	132	70	CGGATTTGGTGACCCAGGCCCTTGCAGCCCGTGAACATTCAAAGAAACAAGAAACACGGGAGTGGTTCCT
468-132	132	74	AGGTATCGTGAGGGAAGTATGGGGTAGTACGAGAGGAACTCCCATGCCGTGCCTCTAGTTTCTGGGGTTTGTCG
469-132	132	36	ACAGTTGGACGGTGGCCATGGAAGTCGGCATCCGCT
470-131	131	59	TTGGAGGGGTTTAGTGCGTCCGGTGCGGGCTCCGGTTCGTCCGGCCGTAACGCCTTTTC
471-131	131	71	TTCTCGGTAGTATAGTGGTTAGTATACCCGCCTGTCACGCGGGTGACCCGGGTTCAATTCCCGGCCGGGAA
472-131	131	46	GTAGCTGGTTCACATCGAAGTTTCCCTCAGGATAGCTGGTGCTAGT
473-130	130	23	GATGGAAATGGGGTGCCCCCACC
474-130	130	31	GCTCTCCCATCGCAACTTCGGTTCGGTGTGT
475-129	129	53	AGTAGCTGGTTCACATCGAAGTTTCCCTCAGGATAGCTGGTGCTAGTAGAAGT
476-129	129	87	CGCCGCCTTAGCACGCTGATAGCGACTGTACTGTCGTCTGTGAAGGCTACCTTCCCGAGGCGTCGTAACCCGGCGTCTCACTCTGGC
477-129	129	47	GTACCGTGAGGGAAAGGTGAAAAGCACCCCGACGAGGGGAGTGAAAT
478-128	128	58	TGGAGGGGTTTAGTGCGTCCGGTGCGGGCTCCGGTTCGTCCGGCCGTAACGCCTTTTC
479-128	128	52	AGGTCTATTGGAGATTATGGAGCTGTGCGACAAGCGCTCTCCCATCGCAACT
480-128	128	25	AGGTTCGAATCCTGCTGGTGACGCC
481-127	127	39	ACTGGCTTGTGGCGGCCAAGCGTTCATAGCGACGTCGCT
482-127	127	72	GTGGCGCCTTTGGAGGGGTTTAGTGCGTCCGGTGCGGGCTCCGGTTCGTCCGGCCGTAACGCCTTTTCAACT
483-127	127	46	ACGGCAAGTGCCCCGAAGCCATCGCACGGTGGTTCTCGGCTGAACG
484-127	127	43	AGGCTCTGGTCTTTCGAGGCGTGGGTTCCCCCCACCTCCGTCA
485-127	127	24	AAGGGCTAAGCGGGGAAAGAAGAC
486-127	127	42	CAAGGTGAAATTTTGGGCAACAGCAGGTCTGTGATGCTCCTC
487-127	127	65	ATCGTGAGGGAAGTATGGGGTAGTACGAGAGGAACTCCCATGCCGTGCCTCTAGTTTCTGGGGTT
488-126	126	55	CCACCACTCGGAACGTTGCTTCACTTATCGAATGAAGAGACCAATGGGTTTAGCG
489-126	126	77	CCTCTGGCACGGGCCGGTCTTGGCGGGTTCACGCTCGTCTTGTGCCGCGTCCCACAAATTGCCAACTCAGAACTGCT
490-126	126	40	GACCGTCGTGAGACAGGTTGGTTTTACCCTACTTAGCTGG
491-125	125	23	GAAAAGCACTTTGGAAAGAGAGT
492-125	125	44	AAGGTGAAATTTTGGGCAACAGCAGGTCTGTGATGCTCCTCAAT
493-125	125	37	ACCGTCGTGAGACAGGTTGGTTTTACCCTACTTAGCT
494-125	125	26	GTAGGTTCGAATCCTGCTGGTGACGC
495-125	125	21	TGGAGTGTGCCTGTTTGGACC
496-125	125	45	TGAGTTTGACTCCAGTCTGGCTCTGTGCGGCGACATCTGAGGTGT
497-124	124	44	ACTATCTAGCGAAACGACAGTCAAGGGAACGGACTTGAAGGGCT
498-124	124	23	TTCTCGGTAGTATAGTGGTTAGT
499-123	123	68	ACGGGAAAGGGTGGTGTGCTTTTTCTGCGTGCGTCTTCACGGGCGTTGCGCGGGCCCCGCTCTTTTTT
500-122	122	60	ATGCAGCCGTTCTTCAGATGTTGTTTTGGCGCTCGCCGCCTTAGCACGCTGATAGCGACT
501-122	122	60	AGTTTCTGGGGTTTGTCGAACGGCAAGTGCCCCGAAGCCATCGCACGGTGGTTCTCGGCT
502-122	122	46	GGGATAACAAAGGAGCAGCCTCTAGGCTACCGTTTCGGCTTTTGTT
503-122	122	73	GAAGGGCTAAGCGGGGAAAGAAGACCCTGTTGAGTTTGACTCCAGTCTGGCTCTGTGCGGCGACATCTGAGGT
504-121	121	34	GGGGGCTTAGCTCAGTGGTAGAGCATTGGATTCC
505-121	121	64	GAGGGGCATTTACGTCCCGAGGCGCTGAACCTTGAGGCCTGAAATTTCATGCTCAGGGACAAAA
506-121	121	65	ATGCAGCCGTTCTTCAGATGTTGTTTTGGCGCTCGCCGCCTTAGCACGCTGATAGCGACTGTACT
507-121	121	87	CTGGCTCTGTGCGGCGACATCTGAGGTGTAGTATAGGTGGAAGCGCAAGCGCAAATGAAATACCACCACTCGGAACGTTGCTTCACT
508-121	121	31	AGCACAGTGGTAGTGCATTGGTTTTGTAAAC
509-121	121	56	AGGAAAGTGAAGGTGTGTCGGCGGCAGTTGCTTTCGGGTAGCTGTTCGACTGGCCA
510-121	121	57	ACAGAGTAGGAAGACCGATAGCGAACAAGTAGCGTGAGCGAAAGTTTGAAAAGCACT
511-120	120	21	AAGGCCGGAAAGAAAAGAATT
512-120	120	46	AGGGTTCGATTCCGGAGAGGGAGCCTGAGAAATAGCTACCACTTCT
513-120	120	60	GGACGTCGGGTCGTTCTTGGGCCTGGCGAGCGGTGGGTAGTACTTGGTACGCTCATCACC
514-120	120	78	AGTGTCCTCTCGCATGCAGCCGTTCTTCAGATGTTGTTTTGGCGCTCGCCGCCTTAGCACGCTGATAGCGACTGTACT
515-119	119	42	AGGGATAACTGGCTTGTGGCGGCCAAGCGTTCATAGCGACGT
516-119	119	26	CGTTCTTCAGATGTTGTTTTGGCGCT
517-119	119	53	ACGTACCCTTCGATCTGGGATAACTTCGGGAAACTGGAGCTAATACCGGATAC
518-119	119	56	GCAGGTATCGTGAGGGAAGTATGGGGTAGTACGAGAGGAACTCCCATGCCGTGCCT
519-118	118	23	GTAGCGAAATTCCTTGTCGGGTA
520-118	118	63	GCCTTTGGAGGGGTTTAGTGCGTCCGGTGCGGGCTCCGGTTCGTCCGGCCGTAACGCCTTTTC
521-118	118	60	ACCTGAAGTCGTGACAAAGACAATGGAAGTACCTCCATTTCAACGGCCAGAACCAGCCCT
522-118	118	32	ATCACGTTTCCTTCGGGGGGCGTGACTCGTGG
523-118	118	72	AAGGGCTAAGCGGGGAAAGAAGACCCTGTTGAGTTTGACTCCAGTCTGGCTCTGTGCGGCGACATCTGAGGT
524-117	117	49	GTGAGGGAAGTATGGGGTAGTACGAGAGGAACTCCCATGCCGTGCCTCT
525-117	117	66	TCAGGATAGCTGGTGCTAGTAGAAGTATTGTGCGGTAAAGCAAATGATTAGAGGCATTGGTGTTCT
526-117	117	63	ATCCGCCCGAAAGTTCACCGATATTTCTTCAATAGAGGAAGCAAAAGTCGTAACAAGGTAGCT
527-116	116	62	GGAGAAAGTGTAGCCCTTCCGATGTAGATGTGGCCTGGAGGTTAGGACGAAGCTTATGGCGT
528-116	116	47	CTGAAGTCGTGACAAAGACAATGGAAGTACCTCCATTTCAACGGCCA
529-116	116	46	AGCGACTGTACTGTCGTCTGTGAAGGCTACCTTCCCGAGGCGTCGT
530-116	116	23	AGTTCGTGATCTCCCTTGGAGGC
531-116	116	61	AGGTGGAAGCGCAAGCGCAAATGAAATACCACCACTCGGAACGTTGCTTCACTTATCGAAT
532-115	115	38	TTGACTCCAGTCTGGCTCTGTGCGGCGACATCTGAGGT
533-115	115	27	AGGGGTTCGATCCCCCTAGCGGCCTCC
534-115	115	66	GAGATTCCCTCTGTCCCGAGTTACTATCTAGCGAAACGACAGTCAAGGGAACGGACTTGAAGGGCT
535-115	115	66	AGTGTAGCGGTTATCACCTCGGACTCTGAATCCGATAACCCTGGTTCGAGTCCAGGTAGGAGTGCC
536-115	115	30	TGGTCGGTGGAGTGATTTGTTTGGTTGATT
537-114	114	23	ACGGCCCAAACTCCTACGGGAGG
538-114	114	21	CTGTGCGGCGACATCTGAGGT
539-114	114	37	AGTGATTGCCCATTATTCCTTTGGTAAGGGCGGAAAC
540-114	114	45	TATCACGTTTCCTTCGGGGGGCGTGACTCGTGGGTACCCAACCGT
541-114	114	31	ATGCCGTGCCTCTAGTTTCTGGGGTTTGTCG
542-114	114	27	GTGGCGGCCAAGCGTTCATAGCGACGT
543-113	113	83	CTCTGTGCGGCGACATCTGAGGTGTAGTATAGGTGGAAGCGCAAGCGCAAATGAAATACCACCACTCGGAACGTTGCTTCACT
544-113	113	39	GGAAGAGCATCTGACTGCGGATCAGAGGGTTGCAGGTTC
545-113	113	55	AGTGTAGCCCTTCCGATGTAGATGTGGCCTGGAGGTTAGGACGAAGCTTATGGCG
546-113	113	77	GAGATTCCCTCTGTCCCGAGTTACTATCTAGCGAAACGACAGTCAAGGGAACGGACTTGAAGGGCTAAGCGGGGAAA
547-112	112	61	AGCATCGGGTTAGTAAGTATACGGGCGTAAGCAATGAAACCTGTAGAACACTTAACTTGGT
548-112	112	48	AGTACCGTGAGGGAAAGGTGAAAAGCACCCCGACGAGGGGAGTGAAAT
549-112	112	30	CCTCGGTAGTATAGTGGTTAGTATACCCGC
550-112	112	30	ACCGCCCGTCGTTGTTTCCGATGATGGTGC
551-112	112	35	AAGCCAGAAGCCAATCCCAAGACCAGATGCCCACC
552-112	112	68	TCCGATGTAGTATAACGGTTAGAACACCTGGCTTTCACCCAGGAGATCCGGGTTCGATTCCCGGTATC
553-111	111	49	ATCTGCCAGATGGGGAGTTTGGCTGGGGCGGCATATCTGTTACACGACA
554-111	111	38	AAGGTATTGACCCGGGTTCGTTTCCCGGGCGGCGCACC
555-110	110	41	GGGCCTGGCGAGCGGTGGGTAGTACTTGGTACGCTCATCAC
556-110	110	68	GTGAGGGAAGTATGGGGTAGTACGAGAGGAACTCCCATGCCGTGCCTCTAGTTTCTGGGGTTTGTCGA
557-110	110	62	GGAGCGGGGAAGGATTTCGTGCCAACGGCACTCGTACACGAGTTGTTCGGAAACTGAGCACA
558-109	109	84	GCTCTGTGCGGCGACATCTGAGGTGTAGTATAGGTGGAAGCGCAAGCGCAAATGAAATACCACCACTCGGAACGTTGCTTCACT
559-109	109	33	AGGGTCGCTGGTTCGTTTCCGGCCGGAAGGACC
560-109	109	67	TCTCGGTAGTATAGTGGTTAGTATACCCGCCTGTCGCGCGGGTGACCCGGGTTCAATTCCCGGCCGG
561-109	109	46	ACAAGGTGAAATTTTGGGCAACAGCAGGTCTGTGATGCTCCTCAAT
562-108	108	77	ATGGGGTAGTACGAGAGGAACTCCCATGCCGTGCCTCTAGTTTCTGGGGTTTGTCGAACGGCAAGTGCCCCGAAGCC
563-107	107	53	CGTCTGTGAAGGCTACCTTCCCGAGGCGTCGTAACCCGGCGTCTCACTCTGGC
564-107	107	21	ACTCGGAACGTTGCTTCACTT
565-107	107	63	ACCGACCGGCCCTCCGTGGGTTGCGTTGGAGTGTGCCTGTTTGGACCCGAAAGGTGGTGAACT
566-107	107	59	CGTGGGTTGCGTTGGAGTGTGCCTGTTTGGACCCGAAAGGTGGTGAACTATGCCTGAAC
567-107	107	40	GGTGCGGGAGGTCAGGGGTTCATTTCCCCTAGCGGCCCCC
568-107	107	29	GATTTGTTTGGTTGATTCCGTCAACGGAC
569-106	106	52	ACGACAACGCAGGTGTCCTAAGGCGAGCTCAGTGGGAACAGAAATCTCACGT
570-106	106	46	AGACGCGCAAGGGAGGAGATATGGTTGCCAGTACTTCTCTCGTACT
571-106	106	53	AAGCGCTCTCCCATCGCAACTTCGGTTCGGTGTGTGGCGCCTTTGGAGGGGTT
572-105	105	86	GAGATTCCCTCTGTCCCGAGTTACTATCTAGCGAAACGACAGTCAAGGGAACGGACTTGAAGGGCTAAGCGGGGAAAGAAGACCCT
573-105	105	31	GCTCCTATAGTGTAGCGGTTATCACCTCGGA
574-105	105	81	CCGTTTGATTTGCCCAACACCGACCGGCCCTCCGTGGGTTGCGTTGGAGTGTGCCTGTTTGGACCCGAAAGGTGGTGAACT
575-105	105	26	AAAGACAATGGAAGTACCTCCATTTC
576-105	105	46	TGCCAGATGGGGAGTTTGGCTGGGGCGGCATATCTGTTACACGACA
577-105	105	38	GGCTCTGAATACCCGGGTCCGATTCCCGGTTTCCCCTC
578-104	104	71	CGCAGGTATCGTGAGGGAAGTATGGGGTAGTACGAGAGGAACTCCCATGCCGTGCCTCTAGTTTCTGGGGT
579-104	104	23	AGGTTCGAATCCTGTCACGGATG
580-104	104	47	ATCCGCCCGAAAGTTCACCGATATTTCTTCAATAGAGGAAGCAAAAG
581-104	104	70	GATTTGCCCAACACCGACCGGCCCTCCGTGGGTTGCGTTGGAGTGTGCCTGTTTGGACCCGAAAGGTGGT
582-104	104	31	ACAACTCACCAACCGAATCCACCGGCCCCGA
583-104	104	32	AAGCGAGTAGCACTGTTTGGGAATGCAGTGTC
584-104	104	48	CGGATTTGGTGACCCAGGCCCTTGCAGCCCGTGAACATTCAAAGAAAC
585-103	103	61	ACGGTGGTTCTCGGCTGAACGCCTCTAAGCCAGAAGCCAATCCCAAGACCAGATGCCCACC
586-103	103	48	AGGTGTGTCGGCGGCAGTTGCTTTCGGGTAGCTGTTCGACTGGCCATA
587-102	102	30	AGGGGTCGCAGGTTCAATCCCTGCAGCTCT
588-102	102	39	AGTTTCTGGGGTTTGTCGAACGGCAAGTGCCCCGAAGCC
589-102	102	22	GTAGCGAAATTCCTTGTCGGGT
590-102	102	48	AGATTCCCTCTGTCCCGAGTTACTATCTAGCGAAACGACAGTCAAGGG
591-102	102	65	ATCGAATGAAGAGACCAATGGGTTTAGCGTAGTCTTCGGGCTATGCACCGTCTAGGTTTGGGAGT
592-102	102	57	CCGTGCGCTTACAATCCGTCAGAGCCTCCTTGTTGGGGTGATGGCGTGCCTTTTGAA
593-102	102	40	ATGGCGGTAACCCCGTCCCCACGGGAAAGGGTGGTGTGCT
594-102	102	64	ACTGGAGCGGGGAAGGATTTCGTGCCAACGGCACTCGTACACGAGTTGTTCGGAAACTGAGCAC
595-102	102	69	ACGGGCGTTGCGCGGGCCCCGCTCTTTTTTATCACGTTTCCTTCGGGGGGCGTGACTCGTGGGTACCCA
596-102	102	25	GCATTCTTCAAGGATACCTTCCTCA
597-102	102	38	CAAATCCAGGGGTCGCAGGTTCAATCCCTGCAGCTCTC
598-101	101	67	ATCGTTTTGTTAGGAAAGTGAAGGTGTGTCGGCGGCAGTTGCTTTCGGGTAGCTGTTCGACTGGCCA
599-101	101	48	GTGGGTTGCGTTGGAGTGTGCCTGTTTGGACCCGAAAGGTGGTGAACT
600-101	101	47	AGACCCACTTGGGACCGAGGATTGCAATTATTGGTCGCGCAACGAGG
601-101	101	39	AAGACGGAGGTCAGGGGTTCGATCCCCCTAGCGGCCTCC
602-101	101	65	ACAATGGCGGTGACAGTGGGACGCGAAGGAGCGATCTGGAGCAAATCCCCAAAAACCGTCTCAGT
603-100	100	68	AGTTTCTGGGGTTTGTCGAACGGCAAGTGCCCCGAAGCCATCGCACGGTGGTTCTCGGCTGAACGCCT
604-100	100	35	AGACCGTCGTGAGACAGGTTGGTTTTACCCTACTT
605-100	100	65	CGCAGGTATCGTGAGGGAAGTATGGGGTAGTACGAGAGGAACTCCCATGCCGTGCCTCTAGTTTC
606-100	100	49	AGTCAAGGGAACGGACTTGAAGGGCTAAGCGGGGAAAGAAGACCCTGTT
607-100	100	29	AGGGGTCGCAGGTTCAATCCCTGCAGCTC
608-100	100	30	GTTCTTTCTCGATTCCCTGAATGGTGGTGC
609-100	100	44	GTGAGCTGGGTTTAGACCGTCGTGAGACAGGTTGGTTTTACCCT
610-100	100	22	AAATTGCCAACTCAGAACTGCT
611-100	100	39	AGGGAAAGGTGAAAAGCACCCCGACGAGGGGAGTGAAAT
612-99	99	45	AAGGTGAAGCCCGGGGAAACCCAGGTGGAGGCCTGTAGCGATGCT
613-99	99	30	AGTCTGGCTCTGTGCGGCGACATCTGAGGT
614-99	99	41	AGCTGGTTCACATCGAAGTTTCCCTCAGGATAGCTGGTGCT
615-99	99	54	ACAGAGTAGGAAGACCGATAGCGAACAAGTAGCGTGAGCGAAAGTTTGAAAAGC
616-99	99	82	CTGTGCGGCGACATCTGAGGTGTAGTATAGGTGGAAGCGCAAGCGCAAATGAAATACCACCACTCGGAACGTTGCTTCACTT
617-99	99	45	GAAAGCACCAAGTCGCAGTATATTTTGAGGGGCCTACGGCCCAGT
618-99	99	48	AGGTCGTGATCTCCCTTGGAGGCGTGGGTTCCCCCCACTCTTGTCACC
619-99	99	47	ACAACGTTGGATACTGGAGCGGGGAAGGATTTCGTGCCAACGGCACT
620-98	98	52	AAGGCCAGTGTCCTCTCGCATGCAGCCGTTCTTCAGATGTTGTTTTGGCGCT
621-98	98	70	AGTTTCTGGGGTTTGTCGAACGGCAAGTGCCCCGAAGCCATCGCACGGTGGTTCTCGGCTGAACGCCTCT
622-98	98	57	AAATTGCACGCGTAACTTCGGGATAAGCGTGACTCTGCTTAGGGCAACCTTTGTAGA
623-97	97	46	TCAAGGGAACGGACTTGAAGGGCTAAGCGGGGAAAGAAGACCCTGT
624-97	97	29	CGAGGGCGTGGGTTCCCCCCACTCTCATC
625-97	97	41	GAATCTGGGGGTCAGAGGTTCGAATCCTTTCGGGCGCGCCA
626-97	97	95	ACTCCAGTCTGGCTCTGTGCGGCGACATCTGAGGTGTAGTATAGGTGGAAGCGCAAGCGCAAATGAAATACCACCACTCGGAACGTTGCTTCACT
627-97	97	50	TATCACGTTTCCTTCGGGGGGCGTGACTCGTGGGTACCCAACCGTGCTGT
628-97	97	47	AACGCAGGTGTCCTAAGGCGAGCTCAGTGGGAACAGAAATCTCACGT
629-96	96	76	CAGGTATCGTGAGGGAAGTATGGGGTAGTACGAGAGGAACTCCCATGCCGTGCCTCTAGTTTCTGGGGTTTGTCGA
630-96	96	54	ACAGAGATGAGGCTGATATGGTCCGTGTTTCAGATCCGCATGACGCACATTTCT
631-96	96	37	AATCCTTTCGAGGGCGTGGGTTCCCCCCACTCTCATC
632-96	96	52	GTATCGTGAGGGAAGTATGGGGTAGTACGAGAGGAACTCCCATGCCGTGCCT
633-96	96	38	AAGCGGGTGACCCGGGTTCGTCTCCCGGCAATTGCACC
634-95	95	25	AATTCATTCCGTGCGAAAGCCGGCT
635-95	95	84	ATACAACGTTGGATACTGGAGCGGGGAAGGATTTCGTGCCAACGGCACTCGTACACGAGTTGTTCGGAAACTGAGCACAACGTT
636-95	95	46	AACGTGTCGCGATGGATGACTTGGCTTCCTATTTCGTTGAAGAACG
637-95	95	49	TCTGCCCAGTGCTCTGAATGTCAACGTGACGAGATTCACCGACGCGCGG
638-95	95	29	TTCTCGGTAGTATAGTGGTTAGTATACCC
639-95	95	74	AATGTTCTGGGCGACACGCGCACTACAATGTCAGTGAGAACAAGAAAAACGACTTTTGTCGAACCTACTTGATC
640-95	95	24	CGATTTGTGAAGTTAAGCACTCAC
641-95	95	43	AGGTGTGATTTCACGCGAAGGTTCGAACCCTTCCGTTTGCGCC
642-94	94	42	AGTGAGAACAAGAAAAACGACTTTTGTCGAACCTACTTGATC
643-94	94	49	TTATCACGTTTCCTTCGGGGGGCGTGACTCGTGGGTACCCAACCGTGCT
644-94	94	55	ACCCAACGGTGGGCCGCATTCGGTCGAATTCTTCTCTGCGGGATTCCTTTGTAAT
645-94	94	42	AAGCGCAAATGAAATACCACCACTCGGAACGTTGCTTCACTT
646-94	94	46	TACCGTGAGGGAAAGGTGAAAAGCACCCCGACGAGGGGAGTGAAAT
647-94	94	62	AAACGGCGCATGGGAGAAGCTCTATTGTGTCATCCCCGTGCATGCCATATTCTCAGTGTCGA
648-94	94	59	AGAGGCACCAAGTGGGCCTTCTTCGGTAAGCGGAGCAGGCGATGCGGAATGAACCGCTT
649-94	94	71	ATCGTGAGGGAAGTATGGGGTAGTACGAGAGGAACTCCCATGCCGTGCCTCTAGTTTCTGGGGTTTGTCGA
650-93	93	37	ATGGCTGTCGTCAGCTCGTGTCGTGAGATGTTGGGTT
651-93	93	48	AGTGAGCGGCGAGCGAAGAGGGAACGAACTCGTTGCCGAATCGGGTCT
652-93	93	28	GGAGTGTGCCTGTTTGGACCCGAAAGGT
653-93	93	58	TGCATCTGTGGTGTGCACACGTCAAATCCGTTTGATTTGCCCAACACCGACCGGCCCT
654-93	93	48	GGTCGGTGGAGTGATTTGTTTGGTTGATTCCGTCAACGGACGAGATCC
655-93	93	21	CGTCGACCCAGTGCTTCCTCT
656-93	93	51	AGGCTCAGTTAGTACTGAGGTCAGTGATGACTCGGGAACCCTGAGTGCCGT
657-93	93	59	GAAAGTGAAGGTGTGTCGGCGGCAGTTGCTTTCGGGTAGCTGTTCGACTGGCCATAACT
658-93	93	34	AGGAGATCCGGGTTCGATTCCCGGTATCGGAGCC
659-93	93	58	GACAGGGAACGTGAGCTGGGTTTAGACCGTCGTGAGACAGGTTGGTTTTACCCTACTT
660-93	93	44	TTCTTCAGATGTTGTTTTGGCGCTCGCCGCCTTAGCACGCTGAT
661-92	92	61	GAGAAAGTGTAGCCCTTCCGATGTAGATGTGGCCTGGAGGTTAGGACGAAGCTTATGGCGT
662-92	92	64	AACGTGTCGCGATGGATGACTTGGCTTCCTATTTCGTTGAAGAACGCAGTAAAGTGCGATAAGT
663-92	92	48	CCGATTTGTGAAGTTAAGCACTCACAGGCTCAGTTAGTACTGAGGTCA
664-92	92	47	GCACAAGGTGAAATTTTGGGCAACAGCAGGTCTGTGATGCTCCTCAA
665-92	92	44	TCGTGATCTCCCTTGGAGGCGTGGGTTCCCCCCACTCTTGTCAC
666-92	92	48	AGGTTTGTCCCTGGTCGTCCCGTCCATGTCGGATTTGGTGACCCAGGC
667-92	92	20	AGTGGATAGAACAAGCGGCT
668-92	92	56	GGCTCTGAGGGCAAAGTCAGAGAAAACCGGAAGGCCAGTGTCCTCTCGCATGCAGC
669-92	92	37	ATGGGCTCATTCTCGATACGTGAAAAGGGTGTTGGTG
670-92	92	33	ATCACGTTTCCTTCGGGGGGCGTGACTCGTGGG
671-91	91	29	AAGCGGGTGACCCGGGTTCGGCTCCCGGC
672-91	91	30	AGGGTCGCTGGTTCGTTTCCGGCCGGAAGG
673-91	91	27	AGTGTAGCGGTTATCACCTCGGACTCT
674-91	91	55	AGGTTTGTGATGCATCCAAGTGGTGTATATCGCAAACTGATTTCTGCCCAGTGCT
675-91	91	46	AGTAGCTGGTTCACATCGAAGTTTCCCTCAGGATAGCTGGTGCTAG
676-91	91	50	AACTGGCTTGTGGCGGCCAAGCGTTCATAGCGACGTCGCTTTTTGATCCT
677-91	91	38	TACGGAAGGCCTAGGGTTCGATCCCCTACTCGTCCACC
678-91	91	39	ACCGTCGTGAGACAGGTTGGTTTTACCCTACTTAGCTGG
679-91	91	59	ATAGGTGGAAGCGCAAGCGCAAATGAAATACCACCACTCGGAACGTTGCTTCACTTATC
680-91	91	68	CCGTGCGCTTACAATCCGTCAGAGCCTTCGAGCAGTTTACTGCTGGGGGTGATGGCGTGCCTTTTGAA
681-91	91	37	AGATGTGGCCTGGAGGTTAGGACGAAGCTTATGGCGT
682-91	91	57	ACGGGCGTTGCGCGGGCCCCGCTCTTTTTTATCACGTTTCCTTCGGGGGGCGTGACT
683-90	90	49	ACGTGAGCTGGGTTTAGACCGTCGTGAGACAGGTTGGTTTTACCCTACT
684-90	90	51	ATCTGCCAGATGGGGAGTTTGGCTGGGGCGGCATATCTGTTACACGACAAC
685-90	90	44	CTTGGGCCTGGCGAGCGGTGGGTAGTACTTGGTACGCTCATCAC
686-90	90	64	ACTTCTCGCGTTGTTCGGAGCGGGGGCTCAAGATTGAAAAATGCAGCTCTCCCTACGTACTGTC
687-90	90	77	CGCGGGATGGAGCAGTCTGGTAGCTCGTCGGGCTCATAACCCGAAGGTCGTCGGTTCAAATCCGGCTCCCGCAACCA
688-90	90	72	TTCTCGGTAGTATAGTGGTTAGTATACCCGCCTGTCACGCGGGTGACCCGGGTTCATTTCCCGGCCGGGAAG
689-90	90	23	AGGTTCGAATCCTGCTGGTGACG
690-90	90	58	AAAGTGAAGGTGTGTCGGCGGCAGTTGCTTTCGGGTAGCTGTTCGACTGGCCATAACT
691-90	90	29	AAGCGGGTGACCCGGGTTCGACTCCCGGC
692-90	90	62	AGTGGACTGCCATGGCGTTGACGGGAGCGGGGGATTAGGGTTCGATTCCGGAGAGGGAGCCT
693-90	90	44	ACCGTGAGGGAAAGGCGAAAAGAACCCCGGGAGGGGAGTGAAAT
694-90	90	35	ATCACCTCGGACTCTGAATCCGATAACCCTGGTTC
695-90	90	21	GAACTCGTTGCCGAATCGGGT
696-90	90	46	GTACCGTGAGGGAAAGGCGAAAAGAACCCCGGGAGGGGAGTGAAAT
697-89	89	47	ACCTCTTGGTTCGGAACAACACAGGGAAACTTGTGCTAATACCGGAT
698-89	89	61	AACCTGAAGTCGTGACAAAGACAATGGAAGTACCTCCATTTCAACGGCCAGAACCAGCCCT
699-89	89	29	TCTCCCATCGCAACTTCGGTTCGGTGTGT
700-89	89	41	AATGTTCTGGGCGACACGCGCACTACAATGTCAGTGAGAAC
701-89	89	72	ATAGGTGGAAGCGCAAGCGCAAATGAAATACCACCACTCGGAACGTTGCTTCACTTATCGAATGAAGAGACC
702-89	89	42	CTTCAGATGTTGTTTTGGCGCTCGCCGCCTTAGCACGCTGAT
703-89	89	52	ATCGTGAGGGAAGTATGGGGTAGTACGAGAGGAACTCCCATGCCGTGCCTCG
704-89	89	46	AGATTCCCTCTGTCCCGAGTTACTATCTAGCGAAACGACAGTCAAG
705-89	89	72	TGGGGAATGGTGTAATGGTAACACTACGGTTTTTGGTACCGTCATTCTAGGTTCGAGTCCTAGTTCCCCAGC
706-89	89	21	ATTGGCTCTGAGGGCAAAGTC
707-88	88	60	AGAAAGTGTAGCCCTTCCGATGTAGATGTGGCCTGGAGGTTAGGACGAAGCTTATGGCGT
708-88	88	35	ATCCAGGGGTCGCAGGTTCAATCCCTGCAGCTCTC
709-88	88	46	GACGCTAAGGGTTGGATTGTTCACCCACTGACAGGGAACGTGAGCT
710-88	88	50	AGGTTTGTCCCTGGTCGTCCCGTCCATGTCGGATTTGGTGACCCAGGCCC
711-88	88	25	ATTGGGATCGTTACCCAACTTCTCC
712-87	87	51	AGGGAACGTGAGCTGGGTTTAGACCGTCGTGAGACAGGTTGGTTTTACCCT
713-87	87	68	ACGACCACGTTGATAGGCTGGATGTGCAAGCGCGGTGACGCGTTGAGCTGACCAGTACTAATCGCCCG
714-87	87	46	CTGCCAGATGGGGAGTTTGGCTGGGGCGGCATATCTGTTACACGAC
715-87	87	67	ACGGGCGTTGCGCGGGCCCCGCTCTTTTTTATCACGTTTCCTTCGGGGGGCGTGACTCGTGGGTACC
716-87	87	26	GGTGGGTAGTACTTGGTACGCTCATC
717-87	87	76	GGGGCCATAGCTCAGCTGGGAGAGCGCCTGCTTTGCACGCAGGAGGTCAGGAGTTCGATCCTCCTTGGCTCCACCA
718-87	87	64	TCACCGACGCGCGGGTAAACGGCGGGAGTAACTATGACTCTCTTAAGGTAGCCAAATGCCTCGT
719-87	87	58	CGCAGGTATCGTGAGGGAAGTATGGGGTAGTACGAGAGGAACTCCCATGCCGTGCCTC
720-86	86	51	CGACAACGCAGGTGTCCTAAGGCGAGCTCAGTGGGAACAGAAATCTCACGT
721-86	86	67	GTGAGGGAAGTATGGGGTAGTACGAGAGGAACTCCCATGCCGTGCCTCTAGTTTCTGGGGTTTGTCG
722-86	86	44	AGCGAAAAGAAATAGAGTTGTCAGTCCATTTGGATTGTCATTTC
723-86	86	28	AGACTTCGTATCTGAGGGTTGCAGGTTC
724-86	86	53	AAGGTGAAGCCCGGGGAAACCCAGGTGGAGGCCTGTAGCGATGCTGACGTGCA
725-86	86	46	TGCACAAGGTGAAATTTTGGGCAACAGCAGGTCTGTGATGCTCCTC
726-86	86	49	GTTGGAGTGTGCCTGTTTGGACCCGAAAGGTGGTGAACTATGCCTGAAC
727-86	86	44	GAGGGAAGTATGGGGTAGTACGAGAGGAACTCCCATGCCGTGCC
728-86	86	74	ACGGGCGTTGCGCGGGCCCCGCTCTTTTTTATCACGTTTCCTTCGGGGGGCGTGACTCGTGGGTACCCAACCGT
729-86	86	89	CCCCGGCGTCTCACTCTGGCACGGGCCGGTCTTGGCGGGTTCACGCTCGTCTTGTGCCGCGTCCCACAAATTGCCAACTCAGAACTGCT
730-86	86	25	ATAGTGGATAGAACAAGCGGCTCTC
731-85	85	51	GTACCCTTCGATCTGGGATAACTTCGGGAAACTGGAGCTAATACCGGATAC
732-85	85	69	ATGGAGCTGTGCGACAAGCGCTCTCCCATCGCAACTTCGGTTCGGTGTGTGGCGCCTTTGGAGGGGTTT
733-85	85	50	GCTAAGCAGGTGTGATTTCACGCGAAGGTTCGAACCCTTCCGTTTGCGCC
734-85	85	38	CCCTCTGTCCCGAGTTACTATCTAGCGAAACGACAGTC
735-85	85	22	CTTCTCTGCGGGATTCCTTTGT
736-85	85	22	GTCGGATTTGGTGACCCAGGCC
737-85	85	27	AGAATTCAGAATTGTCCATAGGATAGC
738-85	85	22	ATAGTGGATAGAACAAGCGGCT
739-85	85	30	GTAGCTTTGCGCTGGCCTTCGTGTCGGCAT
740-85	85	39	AGACCGTCGTGAGACAGGTTGGTTTTACCCTACTTAGCT
741-84	84	72	ACGGGCGTTGCGCGGGCCCCGCTCTTTTTTATCACGTTTCCTTCGGGGGGCGTGACTCGTGGGTACCCAACC
742-84	84	52	GAGCCATAAACCTGAGCGCCTCATGAACTGTATTAAGCGAGTAGCACTGTTT
743-84	84	34	TCCGATGTGGTATAGTGGATAGAACAAGCGGCTC
744-84	84	48	TACCACAGGGATAACTGGCTTGTGGCGGCCAAGCGTTCATAGCGACGT
745-84	84	53	CCGTGTGCTTACAATCCGTCAGAGCCTTTAGGGGTGATGGCGTGCCTTTTGAA
746-84	84	54	GACAGGGAACGTGAGCTGGGTTTAGACCGTCGTGAGACAGGTTGGTTTTACCCT
747-84	84	56	GGTTTGAAGCGAACCCGGGGAACTGAAACATCTCAGTACCCGGAGGAAAGGACATC
748-84	84	35	AACGTGTCGCGATGGATGACTTGGCTTCCTATTTC
749-84	84	23	ACAGACCTGAGTGTGGCAGGACT
750-84	84	45	ACTCACTAGTGGCGCAGCTAACGCTTTAAGCATTCCGCCTGGGGA
751-84	84	89	AGTTGAACTGTGGGCTGTGCAGGTTTGTCCCTGGTCGTCCCGTCCATGTCGGATTTGGTGACCCAGGCCCTTGCAGCCCGTGAACATTC
752-84	84	26	ATGGTTGCCAGTACTTCTCTCGTACT
753-84	84	50	GGAGTGATTTGTTTGGTTGATTCCGTCAACGGACGAGATCCAAGCTGCCC
754-84	84	44	GTGTGTCGGCGGCAGTTGCTTTCGGGTAGCTGTTCGACTGGCCA
755-84	84	46	CCACAGGGATAACTGGCTTGTGGCGGCCAAGCGTTCATAGCGACGT
756-84	84	33	AAGGGAACGGACTTGAAGGGCTAAGCGGGGAAA
757-84	84	33	TCTCGGTAGTATAGTGGTTAGTATACCCGCCTG
758-83	83	39	GGCTCTGAATACCCGGGTCCGTTTCCCGGTTTCCCCTCC
759-83	83	62	ACGCATGTCATGCATGCCAGGGGGCGTCCGTGATTTTTTACTGTGACTAAAGAAGCGTGACT
760-83	83	53	CGGTGGAGTGATTTGTTTGGTTGATTCCGTCAACGGACGAGATCCAAGCTGCC
761-83	83	67	GAAGGCTACCTTCCCGAGGCGTCGTAACCCGGCGTCTCACTCTGGCACGGGCCGGTCTTGGCGGGTT
762-83	83	45	CAAGGGAACGGACTTGAAGGGCTAAGCGGGGAAAGAAGACCCTGT
763-83	83	67	CCCATGCCGTGCCTCTAGTTTCTGGGGTTTGTCGAACGGCAAGTGCCCCGAAGCCATCGCACGGTGG
764-83	83	25	CAAACAGACGCGCAAGGGAGGAGAT
765-82	82	56	CACTGGCAGTAACACCCAGCAGTGTTGACTCAATTCATTCCGTGCGAAAGCCGGCT
766-82	82	88	TCTGGCTCTGTGCGGCGACATCTGAGGTGTAGTATAGGTGGAAGCGCAAGCGCAAATGAAATACCACCACTCGGAACGTTGCTTCACT
767-82	82	54	GTGTAGCCCTTCCGATGTAGATGTGGCCTGGAGGTTAGGACGAAGCTTATGGCG
768-82	82	73	TTCTCGGTAGTATAGTGGTTAGTATACCCGCCTGTCTCGCGGGTGACCCGGGTTCAATTCCCGGCCGGGAAGC
769-81	81	49	AGCCCTTCCGATGTAGATGTGGCCTGGAGGTTAGGACGAAGCTTATGGC
770-81	81	37	CTAAGCCAGAAGCCAATCCCAAGACCAGATGCCCACC
771-81	81	22	CTGTGCGGCGACATCTGAGGTG
772-81	81	67	ATGGAGCTGTGCGACAAGCGCTCTCCCATCGCAACTTCGGTTCGGTGTGTGGCGCCTTTGGAGGGGT
773-81	81	68	TTCTCGGTAGTATAGTGGTTAGTATACCCGCCTGTCGCGGGTGACCCGGGTTCAATTCCCGGCCGGGA
774-80	80	33	GTAGCGGTTATCACCTCGGACTCTGAATCCGAT
775-80	80	25	AGTGATTGCCCATTATTCCTTTGGT
776-80	80	34	TCTCGGTAGTATAGTGGTTAGTATACCCGCCTGT
777-80	80	34	AGCGAAATTCCTTGTCGGGTAAGTTCCGACCTGC
778-80	80	45	TGGCGATGGAAATGGGGTGCCCCCACCCGTCTTGAAACACGGACC
779-80	80	51	AACGTGTCGCGATGGATGACTTGGCTTCCTATTTCGTTGAAGAACGCAGTA
780-80	80	49	CCACCACTCGGAACGTTGCTTCACTTATCGAATGAAGAGACCAATGGGT
781-80	80	42	GTGAGGGAAAGGCGAAAAGAACCCCTGTGAGGGGAGTGAAAT
782-80	80	54	GAGGTGACGTATTCTCGCTGTGGCTTGCGCCGCGCGCGCTGGCCGAGTCTGATG
783-79	79	33	TCCGATGTAGTATAACGGTTAGAACACCTGGCT
784-79	79	88	GAGATTCCCTCTGTCCCGAGTTACTATCTAGCGAAACGACAGTCAAGGGAACGGACTTGAAGGGCTAAGCGGGGAAAGAAGACCCTGT
785-79	79	36	TCCGATGTAGTATAACGGTTAGAACACCTGGCTTTC
786-79	79	24	GGCTAAGCGGGGAAAGAAGACCCT
787-79	79	69	GAAGGGATCTCGCAGGTATCGTGAGGGAAGTATGGGGTAGTACGAGAGGAACTCCCATGCCGTGCCTCT
788-79	79	28	GCGAAACTTCCGGGACCCGTCTTCCGGC
789-79	79	24	AATGTTCTGGGCGACACGCGCACT
790-79	79	41	GTGTTCTTTCTCGATTCCCTGAATGGTGGTGCATGGCCGCT
791-78	78	40	ATTGTGCGGTAAAGCAAATGATTAGAGGCATTGGTGTTCT
792-78	78	44	CACAAGGTGAAATTTTGGGCAACAGCAGGTCTGTGATGCTCCTC
793-78	78	54	TGAAGGTGTGTCGGCGGCAGTTGCTTTCGGGTAGCTGTTCGACTGGCCATAACT
794-78	78	48	AGGCTCAGTTAGTACTGAGGTCAGTGATGACTCGGGAACCCTGAGTGC
795-78	78	34	CTTCCGGCAACATTTTGGGTGCGCCATGGCGCTG
796-78	78	43	TGAGTTTGACTCCAGTCTGGCTCTGTGCGGCGACATCTGAGGT
797-78	78	29	GGTCGGTGGAGTGATTTGTTTGGTTGATT
798-78	78	48	ATCACGTTTCCTTCGGGGGGCGTGACTCGTGGGTACCCAACCGTGCTG
799-78	78	34	GGACTTGAAGGGCTAAGCGGGGAAAGAAGACCCT
800-77	77	42	GTGAGGGAAAGGTGAAAAGCACCCCGACGAGGGGAGTGAAAT
801-77	77	25	ATTGGTGTTCTTAGAATATCGACCT
802-77	77	30	TCCGATGCGGTATAGTGGATAGAACAAGCG
803-77	77	55	ACTCTGGCACGGGCCGGTCTTGGCGGGTTCACGCTCGTCTTGTGCCGCGTCCCAC
804-77	77	28	AGTTTCTGGGGTTTGTCGAACGGCAAGT
805-77	77	55	ATGCCTGAACAAGGTGAAGCCCGGGGAAACCCAGGTGGAGGCCTGTAGCGATGCT
806-77	77	49	AGGTTTGTCCCTGGTCGTCCCGTCCATGTCGGATTTGGTGACCCAGGCC
807-77	77	64	CGTGCAGTTCCGGAGTCTTGTTTCGAGACATCTGCCAGATGGGGAGTTTGGCTGGGGCGGCATA
808-77	77	27	ACCACCACTCGGAACGTTGCTTCACTT
809-77	77	65	ATCCGCCCGAAAGTTCACCGATATTTCTTCAATAGAGGAAGCAAAAGTCGTAACAAGGTAGCTGT
810-77	77	71	TCCGATGTAGTATAACGGTTAGAACACCTGGCTTTCACCCAGGAGATCCGGGTTCGATTCCCGGTATCGGA
811-77	77	25	GGACTTGAAGGGCTAAGCGGGGAAA
812-77	77	24	AGCGTGAGCGAAAGTTTGAAAAGC
813-77	77	30	AGTAGAATTCAGAATTGTCCATAGGATAGC
814-76	76	60	GGAAAGTGAAGGTGTGTCGGCGGCAGTTGCTTTCGGGTAGCTGTTCGACTGGCCATAACT
815-76	76	54	GTTCTTTCTCGATTCCCTGAATGGTGGTGCATGGCCGCTTTTGGTCGGTGGAGT
816-76	76	26	GGCTAAGCGGGGAAAGAAGACCCTGT
817-76	76	70	CACGGGCGTTGCGCGGGCCCCGCTCTTTTTTATCACGTTTCCTTCGGGGGGCGTGACTCGTGGGTACCCA
818-76	76	20	AGGGCCTTGAGTTGTGGCAC
819-76	76	24	ATCGCCTCGGACTCTGAATCCGAT
820-76	76	75	CGCGCGATGGAGCAGCCTGGTAGCTCGTTGGGCTCATAACCCAAAGGTCGCAAGTTCAAATCTTGCTCGCGCAAC
821-76	76	21	ATCCTCAGCACGTTTTCTGTT
822-76	76	53	TGAGAGAACTATGCTGAAGGAACTCGGCAATTTGCCTCCGTAACTTCGGGATA
823-76	76	23	AGCTTACCGGTACTAATCGTTCG
824-76	76	34	ACCACCACTCGGAACGTTGCTTCACTTATCGAAT
825-76	76	68	TTCTCGGTAGTATAGTGGTTAGTATACCCGCCTGTCGCGGGTGACCCGGGTTCATTTCCCGGCCGGGA
826-76	76	21	ATGGGCTCATTCTCGATACGT
827-76	76	33	TCCGATGCGGTATAGTGGATAGAACAAGCGGCT
828-75	75	48	ACCCTTCGATCTGGGATAACTTCGGGAAACTGGAGCTAATACCGGATA
829-75	75	29	AGCCGTTCTTCAGATGTTGTTTTGGCGCT
830-75	75	52	AACGTGTCGCGATGGATGACTTGGCTTCCTATTTCGTTGAAGAACGCAGTAA
831-75	75	49	AGTGAGCGGCGAGCGAAGAGGGAACGAACTCGTTGCCGAATCGGGTCTT
832-75	75	52	TTCTCGGTAGTATAGTGGTTAGTATACCCGCCTGTCACGCGGGTGACCCGGG
833-75	75	49	TCGTGAGGGAAGTATGGGGTAGTACGAGAGGAACTCCCATGCCGTGCCT
834-75	75	55	CGCCGCCTTAGCACGCTGATAGCGACTGTACTGTCGTCTGTGAAGGCTACCTTCC
835-75	75	52	CCGTGGGTTGCGTTGGAGTGTGCCTGTTTGGACCCGAAAGGTGGTGAACTAT
836-75	75	41	ACGGCAAGTGCCCCGAAGCCATCGCACGGTGGTTCTCGGCT
837-74	74	30	ATCACGTTTCCTTCGGGGGGCGTGACTCGT
838-74	74	35	TCTGAATACCCGGGTCCGTTTCCCGGTTTCCCCTC
839-74	74	54	ACGTGAGCTGGGTTTAGACCGTCGTGAGACAGGTTGGTTTTACCCTACTTAGCT
840-74	74	64	AGGCTACCCGTTGAAGCGAGGGAAACCGGGTCAGGCCGGAAACGGAACAGCCCATCCTGCGCAC
841-74	74	23	GATCTCCCTTGGAGGCGTGGGTT
842-74	74	35	TACGGAAGGCCTAGGGTTCGATCCCCTACTCGTCC
843-74	74	55	TAGGTGGAAGCGCAAGCGCAAATGAAATACCACCACTCGGAACGTTGCTTCACTT
844-74	74	47	CAGTGTCCTCTCGCATGCAGCCGTTCTTCAGATGTTGTTTTGGCGCT
845-74	74	55	TATCACGTTTCCTTCGGGGGGCGTGACTCGTGGGTACCCAACCGTGCTGTAAACT
846-74	74	51	GCGTTGGAGTGTGCCTGTTTGGACCCGAAAGGTGGTGAACTATGCCTGAAC
847-74	74	54	ATAGGTGGAAGCGCAAGCGCAAATGAAATACCACCACTCGGAACGTTGCTTCAC
848-74	74	75	TCTGGCACGGGCCGGTCTTGGCGGGTTCACGCTCGTCTTGTGCCGCGTCCCACAAATTGCCAACTCAGAACTGCT
849-74	74	24	ACGTCAAATCCGTTTGATTTGCCC
850-74	74	25	AAGACTTTGGATTGAGGTTCCAATC
851-73	73	45	ACCGTGAGGGAAAGGTGAAAAGCACCCCGACGAGGGGAGTGAAAT
852-73	73	52	CGTACCCTTCGATCTGGGATAACTTCGGGAAACTGGAGCTAATACCGGATAC
853-73	73	21	AACCCGGCGTCTCACTCTGGC
854-73	73	46	CCACTCGGAACGTTGCTTCACTTATCGAATGAAGAGACCAATGGGT
855-73	73	46	CGCTCGTCTTGTGCCGCGTCCCACAAATTGCCAACTCAGAACTGCT
856-73	73	65	ACCACGTTGATAGGCTGGATGTGCAAGCGCGGTGACGCGTTGAGCTGACCAGTACTAATCGCCCG
857-73	73	59	TTGGTCGGTGGAGTGATTTGTTTGGTTGATTCCGTCAACGGACGAGATCCAAGCTGCCC
858-73	73	75	ACGTGTCGCGATGGATGACTTGGCTTCCTATTTCGTTGAAGAACGCAGTAAAGTGCGATAAGTGGTATCAATTGC
859-73	73	46	GGCTCTGAGGGCAAAGTCAGAGAAAACCGGAAGGCCAGTGTCCTCT
860-73	73	32	TTCTCGGTAGTATAGTGGCTAGTATACCCGCC
861-73	73	61	GGAGCGGGGAAGGATTTCGTGCCAACGGCACTCGTACACGAGTTGTTCGGAAACTGAGCAC
862-73	73	57	ATGGGGTAGTACGAGAGGAACTCCCATGCCGTGCCTCTAGTTTCTGGGGTTTGTCGA
863-73	73	32	TTCTCGGTAGTATAGTGGTTAGTATACCCGCA
864-73	73	21	CGGATTTGGTGACCCAGGCCC
865-73	73	48	AGCTACCACTTCTACGGAGGGCAGCAGGCGCGCAAATTGCCCAATGTC
866-73	73	30	CACGAGTTGTTCGGAAACTGAGCACAACGT
867-72	72	26	GCATTCTTCAAGGATACCTTCCTCAA
868-72	72	40	GTGGGTTGCGTTGGAGTGTGCCTGTTTGGACCCGAAAGGT
869-72	72	33	AGCGGAGGAAAAGAAAACAACCGTGATTCTCTC
870-72	72	33	ATTGACCCGGGTTCGTTTCCCGGGCGGCGCACC
871-72	72	40	CGGATTTGGTGACCCAGGCCCTTGCAGCCCGTGAACATTC
872-72	72	38	ATCACGTTTCCTTCGGGGGGCGTGACTCGTGGGTACCC
873-72	72	75	ATTGTGCGGTAAAGCAAATGATTAGAGGCATTGGTGTTCTTAGAATATCGACCTATTCTCAAACTTTAAATGTGC
874-72	72	57	GTTCTTTCTCGATTCCCTGAATGGTGGTGCATGGCCGCTTTTGGTCGGTGGAGTGAT
875-72	72	21	ATCACCTCGGACTCTGAATCC
876-72	72	57	GCATCTGTGGTGTGCACACGTCAAATCCGTTTGATTTGCCCAACACCGACCGGCCCT
877-72	72	47	AGGAAGACCGATAGCGAACAAGTAGCGTGAGCGAAAGTTTGAAAAGC
878-71	71	35	GCAATTGTGGTCCAACGGTTAAGATCCCCGCCTTC
879-71	71	49	ATCTGTTACACGACAACGCAGGTGTCCTAAGGCGAGCTCAGTGGGAACA
880-71	71	43	CGTGATCTCCCTTGGAGGCGTGGGTTCCCCCCACTCTTGTCAC
881-71	71	24	ATTTGATCCCACCACGGGTGGGGA
882-71	71	51	ATCGAATCGCCACCCACAAGACTGGAGCTTGCTCCCTCGAAGGCGCCAAGT
883-71	71	51	CCCTCTGTCCCGAGTTACTATCTAGCGAAACGACAGTCAAGGGAACGGACT
884-71	71	47	AGTGTAGCGGTTATCACCTCGGACTCTGAATCCGATAACCCTGGTTC
885-71	71	57	CCGTTTGCTTACAAACCGTCGGAGCACCCTTGTTGGTGTGACGGCGTGCCTTTTGAA
886-71	71	41	AACAAAGGAGCAGCCTCTAGGCTACCGTTTCGGCTTTTGTT
887-71	71	74	GAGATTCCCTCTGTCCCGAGTTACTATCTAGCGAAACGACAGTCAAGGGAACGGACTTGAAGGGCTAAGCGGGG
888-71	71	33	CTTTCGAGGGCGTGGGTTCCCCCCACTCTCATC
889-71	71	80	AATGAGATTCCCTCTGTCCCGAGTTACTATCTAGCGAAACGACAGTCAAGGGAACGGACTTGAAGGGCTAAGCGGGGAAA
890-71	71	66	GACCACGTTGATAGGCTGGATGTGCAAGCGCGGTGACGCGTTGAGCTGACCAGTACTAATCGCCCG
891-71	71	22	CACCTCGGACTCTGAATCCGAT
892-71	71	35	GCTCCTACAGTGTAGCGGTTATCACCTCGGACTCT
893-71	71	61	GAGCGGGGAAGGATTTCGTGCCAACGGCACTCGTACACGAGTTGTTCGGAAACTGAGCACA
894-71	71	46	CCGCCCGAAAGTTCACCGATATTTCTTCAATAGAGGAAGCAAAAGT
895-71	71	72	TTCTCGGTAGTATAGTGGTTAGTATACCCGCCTGTCACGCGGGTGACCCGGGTTCAATTCCCGGCCGGGAAG
896-71	71	67	TCTCGGTAGTATAGTGGTTAGTATACCCGCCTGTCACGCGGGTGACCCGGGTTCAATTCCCGGCCGG
897-71	71	27	AGACTTCGGATCTGAGGGTTGCAGGTT
898-71	71	46	GGTGTGTCGGCGGCAGTTGCTTTCGGGTAGCTGTTCGACTGGCCAT
899-70	70	33	GCGAAACTTCCGGGACCCGTCTTCCGGCAACAT
900-70	70	51	GGCAACAGCAGGTCTGTGATGCTCCTCAATGTTCTGGGCGACACGCGCACT
901-70	70	46	TCTCTGCGGGATTCCTTTGTAATTGCACAAGGTGAAATTTTGGGCA
902-70	70	24	ACGGCCCAGACTCCTACGGGAGGC
903-70	70	66	TTCTCGGTAGTATAGTGGTTAGTATACCCGCCTGTCGCGGGTGACCCGGGTTCAATTCCCGGCCGG
904-70	70	68	ATCGTTTTGTTAGGAAAGTGAAGGTGTGTCGGCGGCAGTTGCTTTCGGGTAGCTGTTCGACTGGCCAT
905-70	70	21	ACGTCCCGAGGCGCTGAACCT
906-70	70	51	CCGTGGGTTGCGTTGGAGTGTGCCTGTTTGGACCCGAAAGGTGGTGAACTA
907-70	70	37	AGAGGCATTGGTGTTCTTAGAATATCGACCTATTCTC
908-70	70	61	GAGGGGCATTTACGTCCCGAGGCGCTGAACCTTGAGGCCTGAAATTTCATGCTCAGGGACA
909-70	70	63	AAGAAACACGGGAGTGGTTCCTTTCCTGATTTACGCATGTCATGCATGCCAGGGGGCGTCCGT
910-70	70	30	ACAACTCACCAACCGAATCCACCGGCCCCG
911-69	69	20	AGTTGAACTGTGGGCTGTGC
912-69	69	29	TCTCGGTAGTATAGTGGTTAGTATACCCG
913-69	69	75	CAGGTATCGTGAGGGAAGTATGGGGTAGTACGAGAGGAACTCCCATGCCGTGCCTCTAGTTTCTGGGGTTTGTCG
914-69	69	34	AAGGTGAAGCCCGGGGAAACCCAGGTGGAGGCCT
915-69	69	24	CGGTCGAATTCTTCTCTGCGGGAT
916-69	69	35	CGTGTCGCGATGGATGACTTGGCTTCCTATTTCGT
917-69	69	71	AAGTTCGCAAGAAGCATTGGCTCTGAGGGCAAAGTCAGAGAAAACCGGAAGGCCAGTGTCCTCTCGCATGC
918-69	69	38	ACGCGGGAGGCCCGGGTTCGTTTCCCGGACTGCGCACC
919-69	69	47	AGATTCCCTCTGTCCCGAGTTACTATCTAGCGAAACGACAGTCAAGG
920-69	69	60	CGGTGGTTCTCGGCTGAACGCCTCTAAGCCAGAAGCCAATCCCAAGACCAGATGCCCACC
921-69	69	24	ATTTCAACGGCCAGAACCAGCCCT
922-69	69	31	GTTGGAGTGTGCCTGTTTGGACCCGAAAGGT
923-68	68	43	CGTTCTTGGGCCTGGCGAGCGGTGGGTAGTACTTGGTACGCTC
924-68	68	55	AGGAAAGTGAAGGTGTGTCGGCGGCAGTTGCTTTCGGGTAGCTGTTCGACTGGCC
925-68	68	23	ACCACTCGGAACGTTGCTTCACT
926-68	68	45	AGTAGCTGGTTCACATCGAAGTTTCCCTCAGGATAGCTGGTGCTA
927-68	68	26	AAAAGGTTGCGGGTTCGGGTCCCGCC
928-68	68	44	AAGGGTTGGATTGTTCACCCACTGACAGGGAACGTGAGCTGGGT
929-68	68	26	AGGTTTGTGATGCATCCAAGTGGTGT
930-68	68	47	CCTTCGATCTGGGATAACTTCGGGAAACTGGAGCTAATACCGGATAC
931-68	68	67	GCTCCTATAGTGTAGCGGTTATCACCTCGGACTCTGAATCCGATAACCCTGGTTCGTGTCCAGGTAG
932-68	68	34	GTTGGCGATGGAAATGGGGTGCCCCCACCCGTCT
933-68	68	45	GTTGAGTTTGACTCCAGTCTGGCTCTGTGCGGCGACATCTGAGGT
934-68	68	46	AGCAGGTGTGATTTCACGCGAAGGTTCGAACCCTTCCGTTTGCGCC
935-68	68	25	ACGGCCTCTAGGAATGAAGGAGGGT
936-68	68	54	AGGATGAGGATTGACAGATTGAGTGTTCTTTCTCGATTCCCTGAATGGTGGTGC
937-68	68	47	CTGTTACACGACAACGCAGGTGTCCTAAGGCGAGCTCAGTGGGAACA
938-67	67	53	TTCTCGGTAGTATAGTGGTTAGTATACCCGCCTGTCGCGCGGGTGACCCGGGT
939-67	67	67	GGTCCTATGGTGTAGTGGTTATCACTTCGGACTTTGAATCCGAAAACCCAGGTTCGAATCCTGGTAG
940-67	67	47	ACCGTCGTGAGACAGGTTGGTTTTACCCTACTTAGCTGGAAATTGCG
941-67	67	64	GTTAGGAAAGTGAAGGTGTGTCGGCGGCAGTTGCTTTCGGGTAGCTGTTCGACTGGCCATAACT
942-67	67	60	ACGTGGGAACGTACCCTTCGATCTGGGATAACTTCGGGAAACTGGAGCTAATACCGGATA
943-67	67	89	AATGAGATTCCCTCTGTCCCGAGTTACTATCTAGCGAAACGACAGTCAAGGGAACGGACTTGAAGGGCTAAGCGGGGAAAGAAGACCCT
944-67	67	72	TTCTCGGTAGTATAGTGGTTAGTATACCCGCCTGTCGCGCGGGTGACCCGGGTTCAATTCCCGGCCGGGAAG
945-67	67	52	GAACCGCTTAGGGATATGTGGCGTCAAAACTTATGGGCTCATTCTCGATACG
946-67	67	32	AAGGAGTCAAACAGACGCGCAAGGGAGGAGAT
947-67	67	65	GATGTAGATGTGGCCTGGAGGTTAGGACGAAGCTTATGGCGTGAGCCTAAGATGGACCGGCCTCT
948-66	66	56	CAGAGTAGGAAGACCGATAGCGAACAAGTAGCGTGAGCGAAAGTTTGAAAAGCACT
949-66	66	35	AGAGGGTTGCAGGTTCGAATCCTGTCACGGATGCC
950-66	66	47	GAGATTCCCTCTGTCCCGAGTTACTATCTAGCGAAACGACAGTCAAG
951-66	66	69	CCCTCAGGATAGCTGGTGCTAGTAGAAGTATTGTGCGGTAAAGCAAATGATTAGAGGCATTGGTGTTCT
952-66	66	28	CTCTGCGGGATTCCTTTGTAATTGCACA
953-66	66	31	CGGATTTGGTGACCCAGGCCCTTGCAGCCCG
954-66	66	49	AAGGTGTGTCGGCGGCAGTTGCTTTCGGGTAGCTGTTCGACTGGCCATA
955-66	66	26	CTGGGCGACACGCGCACTACAATGTC
956-66	66	47	GTGAGCTGGGTTCAGAACGTCGTGAGACAGTTCGGTCCCTATCTGCC
957-66	66	36	AAGACTTTGGATTGAGGTTCCAATCCTTTCGAGGGC
958-66	66	26	GAAGGGCTAAGCGGGGAAAGAAGACC
959-66	66	55	ATAGGTGGAAGCGCAAGCGCAAATGAAATACCACCACTCGGAACGTTGCTTCACG
960-66	66	56	TGTCGTCTGTGAAGGCTACCTTCCCGAGGCGTCGTAACCCGGCGTCTCACTCTGGC
961-66	66	24	TCTGCAAACACGAAAGTGGACGTA
962-66	66	42	TCGTGATCTCCCTTGGAGGCGTGGGTTCCCCCCACTCTTGTC
963-66	66	25	GTGATCTCCCTTGGAGGCGTGGGTT
964-66	66	68	CGCATGCAGCCGTTCTTCAGATGTTGTTTTGGCGCTCGCCGCCTTAGCACGCTGATAGCGACTGTACT
965-66	66	28	GAGCTCAGTGGGAACAGAAATCTCACGT
966-66	66	36	AACTGGCTTGTGGCGGCCAAGCGTTCATAGCGACGT
967-66	66	53	ACAGGCTCAGTTAGTACTGAGGTCAGTGATGACTCGGGAACCCTGAGTGCCGT
968-66	66	43	TGTGTCGGCGGCAGTTGCTTTCGGGTAGCTGTTCGACTGGCCA
969-66	66	34	AGGGGTCGCAGGTTCAATCCCTGCAGCTCTCACC
970-65	65	27	GATTCTCCCTTGGGGTGGGAGAGGTCC
971-65	65	21	GTTAGGACGAAGCTTATGGCG
972-65	65	45	AAGGGAACGGACTTGAAGGGCTAAGCGGGGAAAGAAGACCCTGTT
973-65	65	48	AAGACGCTAAGGGTTGGATTGTTCACCCACTGACAGGGAACGTGAGCT
974-65	65	21	GATGACTCGGGAACCCTGAGT
975-65	65	65	ATGGCCGCTTTTGGTCGGTGGAGTGATTTGTTTGGTTGATTCCGTCAACGGACGAGATCCAAGCT
976-65	65	30	CTGCCAGATGGGGAGTTTGGCTGGGGCGGC
977-65	65	81	ATGCCGTGCCTCTAGTTTCTGGGGTTTGTCGAACGGCAAGTGCCCCGAAGCCATCGCACGGTGGTTCTCGGCTGAACGCCT
978-65	65	58	GCGCGGGCCCCGCTCTTTTTTATCACGTTTCCTTCGGGGGGCGTGACTCGTGGGTACC
979-65	65	35	GCGCAGTTGGTCTAGTGGTAGAATTCTCGCCTGCC
980-65	65	47	AGGTCGTGATCTCCCATGGAGGCGTGGGTTCCCCCCACTCTTGTCAC
981-65	65	35	ACTGGAGCGGGGAAGGATTTCGTGCCAACGGCACT
982-65	65	53	ATCGTGAGGGAAGTATGGGGTAGTACGAGAGGAACTCCCATGCCGTGCCTCTA
983-65	65	21	TCTTCAAGGATACCTTCCTCA
984-65	65	47	CGCATGTCATGCATGCCAGGGGGCGTCCGTGATTTTTTACTGTGACT
985-65	65	85	GGCTCTGTGCGGCGACATCTGAGGTGTAGTATAGGTGGAAGCGCAAGCGCAAATGAAATACCACCACTCGGAACGTTGCTTCACT
986-65	65	46	ACTATGCTGAAGGAACTCGGCAATTTGCCTCCGTAACTTCGGGATA
987-65	65	38	ACAAGGTGAAGCCCGGGGAAACCCAGGTGGAGGCCTGT
988-65	65	61	ATCTGTTACACGACAACGCAGGTGTCCTAAGGCGAGCTCAGTGGGAACAGAAATCTCACGT
989-65	65	57	GGTCGGTGGAGTGATTTGTTTGGTTGATTCCGTCAACGGACGAGATCCAAGCTGCCC
990-65	65	23	AGGTCGTGATCTCCCATGGAGGC
991-65	65	29	ATTTCTTCAATAGAGGAAGCAAAAGTCGT
992-64	64	43	TCTTCAGATGTTGTTTTGGCGCTCGCCGCCTTAGCACGCTGAT
993-64	64	47	ATTGGATTCCAAATCCAGGGGTCGCAGGTTCAATCCCTGCAGCTCTC
994-64	64	73	TTCTCGGTAGTATAGTGGTTAGTATACCCGCCTGTCTCGCGGGTGACCCGGGTTCATTTCCCGGCCGGGAAGC
995-64	64	40	AGCGCAAATGAAATACCACCACTCGGAACGTTGCTTCACT
996-64	64	51	GATCTGGTTGATTCTGCCAGTAGTCATATGCTTGTTTCAAGGACTTAGCCA
997-64	64	35	TCTCGGTAGTATAGTGGTTAGTATACCCGCCTGTC
998-64	64	69	TTCTCGGTAGTATAGTGGTTAGTATACCCGCCTGTCGCGCGGGTGACCCGGGTTCATTTCCCGGCCGGG
999-64	64	74	TTCTCGGTAGTATAGTGGTTAGTATACCCGCCTGTCGCGCGGGTGACCCGGGTTCAATTCCCGGCCGGGAAGCC
1000-64	64	27	GTGAAAAGGGTGTTGGTGGATATGGAC
1001-64	64	30	AAGACGTTGGATTGAGGTTCCAATCCTTTC
1002-64	64	67	TCTCGGTAGTATAGTGGTTAGTATACCCGCCTGTCACGCGGGTGACCCGGGTTCATTTCCCGGCCGG
1003-64	64	52	AGACGCTAAGGGTTGGATTGTTCACCCACTGACAGGGAACGTGAGCTGGGTT
1004-64	64	49	AACGTGTCGCGATGGATGACTTGGCTTCCTATTTCGTTGAAGAACGCAG
1005-64	64	27	GGGCTAAGCGGGGAAAGAAGACCCTGT
1006-63	63	24	GGTGGTGCATGGCCGCTTTTGGTC
1007-63	63	32	ATGCCAATGGCACTGCCCGGTAGCTAAATGCG
1008-63	63	48	CTGGGCGACACGCGCACTACAATGTCAGTGAGAACAAGAAAAACGACT
1009-63	63	57	TAGGAAAGTGAAGGTGTGTCGGCGGCAGTTGCTTTCGGGTAGCTGTTCGACTGGCCA
1010-63	63	50	ACGTGTCGCGATGGATGACTTGGCTTCCTATTTCGTTGAAGAACGCAGTA
1011-63	63	45	AGAGACGCGCATGAATGGATTAATGAGATTCCCTCTGTCCCGAGT
1012-63	63	25	GAAGGTTGTGGGTTCGACCCCCATC
1013-63	63	47	AGTACTGAGGTCAGTGATGACTCGGGAACCCTGAGTGCCGTACTCCT
1014-63	63	23	GATGACTCGGGAACCCTGAGTGC
1015-63	63	45	AGAGGCGTGGTGTGCACGAGGCTGTATAGAAACATCCTGATGATC
1016-63	63	49	CAGTAATGCGTTAAGCTAACTGATACTAATTGCTCGTGCGGCTTGACCC
1017-63	63	44	CCGTGAGGGAAAGGCGAAAAGAACCCCTGTGAGGGGAGTGAAAT
1018-63	63	77	ACGGGCGTTGCGCGGGCCCCGCTCTTTTTTATCACGTTTCCTTCGGGGGGCGTGACTCGTGGGTACCCAACCGTGCT
1019-63	63	32	GTAGCTTTGCGCTGGCCTTCGTGTCGGCATGT
1020-62	62	34	ACGGAAGGCCTAGGGTTCGGTCCCCTACTCGTCC
1021-62	62	67	TTCTCGGTAGTATAGTGGTTAGTATACCCGCCTGTCACGCGGGTGACCCGGGTTCATTTCCCGGCCG
1022-62	62	48	GCACAAGGTGAAATTTTGGGCAACAGCAGGTCTGTGATGCTCCTCAAT
1023-62	62	37	CGAGTGGTGATGCCTGCTGGCGATGTCAGCAAGATTG
1024-62	62	63	AACACGTGGGAACGTACCCTTCGATCTGGGATAACTTCGGGAAACTGGAGCTAATACCGGATA
1025-62	62	55	AAAGGTCTATTGGAGATTATGGAGCTGTGCGACAAGCGCTCTCCCATCGCAACTT
1026-62	62	52	TCTTTCTCGATTCCCTGAATGGTGGTGCATGGCCGCTTTTGGTCGGTGGAGT
1027-62	62	35	TGCGGTAGGTATTGGGATCGTTACCCAACTTCTCC
1028-62	62	41	GGGATTCCTTTGTAATTGCACAAGGTGAAATTTTGGGCAAC
1029-62	62	43	ATGATTTGGGTATCGGAGCGAAAGACTCATCGAACCACCTAGT
1030-62	62	32	ATGCAGCCGTTCTTCAGATGTTGTTTTGGCGC
1031-62	62	20	AGACGCGCAAGGGAGGAGAT
1032-61	61	32	TCTCGGTAGTATAGTGGTTAGTATACCCGCCT
1033-61	61	85	ATTTGCTTGTGTAGGATAGGTGGGAGGCTTTGAAGCGTGGACGCCAGTTCGCGTGGAGCCAACCTTGAAATACCACCCTGGCAAC
1034-61	61	58	GGTTATCACCTCGGACTCTGAATCCGATAACCCTGGTTCGAGTCCAGGTAGGAGTGCC
1035-61	61	34	TTCTCGGCAGTATAGTGGTTAGTATACCCGCCTG
1036-61	61	52	AAGGTGAAGCCCGGGGAAACCCAGGTGGAGGCCTGTAGCGATGCTGACGTGC
1037-61	61	69	TCCGATGTGGTATAGTGGATAGAACAAGCGGCTCTCACCCGCTAGACCCGGGTTCGTTCCCCGGCATCG
1038-61	61	52	CATCGAATCGCCACCCACAAGACTGGAGCTTGCTCCCTCGAAGGCGCCAAGT
1039-61	61	26	GTCTGCCAAAGTTAAATACAGAGTAG
1040-61	61	44	TCCGATGTAGATGTGGCCTGGAGGTTAGGACGAAGCTTATGGCG
1041-61	61	24	AGGGGGGAGTACGTTCGCAAGAGT
1042-61	61	41	AGTAGCTGGTTCACATCGAAGTTTCCCTCAGGATAGCTGGT
1043-61	61	57	ACCGGAAGGCCAGTGTCCTCTCGCATGCAGCCGTTCTTCAGATGTTGTTTTGGCGCT
1044-61	61	69	GCTCCTATAGTGTAGCGGTTATCACCTCGGACTCTGAATCCGATAACCCTGGTTCGGGTCCAGGTAGGA
1045-61	61	53	ATACTTGAGTGAAAACACCATATCCCGTCCGATTTGTGAAGTTAAGCACTCAC
1046-61	61	62	TTGGTCGGTGGAGTGATTTGTTTGGTTGATTCCGTCAACGGACGAGATCCAAGCTGCCCAGT
1047-61	61	29	GTTCTGGGCGACACGCGCACTACAATGTC
1048-61	61	20	GGTGAGATGGTCGAGTGGTC
1049-61	61	54	GTGGGTTGCGTTGGAGTGTGCCTGTTTGGACCCGAAAGGTGGTGAACTATGCCT
1050-61	61	45	AAGGGTTGGATTGTTCACCCACTGACAGGGAACGTGAGCTGGGTT
1051-61	61	30	AAGACTTTGGATTGAGATTCCAATCCTTTC
1052-61	61	75	GAGATTCCCTCTGTCCCGAGTTACTATCTAGCGAAACGACAGTCAAGGGAACGGACTTGAAGGGCTAAGCGGGGA
1053-61	61	35	AAGCACTCACAGGCTCAGTTAGTACTGAGGTCAGT
1054-61	61	21	GCTGGGGCTCCCGAGTTGGTC
1055-60	60	61	GGAGAAAGTGTAGCCCTTCCGATGTAGATGTGGCCTGGAGGTTAGGACGAAGCTTATGGCG
1056-60	60	43	AGGGATAACTGGCTTGTGGCGGCCAAGCGTTCATAGCGACGTC
1057-60	60	21	GTCGACCCAGTGCTTCCTCTC
1058-60	60	36	GCTCTGAATACCCGGGTCCGTTTCCCGGTTTCCCCT
1059-60	60	58	AACCGGAAGGCCAGTGTCCTCTCGCATGCAGCCGTTCTTCAGATGTTGTTTTGGCGCT
1060-60	60	35	AAGTGCTTTCCCATCGCAACCTCGGTTCGGTGTGT
1061-60	60	50	TAAATCTGACGTCTACGACTTCGAAGGTTCGAATCCTTCCCCCTCCACCA
1062-60	60	47	TCCGCCCGAAAGTTCACCGATATTTCTTCAATAGAGGAAGCAAAAGT
1063-60	60	42	AATGGAAGAGCATCTGACTGCGGATCAGAGGGTTGCAGGTTC
1064-60	60	33	TTTCTGGGTAGTATAGTGGTTAGTATACCCGCC
1065-60	60	62	CGCAGGTATCGTGAGGGAAGTATGGGGTAGTACGAGAGGAACTCCCATGCCGTGCCTCTAGT
1066-60	60	56	GAAGTCGTGACAAAGACAATGGAAGTACCTCCATTTCAACGGCCAGAACCAGCCCT
1067-60	60	73	TTCTCGGTAGTATAGTGGTTAGTATACCCGCCTGTCGCGCGGGTGACCCGGGGTCAATTCCCGGCCGGGAAGC
1068-60	60	41	CAAGGTGAAATTTTGGGCAACAGCAGGTCTGTGATGCTCCT
1069-60	60	48	CGTCTAGTGGTTAGGACATTCGCCTCACACGCGAGAGATCGCGGGTTC
1070-60	60	49	AAGGTGAAGCCCGGGGAAACCCAGGTGGAGGCCTGTAGCGATGCTGACG
1071-60	60	71	AAGAAACACGGGAGTGGTTCCTTTCCTGATTTACGCATGTCATGCATGCCAGGGGGCGTCCGTGATTTTTT
1072-60	60	57	ACCACCACTCGGAACGTTGCTTCACTTATCGAATGAAGAGACCAATGGGTTTAGCGT
1073-60	60	50	GCACAAGGTGAAATTTTGGGCAACAGCAGGTCTGTGATGCTCCTCAATGT
1074-60	60	58	ACGGGCGTTGCGCGGGCCCCGCTCTTTTTTATCACGTTTCCTTCGGGGGGCGTGACTC
1075-60	60	47	AGTACCGTGAGGGAAAGGCGAAAAGAACCCCGGGAGGGGAGTGAAAT
1076-60	60	48	GGACGTCGGGTCGTTCTTGGGCCTGGCGAGCGGTGGGTAGTACTTGGT
1077-60	60	37	GGCTCTGAATACCCGGGTCCGATTCCCGGTTTCCCCT
1078-59	59	56	GACAAGCGCTCTCCCATCGCAACTTCGGTTCGGTGTGTGGCGCCTTTGGAGGGGTT
1079-59	59	38	ACGTGAGCTGGGTTTAGACCGTCGTGAGACAGGTTGGT
1080-59	59	66	TTCTCGGTAGTATAGTGGTTAGTATACCCGCCTGTCGCGGGTGACCCGGGTTCATTTCCCGGCCGG
1081-59	59	48	ATCTCCGGCTTTGCTGGGGCTTGGGCCTTTTTACTTCTCGCGTTGTTC
1082-59	59	46	AGGGAAGTATGGGGTAGTACGAGAGGAACTCCCATGCCGTGCCTCT
1083-59	59	28	AGCTTTGCGCTGGCCTTCGTGTCGGCAT
1084-59	59	23	GCGTACCTTTTGTATAATGGGTC
1085-59	59	35	TTCTCGGTAGTATAGTGGTTAGTATACCCGCCTTT
1086-59	59	20	TGAAGGGCTAAGCGGGGAAA
1087-59	59	44	AACTCACCAACCGAATCCACCGGCCCCGAAAATGGATGACGCTT
1088-59	59	28	GTTCTTTCTCGATTCCCTGAATGGTGGT
1089-59	59	65	ACCAGATCCGGACAGGATGAGGATTGACAGATTGAGTGTTCTTTCTCGATTCCCTGAATGGTGGT
1090-59	59	28	TGCCTTAAGGGTGTTCGGTGGATGCCTT
1091-59	59	53	AAACGACAGTCAAGGGAACGGACTTGAAGGGCTAAGCGGGGAAAGAAGACCCT
1092-59	59	83	AGTGTCCTCTCGCATGCAGCCGTTCTTCAGATGTTGTTTTGGCGCTCGCCGCCTTAGCACGCTGATAGCGACTGTACTGTCGT
1093-59	59	52	GAAGGAGGGTAGTTCGGGGGAGAACGTACTGGGGCGTCAGAGGTGAAATTCT
1094-59	59	27	TGTCTGCCAAAGTTAAATACAGAGTAG
1095-59	59	43	CACAAGGTGAAATTTTGGGCAACAGCAGGTCTGTGATGCTCCT
1096-59	59	76	CGCAGGTATCGTGAGGGAAGTATGGGGTAGTACGAGAGGAACTCCCATGCCGTGCCTCTAGTTTCTGGGGTTTGTC
1097-59	59	45	AGTTGGACGGTGGCCATGGAAGTCGGCATCCGCTAAGGAGTGTGT
1098-59	59	25	GAAAAGGGTGTTGGTGGATATGGAC
1099-59	59	27	ATTTAGGTAGTGCCTCAAGTATTACCT
1100-58	58	36	AGTGCGTCCGGTGCGGGCTCCGGTTCGTCCGGCCGT
1101-58	58	53	AAGACCCTGTTGAGTTTGACTCCAGTCTGGCTCTGTGCGGCGACATCTGAGGT
1102-58	58	42	ATCACGTTTCCTTCGGGGGGCGTGACTCGTGGGTACCCAACC
1103-58	58	58	CCGTGCGCTTACAATCCGTCGGAGCCATATTTAGTGTGGTGACGGCGTGCCTTTTGAA
1104-58	58	59	CGTGCAGTTCCGGAGTCTTGTTTCGAGACATCTGCCAGATGGGGAGTTTGGCTGGGGCG
1105-58	58	38	GGGCCTGGCGAGCGGTGGGTAGTACTTGGTACGCTCAT
1106-58	58	66	GGGATCTCGCAGGTATCGTGAGGGAAGTATGGGGTAGTACGAGAGGAACTCCCATGCCGTGCCTCT
1107-58	58	63	ATCAATTGCAGAATCATTCAATTACCGAATCTTTGAACGCAAACGGCGCATGGGAGAAGCTCT
1108-58	58	50	ACAACGTTGGATACTGGAGCGGGGAAGGATTTCGTGCCAACGGCACTCGT
1109-58	58	35	TTCTCGGTAGTATAGTGGCTAGTATACCCGCCTGT
1110-58	58	120	TTCTTGACGACCATAGAGCATTGGAACCACCTGATCCCATCCCGAACTCAGTAGTGAAACGATGCATCGCCGATGGTAGTGTGGGGTTTCCCCATGTGAGAGTAGGTCATCGTCAAGATT
1111-58	58	73	CGCAGCGGGCGTGCTTGTGGACTGCTTGGTGGGGCTTGCTCTGCTAGGCGGACTACTTGCGTGCCTTGTTGTA
1112-58	58	57	GAGATTCCCTCTGTCCCGAGTTACTATCTAGCGAAACGACAGTCAAGGGAACGGACT
1113-58	58	57	TGGGAACGTACCCTTCGATCTGGGATAACTTCGGGAAACTGGAGCTAATACCGGATA
1114-58	58	55	ATCTGTGGTGTGCACACGTCAAATCCGTTTGATTTGCCCAACACCGACCGGCCCT
1115-58	58	47	AAGTGAAGGTGTGTCGGCGGCAGTTGCTTTCGGGTAGCTGTTCGACT
1116-58	58	24	AGGCTACCGTTTCGGCTTTTGTTG
1117-58	58	48	CAACGCAGGTGTCCTAAGGCGAGCTCAGTGGGAACAGAAATCTCACGT
1118-58	58	32	CGCCGCCTTAGCACGCTGATAGCGACTGTACT
1119-58	58	51	TTCTCGGTAGTATAGTGGTTAGTATACCCGCCTGTCGCGCGGGTGACCCGG
1120-58	58	23	ACGGCCCAGACTCCTACGGGAGG
1121-58	58	32	ACTTCGGACTTTGAATCCGAAAACCCAGGTTC
1122-58	58	31	GGATCCGAAGGTTGTGGGTTCGCCCCCCATC
1123-58	58	44	ACTTCTCGCGTTGTTCGGAGCGGGGGCTCAAGATTGAAAAATGC
1124-58	58	60	TGCGCGGGCCCCGCTCTTTTTTATCACGTTTCCTTCGGGGGGCGTGACTCGTGGGTACCC
1125-58	58	23	GGGGGCTCAAGATTGAAAAATGC
1126-58	58	65	AGGGAAGTATGGGGTAGTACGAGAGGAACTCCCATGCCGTGCCTCTAGTTTCTGGGGTTTGTCGA
1127-57	57	42	ACGGGAGCGGGGGATTAGGGTTCGATTCCGGAGAGGGAGCCT
1128-57	57	34	AGACTCATCGAACCACCTAGTAGCTGGTTCACAT
1129-57	57	82	GGCTCTGAGGGCAAAGTCAGAGAAAACCGGAAGGCCAGTGTCCTCTCGCATGCAGCCGTTCTTCAGATGTTGTTTTGGCGCT
1130-57	57	27	TGGCGATGGAAATGGGGTGCCCCCACC
1131-57	57	21	ACGGCCCAGACTCCTACGGGA
1132-57	57	33	ACCCAGGAGATCCGGGTTCGATTCCCGGTATCG
1133-57	57	73	GTGGCGCCTTTGGAGGGGTTTAGTGCGTCCGGTGCGGGCTCCGGTTCGTCCGGCCGTAACGCCTTTTCAACTC
1134-57	57	21	CTAAGGTAGCGAAATTCCTTG
1135-57	57	44	TGAGTTTGACTCCAGTCTGGCTCTGTGCGGCGACATCTGAGGTG
1136-57	57	84	GAGTACGACCATACTTGAGTGAAAACACCATATCCCGTCCGATTTGTGAAGTTAAGCACTCACAGGCTCAGTTAGTACTGAGGT
1137-57	57	25	TGGTTCGTTTCCGGCCGGAAGGACC
1138-57	57	46	AGTGAAGGTGTGTCGGCGGCAGTTGCTTTCGGGTAGCTGTTCGACT
1139-57	57	47	CTGCCAGATGGGGAGTTTGGCTGGGGCGGCATATCTGTTACACGAAA
1140-57	57	45	CTTCAGATGTTGTTTTGGCGCTCGCCGCCTTAGCACGCTGATAGC
1141-57	57	41	AGGGATAACTGGCTTGTGGCGGCCAAGCGTTCATAGCGACG
1142-57	57	51	AGAACCTGAAGTCGTGACAAAGACAATGGAAGTACCTCCATTTCAACGGCC
1143-57	57	37	ATGTTGGCGATGGAAATGGGGTGCCCCCACCCGTCTT
1144-57	57	54	ACACGACAACGCAGGTGTCCTAAGGCGAGCTCAGTGGGAACAGAAATCTCACGT
1145-57	57	21	AGGCTCAGTTAGTACTGAGGT
1146-57	57	59	ACAGAGTAGGAAGACCGATAGCGAACAAGTAGCGTGAGCGAAAGTTTGAAAAGCACTTT
1147-57	57	56	GCAGAATCATTCAATTACCGAATCTTTGAACGCAAACGGCGCATGGGAGAAGCTCT
1148-57	57	67	TCAGGATAGCTGGTGCTAGTAGAAGTATTGTGCGGTAAAGCAAATGATTAGAGGCATTGGTGTTCTT
1149-56	56	23	AGGGATATGTGGCGTCAAAACTT
1150-56	56	28	AACTCACCAACCGAATCCACCGGCCCCG
1151-56	56	66	CTCGGTAGTATAGTGGTTAGTATACCCGCCTGTCACGCGGGTGACCCGGGTTCATTTCCCGGCCGG
1152-56	56	28	ATTGGTCGCGCAACGAGGAATGTCTCGT
1153-56	56	32	AGCCTAATGGATATGGCTTTTGCTTCCTAAGC
1154-56	56	67	ATGCAGCCGTTCTTCAGATGTTGTTTTGGCGCTCGCCGCCTTAGCACGCTGATAGCGACTGTACTGT
1155-56	56	24	GCGTTGGAGTGTGCCTGTTTGGAC
1156-56	56	26	CAATTCATTCCGTGCGAAAGCCGGCT
1157-56	56	54	ACTTCTCGCGTTGTTCGGAGCGGGGGCTCAAGATTGAAAAATGCAGCTCTCCCT
1158-56	56	54	CGGTGGAGTGATTTGTTTGGTTGATTCCGTCAACGGACGAGATCCAAGCTGCCC
1159-56	56	31	AAAGAAGCGTGACTAAAGCAGTCATTCGACT
1160-56	56	49	AAACAGACGCGCAAGGGAGGAGATATGGTTGCCAGTACTTCTCTCGTAC
1161-56	56	35	TACGGAAGGCCTAGGGTTCGTTCCCCTACTCGTCC
1162-56	56	22	AGAAACTTTCCAGAGATGGATT
1163-56	56	21	GAGATTCCCTCTGTCCCGAGT
1164-56	56	57	ATAGGTTTGTGATGCATCCAAGTGGTGTATATCGCAAACTGATTTCTGCCCAGTGCT
1165-56	56	36	ACTATCTAGCGAAACGACAGTCAAGGGAACGGACTT
1166-56	56	34	TCTGAATACCCGGGTCCGTTTCCCGGTTTCCCCT
1167-56	56	58	GAGGATTGACAGATTGAGTGTTCTTTCTCGATTCCCTGAATGGTGGTGCATGGCCGCT
1168-56	56	49	ATCGCACGGTGGTTCTCGGCTGAACGCCTCTAAGCCAGAAGCCAATCCC
1169-56	56	24	TTCTTCAGATGTTGTTTTGGCGCT
1170-56	56	42	AAGGGAACGGACTTGAAGGGCTAAGCGGGGAAAGAAGACCCT
1171-56	56	36	ACGCGGGAGGCCCGGGTTCGTTTCCCGGACTGCGCA
1172-56	56	25	AGTGTAGGCGGTTACTTCTGAGCCT
1173-56	56	23	AGGTGTGATTTCACGCGAAGGTT
1174-56	56	43	CCGATGTAGATGTGGCCTGGAGGTTAGGACGAAGCTTATGGCG
1175-56	56	55	GGAATTTAATGGGTTAGTAAGTAAAGGGGTCAACATAAAAGTTGGCCCTTTTGCA
1176-56	56	65	ACAATGGCGGTGACAATGGGACGCTAAGGGGCAACCCCTCGCAAATCTCAAAAAGCCGTCTCAGT
1177-56	56	28	CGTGTCGCGATGGATGACTTGGCTTCCT
1178-56	56	31	AACAACTCACCAACCGAATCCACCGGCCCCG
1179-55	55	50	CCGTGGGTTGCGTTGGAGTGTGCCTGTTTGGACCCGAAAGGTGGTGAACT
1180-55	55	49	AGACCGTCGTGAGACAGGTTGGTTTTACCCTACTTAGCTGGAAATTGCG
1181-55	55	61	CCGTGTGCTTACAAGCCGTTATAGCCCCCCTTTTGTGTGGGGTGGTGGCGTGCCTTTTGAA
1182-55	55	62	GACAGGGAACGTGAGCTGGGTTTAGACCGTCGTGAGACAGGTTGGTTTTACCCTACTTAGCT
1183-55	55	79	ATGGGGTAGTACGAGAGGAACTCCCATGCCGTGCCTCTAGTTTCTGGGGTTTGTCGAACGGCAAGTGCCCCGAAGCCAT
1184-55	55	75	GAAGGGCTAAGCGGGGAAAGAAGACCCTGTTGAGTTTGACTCCAGTCTGGCTCTGTGCGGCGACATCTGAGGTGT
1185-55	55	30	AGAAGACGCTAAGGGTTGGATTGTTCACCC
1186-55	55	57	CCATGCGCTTACAATCCGTCAGAGCCTCCTTGTTGGGGTGATGGCGTGCCTTTTGAA
1187-55	55	21	ACGGTGAGCTTTCTTTTCACC
1188-55	55	39	GTGCGGGAGGTCAGGGGTTCATTTCCCCTAGCGGCCCCC
1189-55	55	53	ATGCCTGAACAAGGTGAAGCCCGGGGAAACCCAGGTGGAGGCCTGTAGCGATG
1190-55	55	47	CGGCAAGTGCCCCGAAGCCATCGCACGGTGGTTCTCGGCTGAACGCC
1191-55	55	41	AGGAACTCCCATGCCGTGCCTCTAGTTTCTGGGGTTTGTCG
1192-55	55	56	CCGGTCGCATACAAGCCGTCAGAGCCTCTTGTGGGGGTGATGGCGTGCCTTTTGAA
1193-55	55	29	AGACTTTGGATTGAGGTTCCAATCCTTTC
1194-55	55	47	ATTGGACAATGGGCGCAAGCCTGATCCAGCCATGCCGCGTGAGTGAT
1195-55	55	81	CTGCCAGATGGGGAGTTTGGCTGGGGCGGCATATCTGTTACACGACAACGCAGGTGTCCTAAGGCGAGCTCAGTGGGAACA
1196-55	55	49	ACAACGCAGGTGTCCTAAGGCGAGCTCAGTGGGAACAGAAATCTCACGT
1197-55	55	69	TCCGATGTGGTATAGTGGATAGAACAAGCGGCTCTCACCCGCTAGACCCGGGTTCGATCCCCGGCATCG
1198-55	55	64	ATGCAGCCGTTCTTCAGATGTTGTTTTGGCGCTCGCCGCCTTAGCACGCTGATAGCGACTGTAC
1199-55	55	29	GGCTGGGGCGGCATATCTGTTACACGACA
1200-55	55	64	AACACGTGGGAACGTACCCTTCGATCTGGGATAACTTCGGGAAACTGGAGCTAATACCGGATAC
1201-55	55	50	AAATAGCAAGAGACTCGAGTAGGGCGGGACACGTGAAATCCTGTCTGAAC
1202-55	55	39	GGTGCGGGAGGTCAGGGGTTCATTTCCCCTAGCGGCCCC
1203-55	55	59	CGCAAGAAGCATTGGCTCTGAGGGCAAAGTCAGAGAAAACCGGAAGGCCAGTGTCCTCT
1204-55	55	33	AAGTGCTTTCCCATCGCAACCTCGGTTCGGTGT
1205-55	55	24	AAGGTAGCGAAATTCCTTGTCGGG
1206-55	55	33	GTGGGTTGCGTTGGAGTGTGCCTGTTTGGACCC
1207-55	55	21	GGCTGGGGCGGCATATCTGTT
1208-55	55	61	ATGCATCTGTGGTGTGCACACGTCAAATCCGTTTGATTTGCCCAACACCGACCGGCCCTCC
1209-55	55	57	TATAGGTGGAAGCGCAAGCGCAAATGAAATACCACCACTCGGAACGTTGCTTCACTT
1210-55	55	91	AATGAGATTCCCTCTGTCCCGAGTTACTATCTAGCGAAACGACAGTCAAGGGAACGGACTTGAAGGGCTAAGCGGGGAAAGAAGACCCTGT
1211-55	55	27	ATGTAGCTTACCGGTACTAATCGTTCG
1212-54	54	48	GTGAAGGCTACCTTCCCGAGGCGTCGTAACCCGGCGTCTCACTCTGGC
1213-54	54	69	TTCTCGGTAGTATAGTGGTTAGTATACCCGCCTGTCGCGGGTGACCCGGGTTCAATTCCCGGCCGGGAA
1214-54	54	50	TACCCTTCGATCTGGGATAACTTCGGGAAACTGGAGCTAATACCGGATAC
1215-54	54	43	GCCATTGACGGAACTGATCTGGACTTGGCCGGACTGGTTGGGG
1216-54	54	37	CCGTCGTGAGACAGGTTGGTTTTACCCTACTTAGCTG
1217-54	54	46	AGGATGAGGATTGACAGATTGAGTGTTCTTTCTCGATTCCCTGAAT
1218-54	54	44	AAGGGAACGGACTTGAAGGGCTAAGCGGGGAAAGAAGACCCTGT
1219-54	54	49	AGGCGTAGTCGATGGCAAACAGGCTAATATTCCTGTACTTCCTTAGCTG
1220-54	54	30	AAGACCTTGGATTGAGGTTCCAATCCTTTC
1221-54	54	25	AGGTTCGCCCCCTGTTGGGAGCACC
1222-54	54	33	ACCGTCGTGAGACAGGTTGGTTTTACCCTACTT
1223-54	54	45	GGATAACAAAGGAGCAGCCTCTAGGCTACCGTTTCGGCTTTTGTT
1224-54	54	31	TCCGATGCGGTATAGTGGATAGAACAAGCGG
1225-54	54	28	AAGAAAAACGACTTTTGTCGAACCTACT
1226-54	54	50	TGGCTCTGAGGGCAAAGTCAGAGAAAACCGGAAGGCCAGTGTCCTCTCGC
1227-54	54	21	GTCGTGATCTCCCTTGGAGGC
1228-54	54	35	ACCCAGGAGATCCGGGTTCGATTCCCGGTATCGGA
1229-54	54	48	TTCTCGGTAGTATAGTGGTTAGTATACCCGCCTGTCGCGCGGGTGACC
1230-54	54	51	AATTACCACAGGGATAACTGGCTTGTGGCGGCCAAGCGTTCATAGCGACGT
1231-54	54	34	AGCGCTCTCCCATCGCAACTTCGGTTCGGTGTGT
1232-54	54	45	AGCTGGTTCACATCGAAGTTTCCCTCAGGATAGCTGGTGCTAGTA
1233-54	54	69	ACGGGAAAGGGTGGTGTGCTTTTTTCTGCGTGCGTCTTCACGGGCGTCGCGCGGGCCCCGCTCTTTTTT
1234-54	54	38	CCGTCGTGAGACAGGTTGGTTTTACCCTACTTAGCTGG
1235-53	53	49	CGTGGGTTGCGTTGGAGTGTGCCTGTTTGGACCCGAAAGGTGGTGAACT
1236-53	53	25	ATTGGGATCGGTACCCAACTTCTCC
1237-53	53	29	ATCGCACGGTGGTTCTCGGCTGAACGCCT
1238-53	53	36	GGGGCCGATTAGGATTCGACGCCGGTAACAAAACTT
1239-53	53	67	ATGGTGTGGGACCTCCTTTCTCTTTCTCTCTCTCTCCGTGTATATGCAAGTGTGTGTGGTTCTCTAT
1240-53	53	29	GGAGGACAAGTCTGGTGCCAGCACCCGCG
1241-53	53	25	AGGTAGCGAAATTCCTTGTCGGGTA
1242-53	53	37	CGAAGTTTCCCTCAGGATAGCTGGTGCTAGTAGAAGT
1243-53	53	26	ACGGAAGGCCTAGGGTTCGATCCCCT
1244-53	53	59	GAAAGTGTAGCCCTTCCGATGTAGATGTGGCCTGGAGGTTAGGACGAAGCTTATGGCGT
1245-53	53	45	ACGCGAAAGCTTTGAGGTTACAGTCTCAGGGGGGAGTACGTTCGC
1246-53	53	21	GAGATTCACCGACGCGCGGGT
1247-53	53	28	CACAGGCTCAGTTAGTACTGAGGTCAGT
1248-53	53	21	AGGTGATCGGACAGGCGGTGT
1249-53	53	24	AGGTTCCCCCCTGTTGGGAGCACC
1250-53	53	47	ATCTGGAGCAAATCCCCAAAAACCGTCTCAGTTCGGATTGCACTCTG
1251-53	53	81	CGTGCAGTTCCGGAGTCTTGTTTCGAGACATCTGCCAGATGGGGAGTTTGGCTGGGGCGGCATATCTGTTACACGACAACG
1252-53	53	55	GCGCGGGCCCCGCTCTTTTTTATCACGTTTCCTTCGGGGGGCGTGACTCGTGGGT
1253-53	53	46	GGCTCAGTTAGTACTGAGGTCAGTGATGACTCGGGAACCCTGAGTG
1254-53	53	53	ATGGGGTAGTACGAGAGGAACTCCCATGCCGTGCCTCTAGTTTCTGGGGTTTG
1255-53	53	27	GAAGGGCTAAGCGGGGAAAGAAGACCC
1256-52	52	45	GAAGGAGGGTAGTTCGGGGGAGAACGTACTGGGGCGTCAGAGGTG
1257-52	52	22	GATTTGTTTGGTTGATTCCGTC
1258-52	52	20	TTCGAATCCTGTCACGGATG
1259-52	52	37	ACGCGAAAGCTTTGAGGTTACAGTCTCAGGGGGGAGT
1260-52	52	32	TTCTCGGCAGTATAGTGGTTAGTATACCCGCC
1261-52	52	45	CGGTGGAGTGATTTGTTTGGTTGATTCCGTCAACGGACGAGATCC
1262-52	52	64	AGATCCGGACAGGATGAGGATTGACAGATTGAGTGTTCTTTCTCGATTCCCTGAATGGTGGTGC
1263-52	52	48	GAGAAAGTGTAGCCCTTCCGATGTAGATGTGGCCTGGAGGTTAGGACG
1264-52	52	28	CCGCAACCAACCATGCGTTACACATTGC
1265-52	52	52	GAGCGAAAGTTTGAAAAGCACTTTGGAAAGAGAGTGAAATAGAACCTGAAGT
1266-52	52	39	ATTGGCTCTGAGGGCAAAGTCAGAGAAAACCGGAAGGCC
1267-52	52	22	GGTTGCAGGTTCGAATCCTGTC
1268-52	52	44	CTTCTGGCTAACCTTGAGTCCTTGTGGCTCTTGGCGAACCGGGA
1269-52	52	27	TCTAACCTTGGCCGAGAGGTCTTGGTA
1270-52	52	58	GAAAGTGTAGCCCTTCCGATGTAGATGTGGCCTGGAGGTTAGGACGAAGCTTATGGCG
1271-52	52	43	GAAGGGCTAAGCGGGGAAAGAAGACCCTGTTGAGTTTGACTCC
1272-52	52	67	TTCTCGGTAGTATAGTGGTTAGTATACCCGCCTGTCGCGCGGGTGACCCGGGTTCATTTCCCGGCCG
1273-52	52	26	AAGGCCAGCGATCCTTTGCGAAGAAT
1274-52	52	54	TCTTTCTCGATTCCCTGAATGGTGGTGCATGGCCGCTTTTGGTCGGTGGAGTGA
1275-52	52	70	CACGTGATGCACAGCTGTTTGACCATCAGATACCCCCATGAGGACACCCAAACACAGACCTGCACTGATG
1276-52	52	69	GCAATTGTGGTCCAACGGTTAAGATCCCCGCCTTCCAAGCGGGTGACCCGGGTTCGGCTCCCGGCAATT
1277-52	52	28	CTCCCATCGCAACTTCGGTTCGGTGTGT
1278-52	52	29	GCCGTGCCTCTAGTTTCTGGGGTTTGTCG
1279-52	52	73	AGATTCCCTCTGTCCCGAGTTACTATCTAGCGAAACGACAGTCAAGGGAACGGACTTGAAGGGCTAAGCGGGG
1280-52	52	81	AGTCAGTGAAACATAGCAAAACGGTCTGGAAAGTCCGGCCATAGCGGGTGATAGCCCCGTATGCGAAATGCCAAACTGATG
1281-51	51	24	TGGGGCGTCAGAGGTGAAATTCTT
1282-51	51	25	AGTATAACGGTTAGAACACCTGGCT
1283-51	51	35	TCCGATGCGGTATAGTGGATAGAACAAGCGGCTCT
1284-51	51	43	CCGTGAGGGAAAGGCGAAAAGAACCCCGGGAGGGGAGTGAAAT
1285-51	51	43	AACGAAGTGCAAGAATCTTGGGTCTTGGTGAAATGAGCGGAGT
1286-51	51	75	GTGTGGCGCCTTTGGAGGGGTTTAGTGCGTCCGGTGCGGGCTCCGGTTCGTCCGGCCGTAACGCCTTTTCAACTC
1287-51	51	23	AGGAAATATGAACAAATCATACC
1288-51	51	34	CAAGGGAACGGACTTGAAGGGCTAAGCGGGGAAA
1289-51	51	36	AAGCGAGTAGCACTGTTTGGGAATGCAGTGTCAAGT
1290-51	51	55	CAGGTATCGTGAGGGAAGTATGGGGTAGTACGAGAGGAACTCCCATGCCGTGCCT
1291-51	51	38	GCTCTGAATACCCGGGTCCGTTTCCCGGTTTCCCCTCC
1292-51	51	27	GCATTCTTCAAGGATACCTTCCTCAAT
1293-51	51	25	AGCTCGTGTCGTGAGATGTTGGGTT
1294-51	51	39	GGGCCTGGCGAGCGGTGGGTAGTACTTGGTACGCTCATC
1295-51	51	69	ATCGTGAGGGAAGTATGGGGTAGTACGAGAGGAACTCCCATGCCGTGCCTCTAGTTTCTGGGGTTTGTC
1296-51	51	40	GAGGGAAAGGCGAAAAGAACCCCTGTGAGGGGAGTGAAAT
1297-51	51	37	GCTCTGAATACCCGGGTCCGTTTCCCGGTTTCCCCTC
1298-51	51	50	GAGATTCCCTCTGTCCCGAGTTACTATCTAGCGAAACGACAGTCAAGGGA
1299-51	51	72	CTCGCATGCAGCCGTTCTTCAGATGTTGTTTTGGCGCTCGCCGCCTTAGCACGCTGATAGCGACTGTACTGT
1300-51	51	53	TGGGCAACAGCAGGTCTGTGATGCTCCTCAATGTTCTGGGCGACACGCGCACT
1301-51	51	56	AGTGAAGGTGTGTCGGCGGCAGTTGCTTTCGGGTAGCTGTTCGACTGGCCATAACT
1302-51	51	48	GCCGTTCTTCAGATGTTGTTTTGGCGCTCGCCGCCTTAGCACGCTGAT
1303-51	51	42	GGACTTGAAGGGCTAAGCGGGGAAAGAAGACCCTGTTGAGTT
1304-51	51	56	AGCCGTTCTTCAGATGTTGTTTTGGCGCTCGCCGCCTTAGCACGCTGATAGCGACT
1305-51	51	20	GGAAATGGGGTGCCCCCACC
1306-51	51	25	AGGTTCGACCCCTGTTGGGAGCACC
1307-51	51	49	TACCCTTCGATCTGGGATAACTTCGGGAAACTGGAGCTAATACCGGATA
1308-51	51	41	AGGCTCTGGTCTTTCGAGGCGTGGGTTCCCCCCACCTCCGT
1309-50	50	56	AAGTGTAGCCCTTCCGATGTAGATGTGGCCTGGAGGTTAGGACGAAGCTTATGGCG
1310-50	50	47	ACCACAGGGATAACTGGCTTGTGGCGGCCAAGCGGTCATAGCGACGT
1311-50	50	51	AGGTGGAAGCGCAAGCGCAAATGAAATACCACCACTCGGAACGTTGCTTCA
1312-50	50	20	AGCGAAATTCCTTGTCGGGT
1313-50	50	46	AACCGTGATTCTCTCAGTGAGCGGCGAGCGAAGAGGGAACGAACTC
1314-50	50	22	GTTCTTTCTCGATTCCCTGAAT
1315-50	50	44	GAAGGAGGGTAGTTCGGGGGAGAACGTACTGGGGCGTCAGAGGT
1316-50	50	75	GCGCTGATGACCTTTCTATTCGCATCGCGACACGCTGACACACACCACGTGAGTGACACGCGAACGGAACCAACA
1317-50	50	51	ATGGGGTAGTACGAGAGGAACTCCCATGCCGTGCCTCTAGTTTCTGGGGTT
1318-50	50	28	GTCAGCTCGTGTCGTGAGATGTTGGGTT
1319-50	50	44	ACAAGGTGAAATTTTGGGCAACAGCAGGTCTGTGATGCTCCTCA
1320-50	50	25	GAAGGAGGGTAGTTCGGGGGAGAAC
1321-50	50	79	ATTGTGCGGTAAAGCAAATGATTAGAGGCATTGGTGTTCTTAGAATATCGACCTATTCTCAAACTTTAAATGTGCAAAC
1322-50	50	20	TGTGCGGCGACATCTGAGGT
1323-50	50	50	ATCACGTTTCCTTCGGGGGGCGTGACTCGTGGGTACCCAACCGTGCTGTA
1324-50	50	27	GCTGGTTCGTTTCCGGCCGGAAGGACC
1325-50	50	66	GCTCTGAGGGCAAAGTCAGAGAAAACCGGAAGGCCAGTGTCCTCTCGCATGCAGCCGTTCTTCAGA
1326-50	50	33	TCGGTAGTATAGTGGTTAGTATACCCGCCTGTC
1327-50	50	45	TACCGTGAGGGAAAGGCGAAAAGAACCCCGGGAGGGGAGTGAAAT
1328-50	50	68	TCCGATGTGGTATAGTGGATAGAACAAGCGGCTCTCACCCGCTAGACCCGGGTTCGATCCCCGGCATC
1329-50	50	54	CCGTGTGCTTACAATCCGTCAGAGGCCTTTTGGGCTGATGGCGTGCCTTTTGAA
1330-50	50	89	CCCGGGCGTCTCACTCTGGCACGGGCCGGTCTTGGCGGGTTCACGCTCGTCTTGTGCCGCGTCCCACAAATTGCCAACTCAGAACTGCT
1331-50	50	28	TGCCTTAAGAGCATTCGGTGGATGCCTT
1332-50	50	64	TAACACGTGGGAACGTACCCTTCGATCTGGGATAACTTCGGGAAACTGGAGCTAATACCGGATA
1333-50	50	33	TTCTGGGTAGTATAGTGGTTAGTATACCCGCCT
1334-50	50	46	GAACATTCAAAGAAACAAGAAACACGGGAGTGGTTCCTTTCCTGAT
1335-50	50	52	TTCTCGGTAGTATAGTGGTTAGTATACCCGCCTGTCGCGCGGGTGACCCGGG
1336-50	50	64	AGAGAAAACCGGAAGGCCAGTGTCCTCTCGCATGCAGCCGTTCTTCAGATGTTGTTTTGGCGCT
1337-50	50	43	ACCACAGGGATAACTGGCTTGTGGCGGCCAAGCGTTCATAGCG
1338-50	50	27	AATGGAAGTACCTCCATTTCAACGGCC
1339-50	50	47	CATTGTCTGAACCCAAGGACTGTCGATTGTGTCCCCCGTGTCTGAGC
1340-50	50	58	AAATACAGAGTAGGAAGACCGATAGCGAACAAGTAGCGTGAGCGAAAGTTTGAAAAGC
1341-50	50	28	ATACCACCACTCGGAACGTTGCTTCACT
1342-50	50	71	AGGAAAGTGAAGGTGTGTCGGCGGCAGTTGCTTTCGGGTAGCTGTTCGACTGGCCATAACTGAAAAGGGGC
1343-49	49	34	AATTGTGGTCCAACGGTTAAGATCCCCGCCTTCC
1344-49	49	47	AGTACCGTGAGGGAAAGGCGAAAAGAACCCCTGTGAGGGGAGTGAAA
1345-49	49	20	AAGCATTCCGCCTGGGGAGT
1346-49	49	45	TGCACAAGGTGAAATTTTGGGCAACAGCAGGTCTGTGATGCTCCT
1347-49	49	43	AGTCAAGGGAACGGACTTGAAGGGCTAAGCGGGGAAAGAAGAC
1348-49	49	23	AGATGCGTAAGTTCGCAAGAAGC
1349-49	49	67	CCATGACGTTGATAGATCGGATGTAGAAGCGCGGTAACGCGTGGAGCTAACCGATACTAATTGCTCT
1350-49	49	65	CCGAGCGCTTACAATCCGTCAGAGCCTGCGCCCCTTGTGGGGTGGGTGATGGCGTGCCTTTTGAA
1351-49	49	43	AATGTCAGTGAGAACAAGAAAAACGACTTTTGTCGAACCTACT
1352-49	49	53	GGTATCGTGAGGGAAGTATGGGGTAGTACGAGAGGAACTCCCATGCCGTGCCT
1353-49	49	61	AGTGCGTCCGGTGCGGGCTCCGGTTCGTCCGGCCGTAACGCCTTTTCAACTCACGGCCTCT
1354-49	49	80	TTCGGTGTGTGGCGCCTTTGGAGGGGTTTAGTGCGTCCGGTGCGGGCTCCGGTTCGTCCGGCCGTAACGCCTTTTCAACT
1355-49	49	53	ATGGCCGCTTTTGGTCGGTGGAGTGATTTGTTTGGTTGATTCCGTCAACGGAC
1356-49	49	41	GGAGTGATTTGTTTGGTTGATTCCGTCAACGGACGAGATCC
1357-49	49	52	AACGACAGTCAAGGGAACGGACTTGAAGGGCTAAGCGGGGAAAGAAGACCCT
1358-49	49	48	ATGGGATAACAAAGGAGCAGCCTCTAGGCTACCGTTTCGGCTTTTGTT
1359-49	49	29	TGGAGTGTGCCTGTTTGGACCCGAAAGGT
1360-49	49	63	AACCGTGCTGTAAACTGAACCAACGGGATTGCCTCGTGCAGTTCCGGAGTCTTGTTTCGAGAC
1361-49	49	26	AAAAGGTTGCGGGTTCGAGTCCCGCC
1362-49	49	48	ACGAAAGTAGGTCTTAGTGATCCGGTGGTTCTGTATGGAAGGGCCATC
1363-49	49	40	ACTCAGCGGAGGAAAAGAAAACAACCGTGATTCTCTCAGT
1364-49	49	26	GTCGTTGTTTCCGATGATGGTGCAAT
1365-49	49	72	CGTGCAGTTCCGGAGTCTTGTTTCGAGACATCTGCCAGATGGGGAGTTTGGCTGGGGCGGCATATCTGTTAC
1366-49	49	25	TAAGGTAGCGAAATTCCTTGTCGGG
1367-49	49	39	CACCCAGGAGATCCGGGTTCGATTCCCGGTATCGGAGCC
1368-49	49	51	GACGCTAAGGGTTGGATTGTTCACCCACTGACAGGGAACGTGAGCTGGGTT
1369-49	49	46	ATAGGATAGCAAACTCATCGGCGGGTTTTACCCAACGGTGGGCCGC
1370-49	49	40	GAGGGAAAGGTGAAAAGCACCCCGACGAGGGGAGTGAAAT
1371-49	49	24	GTGGCTAGGGGTGAAAGGCCAATC
1372-48	48	52	CGGTGTGTACTGTCCGGCCGGGTCTTACCTCCTGGTGAGGCCGTATGCCCTT
1373-48	48	51	CAAGGATACCTTCCTCAATCAAGAACCAAAGTGTGGAGATCGAAGATGATT
1374-48	48	54	AAGCGGAGCAGGCGATGCGGAATGAACCGCTTAGGGATATGTGGCGTCAAAACT
1375-48	48	68	CCCCGGCGTCTCACTCTGGCACGGGCCGGTCTTGGCGGGTTCACGCTCGTCTTGTGCCGCGTCCCACA
1376-48	48	29	TCCGATGTGGTATAGTGGATAGAACAAGC
1377-48	48	77	GCAGGTATCGTGAGGGAAGTATGGGGTAGTACGAGAGGAACTCCCATGCCGTGCCTCTAGTTTCTGGGGTTTGTCGA
1378-48	48	45	GTTGTTCGGAGCGGGGGCTCAAGATTGAAAAATGCAGCTCTCCCT
1379-48	48	78	ACCGAATCTTTGAACGCAAACGGCGCATGGGAGAAGCTCTATTGTGTCATCCCCGTGCATGCCATATTCTCAGTGTCG
1380-48	48	51	TCTGCCCAGTGCTCTGAATGTCAACGTGACGAGATTCACCGACGCGCGGGT
1381-48	48	29	AGGGTGGAGGGCCGGCCCGGCCCCCCATC
1382-48	48	34	TTCTCGGTAGTATAGTGGTTAGTATACCCGCCTT
1383-48	48	23	AGCCGACCGGTACTAATCGCCCG
1384-48	48	22	ACGCGAAGGTTCGAACCCTTCC
1385-48	48	53	GTTCTTTCTCGATTCCCTGAATGGTGGTGCATGGCCGCTTTTGGTCGGTGGAG
1386-48	48	90	ACCCCGGCGTCTCACTCTGGCACGGGCCGGTCTTGGCGGGTTCACGCTCGTCTTGTGCCGCGTCCCACAAATTGCCAACTCAGAACTGCT
1387-48	48	55	AAGTCGTGACAAAGACAATGGAAGTACCTCCATTTCAACGGCCAGAACCAGCCCT
1388-48	48	67	CCGATGTAGTATAACGGTTAGAACACCTGGCTTTCACCCAGGAGATCCGGGTTCGATTCCCGGTATC
1389-48	48	20	AAGGCTTTGGACTTCTAATC
1390-48	48	44	ATCGTGAGGGAAGTATGGGGTAGTACGAGAGGAACTCCCATGCC
1391-48	48	51	TCGGTGGAGTGATTTGTTTGGTTGATTCCGTCAACGGACGAGATCCAAGCT
1392-48	48	70	ATGGCCGCTTTTGGTCGGTGGAGTGATTTGTTTGGTTGATTCCGTCAACGGACGAGATCCAAGCTGCCCA
1393-48	48	41	TTCCAATCCTTTCGAGGGCGTGGGTTCCCCCCACTCTCATC
1394-48	48	52	ACGTACCCTTCGATCTGGGATAACTTCGGGAAACTGGAGCTAATACCGGATA
1395-48	48	96	GACTCCAGTCTGGCTCTGTGCGGCGACATCTGAGGTGTAGTATAGGTGGAAGCGCAAGCGCAAATGAAATACCACCACTCGGAACGTTGCTTCACT
1396-48	48	21	GAATGGTGGTGCATGGCCGCT
1397-48	48	52	TAGGTGGAAGCGCAAGCGCAAATGAAATACCACCACTCGGAACGTTGCTTCA
1398-48	48	54	AGGGAACGTGAGCTGGGTTTAGACCGTCGTGAGACAGGTTGGTTTTACCCTACT
1399-48	48	49	GTACCCTTCGATCTGGGATAACTTCGGGAAACTGGAGCTAATACCGGAT
1400-48	48	20	ATCCTCAGCACGTTTTCTGT
1401-48	48	68	GTGGCGCCTTTGGAGGGGTTTAGTGCGTCCGGTGCGGGCTCCGGTTCGTCCGGCCGTAACGCCTTTTC
1402-48	48	21	GCTCTTTCTTGATTCTATGGG
1403-47	47	49	ATACCTCTTGGTTCGGAACAACACAGGGAAACTTGTGCTAATACCGGAT
1404-47	47	66	GAGGGAAGTATGGGGTAGTACGAGAGGAACTCCCATGCCGTGCCTCTAGTTTCTGGGGTTTGTCGA
1405-47	47	20	GGGCCTGGCGAGCGGTGGGT
1406-47	47	22	CGAATTCTTCTCTGCGGGATTC
1407-47	47	39	GGAAGCGCATCAGACTTCGGATCTGAGGGTTGCAGGTTC
1408-47	47	69	TTCTCGGTAGTATAGTGGTTAGTATACCCGCCTGTCACGCGGGTGACCCGGGTTCAATTCCCGGCCGGG
1409-47	47	26	AGAAGACGCTAAGGGTTGGATTGTTC
1410-47	47	31	TTCTCGGCAGTATAGTGGTTAGTATACCCGC
1411-47	47	20	AAGGCGAGCTCAGTGGGAAC
1412-47	47	41	ATGGCGGTAACCCCGTCCCCACGGGAAAGGGTGGTGTGCTT
1413-47	47	36	AGATGTGGCCTGGAGGTTAGGACGAAGCTTATGGCG
1414-47	47	76	CGGGGCGTAGCGCAGTCCGGTAGCGCACTAGCATGGGTGCTAGGGGTCGAGTGTTCGAATCACTCCGTCCCGACCA
1415-47	47	23	AGGTGATCGGACAGGCGGTGTTT
1416-47	47	33	AGTGTTCTTTCTCGATTCCCTGAATGGTGGTGC
1417-47	47	39	GTAGATGTGGCCTGGAGGTTAGGACGAAGCTTATGGCGT
1418-47	47	73	TTCTCGGTAGTATAGTGGTTAGTATACCCGCCTGTCACGCGGGTGACCCGGGGTCAATTCCCGGCCGGGAAGC
1419-47	47	32	ACCAACGGGATTGCCTCGTGCAGTTCCGGAGT
1420-47	47	64	CGCACGGTGGTTCTCGGCTGAACGCCTCTAAGCCAGAAGCCAATCCCAAGACCAGATGCCCACC
1421-47	47	65	GAGCTGTGCGACAAGCGCTCTCCCATCGCAACTTCGGTTCGGTGTGTGGCGCCTTTGGAGGGGTT
1422-47	47	57	AAAACGATGAGGCAGCGAAAAGAAATAGAGTTGTCAGTCCATTTGGATTGTCATTTC
1423-47	47	23	ACCAACCGAATCCACCGGCCCCG
1424-47	47	84	CGGTTCGGTGTGTGGCGCCTTTGGAGGGGTTTAGTGCGTCCGGTGCGGGCTCCGGTTCGTCCGGCCGTAACGCCTTTTCAACTC
1425-47	47	62	CCGTGTGCTTACAAGCCGTTATAGCCCCCCTTTTTGTGTGGGGTGGTGGCGTGCCTTTTGAA
1426-47	47	42	GGCTGGGGCGGCATATCTGTTACACGACAACGCAGGTGTCCT
1427-47	47	45	GCCCTCTCTCCTGTGCGCTTTACACTGTATCGATGGGCAAGAGGG
1428-47	47	52	ATCGTGAGGGAAGTAGGGGGTAGTACGAGAGGAACTCCCATGCCGTGCCTCT
1429-47	47	56	GCGGGCCCCGCTCTTTTTTATCACGTTTCCTTCGGGGGGCGTGACTCGTGGGTACC
1430-47	47	21	CGGCATATCTGTTACACGACA
1431-47	47	23	GGTAGCGAAATTCCTTGTCGGGT
1432-46	46	23	AGAGTTGTCAGTCCATTTGGATT
1433-46	46	55	TTCTCGGTAGTATAGTGGTTAGTATACCCGCCTGTCACGCGGGTGACCCGGGTTC
1434-46	46	21	TGCCAGTACTTCTCTCGTACT
1435-46	46	37	ACTCGGAACGTTGCTTCACTTATCGAATGAAGAGACC
1436-46	46	66	CGATGTAGTATAACGGTTAGAACACCTGGCTTTCACCCAGGAGATCCGGGTTCGATTCCCGGTATC
1437-46	46	36	GACTCCAGTCTGGCTCTGTGCGGCGACATCTGAGGT
1438-46	46	27	TCAGCTCGTGTCGTGAGATGTTGGGTT
1439-46	46	62	CCGTGTGCTTACAATCCGTCGGAGCTGAGCCCTTGTGGTGAGGTGACGGCGTGCCTTTTGAA
1440-46	46	29	TGGTCGGTGGAGTGATTTGTTTGGTTGAT
1441-46	46	83	TCTGTGCGGCGACATCTGAGGTGTAGTATAGGTGGAAGCGCAAGCGCAAATGAAATACCACCACTCGGAACGTTGCTTCACTT
1442-46	46	51	AGCAAAGATCTAACGGAGATATACTCAACATACAACGTTGGATACTGGAGC
1443-46	46	48	ACCTCTTGGTTCGGAACAACACAGGGAAACTTGTGCTAATACCGGATA
1444-46	46	36	GAAAGGCGAAAAGAACCCCTGTGAGGGGAGTGAAAT
1445-46	46	23	AGTTGGTGGGATAAAAGCTTACC
1446-46	46	53	AGTATAGGTGGAAGCGCAAGCGCAAATGAAATACCACCACTCGGAACGTTGCT
1447-46	46	41	AGTATAGGTGGAAGCGCAAGCGCAAATGAAATACCACCACT
1448-46	46	52	AGTAATCGTGGATCAGCATGCCACGGTGAATACGTTCCCGGGCCTTGTACAC
1449-46	46	57	TGGTCGGTGGAGTGATTTGTTTGGTTGATTCCGTCAACGGACGAGATCCAAGCTGCC
1450-46	46	83	TGGCTCTGAGGGCAAAGTCAGAGAAAACCGGAAGGCCAGTGTCCTCTCGCATGCAGCCGTTCTTCAGATGTTGTTTTGGCGCT
1451-46	46	25	ATGGGGTAGTACGAGAGGAACTCCC
1452-46	46	30	ATGCGAAACTTCCGGGACCCGTCTTCCGGC
1453-46	46	20	GTCCCTGGTCGTCCCGTCCA
1454-46	46	57	CCGTTTGCTTACAAACCATTGGAGCCTCCTTGTAGGGGTGACAGCGTGCCTTTTGAA
1455-46	46	29	GTTGGCGATGGAAATGGGGTGCCCCCACC
1456-46	46	21	GCTCTGAATGTCAACGTGACG
1457-46	46	32	AGCGAAATTCCTTGTCGGGTAAGTTCCGACCT
1458-46	46	48	CAGTAATGCGTTAAGCTAACTGATACTAATTGCTCGTGAGGCTTGACC
1459-46	46	42	CGAATCTGGGGGTCAGAGGTTCGAATCCTTTCGGGCGCGCCA
1460-46	46	43	ATCGCACGGTGGTTCTCGGCTGAACGCCTCTAAGCCAGAAGCC
1461-46	46	58	GCAGGTATCGTGAGGGAAGTATGGGGTAGTACGAGAGGAACTCCCATGCCGTGCCTCT
1462-46	46	53	TTCTCGGTAGTATAGTGGTTAGTATACCCGCCTGTCACGCGGGTGACCCGGGT
1463-46	46	62	AACACGTGGGAACGTACCCTTCGATCTGGGATAACTTCGGGAAACTGGAGCTAATACCGGAT
1464-46	46	50	AAAGTGGTACGTGAGCTGGGTTCAGAACGTCGTGAGACAGTTCGGTCCCT
1465-46	46	52	GTAGCTGGTTCACATCGAAGTTTCCCTCAGGATAGCTGGTGCTAGTAGAAGT
1466-46	46	20	ATGGCATTTGCTTCCTAAGC
1467-46	46	26	AGGCTACCGTTTCGGCTTTTGTTGGT
1468-46	46	47	AAGACGAACTACAGCGAAGGCATTCTTCAAGGATACCTTCCTCAATC
1469-46	46	62	AGAAAACCGGAAGGCCAGTGTCCTCTCGCATGCAGCCGTTCTTCAGATGTTGTTTTGGCGCT
1470-46	46	38	GGGAAAGGCGAAAAGAACCCCTGTGAGGGGAGTGAAAT
1471-46	46	48	GAACTATGCTGAAGGAACTCGGCAATTTGCCTCCGTAACTTCGGGATA
1472-46	46	47	GTTGAGTTTGACTCCAGTCTGGCTCTGTGCGGCGACATCTGAGGTGT
1473-46	46	28	AGACAGGTTGGTTTTACCCTACTTAGCT
1474-46	46	83	AAGCCGGAGCGTTGCTCTGTAACCTTCGGGGGCTTCCTAGGTGGAGCGGGGGTGTCGTGGACCAGCGAGGGTGGCGCGCTGCG
1475-46	46	29	GCGATGGTCGTCTAGTGGTTAGGACATTC
1476-46	46	21	ACCTCGGACTCTGAATCCGAG
1477-46	46	45	ACCACAGGGATAACTGGCTTGTGGCGGCCAAGCGTTCATAGCGAC
1478-46	46	25	AGGGGTTCGATCCCCCTAGCGGCCT
1479-46	46	59	CCGTGCGCTTACAATCCGTCAGAGCCTGCCTTTGGGTGGGTGATGGCGTGCCTTTTGAA
1480-46	46	21	GAGTTTGACTCCAGTCTGGCT
1481-45	45	22	ACTGCGGGTGCTAACGTCCGTA
1482-45	45	49	ACGTGAGCTGGGTTCAGAACGTCGTGAGACAGTTCGGTCCCTATCTGCC
1483-45	45	52	TGCAGCCGTTCTTCAGATGTTGTTTTGGCGCTCGCCGCCTTAGCACGCTGAT
1484-45	45	20	AAGGTGAAATTTTGGGCAAC
1485-45	45	48	CGCTAAGGGTTGGATTGTTCACCCACTGACAGGGAACGTGAGCTGGGT
1486-45	45	33	CGAACTGTAGAGTTTGATCCTGGCTCAGATTGA
1487-45	45	26	ACGGAAGGCCTAGGGTTCGTTCCCCT
1488-45	45	57	AGGTGGAAGCGCAAGCGCAAATGAAATACCACCACTCGGAACGTTGCTTCACTTATC
1489-45	45	47	CGCTCGTATGATTTGGGTATCGGAGCGAAAGACTCATCGAACCACCT
1490-45	45	48	ACGTGTCGCGATGGATGACTTGGCTTCCTATTTCGTTGAAGAACGCAG
1491-45	45	37	AAAGTCAGAGAAAACCGGAAGGCCAGTGTCCTCTCGC
1492-45	45	21	GCTCGTCTTGTGCCGCGTCCC
1493-45	45	52	GATGGTACCCTCCCAAGGTATTGACCCGGGTTCGTTTCCCGGGCGGCGCACC
1494-45	45	47	GCGACAAGCGCTCTCCCATCGCAACTTCGGTTCGGTGTGTGGCGCCT
1495-45	45	69	GCTCCTATAGTGTAGCGGTTATCACCTCGGACTCTGAATCCGATAACCCTGGTTCGTGTCCAGGTAGGA
1496-45	45	23	AGGTGGACTGGTAGAGTATACCA
1497-45	45	56	TGCCAGATGGGGAGTTTGGCTGGGGCGGCATATCTGTTACACGACAACGCAGGTGT
1498-45	45	67	TCTCGGTAGTATAGTGGTTAGTATACCCGCCTGTCGCGCGGGTGACCCGGGTTCATTTCCCGGCCGG
1499-45	45	22	AGAAAGGTACACTCAGGGAAGT
1500-45	45	21	GGCAAGATGGTCGAGTGGTCT
1501-45	45	52	TTCGTGAGGGAAGTATGGGGTAGTACGAGAGGAACTCCCATGCCGTGCCTCT
1502-45	45	44	GCCTGAACAAGGTGAAGCCCGGGGAAACCCAGGTGGAGGCCTGT
1503-45	45	74	CGGTGTGTGGCGCCTTTGGAGGGGTTTAGTGCGTCCGGTGCGGGCTCCGGTTCGTCCGGCCGTAACGCCTTTTC
1504-45	45	88	CTGCGTGCGTCTTCACGGGCGTTGCGCGGGCCCCGCTCTTTTTTATCACGTTTCCTTCGGGGGGCGTGACTCGTGGGTACCCAACCGT
1505-45	45	42	AGTTCGGGGGAGAACGTACTGGGGCGTCAGAGGTGAAATTCT
1506-45	45	53	CTGTGGTGTGCACACGTCAAATCCGTTTGATTTGCCCAACACCGACCGGCCCT
1507-45	45	61	CGCAGGTATCGTGAGGGAAGTATGGGGTAGTACGAGAGGAACTCCCATGCCGTGCCTCTAG
1508-45	45	68	ATGAGATTCCCTCTGTCCCGAGTTACTATCTAGCGAAACGACAGTCAAGGGAACGGACTTGAAGGGCT
1509-45	45	32	ATACCCGCCTGTCGCGCGGGTGACCCGGGTTC
1510-45	45	34	AGCCAGAAGCCAATCCCAAGACCAGATGCCCACC
1511-45	45	28	GGTTATCACCTCGGACTCTGAATCCGAT
1512-45	45	49	CGGTGGAGTGATTTGTTTGGTTGATTCCGTCAACGGACGAGATCCAAGC
1513-45	45	21	GGTGAGATGGTCGAGTGGTCG
1514-45	45	52	GTCGGCTCTTCCTAACCTAGCGCCGCAGAAGACGCTAAGGGTTGGATTGTTC
1515-45	45	45	ACGTGTCGCGATGGATGACTTGGCTTCCTATTTCGTTGAAGAACG
1516-45	45	42	GTCGGATTTGGTGACCCAGGCCCTTGCAGCCCGTGAACATTC
1517-45	45	55	GTCGGTGGAGTGATTTGTTTGGTTGATTCCGTCAACGGACGAGATCCAAGCTGCC
1518-45	45	63	ATATCTGTTACACGACAACGCAGGTGTCCTAAGGCGAGCTCAGTGGGAACAGAAATCTCACGT
1519-45	45	45	CTGCCAGATGGGGAGTTTGGCTGGGGCGGCATATCTGTTACACGA
1520-45	45	42	AGGTGTCCTAAGGCGAGCTCAGTGGGAACAGAAATCTCACGT
1521-45	45	32	TTCTCGGTAGTATAGTGGTTAGTATACCCGCT
1522-45	45	49	CAGTACCGTGAGGGAAAGGCGAAAAGAACCCCTGTGAGGGGAGTGAAAT
1523-45	45	70	GCGATGGTCGTCTAGTGGTTAGGACATTCGCCTCACACGCGAGAGATCGCGGGTTCATTCCCCGCCCGTC
1524-45	45	41	AAGCGCAAATGAAATACCACCACTCGGAACGTTGCTTCACT
1525-45	45	52	ATCGTGAGGAAAGTATGGGGTAGTACGAGAGGAACTCCCATGCCGTGCCTCT
1526-45	45	22	AGTAGAATTCAGAATTGTCCAT
1527-44	44	52	AACGCGTGGGAACATACCTCTTGGTTCGGAACAACACAGGGAAACTTGTGCT
1528-44	44	32	GTGGGTTGCGTTGGAGTGTGCCTGTTTGGACC
1529-44	44	63	GAAGGTGTGTCGGCGGCAGTTGCTTTCGGGTAGCTGTTCGACTGGCCATAACTGAAAAGGGGC
1530-44	44	44	ACCACTTCTACGGAGGGCAGCAGGCGCGCAAATTGCCCAATGTC
1531-44	44	29	AGGCTACCGTTTCGGCTTTTGTTGGTTTT
1532-44	44	44	AACTTCGGGATAAGCGTGACTCTGCTTAGGGCAACCTTTGTAGA
1533-44	44	81	CTGTGCGGCGACATCTGAGGTGTAGTATAGGTGGAAGCGCAAGCGCAAATGAAATACCACCACTCGGAACGTTGCTTCACG
1534-44	44	44	CGTGTCGCGATGGATGACTTGGCTTCCTATTTCGTTGAAGAACG
1535-44	44	51	TTCTCGGTAGTATAGTGGTTAGTATACCCGCCTGTCACGCGGGTGACCCGG
1536-44	44	82	AACGTGTCGCGATGGATGACTTGGCTTCCTATTTCGTTGAAGAACGCAGTAAAGTGCGATAAGTGGTATCAATTGCAGAATC
1537-44	44	34	GCTCCTATAGTGTAGCGGTTATCACCTCGGACTC
1538-44	44	88	TGACCTGGTGACTATGCCGGGAGGTCCCCACCCGATCCCATTCCGAACTCGGTCGTTAAGCTTCCCAGGGCCGATGGTACTTCGTCTC
1539-44	44	59	GGACTGCCATGGCGTTGACGGGAGCGGGGGATTAGGGTTCGATTCCGGAGAGGGAGCCT
1540-44	44	49	TGGTCGGTGGAGTGATTTGTTTGGTTGATTCCGTCAACGGACGAGATCC
1541-44	44	46	AAAGGGTTCGTAGTTGAACTGTGGGCTGTGCAGGTTTGTCCCTGGT
1542-44	44	37	GTGCGGGAGGTCAGGGGTTCATTTCCCCTAGCGGCCC
1543-44	44	60	AATGCATCTGTGGTGTGCACACGTCAAATCCGTTTGATTTGCCCAACACCGACCGGCCCT
1544-44	44	27	AGGGGTTCATTTCCCCTAGCGGCCCCC
1545-44	44	26	ACGCGGGAGGCCCGGGTTCGTTTCCC
1546-44	44	58	AGGCTCAGTTAGTACTGAGGTCAGTGATGACTCGGGAACCCTGGAGTGCCGTACTCCA
1547-44	44	47	ACAGCAGGTCTGTGATGCTCCTCAATGTTCTGGGCGACACGCGCACT
1548-44	44	32	TCCGATGCGGTATAGTGGATAGAACAAGCGGC
1549-44	44	61	AGTATAGGTGGAAGCGCAAGCGCAAATGAAATACCACCACTCGGAACGTTGCTTCACTTAT
1550-44	44	63	ACGTGTCGCGATGGATGACTTGGCTTCCTATTTCGTTGAAGAACGCAGTAAAGTGCGATAAGT
1551-44	44	35	AGACGGAGGTCAGGGGTTCGATCCCCCTAGCGGCC
1552-44	44	39	GGCTCTGAATACCCGGGTCCGATTCCCGGTTTCCCCTCC
1553-44	44	36	ACGGACTTGAAGGGCTAAGCGGGGAAAGAAGACCCT
1554-44	44	66	AAGGGATCTCGCAGGTATCGTGAGGGAAGTATGGGGTAGTACGAGAGGAACTCCCATGCCGTGCCT
1555-44	44	37	ACCCGCTAGACCCGGGTTCGATCCCCGGCATCGGAAC
1556-44	44	43	TTGGGCCTGGCGAGCGGTGGGTAGTACTTGGTACGCTCATCAC
1557-44	44	46	GACAGGGAACGTGAGCTGGGTTTAGACCGTCGTGAGACAGGTTGGT
1558-44	44	55	GTTCTTTCTCGATTCCCTGAATGGTGGTGCATGGCCGCTTTTGGTCGGTGGAGTG
1559-44	44	58	ACTGGAGCGGGGAAGGATTTCGTGCCAACGGCACTCGTACACGAGTTGTTCGGAAACT
1560-44	44	26	AGCGAAATTCCTTGTCGGGTAAGTTC
1561-44	44	51	ACATCTGCCAGATGGGGAGTTTGGCTGGGGCGGCATATCTGTTACACGACA
1562-44	44	29	AACTCACCAACCGAATCCACCGGCCCCGA
1563-44	44	22	GTCACCATACCCAAGTGGTTAC
1564-44	44	80	GTGAGATTGTGAAGGGATCTCGCAGGTATCGTGAGGGAAGTATGGGGTAGTACGAGAGGAACTCCCATGCCGTGCCTCTA
1565-44	44	60	AGTTGGACGGTGGCCATGGAAGTCGGCATCCGCTAAGGAGTGTGTAACAACTCACCAACC
1566-44	44	73	TCCGATGTGGTATAGTGGATAGAACAAGCGGCTCTCACCCGCTAGACCCGGGTTCGATCCCCGGCATCGGAAC
1567-44	44	56	ATTTGAGCTGTGCACGGCGCAAGCCGCACGCACTGGTTTCTTCTCCGTGATGCTCC
1568-43	43	32	TTCTCGGTAGTATAGTGGTTAGCATACCCGCC
1569-43	43	57	CCGTTTGCTTACAAACCGTTGGAGCCTCCTTGTAAGGGTGACAGCGTGCCTTTTGAA
1570-43	43	63	ACCTGAAGTCGTGACAAAGACAATGGAAGTACCTCCATTTCAACGGCCAGAACCAGCCCTACT
1571-43	43	21	TCGACCCCTGTTGGGAGCACC
1572-43	43	48	AGTGGGACGCGAAGGAGCGATCTGGAGCAAATCCCCAAAAACCGTCTC
1573-43	43	32	AGCACAGTGGTAGTGCATTGGTTTTGTAAACC
1574-43	43	50	ATTACCACAGGGATAACTGGCTTGTGGCGGCCAAGCGTTCATAGCGACGT
1575-43	43	22	CAGACCTGAGTGTGGCAGGACT
1576-43	43	28	CGTAGGTTCGAATCCTACTCAGGGAGCC
1577-43	43	65	AGGGATCTCGCAGGTATCGTGAGGGAAGTATGGGGTAGTACGAGAGGAACTCCCATGCCGTGCCT
1578-43	43	65	GCATGCAGCCGTTCTTCAGATGTTGTTTTGGCGCTCGCCGCCTTAGCACGCTGATAGCGACTGTA
1579-43	43	38	CACGCGAAAGCTTTGAGGTTACAGTCTCAGGGGGGAGT
1580-43	43	55	AGGTATCGTGAGGGAAGTATGGGGTAGTACGAGAGGAACTCCCATGCCGTGCCTC
1581-43	43	39	GAAATACCACCACTCGGAACGTTGCTTCACTTATCGAAT
1582-43	43	30	GATGTCGGCTCTTCCTAACCTAGCGCCGCA
1583-43	43	39	ACCAACCGAATCCACCGGCCCCGAAAATGGATGACGCTT
1584-43	43	23	CGTCGACCCAGTGCTTCCTCTCG
1585-43	43	20	AGGTTCCCCCTGTTGGGAGC
1586-43	43	23	TCCTAAGGTAGCGAAATTCCTTG
1587-43	43	56	GCTCCAGTGGCCTAATGGATAAGGCTTTGGACTTCTAATCCAAAGATTGCGGGTTC
1588-43	43	82	ACAACGTTATATCGTTTTGTTAGGAAAGTGAAGGTGTGTCGGCGGCAGTTGCTTTCGGGTAGCTGTTCGACTGGCCATAACT
1589-43	43	22	TTCGAATCCTGTCACGGATGCC
1590-43	43	54	TGGTCGGTGGAGTGATTTGTTTGGTTGATTCCGTCAACGGACGAGATCCAAGCT
1591-43	43	41	AAATTGCCAACTCAGAACTGCTTACGGCGGGGAATCCAACT
1592-43	43	65	AGATGTGGCCTGGAGGTTAGGACGAAGCTTATGGCGTGAGCCTAAGATGGACCGGCCTCTAGTGC
1593-43	43	25	AAGAAAAACGACTTTTGTCGAACCT
1594-43	43	25	AGGTTCGAATCCTGTCACGGATGCC
1595-43	43	67	TAGGCTACCCGTTGAAGCGAGGGAAACCGGGTCAGGCCGGAAACGGAACAGCCCATCCTGCGCACGT
1596-43	43	23	GGAGCGGGGAAGGATTTCGTGCC
1597-43	43	38	TACGGAAGGCCTAGGGTTCGTTCCCCTACTCGTCCACC
1598-43	43	50	TCGGTGGAGTGATTTGTTTGGTTGATTCCGTCAACGGACGAGATCCAAGC
1599-43	43	46	CTGAACAAGGTGAAGCCCGGGGAAACCCAGGTGGAGGCCTGTAGCG
1600-43	43	30	AGACGCTAAGGGTTGGATTGTTCACCCACT
1601-43	43	43	ACCACTTCTACGGAGGGCAGCAGGCGCGCAAATTGCCCAATGT
1602-43	43	25	AGGTCGTGATCTCCCATGGAGGCGT
1603-43	43	38	AGGTTTGTGATGCATCCAAGTGGTGTATATCGCAAACT
1604-43	43	45	TTATCACGTTTCCTTCGGGGGGCGTGACTCGTGGGTACCCAACCG
1605-43	43	38	GGGAAAGGTGAAAAGCACCCCGACGAGGGGAGTGAAAT
1606-43	43	59	GACAGGGAACGTGAGCTGGGTTTAGACCGTCGTGAGACAGGTTGGTTTTACCCTACTTA
1607-43	43	68	CGTGAGGGAAGTATGGGGTAGTACGAGAGGAACTCCCATGCCGTGCCTCTAGTTTCTGGGGTTTGTCG
1608-43	43	74	TTCTCGGTAGTATAGTGGTTAGTATACCCGCCTGTCACGCGGGTGACCCGGGTTCATTTCCCGGCCGGGAAGCC
1609-43	43	59	GATGTCGGCTCTTCCTAACCTAGCGCCGCAGAAGACGCTAAGGGTTGGATTGTTCACCC
1610-43	43	29	GAGACAGGTTGGTTTTACCCTACTTAGCT
1611-43	43	24	AGTTGTCAGTCCATTTGGATTGTC
1612-43	43	47	GTACCGTGAGGGAAAGGTGAAAAGCACCCCGATGAGGGGAGTGAAAC
1613-43	43	64	GACAGGGAACGTGAGCTGGGTTTAGACCGTCGTGAGACAGGTTGGTTTTACCCTACTTAGCTGG
1614-43	43	21	CCTCGTGAATTCATCTCCGGG
1615-43	43	22	GAAGGTTGTGGGTTCGCCCCCC
1616-43	43	38	AGTGCTCTGAATGTCAACGTGACGAGATTCACCGACGC
1617-42	42	24	GATGACTCGGGAACCCTGAGTGCC
1618-42	42	49	AGAACTATGCTGAAGGAACTCGGCAATTTGCCTCCGTAACTTCGGGATA
1619-42	42	60	CCGTGTGCTTACAAGCCGTTATAGCCCCCTTTTGTGTGGGGTGGTGGCGTGCCTTTTGAA
1620-42	42	34	AAAACCAATGCCTTCACTGGCAGTAACACCCAGC
1621-42	42	51	GGGAGGCCCGGGTTCTCCGATGTAGTATAACGGTTAGAACACCTGGCTTTC
1622-42	42	69	ACCCCGGCGTCTCACTCTGGCACGGGCCGGTCTTGGCGGGTTCACGCTCGTCTTGTGCCGCGTCCCACA
1623-42	42	28	GAGTAGCACTGTTTGGGAATGCAGTGTC
1624-42	42	53	CCGTGTGCTTACAATCCGTCAGAGGCTTTAGGGCTGATGGCGTGCCTTTTGAA
1625-42	42	51	CGGTTCGGTGTGTGGCGCCTTTGGAGGGGTTTAGTGCGTCCGGTGCGGGCT
1626-42	42	69	ATTTCGTGGTTGGTGCAGGAGTGGCGAAATTCAAGCGCAAAGCAAACCCGTTGCTGAATACAACCCTTC
1627-42	42	53	TTGCCTGGTGGCTATAGCGTCGGTGTCCCACCCGATCCCATTCCGAACTCGGC
1628-42	42	59	AGCGGGGAAGGATTTCGTGCCAACGGCACTCGTACACGAGTTGTTCGGAAACTGAGCAC
1629-42	42	54	GTGGTGTATATCGCAAACTGATTTCTGCCCAGTGCTCTGAATGTCAACGTGACG
1630-42	42	22	GGGCTAAGCGGGGAAAGAAGAC
1631-42	42	26	GGGCCTGGCGAGCGGTGGGTAGTACT
1632-42	42	33	ATGCGAAACTTCCGGGACCCGTCTTCCGGCAAC
1633-42	42	53	AAACTGAACCAACGGGATTGCCTCGTGCAGTTCCGGAGTCTTGTTTCGAGACA
1634-42	42	25	TCCGATGTGGTATAGTGGATAGAAC
1635-42	42	25	CCACCACTCGGAACGTTGCTTCACT
1636-42	42	46	GAACCGCTTAGGGATATGTGGCGTCAAAACTTATGGGCTCATTCTC
1637-42	42	45	AGAACCTGAAGTCGTGACAAAGACAATGGAAGTACCTCCATTTCA
1638-42	42	49	CGCAAGAAGCATTGGCTCTGAGGGCAAAGTCAGAGAAAACCGGAAGGCC
1639-42	42	69	GCTCCTATAGTGTAGCGGTTATCACCTCGGACTCTGAATCCGATAACCCTGGTTCGAGTCCAGGTAGGA
1640-42	42	58	ATATCGACGGCAAAGTTTGGCACCTCGATGTCGGCTCATCACATCCTGGGGCTGGAGC
1641-42	42	69	TTCTCGGTAGTATAGTGGTTAGTATACCCGCCTGTCGCGGGTGACCCGGGTTCATTTCCCGGCCGGGAA
1642-42	42	21	AGGTTCGCCCCCTGTTGGGAG
1643-42	42	49	TCACCGACGCGCGGGTAAACGGCGGGAGTAACTATGACTCTCTTAAGGT
1644-42	42	27	CTGGGGCGGCATATCTGTTACACGACA
1645-42	42	24	AGGGGGCGTCCGTGATTTTTTACT
1646-42	42	66	CTCGGTAGTATAGTGGTTAGTATACCCGCCTGTCGCGCGGGTGACCCGGGTTCAATTCCCGGCCGG
1647-41	41	77	CGCGGGGTGGAGCAGCCCGGTAGCTCGTCAGGCTCATAACCTGAAGGTCACAGGTTCAAATCCTGTCCCCGCAACCA
1648-41	41	66	AGAACCTGAAGTCGTGACAAAGACAATGGAAGTACCTCCATTTCAACGGCCAGAACCAGCCCTACT
1649-41	41	58	ATCGTGAGGGAAGTATGGGGTAGTACGAGAGGAACTCCCATGCCGTGCCTCTAGTTTC
1650-41	41	32	GGAGCGGGGAAGGATTTCGTGCCAACGGCACT
1651-41	41	43	GAACCTGAAGTCGTGACAAAGACAATGGAAGTACCTCCATTTC
1652-41	41	79	CGGTTCGGTGTGTGGCGCCTTTGGAGGGGTTTAGTGCGTCCGGTGCGGGCTCCGGTTCGTCCGGCCGTAACGCCTTTTC
1653-41	41	45	AACGTGTCGCGATGGATGACTTGGCTTCCTATTTCGTTGAAGAAC
1654-41	41	45	CCGCCCGAAAGTTCACCGATATTTCTTCAATAGAGGAAGCAAAAG
1655-41	41	47	TGGCTCTGAGGGCAAAGTCAGAGAAAACCGGAAGGCCAGTGTCCTCT
1656-41	41	36	CGTGCAGTTCCGGAGTCTTGTTTCGAGACATCTGCC
1657-41	41	58	ACTGTCGTCTGTGAAGGCTACCTTCCCGAGGCGTCGTAACCCGGCGTCTCACTCTGGC
1658-41	41	54	TCGGTGGAGTGATTTGTTTGGTTGATTCCGTCAACGGACGAGATCCAAGCTGCC
1659-41	41	35	AGCGAACAAGTAGCGTGAGCGAAAGTTTGAAAAGC
1660-41	41	25	GCGAAATTCCTTGTCGGGTAAGTTC
1661-41	41	80	AGTGTCCTCTCGCATGCAGCCGTTCTTCAGATGTTGTTTTGGCGCTCGCCGCCTTAGCACGCTGATAGCGACTGTACTGT
1662-41	41	66	GCTTTTGGTCGGTGGAGTGATTTGTTTGGTTGATTCCGTCAACGGACGAGATCCAAGCTGCCCAGT
1663-41	41	40	ACCGGCCACCCACGGGAATATCCTCAGCACGTTTTCTGTT
1664-41	41	41	CAAATCCAGGGGTCGCAGGTTCAATCCCTGCAGCTCTCACC
1665-41	41	61	AGCGGTTATCACCTCGGACTCTGAATCCGATAACCCTGGTTCGTGTCCAGGTAGGAGTGCC
1666-41	41	50	GTCTATTGGAGATTATGGAGCTGTGCGACAAGCGCTCTCCCATCGCAACT
1667-41	41	61	AGCGGTTATCACCTCGGACTCTGAATCCGATAACCCTGGTTCGAGTCCAGGTAGGAGTGCC
1668-41	41	51	ACTTCGGACTTTGAATCCGAAAACCCAGGTTCGAATCCTGGTAGGACCACC
1669-41	41	33	TTCTCGGCAGTATAGTGGTTAGTATACCCGCCT
1670-41	41	32	AAGGGCGGAAACAAAACTCTTGGAGAAAGTGT
1671-41	41	21	CTTACCGGTACTAATCGTTCG
1672-41	41	71	GGGCGTTGCGCGGGCCCCGCTCTTTTTTATCACGTTTCCTTCGGGGGGCGTGACTCGTGGGTACCCAACCG
1673-41	41	57	TGCAGAATCATTCAATTACCGAATCTTTGAACGCAAACGGCGCATGGGAGAAGCTCT
1674-41	41	76	GCAGGTATCGTGAGGGAAGTATGGGGTAGTACGAGAGGAACTCCCATGCCGTGCCTCTAGTTTCTGGGGTTTGTCG
1675-41	41	53	CTGGCACGGGCCGGTCTTGGCGGGTTCACGCTCGTCTTGTGCCGCGTCCCACA
1676-41	41	48	AAGGTGTGTCGGCGGCAGTTGCTTTCGGGTAGCTGTTCGACTGGCCAT
1677-41	41	48	CCGCCCGAAAGTTCACCGATATTTCTTCAATAGAGGAAGCAAAAGTCG
1678-41	41	29	CTTGGGCCTGGCGAGCGGTGGGTAGTACT
1679-41	41	34	AGGGTCGCTGGTTCGTTTCCGGCCGGAAGGACCA
1680-41	41	35	AATGTTCTGGGCGACACGCGCACTACAATGTCAGT
1681-41	41	26	AGGTGATTGTTCACTTAGTGCTGAAC
1682-40	40	66	CGCAAGAAGCATTGGCTCTGAGGGCAAAGTCAGAGAAAACCGGAAGGCCAGTGTCCTCTCGCATGC
1683-40	40	23	GTGAGATTGTGAAGGGATCTCGC
1684-40	40	46	AGGTGCTGCATGGCTGTCGTCAGCTCGTGTCGTGAGATGTTGGGTT
1685-40	40	53	CCGTGTGCTTACAATCCGTCGGAGCCTTTTGGGGTGACGGCGTGCCTTTTGAA
1686-40	40	27	GTTATCACCTCGGACTCTGAATCCGAT
1687-40	40	50	GGGAGGCCCGGGTTTCCGATGTAGTATAACGGTTAGAACACCTGGCTTTC
1688-40	40	46	AGACCGTCGTGAGACAGGTTGGTTTTACCCTACTTAGCTGGAAATT
1689-40	40	50	GTACCCTTCGATCTGGGATAACTTCGGGAAACTGGAGCTAATACCGGATA
1690-40	40	46	GGAGTGATTTGTTTGGTTGATTCCGTCAACGGACGAGATCCAAGCT
1691-40	40	77	GGGTCTGTAGCTCAGTTGGTTAGAGCGCACCCCTGATAAGGGTGAGGTCGGCAGTTCGAATCTGCCCAGACCCACCA
1692-40	40	73	CGGGCGTTGCGCGGGCCCCGCTCTTTTTTATCACGTTTCCTTCGGGGGGCGTGACTCGTGGGTACCCAACCGT
1693-40	40	32	AGGGTCGCTGGTTCGTTTCCGGCCGGAAGGAC
1694-40	40	20	AGTAGAATTCAGAATTGTCC
1695-40	40	85	ATCGTTTTGTTAGGAAAGTGAAGGTGTGTCGGCGGCAGTTGCTTTCGGGTAGCTGTTCGACTGGCCATAACTGAAAAGGGGCAAC
1696-40	40	31	ATTCGGTCGAATTCTTCTCTGCGGGATTCCT
1697-40	40	77	CGCGCGATGGAGCAGCCTGGTAGCTCGTTGGGCTCATAACCCAAAGGTCGCAAGTTCAAATCTTGCTCGCGCAACCA
1698-40	40	57	AAGGAGTCAAACAGACGCGCAAGGGAGGAGATATGGTTGCCAGTACTTCTCTCGTAC
1699-40	40	48	AGTTCCGGAGTCTTGTTTCGAGACATCTGCCAGATGGGGAGTTTGGCT
1700-40	40	47	GCTGTTGCTGTTAAAGGGTTCGTAGTTGAACTGTGGGCTGTGCAGGT
1701-40	40	49	GGACAGTTGGACGGTGGCCATGGAAGTCGGCATCCGCTAAGGAGTGTGT
1702-40	40	21	GCTGGGGTTCCCGAGTTGGTC
1703-40	40	43	AGCTGGTTCACATCGAAGTTTCCCTCAGGATAGCTGGTGCTAG
1704-40	40	47	AAAACTTATGGGCTCATTCTCGATACGTGAAAAGGGTGTTGGTGGAT
1705-40	40	46	GAAGGTGTGTCGGCGGCAGTTGCTTTCGGGTAGCTGTTCGACTGGC
1706-40	40	44	TCGATCTGGGATAACTTCGGGAAACTGGAGCTAATACCGGATAC
1707-40	40	46	AATGAGATTCCCTCTGTCCCGAGTTACTATCTAGCGAAACGACAGT
1708-40	40	79	AGATGTGGCCTGGAGGTTAGGACGAAGCTTATGGCGTGAGCCTAAGATGGACCGGCCTCTAGTGCAGATCTTGGTTGGC
1709-40	40	64	AAGCGGACGTCGGGTCGTTCTTGGGCCTGGCGAGCGGTGGGTAGTACTTGGTACGCTCATCACC
1710-40	40	48	GAAGACCGATAGCGAACAAGTAGCGTGAGCGAAAGTTTGAAAAGCACT
1711-40	40	64	GGGATCTCGCAGGTATCGTGAGGGAAGTATGGGGTAGTACGAGAGGAACTCCCATGCCGTGCCT
1712-40	40	66	AAGACTCATCGAACCACCTAGTAGCTGGTTCACATCGAAGTTTCCCTCAGGATAGCTGGTGCTAGT
1713-40	40	45	GTAGCTGGTTCACATCGAAGTTTCCCTCAGGATAGCTGGTGCTAG
1714-40	40	64	TCGTGAGGGAAGTATGGGGTAGTACGAGAGGAACTCCCATGCCGTGCCTCTAGTTTCTGGGGTT
1715-40	40	28	TTCTCGGTAGTATAGTGGTTAGTATACC
1716-40	40	22	GTTGGAGTGTGCCTGTTTGGAA
1717-40	40	21	GTGGGTTGCGTTGGAGTGTGC
1718-40	40	49	GAACCGCTTAGGGATATGTGGCGTCAAAACTTATGGGCTCATTCTCGAT
1719-40	40	50	GACGCTAAGGGTTGGATTGTTCACCCACTGACAGGGAACGTGAGCTGGGT
1720-40	40	43	GGAGCGGGGAAGGATTTCGTGCCAACGGCACTCGTACACGAGT
1721-40	40	58	CAGGTATCGTGAGGGAAGTATGGGGTAGTACGAGAGGAACTCCCATGCCGTGCCTCTA
1722-39	39	52	ATGCCGTGCCTCTAGTTTCTGGGGTTTGTCGAACGGCAAGTGCCCCGAAGCC
1723-39	39	36	GTAGCGAAATTCCTTGTCGGGTAAGTTCCGACCTGC
1724-39	39	51	GTGGTGTGCACACGTCAAATCCGTTTGATTTGCCCAACACCGACCGGCCCT
1725-39	39	70	TTCGAGACATCTGCCAGATGGGGAGTTTGGCTGGGGCGGCATATCTGTTACACGACAACGCAGGTGTCCT
1726-39	39	60	CGTGCAGTTCCGGAGTCTTGTTTCGAGACATCTGCCAGATGGGGAGTTTGGCTGGGGCGG
1727-39	39	43	ACTAGAAACTTTCCAGAGATGGATTGGTGCCTTCGGGAATCTA
1728-39	39	66	AGTGTAGCGGTTATCACCTCGGACTCTGAATCCGATAACCCTGGTTCGTGTCCAGGTAGGAGTGCC
1729-39	39	50	GTCGGATTTGGTGACCCAGGCCCTTGCAGCCCGTGAACATTCAAAGAAAC
1730-39	39	32	AACAACTCACCAACCGAATCCACCGGCCCCGA
1731-39	39	35	TTCTCGGTAGTATAGTGGTTAGTATACCCGCCTGC
1732-39	39	46	ACGTGAGCTGGGTTTAGACCGTCGTGAGACAGGTTGGTTTTACCCT
1733-39	39	29	CCCATCGCAACTTCGGTTCGGTGTGTGGC
1734-39	39	59	AGTGTTCTTTCTCGATTCCCTGAATGGTGGTGCATGGCCGCTTTTGGTCGGTGGAGTGA
1735-39	39	84	ATTTGCTTGTGTAGGATAGGTGGGAGGCTTTGAAGCGTGGACGCCAGTTCGCGTGGAGCCAACCTTGAAATACCACCCTGGCAA
1736-39	39	46	AGATTGTGGCTCTGAATACCCGGGTCCGTTTCCCGGTTTCCCCTCC
1737-39	39	40	AAGCGAGTAGCACTGTTTGGGAATGCAGTGTCAAGTTGGC
1738-39	39	24	GAAGGGCTAAGCGGGGAAAGAAGA
1739-39	39	68	CCGATGTAGTATAACGGTTAGAACACCTGGCTTTCACCCAGGAGATCCGGGTTCGATTCCCGGTATCG
1740-39	39	24	TCCTTGTCGGGTAAGTTCCGACCT
1741-39	39	49	ATTACGTTTCCTTCGGGGGGCGTGACTCGTGGGTACCCAACCGTGCTGT
1742-39	39	44	AGTTCGTGGCTTTAGACCCGAAACCGAGTGATCTAGCCATGTGC
1743-39	39	21	GGCCCAGACTCCTACGGGAGG
1744-39	39	30	GTGTTCTTTCTCGATTCCCTGAATGGTGGT
1745-39	39	56	CCGTGGGTTGCGTTGGAGTGTGCCTGTTTGGACCCGAAAGGTGGTGAACTATGCCT
1746-39	39	46	GCTGGAAGATTAAATGATGGGGTGCAAGCTCTTGATTGAAGTCCCA
1747-39	39	50	ATAGGTGGAAGCGCAAGCGCAAATGAAATACCACCACTCGGAACGTTGCT
1748-39	39	34	ACCCGCTAGACCCGGGTTCGATCCCCGGCATCGG
1749-39	39	50	AACGTGAGCTGGGTTTAGACCGTCGTGAGACAGGTTGGTTTTACCCTACT
1750-39	39	48	GAGCCAAAGAAGGTGTTAGCCCATTGAGCCATAAACCTGAGCGCCTCA
1751-39	39	69	TCGTGAGGGAAGTATGGGGTAGTACGAGAGGAACTCCCATGCCGTGCCTCTAGTTTCTGGGGTTTGTCG
1752-39	39	25	ACTTTAAGTCCCCTGAAGAGCCGTT
1753-39	39	27	GGGGAAGGATTTCGTGCCAACGGCACT
1754-39	39	60	AGGCGCTTGAGAGAACTATGCTGAAGGAACTCGGCAATTTGCCTCCGTAACTTCGGGATA
1755-39	39	65	TAACACGTGGGAACGTACCCTTCGATCTGGGATAACTTCGGGAAACTGGAGCTAATACCGGATAC
1756-39	39	74	GTGTGGCGCCTTTGGAGGGGTTTAGTGCGTCCGGTGCGGGCTCCGGTTCGTCCGGCCGTAACGCCTTTTCAACT
1757-39	39	52	AAGCATGGGATAACAAAGGAGCAGCCTCTAGGCTACCGTTTCGGCTTTTGTT
1758-39	39	26	TGTAGCTTACCGGTACTAATCGTTCG
1759-39	39	55	TCCGATGTGGTATAGTGGATAGAACAAGCGGCTCTCACCCGCTAGACCCGGGTTC
1760-39	39	23	CGCCTCGTGAATTCATCTCCGGG
1761-39	39	61	AAGCGAGTAGCACTGTTTGGGAATGCAGTGTCAAGTTGGCAGGTATTTGTCTGCCAAAGTT
1762-39	39	82	AGAGGCACCAAGTGGGCCTTCTTCGGTAAGCGGAGCAGGCGATGCGGAATGAACCGCTTAGGGATATGTGGCGTCAAAACTT
1763-39	39	68	AGACCGTCGTGAGACAGGTTGGTTTTACCCTACTTAGCTGGAAATTGCGAGAAAAAGATTATCCGTGC
1764-39	39	37	AAGCGGGTGACCCGGGTTCGACTCCCGGCAATTGCAC
1765-39	39	33	GCTCCTATAGTGTAGCGGTTATCACCTCGGACT
1766-39	39	73	TCCGATGTAGTATAACGGTTAGAACACCTGGCTTTCACCCAGGAGATCCGGGTTCGATTCCCGGTATCGGAGC
1767-39	39	32	GCGAAACTTCCGGGACCCGTCTTCCGGCAACA
1768-39	39	48	TTTTTATCACGTTTCCTTCGGGGGGCGTGACTCGTGGGTACCCAACCG
1769-38	38	50	ATTGAGCCAAAGAAGGTGTTAGCCCATTGAGCCATAAACCTGAGCGCCTC
1770-38	38	52	GGAACGTGAGCTGGGTTTAGACCGTCGTGAGACAGGTTGGTTTTACCCTACT
1771-38	38	49	CAGTGAGCGGCGAGCGAAGAGGGAACGAACTCGTTGCCGAATCGGGTCT
1772-38	38	50	CATCTGCCAGATGGGGAGTTTGGCTGGGGCGGCATATCTGTTACACGACA
1773-38	38	72	GCTCCTATAGTGTAGCGGTTATCACCTCGGACTCTGAATCCGATAACCCTGGTTCGAGTCCAGGTAGGAGTG
1774-38	38	43	AACGAAGTGCAAGAATTTTGGGTCTTGGTGAAATGAGCGGAGT
1775-38	38	63	AGTTCGGGGGAGAACGTACTGGGGCGTCAGAGGTGAAATTCTTAGACCGCACCAAGACGAACT
1776-38	38	53	CCGTGTGCTTACAATCCGTCAGAGGCTTGAGGGCTGATGGCGTGCCTTTTGAA
1777-38	38	27	AGGCTACCGTTTCGGCTTTTGTTGGTT
1778-38	38	73	TTCTCGGTAGTATAGTGGTTAGTATACCCGCCTGTCACGCGGGTGACCCGGGTTCATTTCCCGGCCGGGCAGC
1779-38	38	67	TTCTCGGTAGTATAGTGGTTAGTATACCCGCCTGTCGCGGGTGACCCGGGTTCATTTCCCGGCCGGG
1780-38	38	21	ATATCGTTTTGTTAGGAAAGT
1781-38	38	64	AGCTGAGTACCGCTTAGTTAGTACCACGGTGGGGGACCACGTGGGAATCCTGGGTGCTGTGGTT
1782-38	38	45	AAAGACAATGGAAGTACCTCCATTTCAACGGCCAGAACCAGCCCT
1783-38	38	27	AGTGATGACTCGGGAACCCTGAGTGCC
1784-38	38	66	GCTCCTATAGTGTAGCGGTTATCACCTCGGACTCTGAATCCGATAACCCTGGTTCGTGTCCAGGTA
1785-38	38	74	GGGCAAAGTCAGAGAAAACCGGAAGGCCAGTGTCCTCTCGCATGCAGCCGTTCTTCAGATGTTGTTTTGGCGCT
1786-38	38	64	CCACGTTGATAGGCTGGATGTGCAAGCGCGGTGACGCGTTGAGCTGACCAGTACTAATCGCCCG
1787-38	38	49	GTTCTTTCTCGATTCCCTGAATGGTGGTGCATGGCCGCTTTTGGTCGGT
1788-38	38	71	CGGGCGTTGCGCGGGCCCCGCTCTTTTTTATCACGTTTCCTTCGGGGGGCGTGACTCGTGGGTACCCAACC
1789-38	38	50	AGGAAGACCGATAGCGAACAAGTAGCGTGAGCGAAAGTTTGAAAAGCACT
1790-38	38	49	TCCGCCCGAAAGTTCACCGATATTTCTTCAATAGAGGAAGCAAAAGTCG
1791-38	38	21	GGCGGAGTGGCCGAGTGGTCT
1792-38	38	44	GACGCGCAAGGGAGGAGATATGGTTGCCAGTACTTCTCTCGTAC
1793-38	38	27	ATCGCACGGTGGTTCTCGGCTGAACGC
1794-38	38	74	AAGGGCTAAGCGGGGAAAGAAGACCCTGTTGAGTTTGACTCCAGTCTGGCTCTGTGCGGCGACATCTGAGGTGT
1795-38	38	32	CTCTCGGTAGTATAGTGGTTAGTATACCCGCC
1796-38	38	47	ACAGAGTAGGAAGACCGATAGCGAACAAGTAGCGTGAGCGAAAGTTT
1797-38	38	41	GCGTTGGAGTGTGCCTGTTTGGACCCGAAAGGTGGTGAACT
1798-38	38	24	CACCAACCGAATCCACCGGCCCCG
1799-38	38	48	TAAGCAGGTGTGATTTCACGCGAAGGTTCGAACCCTTCCGTTTGCGCC
1800-38	38	89	AAGGGAACGGACTTGAAGGGCTAAGCGGGGAAAGAAGACCCTGTTGAGTTTGACTCCAGTCTGGCTCTGTGCGGCGACATCTGAGGTGT
1801-38	38	37	ACTGTCGTCTGTGAAGGCTACCTTCCCGAGGCGTCGT
1802-38	38	24	ATAGTGGTTAGTATACCCGCCTGT
1803-38	38	79	GTTTGATTTGCCCAACACCGACCGGCCCTCCGTGGGTTGCGTTGGAGTGTGCCTGTTTGGACCCGAAAGGTGGTGAACT
1804-38	38	31	ATGTCATGCATGCCAGGGGGCGTCCGTGATT
1805-38	38	37	GCAAGGGAGGAGATATGGTTGCCAGTACTTCTCTCGT
1806-38	38	60	AGACCGTCGTGAGACAGGTTGGTTTTACCCTACTTAGCTGGAAATTGCGAGAAAAAGATT
1807-38	38	55	ACTGGCAGTAACACCCAGCAGTGTTGACTCAATTCATTCCGTGCGAAAGCCGGCT
1808-38	38	52	ATCTGCCAGATGGGGAGTTTGGCTGGGGCGGCATATCTGTTACACGACAACG
1809-38	38	52	AACTGAACCAACGGGATTGCCTCGTGCAGTTCCGGAGTCTTGTTTCGAGACA
1810-38	38	77	CGCAAGAAGCATTGGCTCTGAGGGCAAAGTCAGAGAAAACCGGAAGGCCAGTGTCCTCTCGCATGCAGCCGTTCTTC
1811-38	38	23	GTCGGCATCCGCTAAGGAGTGTG
1812-38	38	51	CGTACCCTTCGATCTGGGATAACTTCGGGAAACTGGAGCTAATACCGGATA
1813-38	38	87	GCCCAGGTGGCGGAATTGGTAGACGCACTAGGTTCAGGTCCTAGCGGTGGCAACACCGTGGAAGTTCGAGTCTTCTCCTGGGCACCA
1814-38	38	64	ATCGTGAGGGAAGTATGGGGTAGTACGAGAGGAACTCCCATGCCGTGCCTCTAGTTTCTGGGGT
1815-38	38	21	GGCCCAAACTCCTACGGGAGG
1816-38	38	50	ACAGAGTAGGAAGACCGATAGCGAACAAGTAGCGTGAGCGAAAGTTTGAA
1817-38	38	43	AACCGTCTGTTAGAGTGCAATGGCATAAGCCCGCCTGACTGCG
1818-38	38	38	GACTCCAGTCTGGCTCTGTGCGGCGACATCTGAGGTGT
1819-38	38	49	TGTGAAGGCTACCTTCCCGAGGCGTCGTAACCCGGCGTCTCACTCTGGC
1820-37	37	26	ACTCTGCAAACACGAAAGTGGACGTA
1821-37	37	53	GAAGGCCAGTGTCCTCTCGCATGCAGCCGTTCTTCAGATGTTGTTTTGGCGCT
1822-37	37	21	TCGCTGTGAAGATGCAGTGTA
1823-37	37	44	GAGTTTGACTCCAGTCTGGCTCTGTGCGGCGACATCTGAGGTGT
1824-37	37	45	ACATAGGTTTGTGATGCATCCAAGTGGTGTATATCGCAAACTGAT
1825-37	37	22	CCTAAGGTAGCGAAATTCCTTG
1826-37	37	40	AATGGGCGCAAGCCTGATCCAGCCATGCCGCGTGAGTGAT
1827-37	37	62	GTGAGGGAAGTATGGGGTAGTACGAGAGGAACTCCCATGCCGTGCCTCTAGTTTCTGGGGTT
1828-37	37	32	TTCTCGGTAATATAGTGGTTAGTATACCCGCC
1829-37	37	44	GTTGACGGGAGCGGGGGATTAGGGTTCGATTCCGGAGAGGGAGC
1830-37	37	46	AGTCGATGGGAAATTGGTTAATATTCCAATACTTCTGTGTAATGCG
1831-37	37	67	TTCTCGGTAGTATAGTGGTTAGTATACCCGCCTGTCGCGCGGGTGACCCGGGTTCAATTCCCGGCCG
1832-37	37	34	ATGCTGTTGCTGTTAAAGGGTTCGTAGTTGAACT
1833-37	37	27	TGCCTTAAGAGCATTCGGTGGATGCCT
1834-37	37	20	AGTACCTGAAACCGGATGCT
1835-37	37	61	ACCACAGGGATAACTGGCTTGTGGCGGCCAAGCGTTCATAGCGACGTCGCTTTTTGATCCT
1836-37	37	34	AACGATTTCCAGTACGAATCGAGACTGCGAAAGC
1837-37	37	46	AGGCTCTGGTCTTTCGAGGCGTGGGTTCCCCCCACCTCCGTCACCA
1838-37	37	46	AACACCCAGCAGTGTTGACTCAATTCATTCCGTGCGAAAGCCGGCT
1839-37	37	51	GGTGAGATGGTCGAGTGGTCTAAGACTTTGGATTGAGGTTCCAATCCTTTC
1840-37	37	65	GTTCGCAAGAAGCATTGGCTCTGAGGGCAAAGTCAGAGAAAACCGGAAGGCCAGTGTCCTCTCGC
1841-37	37	74	GAAGGGCTAAGCGGGGAAAGAAGACCCTGTTGAGTTTGACTCCAGTCTGGCTCTGTGCGGCGACATCTGAGGTG
1842-37	37	34	GCGCAGTTGGTCTAGTGGCAGAATTCTCGCCTGC
1843-37	37	60	GTGCAGTTCCGGAGTCTTGTTTCGAGACATCTGCCAGATGGGGAGTTTGGCTGGGGCGGC
1844-37	37	23	GTTGTCAGTCCATTTGGATTGTC
1845-37	37	27	GTAGGTTCGAATCCTGCTGGTGACGCC
1846-37	37	53	AGGTATCGTGAGGGAAGTATGGGGTAGTACGAGAGGAACTCCCATGCCGTGCC
1847-37	37	51	TAGGTGGAAGCGCAAGCGCAAATGAAATACCACCACTCGGAACGTTGCTTC
1848-37	37	46	CCCGTACTTGACACGACTACCGGTGCTCTGTGATACGTCTTCTACG
1849-37	37	42	GTTCCAATCCTTTCGAGGGCGTGGGTTCCCCCCACTCTCATC
1850-37	37	52	GAAGCGAGGGAAACCGGGTCAGGCCGGAAACGGAACAGCCCATCCTGCGCAC
1851-37	37	63	TCGCAAGAAGCATTGGCTCTGAGGGCAAAGTCAGAGAAAACCGGAAGGCCAGTGTCCTCTCGC
1852-37	37	30	TTGAAGGGCTAAGCGGGGAAAGAAGACCCT
1853-37	37	22	ATCTAAGCGGGAAACTCGTTTC
1854-37	37	26	GTGGCGGCCAAGCGTTCATAGCGACG
1855-37	37	20	GTAGCGAAATTCCTTGTCGG
1856-37	37	48	ACTGCAAGGCCGGAAAGAAAAGAATTAGAGGCACCAAGTGGGCCTTCT
1857-37	37	25	AGTTCGTGATCTCCCTTGGAGGCGT
1858-37	37	59	GTCGGAGTTTTGAGAGGATTTGTCCCTAGTACGAGAGGACCGGGATGAACGTACCTCTG
1859-37	37	35	GTTGGCGATGGAAATGGGGTGCCCCCACCCGTCTT
1860-37	37	73	GAAGGAGGGTAGTTCGGGGGAGAACGTACTGGGGCGTCAGAGGTGAAATTCTTAGACCGCACCAAGACGAACT
1861-37	37	49	AGGTAGCGCCTCGTGTGAATGCCTTGCGGGGTAGAGCACTGGATGGGCT
1862-37	37	35	ACTATCTAGCGAAACGACAGTCAAGGGAACGGACT
1863-37	37	64	TATAGGTGGAAGCGCAAGCGCAAATGAAATACCACCACTCGGAACGTTGCTTCACTTATCGAAT
1864-37	37	72	AAGCGAGTAGCACTGTTTGGGAATGCAGTGTCAAGTTGGCAGGTATTTGTCTGCCAAAGTTAAATACAGAGT
1865-37	37	76	CCCCGGCGTCTCACTCTGGCACGGGCCGGTCTTGGCGGGTTCACGCTCGTCTTGTGCCGCGTCCCACAAATTGCCA
1866-37	37	23	AGGTTCGTATCCTGTCACGGATG
1867-37	37	43	ATTACTCAGCGGAGGAAAAGAAAACAACCGTGATTCTCTCAGT
1868-37	37	44	CACAGGGATAACTGGCTTGTGGCGGCCAAGCGTTCATAGCGACG
1869-37	37	22	AGCGGGTCTGAGAGGATGATCC
1870-37	37	59	AAACCGGAAGGCCAGTGTCCTCTCGCATGCAGCCGTTCTTCAGATGTTGTTTTGGCGCT
1871-37	37	55	CCGTGGGTTGCGTTGGAGTGTGCCTGTTTGGACCCGAAAGGTGGTGAACTATGCC
1872-37	37	47	AGTTTGGCTGGGGCGGCATATCTGTTACACGACAACGCAGGTGTCCT
1873-37	37	26	AGGTTCGAATCCTGCTGGTGACGCCA
1874-37	37	69	ACGGGCCGGTCTTGGCGGGTTCACGCTCGTCTTGTGCCGCGTCCCACAAATTGCCAACTCAGAACTGCT
1875-37	37	48	ATGAAGGAGGGTAGTTCGGGGGAGAACGTACTGGGGCGTCAGAGGTGA
1876-37	37	32	TTCTCGGTAGTAGTGGTTAGTATACCCGCCTG
1877-37	37	73	TTCTCGGTAGTATAGTGGTTAGTATACCCGCCTGTCACGCGGGTGACCCGGGGTCATTTCCCGGCCGGGAAGC
1878-37	37	68	AGGTGGAGCGGGGGTGTCGTGGACCAGCGAGGGTGGCGCGCTGCGTTGACGCGGTGCTCTGCTTGGCT
1879-37	37	70	GTGTGGCGCCTTTGGAGGGGTTTAGTGCGTCCGGTGCGGGCTCCGGTTCGTCCGGCCGTAACGCCTTTTC
1880-37	37	24	CTGCCAAAGTTAAATACAGAGTAG
1881-37	37	58	AACAATTGGAGGACAAGTCTGGTGCCAGCACCCGCGGTAATTCCAGCTCCAAAAGCGT
1882-37	37	22	GGCCAAGCGTTCATAGCGACGT
1883-37	37	26	TTATCACCTCGGACTCTGAATCCGAT
1884-36	36	28	TATTTAGGTAGTGCCTCAAGTATTACCT
1885-36	36	32	TTCTCGGTAGTATAGTGGTTAGTATACCCTCC
1886-36	36	58	CGGGGAAGGATTTCGTGCCAACGGCACTCGTACACGAGTTGTTCGGAAACTGAGCACA
1887-36	36	37	GGAAAGGCGAAAAGAACCCCTGTGAGGGGAGTGAAAT
1888-36	36	58	TTGGTCGGTGGAGTGATTTGTTTGGTTGATTCCGTCAACGGACGAGATCCAAGCTGCC
1889-36	36	49	ACCTCTTGGTTCGGAACAACACAGGGAAACTTGTGCTAATACCGGATAA
1890-36	36	25	GTCGCGATGGATGACTTGGCTTCCT
1891-36	36	45	AAGAAATTGACGGAATGGCACCACAAGACGTGGAGCGTGCGGTTT
1892-36	36	48	CGTGAGCTGGGTTCAGAACGTCGTGAGACAGTTCGGTCCCTATCTGCC
1893-36	36	47	GAGCCAAAGAAGGTGTTAGCCCATTGAGCCATAAACCTGAGCGCCTC
1894-36	36	50	ATGCCTGAACAAGGTGAAGCCCGGGGAAACCCAGGTGGAGGCCTGTAGCG
1895-36	36	58	CCGTCTGCTTACAATCCGTCGGAGCACCCTTAGCAGGTGTGACGGCGTGCCTTTTGAA
1896-36	36	50	GAAGTCGTGACAAAGACAATGGAAGTACCTCCATTTCAACGGCCAGAACC
1897-36	36	41	TTGGGCCTGGCGAGCGGTGGGTAGTACTTGGTACGCTCATC
1898-36	36	60	AATGAGATTCCCTCTGTCCCGAGTTACTATCTAGCGAAACGACAGTCAAGGGAACGGACT
1899-36	36	66	CGTGCAGTTCCGGAGTCTTGTTTCGAGACATCTGCCAGATGGGGAGTTTGGCTGGGGCGGCATATC
1900-36	36	22	TTGTCAGTCCATTTGGATTGTC
1901-36	36	33	AACTCAGAACTGCTTACGGCGGGGAATCCAACT
1902-36	36	29	TGCCAGATGGGGAGTTTGGCTGGGGCGGC
1903-36	36	69	CGTGAGGGAAGTATGGGGTAGTACGAGAGGAACTCCCATGCCGTGCCTCTAGTTTCTGGGGTTTGTCGA
1904-36	36	61	GGGCGACACGCGCACTACAATGTCAGTGAGAACAAGAAAAACGACTTTTGTCGAACCTACT
1905-36	36	24	GTAGCGAAATTCCTTGTCGGGTAA
1906-36	36	74	GAACCGCTTAGGGATATGTGGCGTCAAAACTTATGGGCTCATTCTCGATACGTGAAAAGGGTGTTGGTGGATAT
1907-36	36	46	CTTCGATCTGGGATAACTTCGGGAAACTGGAGCTAATACCGGATAC
1908-36	36	41	AGGTGAAATTTTGGGCAACAGCAGGTCTGTGATGCTCCTCA
1909-36	36	50	GGACGTCGGGTCGTTCTTGGGCCTGGCGAGCGGTGGGTAGTACTTGGTAC
1910-36	36	45	ATACTAGAAACTTTCCAGAGATGGATTGGTGCCTTCGGGAATCTA
1911-36	36	20	AGAATTGTCCATAGGATAGC
1912-36	36	75	AGATGCGTAAGTTCGCAAGAAGCATTGGCTCTGAGGGCAAAGTCAGAGAAAACCGGAAGGCCAGTGTCCTCTCGC
1913-36	36	57	AGTATAGGTGGAAGCGCAAGCGCAAATGAAATACCACCACTCGGAACGTTGCTTCAC
1914-36	36	75	GACGCAGCGGGCGTGCTTGTGGACTGCTTGGTGGGGCTTGCTCTGCTAGGCGGACTACTTGCGTGCCTTGTTGTA
1915-36	36	23	TAGAAACTTTCCAGAGATGGATT
1916-36	36	47	AACTATGTTGAAGGAACTCGGCAATTTACCTCCGTAACTTCGGGATA
1917-36	36	64	TCGATGTCGGCTCTTCCTAACCTAGCGCCGCAGAAGACGCTAAGGGTTGGATTGTTCACCCACT
1918-36	36	46	GACGCGGTGCTCTGCTTGGCTGTGTGTCGGTGTGGCCTGCCCCCCT
1919-36	36	23	AACGGTTAAGATCCCCGCCTTCC
1920-36	36	38	AGACCTGAGTGTGGCAGGACTACCCGCCGAACTTAAGC
1921-36	36	35	ACTCCAGTCTGGCTCTGTGCGGCGACATCTGAGGT
1922-36	36	55	CCTCTGGCACGGGCCGGTCTTGGCGGGTTCACGCTCGTCTTGTGCCGCGTCCCAC
1923-36	36	24	TCTTAGACCGCACCAAGACGAACT
1924-36	36	33	ATCGAAGTTTCCCTCAGGATAGCTGGTGCTAGT
1925-36	36	32	ACAGCGAAGGCATTCTTCAAGGATACCTTCCT
1926-36	36	43	GAGATTCCCTCTGTCCCGAGTTACTATCTAGCGAAACGACAGT
1927-36	36	33	AGACCTGAGTGTGGCAGGACTACCCGCCGAACT
1928-36	36	79	TCGGTGTGTGGCGCCTTTGGAGGGGTTTAGTGCGTCCGGTGCGGGCTCCGGTTCGTCCGGCCGTAACGCCTTTTCAACT
1929-36	36	46	AGAGAAAACCGGAAGGCCAGTGTCCTCTCGCATGCAGCCGTTCTTC
1930-36	36	48	CCGTCAACGGACGAGATCCAAGCTGCCCAGTAGAATTCAGAATTGTCC
1931-36	36	26	ATCTCCGGCTTTGCTGGGGCTTGGGC
1932-35	35	20	GGGGGAGAACGTACTGGGGC
1933-35	35	37	GGACTTGAAGGGCTAAGCGGGGAAAGAAGACCCTGTT
1934-35	35	66	AGTATAGGTGGAAGCGCAAGCGCAAATGAAATACCACCACTCGGAACGTTGCTTCACTTATCGAAT
1935-35	35	61	AATGAGATTCCCTCTGTCCCGAGTTACTATCTAGCGAAACGACAGTCAAGGGAACGGACTT
1936-35	35	60	CCACAGGGATAACTGGCTTGTGGCGGCCAAGCGTTCATAGCGACGTCGCTTTTTGATCCT
1937-35	35	35	TTCTCGGTAGTATAGTAGTTAGTATACCCGCCTGT
1938-35	35	36	AATGGAAGAGCATCTGACTGCGGATCAGAGGGTTGC
1939-35	35	50	GCATAGGTGGGAGGCTTTGAAGCGTTGGCGCCAGCTGACGTGGAGCCATA
1940-35	35	45	CGTGGGTACCCAACCGTGCTGTAAACTGAACCAACGGGATTGCCT
1941-35	35	55	AGTATAGGTGGAAGCGCAAGCGCAAATGAAATACCACCACTCGGAACGTTGCTTC
1942-35	35	22	ACCTTCGGGCCTTGCGCTATCA
1943-35	35	53	TGTAGCCCTTCCGATGTAGATGTGGCCTGGAGGTTAGGACGAAGCTTATGGCG
1944-35	35	46	TACCGTGAGGGAAAGGTGAAAAGCACCCCGATGAGGGGAGTGAAAC
1945-35	35	55	AAGCGGAGCAGGCGATGCGGAATGAACCGCTTAGGGATATGTGGCGTCAAAACTT
1946-35	35	32	TTCTCGGTAGCATAGTGGTTAGTATACCCGCC
1947-35	35	25	TGCGTTGGAGTGTGCCTGTTTGGAC
1948-35	35	71	CAAAGTCAGAGAAAACCGGAAGGCCAGTGTCCTCTCGCATGCAGCCGTTCTTCAGATGTTGTTTTGGCGCT
1949-35	35	47	CCGATTTGTGAAGTTAAGCACTCACAGGCTCAGTTAGTACTGAGGTC
1950-35	35	71	CTGTGAAGGCTACCTTCCCGAGGCGTCGTAACCCGGCGTCTCACTCTGGCACGGGCCGGTCTTGGCGGGTT
1951-35	35	52	ACTATCTAGCGAAACGACAGTCAAGGGAACGGACTTGAAGGGCTAAGCGGGG
1952-35	35	43	AGACCGTCGTGAGACAGGTTGGTTTTACCCTACTTAGCTGGAA
1953-35	35	61	AAACGATGAATGCCAGCTGTTGGGGTGCTTGCACCTCAGTAGCGCAGCTAACGCATTAAGC
1954-35	35	48	AGTAATCGTGGATCAGCATGCCACGGTGAATACGTTCCCGGGCCTTGT
1955-35	35	55	GTGTAGCCCTTCCGATGTAGATGTGGCCTGGAGGTTAGGACGAAGCTTATGGCGT
1956-35	35	55	AAGACTGGAGCTTGCTCCCTCGAAGGCGCCAAGTATATTCATGATCACAAGACAT
1957-35	35	43	AGTGGTTAGGACATTCGCCTCACACGCGAGAGATCGCGGGTTC
1958-35	35	33	GGAGTGGTAGTTCAGTTGGTTAGAATACCGGCC
1959-35	35	27	TAAGGTAGCGAAATTCCTTGTCGGGTA
1960-35	35	22	AGGTAGCGAAATTCCTTGTCGG
1961-35	35	43	CGTGATTCTCTCAGTGAGCGGCGAGCGAAGAGGGAACGAACTC
1962-35	35	60	TTTGGAGGGGTTTAGTGCGTCCGGTGCGGGCTCCGGTTCGTCCGGCCGTAACGCCTTTTC
1963-35	35	46	AACAACTCACCAACCGAATCCACCGGCCCCGAAAATGGATGACGCT
1964-35	35	68	CCGTGCGCTTACAATCCGTCAGAGCCTTCGAGTGACTTGTCACTGGGGGTGATGGCGTGCCTTTTGAA
1965-35	35	53	CAGAGTAGGAAGACCGATAGCGAACAAGTAGCGTGAGCGAAAGTTTGAAAAGC
1966-35	35	39	AGTCCGAATGGTCCCCGGTTCAAACCCGGGTGGGTCCTC
1967-35	35	42	AGGCTCTGGTCTTTCGAGGCGTGGGTTCCCCCACCTCCGTCA
1968-35	35	70	GAAATGAGCGGAGTATTTGAGCTGTGCACGGCGCAAGCCGCACGCACTGGTTTCTTCTCCGTGATGCTCC
1969-35	35	20	GTCCCGAGTTACTATCTAGC
1970-35	35	61	GAAATACCACCACTCGGAACGTTGCTTCACTTATCGAATGAAGAGACCAATGGGTTTAGCG
1971-35	35	49	TTCTCGGTAGTATAGTGGTTAGTATACCCGCCTGTCGCGGGTGACCCGG
1972-35	35	50	ATCTAGCGAAACGACAGTCAAGGGAACGGACTTGAAGGGCTAAGCGGGGA
1973-35	35	22	AATCCTTTCGAGGGCGTGGGTT
1974-35	35	45	ACAACTCACCAACCGAATCCACCGGCCCCGAAAATGGATGACGCT
1975-35	35	48	GTTCTGTAAGCCGATGAAGGTGTATTGAGAAGTATGCTGGAGGTATCA
1976-35	35	53	AAAAAGCTAACCCGGGGAACTGAAACATCTCAGTACCCGGAGGAAAGGACATC
1977-35	35	20	CCTCGGACTCTGAATCCGAT
1978-35	35	48	CCCTTCGATCTGGGATAACTTCGGGAAACTGGAGCTAATACCGGATAC
1979-35	35	51	AGACCGTCGTGAGACAGGTTGGTTTTACCCTACTTAGCTGGAAATTGCGAG
1980-35	35	22	GAGCGGCGAGCGAAGAGGGGAC
1981-35	35	70	AACTGAACCAACGGGATTGCCTCGTGCAGTTCCGGAGTCTTGTTTCGAGACATCTGCCAGATGGGGAGTT
1982-35	35	39	AGGCTCTGGTCTTTCGAGGCGTGGGTTCCCCCCACCTCC
1983-35	35	54	TTGAGAGAACTATGCTGAAGGAACTCGGCAATTTGCCTCCGTAACTTCGGGATA
1984-35	35	52	TCTCGGTAGTATAGTGGTTAGTATACCCGCCTGTCACGCGGGTGACCCGGGT
1985-35	35	46	AATCGTGGATCAGCATGCCACGGTGAATACGTTCCCGGGCCTTGTA
1986-35	35	25	ATCTGACTGCGGATCAGAGGGTTGC
1987-35	35	62	TGCAGCCGTTCTTCAGATGTTGTTTTGGCGCTCGCCGCCTTAGCACGCTGATAGCGACTGTA
1988-35	35	48	CAAGGATACCTTCCTCAATCAAGAACCAAAGTGTGGAGATCGAAGATG
1989-35	35	37	GACGGAACTGATCTGGACTTGGCCGGACTGGTTGGGG
1990-35	35	27	CCGTTCTTCAGATGTTGTTTTGGCGCT
1991-35	35	49	TGCCAGATGGGGAGTTTGGCTGGGGCGGCATATCTGTTACACGACAACG
1992-35	35	45	ATATCGTTTTGTTAGGAAAGTGAAGGTGTGTCGGCGGCAGTTGCT
1993-35	35	38	GGTGCGGGAGGTCAGGGGTTCATTTCCCCTAGCGGCCC
1994-35	35	24	AAAGGCAAAAGCGCGCTTAACTGC
1995-35	35	25	TCCCATCGCAACTTCGGTTCGGTGT
1996-35	35	70	ACAGAGTAGGAAGACCGATAGCGAACAAGTAGCGTGAGCGAAAGTTTGAAAAGCACTTTGGAAAGAGAGT
1997-35	35	21	TGAATCCGATAACCCTGGTTC
1998-35	35	20	GAAGGTTGTGGGTTCCCCCC
1999-35	35	53	ACTATCTAGCGAAACGACAGTCAAGGGAACGGACTTGAAGGGCTAAGCGGGGA
[truncated: 536,035 more rows]
