# Supplementary material for: Small RNAs derived from tRNAs and rRNAs are highly enriched in exosomes from both old and new world Leishmania providing evidence for conserved exosomal RNA Packaging
Source: BMC Genomics. 2015 Mar 5;16(1):151. doi: 10.1186/s12864-015-1260-7 (PMC4352550; doi:10.1186/s12864-015-1260-7)
Supplement: Additional file 3: Table S1. — Sequences found in L. donovani and L. braziliensis exosomes. File 1 ‘LD_Collapsed_reads.tab’: Collapsed Read IDs including full nucleotide sequences, File 2 ‘LD_vsLdoB-bowtie2-HTseq.tab’: Results of the Bowtie2 alignment of the L. donovani exosome sequencing library against the LdBPK reference genome, File 3 ‘LD_vsLmjF-bowtie2-HTseq.tab’: Results of the Bowtie2 alignment of the L. donovani exosome sequencing library against the LmjF reference genome. File 4 ‘LB_Collapsed_reads.tab’: Collapsed Reads including full nucleotide sequences, File 5 ‘LB_vsLbrM-bowtie2-HTseq.tab’: Results of the Bowtie2 alignment of the L. braziliensis exosome sequencing library against the LbrM reference genome, File 6 ‘LB_vsLmjF-bowtie2-HTseq.tab’: Results of the Bowtie2 alignment of the L. braziliensis exosome sequencing library against the LmjF reference genome. “cRead ID” refers to the identifier of the collapsed read, which is composed of the cRead number, followed by the number of copies. “Strand” refers to the strand the reads were aligning with, plus = top strand, minus = bottom strand. [file 12864_2015_1260_MOESM3_ESM.zip › LB_vsLbrM-bowtie2-HTseq.tab]

cRead-ID	strand	chromosome	Leftmost coordinate	alignment length	feature mapped
1-9371	minus	LbrM.17	296264	32M	LbrM.17.tRNA1
2-7866	plus	LbrM.15	324913	35M	ambiguous[exon_LbrM.15.tRNA1-1+exon_LbrM.15.rRNA1-1]
3-5749	plus	LbrM.24	600468	24M	LbrM.24.tRNA2
6-4614	minus	LbrM.33	105820	20M	LbrM.33.tRNA1
8-4210	minus	LbrM.17	296262	34M	LbrM.17.tRNA1
5-4961	plus	LbrM.06	334274	52M	no_feature
12-2582	minus	LbrM.24	659387	31M	LbrM.24.tRNA5
13-2424	minus	LbrM.16	442117	21M	LbrM.16.tRNA1
14-2099	minus	LbrM.35	2472768	21M	LbrM.35.tRNA4
20-1552	minus	LbrM.17	296264	31M	LbrM.17.tRNA1
22-1481	plus	LbrM.06	334267	59M	no_feature
23-1411	minus	LbrM.11	63470	34M	no_feature
26-1254	minus	LbrM.24	659345	73M	LbrM.24.tRNA5
27-1245	minus	LbrM.31	582596	36M	LbrM.31.tRNA3
28-1239	plus	LbrM.15	324913	36M	ambiguous[exon_LbrM.15.tRNA1-1+exon_LbrM.15.rRNA1-1]
29-1209	plus	LbrM.15	324913	33M	ambiguous[exon_LbrM.15.tRNA1-1+exon_LbrM.15.rRNA1-1]
17-1633	minus	LbrM.24	659345	73M	LbrM.24.tRNA5
39-983	plus	LbrM.09	281141	21M	LbrM.09.tRNA2
42-969	minus	LbrM.24	659345	73M	LbrM.24.tRNA5
41-978	plus	LbrM.06	334247	79M	no_feature
46-894	minus	LbrM.23	215755	26M	LbrM.23.tRNA4
50-857	minus	LbrM.00	464079	21M	LbrM.27.rRNA1
52-839	plus	LbrM.06	334270	56M	no_feature
54-818	plus	LbrM.06	334274	50M	no_feature
69-688	minus	LbrM.33	105937	36M	LbrM.33.tRNA2
71-670	plus	LbrM.23	216360	28M	LbrM.23.tRNA7
73-664	minus	LbrM.23	216071	23M	LbrM.23.tRNA5
74-664	plus	LbrM.06	334279	45M	no_feature
82-614	minus	LbrM.05	350105	66M	no_feature
86-593	plus	LbrM.23	217026	37M	LbrM.23.tRNA10
44-912	minus	LbrM.24	659345	73M	LbrM.24.tRNA5
93-530	plus	LbrM.06	334270	54M	no_feature
94-521	plus	LbrM.06	334173	45M	no_feature
97-508	plus	LbrM.05	350453	26M	ambiguous[exon_LbrM.05.tRNA1-1+exon_LbrM.05.rRNA1-1]
98-508	plus	LbrM.15	324915	30M	ambiguous[exon_LbrM.15.tRNA1-1+exon_LbrM.15.rRNA1-1]
102-496	plus	LbrM.35	512349	25M1S	no_feature
106-488	minus	LbrM.09	403492	38M	LbrM.09.tRNA5
108-474	minus	LbrM.00	464075	25M	LbrM.27.rRNA1
111-456	minus	LbrM.23	216843	38M	LbrM.23.tRNA9
112-455	plus	LbrM.06	334041	9S38M	no_feature
117-430	plus	LbrM.35	2469669	21M	LbrM.35.tRNA3
122-410	minus	LbrM.15	325058	30M	LbrM.15.tRNA2
121-416	minus	LbrM.23	216069	25M	LbrM.23.tRNA5
125-402	minus	LbrM.31	64089	21M	no_feature
126-394	plus	LbrM.06	334176	42M	no_feature
130-383	plus	LbrM.15	324916	29M	ambiguous[exon_LbrM.15.tRNA1-1+exon_LbrM.15.rRNA1-1]
137-366	plus	LbrM.06	334288	56M	no_feature
141-355	plus	LbrM.06	334267	78M	no_feature
146-343	minus	LbrM.23	216843	38M	LbrM.23.tRNA9
145-344	plus	LbrM.09	395476	49M	LbrM.09.rRNA1
150-337	minus	LbrM.09	403496	34M	LbrM.09.tRNA5
154-325	minus	LbrM.17	296226	70M	LbrM.17.tRNA1
148-339	minus	LbrM.24	659345	35M2D36M	LbrM.24.tRNA5
157-317	plus	LbrM.23	39702	64M	no_feature
156-318	plus	LbrM.06	334153	65M	no_feature
160-314	plus	LbrM.06	334280	44M	no_feature
161-314	minus	LbrM.15	325052	36M	LbrM.15.tRNA2
164-312	minus	LbrM.16	442126	35M	LbrM.16.tRNA1
165-311	plus	LbrM.06	334041	9S42M	no_feature
162-313	minus	LbrM.24	659345	35M2D36M	LbrM.24.tRNA5
167-305	plus	LbrM.09	395476	57M	LbrM.09.rRNA1
169-302	minus	LbrM.17	296228	68M	LbrM.17.tRNA1
178-291	plus	LbrM.06	334085	48M	no_feature
182-285	plus	LbrM.21	430743	47M	LbrM.21.rRNA1
187-279	plus	LbrM.15	324913	30M	ambiguous[exon_LbrM.15.tRNA1-1+exon_LbrM.15.rRNA1-1]
188-278	plus	LbrM.06	334345	49M	no_feature
191-274	minus	LbrM.27	1149479	26M	no_feature
192-272	plus	LbrM.21	430743	46M	LbrM.21.rRNA1
195-271	plus	LbrM.11	68852	34M	LbrM.11.tRNA2
196-271	minus	LbrM.16	442117	31M	LbrM.16.tRNA1
194-271	plus	LbrM.11	68852	34M	LbrM.11.tRNA2
201-265	minus	LbrM.00	463642	39M	LbrM.27.rRNA1
202-265	minus	LbrM.09	403493	37M	LbrM.09.tRNA5
205-265	minus	LbrM.23	216881	36M	LbrM.23.tRNA9
207-263	plus	LbrM.21	430740	54M	LbrM.21.rRNA1
209-263	plus	LbrM.09	404122	38M	no_feature
216-255	minus	LbrM.35	1040497	24M	no_feature
214-260	plus	LbrM.06	334276	50M	no_feature
218-253	minus	LbrM.31	582597	35M	LbrM.31.tRNA3
222-251	minus	LbrM.31	582601	31M	LbrM.31.tRNA3
228-246	plus	LbrM.24	600456	36M	LbrM.24.tRNA2
230-246	plus	LbrM.06	334269	57M	no_feature
235-243	minus	LbrM.16	442106	32M	LbrM.16.tRNA1
232-243	minus	LbrM.17	296225	71M	LbrM.17.tRNA1
236-240	plus	LbrM.11	68852	36M1S	LbrM.11.tRNA2
237-238	minus	LbrM.09	403496	70M	LbrM.09.tRNA5
238-238	plus	LbrM.06	334276	48M	no_feature
240-236	plus	LbrM.15	324914	30M	ambiguous[exon_LbrM.15.tRNA1-1+exon_LbrM.15.rRNA1-1]
241-235	plus	LbrM.35	1039964	34M	LbrM.35.tRNA1
243-234	plus	LbrM.06	334273	53M	no_feature
242-235	plus	LbrM.06	334267	60M	no_feature
244-234	plus	LbrM.06	334267	66M	no_feature
248-231	minus	LbrM.09	403497	69M	LbrM.09.tRNA5
249-230	minus	LbrM.17	296228	68M	LbrM.17.tRNA1
253-229	plus	LbrM.09	403995	25M	LbrM.09.tRNA6
254-229	minus	LbrM.20.1	1249623	25M	LbrM.20.1.tRNA7
252-230	minus	LbrM.00	463754	48M	LbrM.27.rRNA1
259-220	plus	LbrM.06	334272	54M	no_feature
257-223	plus	LbrM.00	424522	31M	no_feature
262-218	plus	LbrM.06	334275	51M	no_feature
263-217	plus	LbrM.17	296408	45M2S	LbrM.17.tRNA2
270-210	plus	LbrM.23	217026	36M	LbrM.23.tRNA10
272-207	minus	LbrM.31	582596	23M	LbrM.31.tRNA3
269-210	minus	LbrM.17	296226	70M	LbrM.17.tRNA1
274-206	minus	LbrM.33	105952	21M	LbrM.33.tRNA2
279-202	plus	LbrM.06	334345	48M	no_feature
281-201	plus	LbrM.24	600456	25M	LbrM.24.tRNA2
284-201	minus	LbrM.09	403494	36M	LbrM.09.tRNA5
288-195	plus	LbrM.23	217032	31M	LbrM.23.tRNA10
290-194	minus	LbrM.00	463077	60M	no_feature
289-195	plus	LbrM.21	430692	51M	LbrM.21.rRNA1
291-194	plus	LbrM.06	334274	70M	no_feature
294-193	plus	LbrM.06	334085	41M	no_feature
297-192	plus	LbrM.15	324913	68M	ambiguous[exon_LbrM.15.tRNA1-1+exon_LbrM.15.rRNA1-1]
298-192	plus	LbrM.06	334041	10S42M	no_feature
300-190	plus	LbrM.06	334929	73M	no_feature
301-190	minus	LbrM.20.1	420300	15M2D29M	LbrM.20.1.tRNA4
303-189	minus	LbrM.15	325055	33M	LbrM.15.tRNA2
304-189	plus	LbrM.06	334274	55M	no_feature
310-187	plus	LbrM.15	324917	28M	ambiguous[exon_LbrM.15.tRNA1-1+exon_LbrM.15.rRNA1-1]
318-181	plus	LbrM.06	334277	47M	no_feature
323-178	plus	LbrM.09	404122	37M	no_feature
328-175	plus	LbrM.06	334326	38M	no_feature
327-176	minus	LbrM.17	296225	71M	LbrM.17.tRNA1
336-173	plus	LbrM.05	350453	26M	ambiguous[exon_LbrM.05.tRNA1-1+exon_LbrM.05.rRNA1-1]
339-171	plus	LbrM.06	334288	38M	no_feature
341-171	minus	LbrM.11	68492	56M	LbrM.11.rRNA1
347-169	minus	LbrM.16	442117	44M	LbrM.16.tRNA1
348-167	minus	LbrM.33	105794	26M	LbrM.33.tRNA1
352-165	minus	LbrM.15	325056	32M	LbrM.15.tRNA2
355-164	plus	LbrM.06	335229	24M	no_feature
353-165	minus	LbrM.00	463642	40M	LbrM.27.rRNA1
363-160	minus	LbrM.17	296226	70M	LbrM.17.tRNA1
366-160	plus	LbrM.23	217026	38M2S	LbrM.23.tRNA10
369-159	minus	LbrM.09	403825	31M	no_feature
372-156	minus	LbrM.24	659348	70M	LbrM.24.tRNA5
375-155	minus	LbrM.17	296227	69M	LbrM.17.tRNA1
380-154	minus	LbrM.09	403847	26M	no_feature
382-153	minus	LbrM.20.1	1249624	24M	LbrM.20.1.tRNA7
378-154	minus	LbrM.17	296228	68M	LbrM.17.tRNA1
385-152	plus	LbrM.09	395470	57M	LbrM.09.rRNA1
388-151	minus	LbrM.31	965185	23M	no_feature
390-151	plus	LbrM.06	334065	55M	no_feature
393-149	plus	LbrM.06	334175	43M	no_feature
394-149	plus	LbrM.06	334365	66M	no_feature
397-148	plus	LbrM.06	334172	46M	no_feature
400-147	minus	LbrM.15	325032	56M	LbrM.15.tRNA2
399-147	plus	LbrM.06	334271	55M	no_feature
402-147	plus	LbrM.35	512494	24M	no_feature
412-144	plus	LbrM.05	436993	54M	no_feature
414-143	plus	LbrM.24	600469	22M	LbrM.24.tRNA2
416-143	minus	LbrM.23	215452	33M	LbrM.23.tRNA3
417-143	plus	LbrM.24	600469	23M	LbrM.24.tRNA2
419-143	plus	LbrM.31	64549	22M	no_feature
422-142	plus	LbrM.06	334174	44M	no_feature
423-142	plus	LbrM.06	334276	51M	no_feature
427-140	plus	LbrM.21	430718	25M	LbrM.21.rRNA1
428-139	minus	LbrM.00	463727	46M	LbrM.27.rRNA1
435-137	plus	LbrM.21	430718	75M	LbrM.21.rRNA1
429-139	minus	LbrM.24	659347	71M	LbrM.24.tRNA5
436-137	plus	LbrM.06	334270	75M	no_feature
438-137	minus	LbrM.17	296227	69M	LbrM.17.tRNA1
442-136	plus	LbrM.06	334267	57M	no_feature
446-135	plus	LbrM.23	217026	38M1S	LbrM.23.tRNA10
452-134	minus	LbrM.16	442108	53M	LbrM.16.tRNA1
459-133	minus	LbrM.16	442118	1S23M	LbrM.16.tRNA1
460-133	plus	LbrM.06	334267	77M	no_feature
465-132	minus	LbrM.17	296261	35M	LbrM.17.tRNA1
468-132	plus	LbrM.06	334270	74M	no_feature
471-131	plus	LbrM.15	324913	71M	ambiguous[exon_LbrM.15.tRNA1-1+exon_LbrM.15.rRNA1-1]
480-128	minus	LbrM.31	1384266	1S24M	LbrM.31.tRNA5
483-127	plus	LbrM.06	334345	46M	no_feature
484-127	minus	LbrM.20.1	420301	14M2D29M	LbrM.20.1.tRNA4
487-127	plus	LbrM.06	334274	65M	no_feature
490-126	plus	LbrM.06	334086	40M	no_feature
493-125	plus	LbrM.06	334087	37M	no_feature
494-125	minus	LbrM.31	1384266	26M	LbrM.31.tRNA5
498-124	minus	LbrM.24	659395	23M	LbrM.24.tRNA5
501-122	plus	LbrM.06	334326	60M	no_feature
504-121	plus	LbrM.23	216992	34M	LbrM.23.tRNA10
505-121	minus	LbrM.00	463076	3S61M	no_feature
512-120	minus	LbrM.00	463642	46M	LbrM.27.rRNA1
513-120	plus	LbrM.06	334158	60M	no_feature
518-119	plus	LbrM.06	334268	56M	no_feature
524-117	plus	LbrM.06	334277	49M	no_feature
533-115	plus	LbrM.35	1040144	25M2S	no_feature
541-114	plus	LbrM.06	334313	31M	no_feature
535-115	plus	LbrM.24	600456	64M2S	LbrM.24.tRNA2
544-113	plus	LbrM.05	350430	39M	ambiguous[exon_LbrM.05.tRNA1-1+exon_LbrM.05.rRNA1-1]
549-112	minus	LbrM.17	296265	29M1S	LbrM.17.tRNA1
551-112	plus	LbrM.06	334396	35M	no_feature
552-112	minus	LbrM.09	403498	68M	LbrM.09.tRNA5
554-111	plus	LbrM.11	68978	37M1S	LbrM.11.tRNA3
555-110	plus	LbrM.06	334176	41M	no_feature
556-110	plus	LbrM.06	334277	68M	no_feature
560-109	minus	LbrM.17	296228	67M	LbrM.17.tRNA1
562-108	plus	LbrM.06	334288	77M	no_feature
567-107	plus	LbrM.24	206806	38M2S	LbrM.24.tRNA1
573-105	plus	LbrM.24	600448	31M	LbrM.24.tRNA2
577-105	plus	LbrM.09	404122	38M	no_feature
579-104	minus	LbrM.23	215748	23M	LbrM.23.tRNA4
578-104	plus	LbrM.06	334267	71M	no_feature
585-103	plus	LbrM.06	334370	61M	no_feature
587-102	plus	LbrM.23	217032	30M	LbrM.23.tRNA10
588-102	plus	LbrM.06	334326	39M	no_feature
597-102	plus	LbrM.23	217025	38M	LbrM.23.tRNA10
603-100	plus	LbrM.06	334326	68M	no_feature
601-101	plus	LbrM.35	1040132	37M2S	no_feature
604-100	plus	LbrM.06	334085	35M	no_feature
605-100	plus	LbrM.06	334267	65M	no_feature
607-100	plus	LbrM.23	217032	29M	LbrM.23.tRNA10
609-100	plus	LbrM.06	334072	44M	no_feature
617-99	plus	LbrM.23	215943	45M	LbrM.23.snRNA1
621-98	plus	LbrM.06	334326	70M	no_feature
629-96	plus	LbrM.06	334269	76M	no_feature
630-96	plus	LbrM.33	263281	54M	no_feature
631-96	minus	LbrM.11	68663	13M2D24M	LbrM.11.tRNA1
633-96	minus	LbrM.23	216843	38M	LbrM.23.tRNA9
632-96	plus	LbrM.06	334272	52M	no_feature
634-95	minus	LbrM.00	463777	25M	LbrM.27.rRNA1
638-95	minus	LbrM.24	659389	29M	LbrM.24.tRNA5
640-95	plus	LbrM.21	430719	24M	LbrM.21.rRNA1
641-95	minus	LbrM.21	159452	2S41M	LbrM.21.tRNA1
649-94	plus	LbrM.06	334274	71M	no_feature
656-93	plus	LbrM.09	395476	51M	LbrM.09.rRNA1
655-93	plus	LbrM.31	64549	21M	no_feature
658-93	minus	LbrM.09	403492	34M	LbrM.09.tRNA5
659-93	plus	LbrM.06	334062	58M	no_feature
663-92	plus	LbrM.09	395451	48M	LbrM.09.rRNA1
667-92	minus	LbrM.31	582599	20M	LbrM.31.tRNA3
671-91	minus	LbrM.23	216852	29M	LbrM.23.tRNA9
672-91	plus	LbrM.35	512494	30M	no_feature
673-91	plus	LbrM.24	600456	27M	LbrM.24.tRNA2
678-91	plus	LbrM.06	334087	39M	no_feature
677-91	plus	LbrM.11	63611	37M1S	no_feature
683-90	plus	LbrM.06	334070	49M	no_feature
685-90	plus	LbrM.06	334173	44M	no_feature
689-90	minus	LbrM.31	1384267	23M	LbrM.31.tRNA5
688-90	minus	LbrM.24	659346	72M	LbrM.24.tRNA5
691-90	minus	LbrM.23	216852	29M	LbrM.23.tRNA9
694-90	minus	LbrM.16	442106	35M	LbrM.16.tRNA1
692-90	minus	LbrM.00	463662	62M	LbrM.27.rRNA1
703-89	plus	LbrM.06	334274	51M1S	no_feature
708-88	plus	LbrM.23	217028	35M	LbrM.23.tRNA10
709-88	plus	LbrM.06	334041	8S38M	no_feature
711-88	plus	LbrM.17	296559	25M	LbrM.17.tRNA3
712-87	plus	LbrM.06	334065	51M	no_feature
716-87	plus	LbrM.06	334189	26M	no_feature
719-87	plus	LbrM.06	334267	58M	no_feature
721-86	plus	LbrM.06	334277	67M	no_feature
723-86	plus	LbrM.23	216360	28M	LbrM.23.tRNA7
727-86	plus	LbrM.06	334279	44M	no_feature
730-86	minus	LbrM.31	582596	25M	LbrM.31.tRNA3
738-85	minus	LbrM.31	582599	22M	LbrM.31.tRNA3
733-85	minus	LbrM.21	159452	2S48M	LbrM.21.tRNA1
740-85	plus	LbrM.06	334085	39M	no_feature
743-84	minus	LbrM.31	582598	34M	LbrM.31.tRNA3
746-84	plus	LbrM.06	334062	54M	no_feature
757-84	plus	LbrM.15	324914	33M	ambiguous[exon_LbrM.15.tRNA1-1+exon_LbrM.15.rRNA1-1]
758-83	plus	LbrM.09	395642	38M1S	LbrM.09.tRNA4
763-83	plus	LbrM.06	334310	67M	no_feature
765-82	minus	LbrM.00	463777	56M	LbrM.27.rRNA1
770-81	plus	LbrM.06	334394	37M	no_feature
768-82	minus	LbrM.24	659345	73M	LbrM.24.tRNA5
774-80	minus	LbrM.16	442117	33M	LbrM.16.tRNA1
776-80	minus	LbrM.24	659383	34M	LbrM.24.tRNA5
782-80	plus	LbrM.26	584470	54M	ambiguous[exon_LbrM.26.snoRNA7-1+exon_LbrM.26.snoRNA12-1+exon_LbrM.26.snoRNA9-1+exon_LbrM.26.snoRNA10-1+exon_LbrM.26.snoRNA11-1+exon_LbrM.26.snoRNA8-1]
773-81	minus	LbrM.17	296226	32M2D36M	LbrM.17.tRNA1
783-79	minus	LbrM.09	403533	33M	LbrM.09.tRNA5
785-79	minus	LbrM.09	403530	36M	LbrM.09.tRNA5
787-79	plus	LbrM.06	334257	69M	no_feature
788-79	minus	LbrM.00	572659	28M	LbrM.02.0780
794-78	minus	LbrM.11	68500	48M	LbrM.11.rRNA1
795-78	plus	LbrM.00	424542	34M	no_feature
802-77	minus	LbrM.15	325058	30M	LbrM.15.tRNA2
804-77	plus	LbrM.06	334326	28M	no_feature
810-77	minus	LbrM.09	403495	71M	LbrM.09.tRNA5
827-76	minus	LbrM.15	325055	33M	LbrM.15.tRNA2
832-75	plus	LbrM.15	324913	52M	ambiguous[exon_LbrM.15.tRNA1-1+exon_LbrM.15.rRNA1-1]
825-76	minus	LbrM.24	659348	32M2D36M	LbrM.24.tRNA5
833-75	plus	LbrM.06	334275	49M	no_feature
836-75	plus	LbrM.06	334345	41M	no_feature
838-74	plus	LbrM.09	404125	35M	no_feature
839-74	plus	LbrM.06	334070	54M	no_feature
840-74	minus	LbrM.05	350107	64M	no_feature
841-74	minus	LbrM.23	216064	23M	LbrM.23.tRNA5
842-74	plus	LbrM.11	68851	35M	LbrM.11.tRNA2
860-73	minus	LbrM.24	659386	32M	LbrM.24.tRNA5
862-73	plus	LbrM.06	334288	57M	no_feature
863-73	minus	LbrM.24	659387	1S31M	LbrM.24.tRNA5
865-73	minus	LbrM.00	463627	20S28M	LbrM.27.rRNA1
875-72	minus	LbrM.16	442120	21M	LbrM.16.tRNA1
878-71	minus	LbrM.23	216882	35M	LbrM.23.tRNA9
881-71	minus	LbrM.35	1039506	24M	LbrM.35.snRNA1
882-71	plus	LbrM.06	334930	51M	no_feature
884-71	plus	LbrM.24	600456	47M	LbrM.24.tRNA2
891-71	minus	LbrM.16	442117	22M	LbrM.16.tRNA1
892-71	minus	LbrM.16	442126	35M	LbrM.16.tRNA1
895-71	plus	LbrM.15	324913	72M	ambiguous[exon_LbrM.15.tRNA1-1+exon_LbrM.15.rRNA1-1]
896-71	plus	LbrM.15	324914	67M	ambiguous[exon_LbrM.15.tRNA1-1+exon_LbrM.15.rRNA1-1]
897-71	plus	LbrM.23	216360	27M	LbrM.23.tRNA7
899-70	plus	LbrM.08	266903	33M	no_feature
905-70	plus	LbrM.06	335309	21M	no_feature
908-70	minus	LbrM.27	1149373	61M	no_feature
903-70	minus	LbrM.17	296228	30M2D36M	LbrM.17.tRNA1
912-69	plus	LbrM.15	324914	29M	ambiguous[exon_LbrM.15.tRNA1-1+exon_LbrM.15.rRNA1-1]
913-69	plus	LbrM.06	334269	75M	no_feature
918-69	plus	LbrM.35	1039999	37M1S	LbrM.35.tRNA1
920-69	plus	LbrM.06	334371	60M	no_feature
923-68	plus	LbrM.06	334169	43M	no_feature
927-68	minus	LbrM.33	105794	26M	LbrM.33.tRNA1
928-68	plus	LbrM.06	334041	2S42M	no_feature
931-68	minus	LbrM.16	442094	67M	LbrM.16.tRNA1
934-68	minus	LbrM.21	159452	2S44M	LbrM.21.tRNA1
939-67	minus	LbrM.23	215418	67M	LbrM.23.tRNA3
938-67	minus	LbrM.17	296243	53M	LbrM.17.tRNA1
940-67	plus	LbrM.06	334087	47M	no_feature
944-67	minus	LbrM.24	659346	72M	LbrM.24.tRNA5
949-66	plus	LbrM.05	350453	33M2S	ambiguous[exon_LbrM.05.tRNA1-1+exon_LbrM.05.rRNA1-1]
957-66	minus	LbrM.11	63447	36M	no_feature
963-66	minus	LbrM.23	216064	25M	LbrM.23.tRNA5
967-66	plus	LbrM.09	395474	53M	LbrM.09.rRNA1
969-66	plus	LbrM.23	217032	32M2S	LbrM.23.tRNA10
970-65	minus	LbrM.00	607610	27M	no_feature
974-65	minus	LbrM.11	68502	21M	LbrM.11.rRNA1
973-65	plus	LbrM.06	334041	10S38M	no_feature
979-65	minus	LbrM.35	1040667	35M	LbrM.35.tRNA2
977-65	plus	LbrM.06	334313	81M	no_feature
982-65	plus	LbrM.06	334274	53M	no_feature
990-65	minus	LbrM.23	216071	23M	LbrM.23.tRNA5
993-64	plus	LbrM.23	217016	47M	LbrM.23.tRNA10
996-64	minus	LbrM.00	464049	51M	LbrM.27.rRNA1
997-64	plus	LbrM.15	324914	35M	ambiguous[exon_LbrM.15.tRNA1-1+exon_LbrM.15.rRNA1-1]
994-64	minus	LbrM.24	659345	73M	LbrM.24.tRNA5
998-64	minus	LbrM.17	296227	69M	LbrM.17.tRNA1
1001-64	minus	LbrM.35	2472738	30M	LbrM.35.tRNA4
1002-64	minus	LbrM.17	296228	67M	LbrM.17.tRNA1
999-64	minus	LbrM.24	659345	1S73M	LbrM.24.tRNA5
1003-64	plus	LbrM.06	334041	9S43M	no_feature
1012-63	plus	LbrM.09	403995	25M	LbrM.09.tRNA6
1013-63	plus	LbrM.09	395486	47M	LbrM.09.rRNA1
1014-63	plus	LbrM.21	430768	23M	LbrM.21.rRNA1
1015-63	plus	LbrM.20.2	66292	45M	no_feature
1020-62	plus	LbrM.11	63612	34M	no_feature
1021-62	minus	LbrM.17	296229	67M	LbrM.17.tRNA1
1023-62	plus	LbrM.30	397251	37M	no_feature
1027-62	plus	LbrM.31	251952	35M	LbrM.31.tRNA1
1032-61	plus	LbrM.15	324914	32M	ambiguous[exon_LbrM.15.tRNA1-1+exon_LbrM.15.rRNA1-1]
1035-61	minus	LbrM.17	296262	34M	LbrM.17.tRNA1
1034-61	plus	LbrM.24	600464	56M2S	LbrM.24.tRNA2
1037-61	minus	LbrM.31	582563	69M	LbrM.31.tRNA3
1038-61	plus	LbrM.06	334929	52M	no_feature
1045-61	plus	LbrM.21	430690	53M	LbrM.21.rRNA1
1044-61	minus	LbrM.16	442092	69M	LbrM.16.tRNA1
1048-61	minus	LbrM.35	2472769	20M	LbrM.35.tRNA4
1050-61	plus	LbrM.06	334041	2S43M	no_feature
1053-61	plus	LbrM.21	430733	35M	LbrM.21.rRNA1
1054-61	minus	LbrM.24	600768	21M	LbrM.24.tRNA3
1057-60	plus	LbrM.31	64550	21M	no_feature
1058-60	plus	LbrM.09	404123	36M	no_feature
1063-60	plus	LbrM.11	341085	42M	LbrM.11.tRNA5
1064-60	minus	LbrM.17	296264	32M1S	LbrM.17.tRNA1
1065-60	plus	LbrM.06	334267	62M	no_feature
1069-60	minus	LbrM.09	403825	48M	no_feature
1067-60	minus	LbrM.24	659345	73M	LbrM.24.tRNA5
1077-60	plus	LbrM.09	395642	37M	LbrM.09.tRNA4
1076-60	plus	LbrM.06	334158	48M	no_feature
1079-59	plus	LbrM.06	334070	38M	no_feature
1082-59	plus	LbrM.06	334280	46M	no_feature
1080-59	minus	LbrM.24	659350	30M2D36M	LbrM.24.tRNA5
1085-59	minus	LbrM.17	296263	2S33M	LbrM.17.tRNA1
1096-59	plus	LbrM.06	334267	76M	no_feature
1105-58	plus	LbrM.06	334176	38M	no_feature
1106-58	plus	LbrM.06	334260	66M	no_feature
1109-58	minus	LbrM.24	659383	35M	LbrM.24.tRNA5
1121-58	minus	LbrM.23	215430	32M	LbrM.23.tRNA3
1119-58	minus	LbrM.17	296245	51M	LbrM.17.tRNA1
1122-58	plus	LbrM.09	403989	31M	LbrM.09.tRNA6
1127-57	minus	LbrM.00	463662	42M	LbrM.27.rRNA1
1126-58	plus	LbrM.06	334280	65M	no_feature
1132-57	minus	LbrM.09	403497	33M	LbrM.09.tRNA5
1136-57	plus	LbrM.09	395413	84M	LbrM.09.rRNA1
1145-57	minus	LbrM.11	68527	21M	LbrM.11.rRNA1
1153-56	minus	LbrM.33	105820	32M	LbrM.33.tRNA1
1151-56	minus	LbrM.17	296228	66M	LbrM.17.tRNA1
1156-56	minus	LbrM.00	463777	26M	LbrM.27.rRNA1
1161-56	plus	LbrM.11	68851	35M	LbrM.11.tRNA2
1166-56	plus	LbrM.09	404125	34M	no_feature
1168-56	plus	LbrM.06	334365	49M	no_feature
1171-56	plus	LbrM.35	1039999	36M	LbrM.35.tRNA1
1172-56	plus	LbrM.31	64397	25M	no_feature
1173-56	minus	LbrM.21	159470	23M	LbrM.21.tRNA1
1180-55	plus	LbrM.06	334085	49M	no_feature
1182-55	plus	LbrM.06	334062	62M	no_feature
1183-55	plus	LbrM.06	334288	79M	no_feature
1190-55	plus	LbrM.06	334346	47M	no_feature
1188-55	plus	LbrM.24	206807	37M2S	LbrM.24.tRNA1
1191-55	plus	LbrM.06	334303	41M	no_feature
1197-55	minus	LbrM.31	582563	69M	LbrM.31.tRNA3
1202-55	plus	LbrM.24	206806	38M1S	LbrM.24.tRNA1
1216-54	plus	LbrM.06	334088	37M	no_feature
1222-54	plus	LbrM.06	334087	33M	no_feature
1213-54	minus	LbrM.17	296225	33M2D36M	LbrM.17.tRNA1
1224-54	minus	LbrM.15	325057	31M	LbrM.15.tRNA2
1227-54	minus	LbrM.23	216071	21M	LbrM.23.tRNA5
1228-54	minus	LbrM.09	403495	35M	LbrM.09.tRNA5
1229-54	minus	LbrM.17	296248	48M	LbrM.17.tRNA1
1234-54	plus	LbrM.06	334088	38M	no_feature
1236-53	plus	LbrM.31	251962	25M	LbrM.31.tRNA1
1237-53	plus	LbrM.06	334365	29M	no_feature
1243-53	plus	LbrM.11	63612	26M	no_feature
1239-53	minus	LbrM.21	169984	31S21M15S	no_feature
1247-53	minus	LbrM.00	607764	28M	no_feature
1253-53	plus	LbrM.09	395477	46M	LbrM.09.rRNA1
1254-53	plus	LbrM.06	334288	53M	no_feature
1258-52	minus	LbrM.23	215748	20M	LbrM.23.tRNA4
1260-52	minus	LbrM.17	296264	32M	LbrM.17.tRNA1
1264-52	plus	LbrM.05	436526	28M	no_feature
1267-52	minus	LbrM.23	215755	22M	LbrM.23.tRNA4
1275-52	plus	LbrM.34	1589497	70M	no_feature
1276-52	minus	LbrM.23	216848	69M	LbrM.23.tRNA9
1272-52	minus	LbrM.24	659351	67M	LbrM.24.tRNA5
1278-52	plus	LbrM.06	334315	29M	no_feature
1282-51	minus	LbrM.09	403533	25M	LbrM.09.tRNA5
1283-51	minus	LbrM.15	325053	35M	LbrM.15.tRNA2
1290-51	plus	LbrM.06	334269	55M	no_feature
1291-51	plus	LbrM.09	395643	37M1S	LbrM.09.tRNA4
1294-51	plus	LbrM.06	334176	39M	no_feature
1295-51	plus	LbrM.06	334274	69M	no_feature
1297-51	plus	LbrM.09	395643	37M	LbrM.09.tRNA4
1306-51	plus	LbrM.24	600917	24M1S	LbrM.24.tRNA4
1308-51	minus	LbrM.20.1	420303	12M2D29M	LbrM.20.1.tRNA4
1316-50	plus	LbrM.35	956703	75M	no_feature
1317-50	plus	LbrM.06	334288	51M	no_feature
1326-50	minus	LbrM.24	659382	33M	LbrM.24.tRNA5
1328-50	minus	LbrM.31	582564	68M	LbrM.31.tRNA3
1333-50	minus	LbrM.17	296263	33M	LbrM.17.tRNA1
1335-50	minus	LbrM.17	296244	52M	LbrM.17.tRNA1
1339-50	plus	LbrM.23	40012	47M	no_feature
1343-49	minus	LbrM.23	216881	34M	LbrM.23.tRNA9
1352-49	plus	LbrM.06	334271	53M	no_feature
1361-49	minus	LbrM.33	105794	26M	LbrM.33.tRNA1
1367-49	minus	LbrM.09	403492	39M	LbrM.09.tRNA5
1368-49	plus	LbrM.06	334041	8S43M	no_feature
1376-48	minus	LbrM.15	325059	29M	LbrM.15.tRNA2
1377-48	plus	LbrM.06	334268	77M	no_feature
1381-48	plus	LbrM.31	64456	29M	no_feature
1384-48	plus	LbrM.17	296424	22M	LbrM.17.tRNA2
1382-48	minus	LbrM.24	659385	1S33M	LbrM.24.tRNA5
1389-48	minus	LbrM.33	105953	20M	LbrM.33.tRNA2
1388-48	minus	LbrM.09	403498	67M	LbrM.09.tRNA5
1390-48	plus	LbrM.06	334274	44M	no_feature
1393-48	minus	LbrM.11	63423	13M2D28M	no_feature
1398-48	plus	LbrM.06	334065	54M	no_feature
1405-47	plus	LbrM.06	334176	20M	no_feature
1404-47	plus	LbrM.06	334279	66M	no_feature
1408-47	minus	LbrM.17	296227	69M	LbrM.17.tRNA1
1407-47	plus	LbrM.23	216349	39M	LbrM.23.tRNA7
1410-47	minus	LbrM.17	296265	31M	LbrM.17.tRNA1
1420-47	plus	LbrM.06	334367	64M	no_feature
1418-47	minus	LbrM.24	659345	73M	LbrM.24.tRNA5
1427-47	minus	LbrM.35	2242345	45M	no_feature
1428-47	plus	LbrM.06	334274	52M	no_feature
1433-46	plus	LbrM.15	324913	55M	ambiguous[exon_LbrM.15.tRNA1-1+exon_LbrM.15.rRNA1-1]
1436-46	minus	LbrM.09	403498	66M	LbrM.09.tRNA5
1451-46	plus	LbrM.06	334288	25M	no_feature
1452-46	plus	LbrM.08	266901	30M	no_feature
1460-46	plus	LbrM.06	334365	43M	no_feature
1461-46	plus	LbrM.06	334268	58M	no_feature
1462-46	plus	LbrM.15	324913	53M	ambiguous[exon_LbrM.15.tRNA1-1+exon_LbrM.15.rRNA1-1]
1466-46	minus	LbrM.33	105820	20M	LbrM.33.tRNA1
1473-46	plus	LbrM.06	334096	28M	no_feature
1475-46	minus	LbrM.09	403852	29M	no_feature
1474-46	minus	LbrM.05	350234	83M	no_feature
1476-46	minus	LbrM.16	442118	1S20M	LbrM.16.tRNA1
1478-46	plus	LbrM.35	505956	25M	no_feature
1487-45	plus	LbrM.11	63612	26M	no_feature
1485-45	plus	LbrM.06	334041	6S42M	no_feature
1493-45	plus	LbrM.11	68964	51M1S	LbrM.11.tRNA3
1495-45	minus	LbrM.16	442092	69M	LbrM.16.tRNA1
1500-45	plus	LbrM.09	281141	20M1S	LbrM.09.tRNA2
1501-45	plus	LbrM.06	334275	1S51M	no_feature
1498-45	minus	LbrM.17	296228	67M	LbrM.17.tRNA1
1507-45	plus	LbrM.06	334267	61M	no_feature
1509-45	minus	LbrM.17	296241	32M	LbrM.17.tRNA1
1510-45	plus	LbrM.06	334397	34M	no_feature
1511-45	minus	LbrM.16	442117	28M	LbrM.16.tRNA1
1513-45	minus	LbrM.11	63484	1S20M	no_feature
1521-45	minus	LbrM.24	659387	1S31M	LbrM.24.tRNA5
1523-45	minus	LbrM.09	403811	70M	no_feature
1525-45	plus	LbrM.06	334274	52M	no_feature
1530-44	minus	LbrM.00	463627	20S24M	LbrM.27.rRNA1
1535-44	minus	LbrM.17	296245	51M	LbrM.17.tRNA1
1537-44	plus	LbrM.24	600448	34M	LbrM.24.tRNA2
1539-44	minus	LbrM.00	463662	59M	LbrM.27.rRNA1
1542-44	minus	LbrM.20.1	1249623	37M	LbrM.20.1.tRNA7
1545-44	plus	LbrM.31	582475	26M	LbrM.31.tRNA2
1548-44	minus	LbrM.15	325056	32M	LbrM.15.tRNA2
1551-44	minus	LbrM.35	1040497	35M	no_feature
1546-44	minus	LbrM.21	159272	14M1I43M	no_feature
1552-44	plus	LbrM.09	395642	38M1S	LbrM.09.tRNA4
1554-44	plus	LbrM.06	334258	66M	no_feature
1555-44	minus	LbrM.31	582560	1S36M	LbrM.31.tRNA3
1556-44	plus	LbrM.06	334174	43M	no_feature
1557-44	plus	LbrM.06	334062	46M	no_feature
1563-44	minus	LbrM.31	1384326	22M	LbrM.31.tRNA5
1564-44	plus	LbrM.06	334247	80M	no_feature
1568-43	minus	LbrM.17	296264	32M	LbrM.17.tRNA1
1571-43	plus	LbrM.24	600921	20M1S	LbrM.24.tRNA4
1566-44	minus	LbrM.31	582560	1S72M	LbrM.31.tRNA3
1577-43	plus	LbrM.06	334259	65M	no_feature
1580-43	plus	LbrM.06	334270	55M	no_feature
1584-43	plus	LbrM.31	64549	23M	no_feature
1587-43	minus	LbrM.33	105937	56M	LbrM.33.tRNA2
1589-43	plus	LbrM.04	7040	20M2S	no_feature
1594-43	plus	LbrM.11	341121	23M2S	LbrM.11.tRNA5
1595-43	minus	LbrM.05	350105	67M	no_feature
1597-43	plus	LbrM.11	63611	37M1S	no_feature
1600-43	plus	LbrM.06	334041	9S21M	no_feature
1601-43	minus	LbrM.00	463627	19S24M	LbrM.27.rRNA1
1602-43	minus	LbrM.23	216069	25M	LbrM.23.tRNA5
1606-43	plus	LbrM.06	334062	59M	no_feature
1607-43	plus	LbrM.06	334276	68M	no_feature
1610-43	plus	LbrM.06	334095	29M	no_feature
1613-43	plus	LbrM.06	334062	64M	no_feature
1615-43	plus	LbrM.09	403995	22M	LbrM.09.tRNA6
1608-43	minus	LbrM.24	659345	1S73M	LbrM.24.tRNA5
1617-42	plus	LbrM.21	430768	24M	LbrM.21.rRNA1
1620-42	minus	LbrM.00	463813	34M	LbrM.27.rRNA1
1621-42	minus	LbrM.09	403530	36M15S	LbrM.09.tRNA5
1631-42	plus	LbrM.06	334176	26M	no_feature
1634-42	minus	LbrM.31	582607	25M	LbrM.31.tRNA3
1632-42	minus	LbrM.00	572426	33M	LbrM.02.0780
1639-42	minus	LbrM.16	442092	69M	LbrM.16.tRNA1
1642-42	plus	LbrM.24	600917	21M	LbrM.24.tRNA4
1641-42	minus	LbrM.24	659347	33M2D36M	LbrM.24.tRNA5
1646-42	minus	LbrM.17	296228	66M	LbrM.17.tRNA1
1649-41	plus	LbrM.06	334274	58M	no_feature
1664-41	plus	LbrM.23	217025	39M2S	LbrM.23.tRNA10
1665-41	plus	LbrM.24	600461	59M2S	LbrM.24.tRNA2
1668-41	minus	LbrM.23	215413	2S49M	LbrM.23.tRNA3
1667-41	minus	LbrM.16	442089	2S59M	LbrM.16.tRNA1
1669-41	minus	LbrM.17	296263	33M	LbrM.17.tRNA1
1674-41	plus	LbrM.06	334268	76M	no_feature
1678-41	plus	LbrM.06	334173	29M	no_feature
1681-41	minus	LbrM.35	1039561	26M	LbrM.35.snRNA1
1683-40	plus	LbrM.06	334247	23M	no_feature
1686-40	minus	LbrM.16	442117	27M	LbrM.16.tRNA1
1688-40	plus	LbrM.06	334085	46M	no_feature
1687-40	minus	LbrM.09	403530	36M14S	LbrM.09.tRNA5
1693-40	plus	LbrM.35	512494	32M	no_feature
1702-40	minus	LbrM.24	600768	21M	LbrM.24.tRNA3
1709-40	plus	LbrM.06	334154	64M	no_feature
1711-40	plus	LbrM.06	334260	64M	no_feature
1715-40	minus	LbrM.24	659390	28M	LbrM.24.tRNA5
1714-40	plus	LbrM.06	334275	64M	no_feature
1719-40	plus	LbrM.06	334041	8S42M	no_feature
1721-40	plus	LbrM.06	334269	58M	no_feature
1722-39	plus	LbrM.06	334313	52M	no_feature
1731-39	minus	LbrM.17	296262	1S34M	LbrM.17.tRNA1
1728-39	plus	LbrM.24	600456	64M2S	LbrM.24.tRNA2
1732-39	plus	LbrM.06	334070	46M	no_feature
1736-39	plus	LbrM.09	395635	45M1S	LbrM.09.tRNA4
1739-39	minus	LbrM.09	403497	68M	LbrM.09.tRNA5
1748-39	minus	LbrM.15	325018	34M	LbrM.15.tRNA2
1749-39	plus	LbrM.06	334069	50M	no_feature
1751-39	plus	LbrM.06	334275	69M	no_feature
1759-39	minus	LbrM.15	325033	55M	LbrM.15.tRNA2
1764-39	minus	LbrM.23	216844	37M	LbrM.23.tRNA9
1763-39	plus	LbrM.06	334085	68M	no_feature
1765-39	minus	LbrM.16	442128	33M	LbrM.16.tRNA1
1766-39	minus	LbrM.09	403493	73M	LbrM.09.tRNA5
1767-39	plus	LbrM.00	424522	32M	no_feature
1770-38	plus	LbrM.06	334067	52M	no_feature
1773-38	minus	LbrM.16	442089	72M	LbrM.16.tRNA1
1779-38	minus	LbrM.24	659349	31M2D36M	LbrM.24.tRNA5
1778-38	minus	LbrM.17	296227	4S69M	LbrM.17.tRNA1
1783-38	plus	LbrM.21	430765	27M	LbrM.21.rRNA1
1784-38	minus	LbrM.16	442095	66M	LbrM.16.tRNA1
1791-38	minus	LbrM.20.1	420360	21M	LbrM.20.1.tRNA4
1793-38	plus	LbrM.06	334365	27M	no_feature
1795-38	minus	LbrM.17	296264	31M1S	LbrM.17.tRNA1
1802-38	plus	LbrM.15	324924	24M	ambiguous[exon_LbrM.15.tRNA1-1+exon_LbrM.15.rRNA1-1]
1799-38	plus	LbrM.17	296407	46M2S	LbrM.17.tRNA2
1806-38	plus	LbrM.06	334085	60M	no_feature
1807-38	minus	LbrM.00	463777	55M	LbrM.27.rRNA1
1814-38	plus	LbrM.06	334274	64M	no_feature
1828-37	minus	LbrM.17	296264	32M	LbrM.17.tRNA1
1827-37	plus	LbrM.06	334277	62M	no_feature
1829-37	minus	LbrM.00	463664	44M	LbrM.27.rRNA1
1831-37	minus	LbrM.17	296229	67M	LbrM.17.tRNA1
1837-37	minus	LbrM.20.1	420300	2S15M2D29M	LbrM.20.1.tRNA4
1838-37	minus	LbrM.00	463777	46M	LbrM.27.rRNA1
1842-37	plus	LbrM.31	582440	34M	LbrM.31.tRNA2
1839-37	minus	LbrM.11	63453	51M	no_feature
1845-37	minus	LbrM.31	1384266	1S26M	LbrM.31.tRNA5
1846-37	plus	LbrM.06	334270	53M	no_feature
1850-37	minus	LbrM.05	350107	52M	no_feature
1849-37	minus	LbrM.11	63423	13M2D29M	no_feature
1866-37	plus	LbrM.05	350463	23M	ambiguous[exon_LbrM.05.tRNA1-1+exon_LbrM.05.rRNA1-1]
1873-37	minus	LbrM.31	1384266	2S24M	LbrM.31.tRNA5
1876-37	minus	LbrM.24	659384	20M2D12M	LbrM.24.tRNA5
1878-37	minus	LbrM.05	350211	68M	no_feature
1883-37	minus	LbrM.16	442117	26M	LbrM.16.tRNA1
1877-37	minus	LbrM.24	659345	73M	LbrM.24.tRNA5
1885-36	minus	LbrM.24	659389	3S29M	LbrM.24.tRNA5
1897-36	plus	LbrM.06	334174	41M	no_feature
1903-36	plus	LbrM.06	334276	69M	no_feature
1909-36	plus	LbrM.06	334158	50M	no_feature
1919-36	minus	LbrM.23	216881	23M	LbrM.23.tRNA9
1918-36	minus	LbrM.05	350186	46M	no_feature
1937-35	minus	LbrM.17	296261	35M	LbrM.17.tRNA1
1938-35	plus	LbrM.11	341085	36M	LbrM.11.tRNA5
1946-35	minus	LbrM.17	296264	32M	LbrM.17.tRNA1
1949-35	minus	LbrM.11	63286	47M	no_feature
1952-35	plus	LbrM.06	334085	43M	no_feature
1957-35	minus	LbrM.09	403825	43M	no_feature
1956-35	plus	LbrM.06	334947	55M	no_feature
1966-35	plus	LbrM.35	2469669	39M	LbrM.35.tRNA3
1967-35	minus	LbrM.20.1	420301	14M3D28M	LbrM.20.1.tRNA4
1973-35	minus	LbrM.35	2472725	22M	LbrM.35.tRNA4
1977-35	minus	LbrM.16	442117	20M	LbrM.16.tRNA1
1971-35	minus	LbrM.24	659367	13M2D36M	LbrM.24.tRNA5
1979-35	plus	LbrM.06	334085	51M	no_feature
1982-35	minus	LbrM.20.1	420305	10M2D29M	LbrM.20.1.tRNA4
1984-35	minus	LbrM.17	296243	52M	LbrM.17.tRNA1
1986-35	plus	LbrM.05	350438	25M	ambiguous[exon_LbrM.05.tRNA1-1+exon_LbrM.05.rRNA1-1]
1993-35	minus	LbrM.20.1	1249623	38M	LbrM.20.1.tRNA7
1997-35	plus	LbrM.24	600482	21M	LbrM.24.tRNA2
2003-35	plus	LbrM.06	334279	65M	no_feature
2004-35	minus	LbrM.00	463627	42S28M	LbrM.27.rRNA1
2006-34	plus	LbrM.09	395298	36M	LbrM.09.tRNA3
2012-34	plus	LbrM.11	63612	29M	no_feature
2016-34	minus	LbrM.23	216844	37M	LbrM.23.tRNA9
2020-34	minus	LbrM.00	463813	33M	LbrM.27.rRNA1
2024-34	minus	LbrM.35	1039506	50M	LbrM.35.snRNA1
2028-34	plus	LbrM.15	324913	67M	ambiguous[exon_LbrM.15.tRNA1-1+exon_LbrM.15.rRNA1-1]
2030-34	minus	LbrM.15	325052	21M	LbrM.15.tRNA2
2032-34	plus	LbrM.06	334288	46M	no_feature
2038-34	minus	LbrM.23	216846	35M	LbrM.23.tRNA9
2037-34	minus	LbrM.16	442089	52M	LbrM.16.tRNA1
2039-34	plus	LbrM.11	68851	3S37M1S	LbrM.11.tRNA2
2041-34	minus	LbrM.17	296227	31M2D36M	LbrM.17.tRNA1
2050-34	plus	LbrM.06	334258	68M	no_feature
2059-34	minus	LbrM.16	442094	67M	LbrM.16.tRNA1
2066-33	plus	LbrM.06	334274	51M	no_feature
2069-33	plus	LbrM.15	324921	28M	ambiguous[exon_LbrM.15.tRNA1-1+exon_LbrM.15.rRNA1-1]
2080-33	minus	LbrM.23	216108	21M	LbrM.23.tRNA5
2091-33	plus	LbrM.35	1039964	34M	LbrM.35.tRNA1
2090-33	plus	LbrM.09	403989	21M1D9M	LbrM.09.tRNA6
2105-33	minus	LbrM.23	216094	35M	LbrM.23.tRNA5
2106-33	minus	LbrM.17	296266	2S30M	LbrM.17.tRNA1
2110-33	minus	LbrM.11	63251	29M	no_feature
2113-33	plus	LbrM.06	334176	35M	no_feature
2112-33	plus	LbrM.06	334273	66M	no_feature
2119-33	minus	LbrM.16	442094	67M	LbrM.16.tRNA1
2114-33	minus	LbrM.24	659345	73M	LbrM.24.tRNA5
2122-32	plus	LbrM.34	1587772	59M	no_feature
2121-33	minus	LbrM.17	296247	49M	LbrM.17.tRNA1
2127-32	minus	LbrM.17	296264	32M	LbrM.17.tRNA1
2128-32	plus	LbrM.09	395643	37M1S	LbrM.09.tRNA4
2130-32	plus	LbrM.06	334298	28M	no_feature
2133-32	minus	LbrM.16	442117	24M	LbrM.16.tRNA1
2144-32	minus	LbrM.31	1384266	26M	LbrM.31.tRNA5
2151-32	minus	LbrM.11	68723	21M	LbrM.11.tRNA1
2155-32	minus	LbrM.00	463777	45M	LbrM.27.rRNA1
2159-32	minus	LbrM.00	463721	40M	LbrM.27.rRNA1
2161-32	plus	LbrM.26	647008	24M	LbrM.26.snoRNA14
2157-32	minus	LbrM.24	659345	36M1D1M1D34M	LbrM.24.tRNA5
2165-32	minus	LbrM.17	296262	34M	LbrM.17.tRNA1
2174-32	minus	LbrM.24	659367	50M	LbrM.24.tRNA5
2166-32	minus	LbrM.24	659345	1S73M	LbrM.24.tRNA5
2178-32	plus	LbrM.21	430733	61M	LbrM.21.rRNA1
2186-32	plus	LbrM.09	395632	20M	LbrM.09.tRNA4
2185-32	plus	LbrM.06	334273	51M	no_feature
2188-32	minus	LbrM.16	442089	2S64M	LbrM.16.tRNA1
2192-31	minus	LbrM.16	442089	2S37M	LbrM.16.tRNA1
2194-31	plus	LbrM.06	334274	63M	no_feature
2196-31	plus	LbrM.06	334303	42M	no_feature
2203-31	plus	LbrM.11	63613	33M	no_feature
2206-31	plus	LbrM.06	335227	49M	no_feature
2205-31	minus	LbrM.23	755829	53M	no_feature
2207-31	plus	LbrM.26	584582	56M	ambiguous[exon_LbrM.26.snoRNA7-1+exon_LbrM.26.snoRNA12-1+exon_LbrM.26.snoRNA11-1+exon_LbrM.26.snoRNA8-1]
2208-31	minus	LbrM.05	350233	46M	no_feature
2209-31	plus	LbrM.09	404116	44M	no_feature
2214-31	minus	LbrM.17	296241	44M	LbrM.17.tRNA1
2217-31	plus	LbrM.06	334331	55M	no_feature
2219-31	plus	LbrM.06	334310	34M	no_feature
2218-31	plus	LbrM.00	424540	36M	no_feature
2224-31	minus	LbrM.35	133147	70M	no_feature
2221-31	minus	LbrM.24	659345	36M1D36M	LbrM.24.tRNA5
2229-31	plus	LbrM.04	7005	38M	no_feature
2230-31	minus	LbrM.24	659365	15M2D36M	LbrM.24.tRNA5
2236-31	minus	LbrM.17	296264	32M1S	LbrM.17.tRNA1
2240-31	minus	LbrM.17	296266	1S30M	LbrM.17.tRNA1
2244-31	plus	LbrM.31	251952	35M	LbrM.31.tRNA1
2247-31	plus	LbrM.09	395642	38M2S	LbrM.09.tRNA4
2252-31	plus	LbrM.06	334274	50M	no_feature
2256-31	plus	LbrM.31	582475	33M	LbrM.31.tRNA2
2259-31	minus	LbrM.17	296264	32M	LbrM.17.tRNA1
2265-30	minus	LbrM.17	296264	27M	LbrM.17.tRNA1
2263-30	minus	LbrM.24	659345	37M	LbrM.24.tRNA5
2266-30	plus	LbrM.09	404124	35M	no_feature
2269-30	plus	LbrM.06	334062	63M	no_feature
2272-30	plus	LbrM.06	334275	70M	no_feature
2279-30	plus	LbrM.06	334084	42M	no_feature
2282-30	plus	LbrM.06	334075	49M	no_feature
2284-30	plus	LbrM.21	430769	20M	LbrM.21.rRNA1
2285-30	minus	LbrM.00	464027	73M	LbrM.27.rRNA1
2297-30	plus	LbrM.35	1039999	35M	LbrM.35.tRNA1
2294-30	plus	LbrM.06	334145	57M	no_feature
2302-30	minus	LbrM.00	463076	3S38M	no_feature
2304-30	plus	LbrM.35	505956	25M3S	no_feature
2310-30	plus	LbrM.06	335227	30M	no_feature
2311-30	minus	LbrM.31	251562	47M	LbrM.31.snRNA1
2314-30	plus	LbrM.06	334259	67M	no_feature
2319-30	minus	LbrM.31	251682	22M	LbrM.31.snRNA1
2324-30	minus	LbrM.00	463813	25M	LbrM.27.rRNA1
2320-30	plus	LbrM.30	1114875	22M	no_feature
2327-30	minus	LbrM.00	463702	22M	LbrM.27.rRNA1
2331-30	minus	LbrM.17	296264	32M	LbrM.17.tRNA1
2337-30	minus	LbrM.00	463777	43M	LbrM.27.rRNA1
2339-30	plus	LbrM.20.1	1085164	70M	no_feature
2344-29	plus	LbrM.06	334930	47M	no_feature
2349-29	plus	LbrM.35	1040138	42S23M11S	no_feature
2352-29	plus	LbrM.24	600461	59M2S	LbrM.24.tRNA2
2361-29	plus	LbrM.17	296412	41M2S	LbrM.17.tRNA2
2366-29	minus	LbrM.16	442089	64M	LbrM.16.tRNA1
2368-29	plus	LbrM.09	395449	27M	LbrM.09.rRNA1
2378-29	minus	LbrM.11	63470	7M1D26M	no_feature
2371-29	minus	LbrM.24	659346	72M	LbrM.24.tRNA5
2381-29	plus	LbrM.06	334071	48M	no_feature
2384-29	plus	LbrM.06	334074	45M	no_feature
2385-29	plus	LbrM.06	334176	37M	no_feature
2388-29	minus	LbrM.09	403841	32M	no_feature
2399-29	plus	LbrM.06	334095	50M	no_feature
2401-29	minus	LbrM.20.1	420300	15M3D28M	LbrM.20.1.tRNA4
2405-29	minus	LbrM.24	659386	32M	LbrM.24.tRNA5
2414-29	minus	LbrM.24	659383	35M	LbrM.24.tRNA5
2418-29	plus	LbrM.23	216333	27M	LbrM.23.tRNA7
2420-29	minus	LbrM.00	464078	22M	LbrM.27.rRNA1
2421-29	plus	LbrM.33	263281	56M	no_feature
2417-29	minus	LbrM.24	659345	73M	LbrM.24.tRNA5
2426-29	minus	LbrM.23	216064	30M	LbrM.23.tRNA5
2428-29	minus	LbrM.09	403841	20M	no_feature
2430-29	plus	LbrM.06	334281	64M	no_feature
2433-29	minus	LbrM.16	442117	44M	LbrM.16.tRNA1
2437-29	minus	LbrM.31	582597	22M	LbrM.31.tRNA3
2436-29	minus	LbrM.24	659383	35M	LbrM.24.tRNA5
2441-29	minus	LbrM.09	403501	29M	LbrM.09.tRNA5
2439-29	minus	LbrM.24	659363	55M	LbrM.24.tRNA5
2446-29	plus	LbrM.06	334267	48M	no_feature
2450-28	plus	LbrM.06	334063	53M	no_feature
2453-28	plus	LbrM.05	436153	63M	no_feature
2455-28	minus	LbrM.21	159469	24M	LbrM.21.tRNA1
2456-28	plus	LbrM.09	395453	80M	LbrM.09.rRNA1
2461-28	minus	LbrM.00	607745	42M	no_feature
2462-28	plus	LbrM.06	334247	41M	no_feature
2464-28	plus	LbrM.06	334175	42M	no_feature
2468-28	plus	LbrM.06	334345	56M	no_feature
2470-28	minus	LbrM.23	216881	36M	LbrM.23.tRNA9
2471-28	minus	LbrM.20.1	420300	1S15M2D27M	LbrM.20.1.tRNA4
2480-28	plus	LbrM.09	395452	81M	LbrM.09.rRNA1
2482-28	plus	LbrM.06	334345	42M	no_feature
2488-28	plus	LbrM.06	334041	7S42M	no_feature
2492-28	minus	LbrM.05	350209	70M	no_feature
2498-28	plus	LbrM.09	403991	29M	LbrM.09.tRNA6
2500-28	minus	LbrM.23	216843	37M	LbrM.23.tRNA9
2507-28	plus	LbrM.06	334981	21M	no_feature
2504-28	minus	LbrM.24	659386	32M1S	LbrM.24.tRNA5
2513-28	plus	LbrM.06	334295	50M	no_feature
2514-28	plus	LbrM.06	334280	64M	no_feature
2517-28	plus	LbrM.06	334071	56M	no_feature
2520-28	plus	LbrM.20.1	1249957	31M	LbrM.20.1.tRNA9
2524-28	plus	LbrM.09	395278	34M	LbrM.09.tRNA3
2531-28	plus	LbrM.06	334153	32M	no_feature
2532-28	minus	LbrM.33	105937	35M	LbrM.33.tRNA2
2535-28	minus	LbrM.06	69188	2S51M	no_feature
2538-28	plus	LbrM.06	334140	62M	no_feature
2542-28	plus	LbrM.06	334094	30M	no_feature
2545-27	minus	LbrM.00	463758	39M	LbrM.27.rRNA1
2548-27	minus	LbrM.16	442118	23M	LbrM.16.tRNA1
2549-27	plus	LbrM.05	350453	33M	ambiguous[exon_LbrM.05.tRNA1-1+exon_LbrM.05.rRNA1-1]
2550-27	plus	LbrM.11	63613	33M	no_feature
2554-27	plus	LbrM.05	350457	22M	ambiguous[exon_LbrM.05.tRNA1-1+exon_LbrM.05.rRNA1-1]
2555-27	plus	LbrM.23	217032	31M	LbrM.23.tRNA10
2558-27	minus	LbrM.11	63470	34M	no_feature
2559-27	plus	LbrM.06	334270	68M	no_feature
2563-27	plus	LbrM.06	334270	57M	no_feature
2574-27	minus	LbrM.24	659345	38M	LbrM.24.tRNA5
2581-27	plus	LbrM.09	395652	28M	LbrM.09.tRNA4
2582-27	minus	LbrM.16	442127	26M	LbrM.16.tRNA1
2578-27	plus	LbrM.00	424522	54M	no_feature
2585-27	plus	LbrM.20.1	420086	20M	LbrM.20.1.tRNA2
2588-27	plus	LbrM.30	554912	28M	no_feature
2590-27	plus	LbrM.21	430737	31M	LbrM.21.rRNA1
2591-27	plus	LbrM.06	334273	56M	no_feature
2597-27	minus	LbrM.15	325033	30M	LbrM.15.tRNA2
2598-27	plus	LbrM.21	430718	50M	LbrM.21.rRNA1
2593-27	minus	LbrM.24	659346	34M2D36M	LbrM.24.tRNA5
2602-27	minus	LbrM.00	463627	20S21M	LbrM.27.rRNA1
2605-27	plus	LbrM.35	957836	74M	no_feature
2603-27	plus	LbrM.09	395635	45M2S	LbrM.09.tRNA4
2606-27	plus	LbrM.06	335298	30M	no_feature
2611-27	minus	LbrM.00	464054	46M	LbrM.27.rRNA1
2613-27	plus	LbrM.06	334271	74M	no_feature
2609-27	minus	LbrM.24	659345	1S73M	LbrM.24.tRNA5
2616-27	plus	LbrM.06	334175	40M	no_feature
2621-27	plus	LbrM.06	334247	78M	no_feature
2627-27	plus	LbrM.35	512335	1S39M1S	no_feature
2632-27	minus	LbrM.17	296264	32M	LbrM.17.tRNA1
2636-27	plus	LbrM.11	68852	29M	LbrM.11.tRNA2
2641-27	plus	LbrM.06	334298	46M	no_feature
2640-27	plus	LbrM.06	334041	7S38M	no_feature
2645-27	plus	LbrM.09	395501	32M	LbrM.09.rRNA1
2647-27	plus	LbrM.06	334070	56M	no_feature
2651-27	plus	LbrM.20.1	1249952	35M	LbrM.20.1.tRNA9
2665-26	minus	LbrM.09	403496	70M	LbrM.09.tRNA5
2674-26	plus	LbrM.09	404122	36M	no_feature
2675-26	plus	LbrM.30	397026	46M	no_feature
2677-26	minus	LbrM.00	463662	58M	LbrM.27.rRNA1
2679-26	plus	LbrM.06	334278	46M	no_feature
2681-26	minus	LbrM.33	105937	22M	LbrM.33.tRNA2
2686-26	plus	LbrM.06	334072	51M	no_feature
2689-26	plus	LbrM.06	334324	62M	no_feature
2696-26	plus	LbrM.06	334274	52M	no_feature
2697-26	minus	LbrM.24	659363	42M	LbrM.24.tRNA5
2698-26	plus	LbrM.31	64550	20M	no_feature
2705-26	plus	LbrM.06	334041	49S21M	no_feature
2709-26	minus	LbrM.00	463664	41M	LbrM.27.rRNA1
2708-26	plus	LbrM.06	334267	58M1S	no_feature
2711-26	minus	LbrM.24	659386	32M	LbrM.24.tRNA5
2713-26	plus	LbrM.06	335331	21M	no_feature
2716-26	plus	LbrM.09	404125	35M	no_feature
2724-26	plus	LbrM.35	1566795	38M	no_feature
2730-26	plus	LbrM.24	600448	36M	LbrM.24.tRNA2
2728-26	minus	LbrM.16	442089	72M	LbrM.16.tRNA1
2732-26	plus	LbrM.09	403989	21M2D8M	LbrM.09.tRNA6
2734-26	minus	LbrM.35	1083395	39M	ambiguous[exon_LbrM.35.snoRNA2-1+exon_LbrM.35.snoRNA1-1]
2733-26	plus	LbrM.06	334041	9S33M	no_feature
2738-26	minus	LbrM.09	403492	63M	LbrM.09.tRNA5
2739-26	minus	LbrM.24	659345	53M	LbrM.24.tRNA5
2749-26	minus	LbrM.20.1	420301	14M2D27M	LbrM.20.1.tRNA4
2748-26	plus	LbrM.06	334270	69M	no_feature
2757-26	minus	LbrM.00	464054	21M	LbrM.27.rRNA1
2758-26	minus	LbrM.00	464033	67M	LbrM.27.rRNA1
2761-26	plus	LbrM.06	334145	23M	no_feature
2773-26	plus	LbrM.24	600463	29M	LbrM.24.tRNA2
2772-26	minus	LbrM.15	325017	35M	LbrM.15.tRNA2
2787-25	plus	LbrM.06	335298	48M	no_feature
2786-25	minus	LbrM.17	296265	31M	LbrM.17.tRNA1
2795-25	plus	LbrM.06	334071	37M	no_feature
2789-25	plus	LbrM.24	600456	64M1S	LbrM.24.tRNA2
2796-25	minus	LbrM.16	442118	1S23M	LbrM.16.tRNA1
2798-25	minus	LbrM.23	215755	21M	LbrM.23.tRNA4
2800-25	plus	LbrM.06	334310	66M	no_feature
2806-25	minus	LbrM.16	442117	21M	LbrM.16.tRNA1
2811-25	plus	LbrM.09	404118	42M	no_feature
2808-25	plus	LbrM.00	424522	29M	no_feature
2812-25	plus	LbrM.31	64537	22M	no_feature
2816-25	plus	LbrM.05	350438	41M	ambiguous[exon_LbrM.05.tRNA1-1+exon_LbrM.05.rRNA1-1]
2820-25	plus	LbrM.06	334088	36M	no_feature
2813-25	minus	LbrM.24	659345	73M	LbrM.24.tRNA5
2822-25	minus	LbrM.35	1040504	29M	no_feature
2821-25	minus	LbrM.09	403492	61M	LbrM.09.tRNA5
2824-25	plus	LbrM.06	334164	47M	no_feature
2826-25	minus	LbrM.24	659383	35M	LbrM.24.tRNA5
2835-25	plus	LbrM.06	335298	54M	no_feature
2840-25	plus	LbrM.00	792293	15S21M32S	no_feature
2848-25	plus	LbrM.06	334092	28M	no_feature
2852-25	minus	LbrM.05	350106	65M	no_feature
2857-25	plus	LbrM.24	600917	21M	LbrM.24.tRNA4
2866-25	plus	LbrM.09	395635	44M	LbrM.09.tRNA4
2870-25	plus	LbrM.31	251962	25M	LbrM.31.tRNA1
2869-25	minus	LbrM.20.1	420302	13M2D29M	LbrM.20.1.tRNA4
2875-25	minus	LbrM.16	442117	24M	LbrM.16.tRNA1
2878-25	minus	LbrM.23	216846	35M	LbrM.23.tRNA9
2888-25	plus	LbrM.15	324924	44M	ambiguous[exon_LbrM.15.tRNA1-1+exon_LbrM.15.rRNA1-1]
2885-25	minus	LbrM.16	442095	66M	LbrM.16.tRNA1
2900-25	plus	LbrM.31	64397	23M	no_feature
2892-25	minus	LbrM.24	659345	36M1D36M	LbrM.24.tRNA5
2911-24	minus	LbrM.15	325056	21M	LbrM.15.tRNA2
2918-24	minus	LbrM.31	1384328	20M	LbrM.31.tRNA5
2917-24	minus	LbrM.09	403492	62M	LbrM.09.tRNA5
2922-24	minus	LbrM.27	1149373	38M	no_feature
2927-24	minus	LbrM.24	659388	2S30M	LbrM.24.tRNA5
2931-24	minus	LbrM.23	215444	21M	LbrM.23.tRNA3
2930-24	plus	LbrM.00	424514	39M	no_feature
2939-24	plus	LbrM.06	334041	42S38M	no_feature
2945-24	plus	LbrM.06	334177	41M	no_feature
2948-24	plus	LbrM.11	68854	32M	LbrM.11.tRNA2
2949-24	plus	LbrM.11	68964	22M	LbrM.11.tRNA3
2952-24	plus	LbrM.21	430715	28M	LbrM.21.rRNA1
2956-24	plus	LbrM.23	217026	37M	LbrM.23.tRNA10
2962-24	plus	LbrM.20.2	65248	46M	no_feature
2969-24	minus	LbrM.00	464065	35M	LbrM.27.rRNA1
2976-24	plus	LbrM.06	334288	45M	no_feature
2971-24	minus	LbrM.17	296227	4S69M	LbrM.17.tRNA1
2990-24	minus	LbrM.31	1384290	21M	LbrM.31.tRNA5
2992-24	plus	LbrM.06	334977	25M	no_feature
2996-24	plus	LbrM.06	334062	61M	no_feature
3003-24	minus	LbrM.16	442105	48M	LbrM.16.tRNA1
3006-24	plus	LbrM.06	334070	53M	no_feature
3008-24	plus	LbrM.06	334261	65M	no_feature
3019-24	minus	LbrM.20.1	420300	1S15M2D29M	LbrM.20.1.tRNA4
3018-24	plus	LbrM.06	334276	63M	no_feature
3024-24	plus	LbrM.06	334288	78M	no_feature
3028-24	plus	LbrM.06	334947	21M	no_feature
3032-24	plus	LbrM.09	404124	36M	no_feature
3038-23	plus	LbrM.33	106109	32M	LbrM.33.tRNA3
3040-23	plus	LbrM.06	334288	72M	no_feature
3043-23	minus	LbrM.23	216071	23M	LbrM.23.tRNA5
3047-23	minus	LbrM.17	296230	26M	LbrM.17.tRNA1
3046-23	minus	LbrM.24	659347	71M	LbrM.24.tRNA5
3049-23	plus	LbrM.06	334947	30M	no_feature
3051-23	minus	LbrM.17	296261	35M	LbrM.17.tRNA1
3057-23	plus	LbrM.09	403992	28M	LbrM.09.tRNA6
3058-23	plus	LbrM.06	334274	52M	no_feature
3060-23	plus	LbrM.09	395425	49M	LbrM.09.rRNA1
3062-23	minus	LbrM.20.1	420301	14M2D26M	LbrM.20.1.tRNA4
3071-23	minus	LbrM.05	350038	67M	no_feature
3075-23	minus	LbrM.24	659365	52M	LbrM.24.tRNA5
3082-23	plus	LbrM.06	334180	38M	no_feature
3086-23	plus	LbrM.06	334087	38M	no_feature
3089-23	plus	LbrM.06	334257	67M	no_feature
3090-23	plus	LbrM.06	334280	59M	no_feature
3101-23	minus	LbrM.27	1149396	27M	no_feature
3100-23	plus	LbrM.23	216360	45M	LbrM.23.tRNA7
3115-23	plus	LbrM.09	404115	45M	no_feature
3116-23	minus	LbrM.31	582563	68M	LbrM.31.tRNA3
3118-23	plus	LbrM.11	68852	30M	LbrM.11.tRNA2
3114-23	minus	LbrM.15	325016	1S72M	LbrM.15.tRNA2
3123-23	minus	LbrM.00	463777	36M	LbrM.27.rRNA1
3122-23	minus	LbrM.05	350039	66M	no_feature
3126-23	minus	LbrM.09	403841	24M	no_feature
3133-23	plus	LbrM.06	334086	48M	no_feature
3134-23	minus	LbrM.17	296261	35M	LbrM.17.tRNA1
3140-23	minus	LbrM.24	659386	1S32M	LbrM.24.tRNA5
3143-23	plus	LbrM.06	334276	53M	no_feature
3144-23	minus	LbrM.16	442089	1S28M	LbrM.16.tRNA1
3149-23	plus	LbrM.11	68854	32M	LbrM.11.tRNA2
3167-23	plus	LbrM.06	334176	23M	no_feature
3170-23	minus	LbrM.24	659370	48M	LbrM.24.tRNA5
3178-23	minus	LbrM.35	2438694	39M	no_feature
3181-23	minus	LbrM.35	1039571	25M	LbrM.35.snRNA1
3182-23	plus	LbrM.06	334068	55M	no_feature
3186-23	plus	LbrM.20.1	420084	26M1S	LbrM.20.1.tRNA2
3193-22	minus	LbrM.00	463083	76M	no_feature
3197-22	minus	LbrM.24	659345	35M2D36M	LbrM.24.tRNA5
3205-22	minus	LbrM.17	296261	35M	LbrM.17.tRNA1
3206-22	minus	LbrM.23	215417	68M	LbrM.23.tRNA3
3213-22	plus	LbrM.06	334269	56M	no_feature
3212-22	plus	LbrM.06	334274	51M1S	no_feature
3228-22	minus	LbrM.35	2472711	10M2D24M	LbrM.35.tRNA4
3231-22	minus	LbrM.00	463688	36M	LbrM.27.rRNA1
3237-22	minus	LbrM.31	1384267	27M	LbrM.31.tRNA5
3244-22	plus	LbrM.06	335309	50M	no_feature
3246-22	minus	LbrM.17	296264	32M	LbrM.17.tRNA1
3253-22	minus	LbrM.31	1384266	28M	LbrM.31.tRNA5
3256-22	plus	LbrM.06	334263	61M	no_feature
3259-22	plus	LbrM.06	334278	66M	no_feature
3265-22	minus	LbrM.17	296264	32M	LbrM.17.tRNA1
3268-22	plus	LbrM.06	334059	49M	no_feature
3271-22	minus	LbrM.00	607603	34M	no_feature
3275-22	plus	LbrM.06	334257	87M	no_feature
3278-22	minus	LbrM.17	296262	34M	LbrM.17.tRNA1
3283-22	plus	LbrM.06	334272	73M	no_feature
3284-22	plus	LbrM.34	1586285	70M	no_feature
3287-22	plus	LbrM.09	404115	45M1S	no_feature
3288-22	minus	LbrM.17	296263	2S33M	LbrM.17.tRNA1
3297-22	plus	LbrM.11	68983	32M	LbrM.11.tRNA3
3294-22	minus	LbrM.17	296264	3S32M	LbrM.17.tRNA1
3304-22	minus	LbrM.31	582563	33M	LbrM.31.tRNA3
3311-22	plus	LbrM.24	600483	37M2S	LbrM.24.tRNA2
3318-22	plus	LbrM.06	334062	65M	no_feature
3322-22	plus	LbrM.23	217000	26M	LbrM.23.tRNA10
3324-22	plus	LbrM.06	334067	58M	no_feature
3334-22	minus	LbrM.17	296264	32M	LbrM.17.tRNA1
3331-22	minus	LbrM.17	296227	4S69M	LbrM.17.tRNA1
3344-22	minus	LbrM.09	403530	25M	LbrM.09.tRNA5
3352-22	minus	LbrM.23	216045	49M	LbrM.23.tRNA5
3354-22	plus	LbrM.06	334268	1S58M	no_feature
3361-22	minus	LbrM.00	463662	61M	LbrM.27.rRNA1
3363-22	minus	LbrM.06	69211	20M	no_feature
3370-22	plus	LbrM.31	64537	21M	no_feature
3371-22	minus	LbrM.00	463813	32M	LbrM.27.rRNA1
3373-22	plus	LbrM.06	334173	39M	no_feature
3372-22	minus	LbrM.31	64164	2S43M	no_feature
3375-21	plus	LbrM.06	334274	52M	no_feature
3379-21	minus	LbrM.17	296262	34M1S	LbrM.17.tRNA1
3381-21	minus	LbrM.00	463813	23M	LbrM.27.rRNA1
3382-21	plus	LbrM.23	217032	28M	LbrM.23.tRNA10
3377-21	minus	LbrM.17	296224	34M2D36M	LbrM.17.tRNA1
3386-21	plus	LbrM.06	334370	38M	no_feature
3389-21	plus	LbrM.06	334274	52M	no_feature
3394-21	plus	LbrM.06	334258	75M	no_feature
3393-21	plus	LbrM.20.1	1249952	12S37M2S	LbrM.20.1.tRNA9
3397-21	plus	LbrM.09	395645	34M	LbrM.09.tRNA4
3399-21	plus	LbrM.06	334072	47M	no_feature
3401-21	plus	LbrM.06	335295	51M	no_feature
3402-21	plus	LbrM.06	334365	25M	no_feature
3410-21	plus	LbrM.21	430743	22M	LbrM.21.rRNA1
3411-21	minus	LbrM.11	63283	34M	no_feature
3413-21	plus	LbrM.24	206807	37M1S	LbrM.24.tRNA1
3417-21	minus	LbrM.11	68711	1S33M	LbrM.11.tRNA1
3421-21	minus	LbrM.00	463642	38M	LbrM.27.rRNA1
3428-21	plus	LbrM.06	334175	36M	no_feature
3426-21	plus	LbrM.06	334270	62M	no_feature
3431-21	plus	LbrM.11	68943	27M	LbrM.11.tRNA3
3432-21	plus	LbrM.35	506101	24M	no_feature
3434-21	minus	LbrM.09	403493	33M	LbrM.09.tRNA5
3440-21	plus	LbrM.35	1039999	34M	LbrM.35.tRNA1
3447-21	minus	LbrM.17	296264	32M	LbrM.17.tRNA1
3438-21	plus	LbrM.02	287414	21M	no_feature
3450-21	minus	LbrM.15	325038	50M	LbrM.15.tRNA2
3451-21	plus	LbrM.06	334274	52M	no_feature
3462-21	minus	LbrM.21	159477	23M	LbrM.21.tRNA1
3461-21	plus	LbrM.06	334928	53M	no_feature
3463-21	plus	LbrM.06	334085	40M	no_feature
3466-21	minus	LbrM.24	659366	51M	LbrM.24.tRNA5
3467-21	plus	LbrM.06	334274	52M	no_feature
3469-21	minus	LbrM.16	442105	47M	LbrM.16.tRNA1
3474-21	plus	LbrM.24	600458	46M	LbrM.24.tRNA2
3473-21	plus	LbrM.06	334930	72M	no_feature
3477-21	plus	LbrM.34	1588668	28M	no_feature
3476-21	plus	LbrM.06	334947	46M	no_feature
3483-21	minus	LbrM.23	215433	50M	LbrM.23.tRNA3
3486-21	minus	LbrM.00	463823	24M	LbrM.27.rRNA1
3491-21	minus	LbrM.00	463813	31M	LbrM.27.rRNA1
3489-21	plus	LbrM.06	334069	54M	no_feature
3495-21	minus	LbrM.09	403497	69M	LbrM.09.tRNA5
3499-21	minus	LbrM.00	463662	43M	LbrM.27.rRNA1
3500-21	minus	LbrM.09	403839	25M	no_feature
3493-21	minus	LbrM.24	659345	73M	LbrM.24.tRNA5
3502-21	plus	LbrM.06	334274	56M	no_feature
3506-21	plus	LbrM.06	334929	52M	no_feature
3510-21	minus	LbrM.23	215419	66M	LbrM.23.tRNA3
3512-21	minus	LbrM.00	464080	1S20M	LbrM.27.rRNA1
3515-21	minus	LbrM.05	350105	62M	no_feature
3517-21	minus	LbrM.05	350105	68M	no_feature
3521-21	minus	LbrM.05	350038	51M	no_feature
3527-21	plus	LbrM.06	334067	53M	no_feature
3526-21	minus	LbrM.24	659345	73M	LbrM.24.tRNA5
3530-21	plus	LbrM.06	334267	64M	no_feature
3534-21	plus	LbrM.06	335226	27M	no_feature
3532-21	plus	LbrM.06	334265	61M	no_feature
3547-21	plus	LbrM.06	334157	61M	no_feature
3550-21	plus	LbrM.34	1589108	45M	no_feature
3545-21	plus	LbrM.00	537123	46M	no_feature
3555-20	plus	LbrM.24	600464	56M2S	LbrM.24.tRNA2
3563-20	minus	LbrM.09	403845	28M	no_feature
3565-20	minus	LbrM.15	325052	20M	LbrM.15.tRNA2
3564-20	plus	LbrM.06	334062	42M	no_feature
3569-20	plus	LbrM.06	334041	9S39M	no_feature
3573-20	plus	LbrM.31	64434	72M	no_feature
3584-20	minus	LbrM.17	296260	34M	LbrM.17.tRNA1
3586-20	plus	LbrM.06	334041	1S42M	no_feature
3600-20	plus	LbrM.06	334086	47M	no_feature
3598-20	minus	LbrM.16	442089	59M	LbrM.16.tRNA1
3602-20	plus	LbrM.06	334267	50M	no_feature
3615-20	plus	LbrM.06	334063	56M	no_feature
3621-20	minus	LbrM.23	215434	50M	LbrM.23.tRNA3
3625-20	minus	LbrM.31	582583	49M	LbrM.31.tRNA3
3626-20	plus	LbrM.21	430769	25M	LbrM.21.rRNA1
3629-20	minus	LbrM.16	442116	25M	LbrM.16.tRNA1
3631-20	plus	LbrM.05	436165	51M	no_feature
3638-20	minus	LbrM.17	296261	35M	LbrM.17.tRNA1
3642-20	minus	LbrM.17	296228	30M2D35M	LbrM.17.tRNA1
3653-20	minus	LbrM.23	216885	32M	LbrM.23.tRNA9
3650-20	plus	LbrM.06	334247	78M1S	no_feature
3661-20	plus	LbrM.33	636773	23M	LbrM.33.ncRNA3
3660-20	plus	LbrM.06	334280	63M	no_feature
3663-20	minus	LbrM.05	350107	61M	no_feature
3669-20	minus	LbrM.05	350255	24M	no_feature
3668-20	minus	LbrM.00	463663	41M	LbrM.27.rRNA1
3674-20	plus	LbrM.06	334274	52M	no_feature
3681-20	plus	LbrM.34	1588805	46M	no_feature
3680-20	plus	LbrM.06	334071	53M	no_feature
3682-20	plus	LbrM.26	583771	49M	LbrM.26.snoRNA2
3683-20	plus	LbrM.06	334279	60M	no_feature
3685-20	minus	LbrM.16	442089	72M	LbrM.16.tRNA1
3687-20	plus	LbrM.06	334267	63M	no_feature
3698-20	plus	LbrM.31	64535	36M	no_feature
3697-20	plus	LbrM.06	334065	59M	no_feature
3702-20	plus	LbrM.06	334063	45M	no_feature
3704-20	plus	LbrM.23	40427	63M	no_feature
3714-20	plus	LbrM.26	584470	53M	ambiguous[exon_LbrM.26.snoRNA7-1+exon_LbrM.26.snoRNA12-1+exon_LbrM.26.snoRNA9-1+exon_LbrM.26.snoRNA10-1+exon_LbrM.26.snoRNA11-1+exon_LbrM.26.snoRNA8-1]
3710-20	plus	LbrM.00	565313	53M	no_feature
3721-20	minus	LbrM.23	216851	30M	LbrM.23.tRNA9
3720-20	plus	LbrM.17	296408	45M2S	LbrM.17.tRNA2
3726-20	plus	LbrM.23	216992	34M	LbrM.23.tRNA10
3728-20	plus	LbrM.06	334062	57M	no_feature
3732-20	minus	LbrM.27	1149456	47M	no_feature
3733-20	plus	LbrM.17	296549	35M	LbrM.17.tRNA3
3739-20	minus	LbrM.20.1	420326	20M	LbrM.20.1.tRNA4
3756-20	minus	LbrM.17	296267	3S29M	LbrM.17.tRNA1
3749-20	minus	LbrM.17	296224	1S72M	LbrM.17.tRNA1
3758-20	minus	LbrM.05	350061	28M	no_feature
3761-20	plus	LbrM.26	474524	44M	no_feature
3762-20	plus	LbrM.06	334396	34M1S	no_feature
3769-20	minus	LbrM.00	463655	20M	LbrM.27.rRNA1
3771-20	plus	LbrM.06	334071	45M	no_feature
3778-19	minus	LbrM.06	69192	47M	no_feature
3779-19	plus	LbrM.06	334270	54M	no_feature
3784-19	minus	LbrM.31	64164	20M	no_feature
3789-19	plus	LbrM.06	334067	57M	no_feature
3796-19	minus	LbrM.33	105820	20M	LbrM.33.tRNA1
3797-19	minus	LbrM.35	1039819	24M	no_feature
3801-19	minus	LbrM.17	296261	35M	LbrM.17.tRNA1
3810-19	plus	LbrM.23	217038	25M	LbrM.23.tRNA10
3812-19	plus	LbrM.06	334370	44M	no_feature
3814-19	minus	LbrM.00	463688	25M	LbrM.27.rRNA1
3815-19	plus	LbrM.23	39005	53M	no_feature
3820-19	minus	LbrM.23	215433	51M	LbrM.23.tRNA3
3819-19	plus	LbrM.06	334068	48M	no_feature
3827-19	plus	LbrM.09	404115	44M	no_feature
3825-19	plus	LbrM.24	600483	37M1S	LbrM.24.tRNA2
3828-19	plus	LbrM.23	216361	27M	LbrM.23.tRNA7
3832-19	minus	LbrM.05	350061	44M	no_feature
3835-19	minus	LbrM.00	607732	31M	no_feature
3839-19	plus	LbrM.05	350463	23M	ambiguous[exon_LbrM.05.tRNA1-1+exon_LbrM.05.rRNA1-1]
3842-19	plus	LbrM.06	334265	64M	no_feature
3848-19	minus	LbrM.16	442089	52M	LbrM.16.tRNA1
3849-19	minus	LbrM.33	105804	48M	LbrM.33.tRNA1
3855-19	minus	LbrM.17	296261	35M	LbrM.17.tRNA1
3860-19	minus	LbrM.23	216843	37M	LbrM.23.tRNA9
3861-19	plus	LbrM.30	554958	27M	no_feature
3877-19	plus	LbrM.09	404125	33M	no_feature
3886-19	plus	LbrM.06	335328	24M	no_feature
3890-19	minus	LbrM.15	325036	52M	LbrM.15.tRNA2
3888-19	plus	LbrM.04	7040	20M1S	no_feature
3903-19	minus	LbrM.05	350109	62M	no_feature
3905-19	minus	LbrM.00	463777	37M	LbrM.27.rRNA1
3922-19	minus	LbrM.17	296264	32M	LbrM.17.tRNA1
3925-19	minus	LbrM.23	216848	69M	LbrM.23.tRNA9
3944-19	minus	LbrM.00	464026	28M	LbrM.27.rRNA1
3951-19	minus	LbrM.24	659345	73M	LbrM.24.tRNA5
3970-19	minus	LbrM.33	105937	21M	LbrM.33.tRNA2
3971-19	minus	LbrM.00	463953	26M	LbrM.27.rRNA1
3976-19	minus	LbrM.00	463663	45M	LbrM.27.rRNA1
3991-19	plus	LbrM.11	63612	36M	no_feature
3992-19	plus	LbrM.06	334088	46M	no_feature
3987-19	minus	LbrM.24	659345	73M	LbrM.24.tRNA5
3995-19	minus	LbrM.24	659388	1S30M	LbrM.24.tRNA5
3996-19	minus	LbrM.17	296261	35M	LbrM.17.tRNA1
4004-19	plus	LbrM.06	334273	54M	no_feature
4011-18	plus	LbrM.06	334277	46M	no_feature
4010-18	minus	LbrM.24	659351	65M	LbrM.24.tRNA5
4012-18	minus	LbrM.16	442096	57M	LbrM.16.tRNA1
4013-18	minus	LbrM.00	463630	58M	LbrM.27.rRNA1
4015-18	plus	LbrM.16	154366	49M	no_feature
4018-18	plus	LbrM.06	334041	10S43M	no_feature
4019-18	plus	LbrM.23	217026	38M	LbrM.23.tRNA10
4021-18	plus	LbrM.00	391394	45M	no_feature
4023-18	plus	LbrM.35	512494	32M1S	no_feature
4026-18	plus	LbrM.24	600454	27M	LbrM.24.tRNA2
4025-18	plus	LbrM.06	334269	64M	no_feature
4039-18	plus	LbrM.06	334173	42M	no_feature
4049-18	plus	LbrM.06	334183	35M	no_feature
4055-18	minus	LbrM.24	659349	4S69M	LbrM.24.tRNA5
4061-18	plus	LbrM.06	334274	52M	no_feature
4058-18	plus	LbrM.00	564431	47M	no_feature
4064-18	plus	LbrM.09	395643	36M	LbrM.09.tRNA4
4066-18	minus	LbrM.23	215755	24M	LbrM.23.tRNA4
4067-18	plus	LbrM.15	324921	25M	ambiguous[exon_LbrM.15.tRNA1-1+exon_LbrM.15.rRNA1-1]
4079-18	minus	LbrM.16	442089	2S49M	LbrM.16.tRNA1
4081-18	plus	LbrM.06	334275	1S51M	no_feature
4083-18	minus	LbrM.24	600741	27M	LbrM.24.tRNA3
4084-18	plus	LbrM.06	334947	34M	no_feature
4085-18	minus	LbrM.24	659345	50M	LbrM.24.tRNA5
4087-18	plus	LbrM.26	584475	49M	ambiguous[exon_LbrM.26.snoRNA7-1+exon_LbrM.26.snoRNA12-1+exon_LbrM.26.snoRNA9-1+exon_LbrM.26.snoRNA10-1+exon_LbrM.26.snoRNA11-1+exon_LbrM.26.snoRNA8-1]
4090-18	minus	LbrM.24	659352	64M	LbrM.24.tRNA5
4095-18	plus	LbrM.15	324914	69M	ambiguous[exon_LbrM.15.tRNA1-1+exon_LbrM.15.rRNA1-1]
4102-18	plus	LbrM.06	334274	52M	no_feature
4112-18	minus	LbrM.05	350105	61M	no_feature
4117-18	minus	LbrM.17	296261	35M1S	LbrM.17.tRNA1
4116-18	minus	LbrM.24	659350	68M	LbrM.24.tRNA5
4121-18	minus	LbrM.09	403847	21M	no_feature
4124-18	minus	LbrM.15	325018	70M	LbrM.15.tRNA2
4130-18	plus	LbrM.31	64397	24M	no_feature
4138-18	plus	LbrM.09	404126	33M	no_feature
4137-18	plus	LbrM.06	334270	73M	no_feature
4148-18	minus	LbrM.23	216881	20M	LbrM.23.tRNA9
4152-18	plus	LbrM.09	395425	50M	LbrM.09.rRNA1
4158-18	plus	LbrM.11	63612	30M	no_feature
4169-18	plus	LbrM.06	334165	47M	no_feature
4163-18	minus	LbrM.17	296226	70M	LbrM.17.tRNA1
4178-18	minus	LbrM.17	296264	32M	LbrM.17.tRNA1
4193-18	plus	LbrM.31	64549	20M	no_feature
4195-18	minus	LbrM.24	659384	34M	LbrM.24.tRNA5
4210-18	minus	LbrM.00	463813	28M	LbrM.27.rRNA1
4212-18	minus	LbrM.16	442117	24M	LbrM.16.tRNA1
4214-18	minus	LbrM.35	1083395	57M	ambiguous[exon_LbrM.35.snoRNA2-1+exon_LbrM.35.snoRNA1-1]
4217-18	plus	LbrM.06	334069	55M	no_feature
4215-18	minus	LbrM.24	659349	4S69M	LbrM.24.tRNA5
4232-18	minus	LbrM.16	442118	1S23M	LbrM.16.tRNA1
4229-18	plus	LbrM.06	334278	4S48M	no_feature
4235-18	plus	LbrM.11	68863	23M	LbrM.11.tRNA2
4246-18	plus	LbrM.06	334070	55M	no_feature
4250-18	minus	LbrM.05	350254	25M	no_feature
4251-18	minus	LbrM.05	350061	43M	no_feature
4253-18	minus	LbrM.23	216886	31M	LbrM.23.tRNA9
4254-18	plus	LbrM.06	334268	65M	no_feature
4256-18	minus	LbrM.09	403627	56M	no_feature
4257-18	minus	LbrM.11	68722	22M	LbrM.11.tRNA1
4261-18	plus	LbrM.06	334370	24M	no_feature
4258-18	minus	LbrM.24	659345	73M	LbrM.24.tRNA5
4270-18	minus	LbrM.17	296241	43M	LbrM.17.tRNA1
4279-17	plus	LbrM.06	334096	49M	no_feature
4285-17	plus	LbrM.06	334041	12S24M	no_feature
4290-17	plus	LbrM.23	215944	44M	LbrM.23.snRNA1
4299-17	plus	LbrM.21	430743	55M	LbrM.21.rRNA1
4314-17	plus	LbrM.06	334267	59M	no_feature
4333-17	minus	LbrM.33	105820	22M	LbrM.33.tRNA1
4334-17	minus	LbrM.21	159459	22M	LbrM.21.tRNA1
4335-17	minus	LbrM.00	463662	41M	LbrM.27.rRNA1
4338-17	plus	LbrM.06	334068	51M	no_feature
4337-17	plus	LbrM.06	334271	58M	no_feature
4347-17	plus	LbrM.06	334247	36M	no_feature
4350-17	plus	LbrM.15	324914	50M	ambiguous[exon_LbrM.15.tRNA1-1+exon_LbrM.15.rRNA1-1]
4349-17	minus	LbrM.00	607732	67M	no_feature
4359-17	minus	LbrM.17	296262	34M	LbrM.17.tRNA1
4365-17	minus	LbrM.33	105787	33M	LbrM.33.tRNA1
4364-17	plus	LbrM.06	334274	52M	no_feature
4368-17	minus	LbrM.23	216108	21M	LbrM.23.tRNA5
4375-17	plus	LbrM.09	403989	28M	LbrM.09.tRNA6
4382-17	plus	LbrM.23	217032	32M1S	LbrM.23.tRNA10
4389-17	minus	LbrM.00	463696	46M	LbrM.27.rRNA1
4391-17	minus	LbrM.16	442108	33M	LbrM.16.tRNA1
4390-17	plus	LbrM.06	334298	79M	no_feature
4394-17	minus	LbrM.00	463662	54M	LbrM.27.rRNA1
4397-17	plus	LbrM.23	215945	43M	LbrM.23.snRNA1
4400-17	minus	LbrM.16	442130	31M	LbrM.16.tRNA1
4407-17	minus	LbrM.23	215749	22M	LbrM.23.tRNA4
4416-17	minus	LbrM.05	350174	27M	no_feature
4423-17	plus	LbrM.11	68854	24M	LbrM.11.tRNA2
4434-17	plus	LbrM.06	334063	61M	no_feature
4436-17	minus	LbrM.35	2472855	1S30M	LbrM.35.tRNA5
4439-17	plus	LbrM.06	334041	10S24M	no_feature
4446-17	plus	LbrM.35	1039977	22M	LbrM.35.tRNA1
4449-17	minus	LbrM.24	659383	35M	LbrM.24.tRNA5
4451-17	minus	LbrM.00	463662	26M	LbrM.27.rRNA1
4454-17	plus	LbrM.17	296409	44M2S	LbrM.17.tRNA2
4467-17	minus	LbrM.15	325052	35M	LbrM.15.tRNA2
4475-17	minus	LbrM.23	216069	22M	LbrM.23.tRNA5
4474-17	minus	LbrM.17	296264	32M	LbrM.17.tRNA1
4478-17	minus	LbrM.24	659383	35M	LbrM.24.tRNA5
4483-17	plus	LbrM.06	334075	44M	no_feature
4492-17	minus	LbrM.15	325052	34M	LbrM.15.tRNA2
4496-17	minus	LbrM.23	216881	35M	LbrM.23.tRNA9
4497-17	minus	LbrM.31	1384267	25M	LbrM.31.tRNA5
4500-17	minus	LbrM.16	442089	52M	LbrM.16.tRNA1
4505-17	minus	LbrM.00	463777	38M	LbrM.27.rRNA1
4506-17	plus	LbrM.23	39712	54M	no_feature
4507-17	plus	LbrM.06	334320	46M	no_feature
4515-17	minus	LbrM.00	463898	21M	LbrM.27.rRNA1
4517-17	plus	LbrM.26	646675	51M	LbrM.26.snoRNA13
4520-17	minus	LbrM.16	442117	24M	LbrM.16.tRNA1
4521-17	minus	LbrM.35	2438694	45M	no_feature
4525-17	minus	LbrM.23	215765	21M	LbrM.23.tRNA4
4531-17	plus	LbrM.24	600448	56M	LbrM.24.tRNA2
4533-17	plus	LbrM.21	430743	57M	LbrM.21.rRNA1
4541-17	plus	LbrM.21	430718	46M	LbrM.21.rRNA1
4546-17	plus	LbrM.06	334066	60M	no_feature
4549-17	plus	LbrM.02	287414	22M	no_feature
4560-17	minus	LbrM.09	403825	40M	no_feature
4561-17	plus	LbrM.31	251958	24M	LbrM.31.tRNA1
4566-17	minus	LbrM.23	216854	27M	LbrM.23.tRNA9
4567-17	minus	LbrM.00	463776	26M	LbrM.27.rRNA1
4569-17	minus	LbrM.00	463630	25M	LbrM.27.rRNA1
4570-17	minus	LbrM.24	659386	30M2S	LbrM.24.tRNA5
4573-17	minus	LbrM.00	463724	78M	LbrM.27.rRNA1
4575-17	minus	LbrM.24	659384	34M1S	LbrM.24.tRNA5
4577-17	plus	LbrM.20.1	1085175	59M	no_feature
4576-17	plus	LbrM.00	424514	36M	no_feature
4578-17	plus	LbrM.06	334158	27M	no_feature
4580-17	plus	LbrM.23	39289	46M	no_feature
4583-17	plus	LbrM.09	395608	44M	LbrM.09.tRNA4
4581-17	minus	LbrM.21	159272	14M1I38M	no_feature
4592-17	minus	LbrM.00	464078	21M	LbrM.27.rRNA1
4610-16	minus	LbrM.11	63483	21M	no_feature
4609-16	minus	LbrM.00	463776	44M	LbrM.27.rRNA1
4611-16	minus	LbrM.00	463728	45M	LbrM.27.rRNA1
4614-16	plus	LbrM.26	583891	43M	LbrM.26.snoRNA3
4618-16	minus	LbrM.15	325020	68M	LbrM.15.tRNA2
4626-16	plus	LbrM.06	334270	55M1S	no_feature
4621-16	minus	LbrM.17	296227	4S69M	LbrM.17.tRNA1
4629-16	minus	LbrM.24	659364	54M	LbrM.24.tRNA5
4634-16	minus	LbrM.24	659383	35M	LbrM.24.tRNA5
4638-16	plus	LbrM.09	395278	25M	LbrM.09.tRNA3
4640-16	minus	LbrM.16	442117	24M1S	LbrM.16.tRNA1
4642-16	plus	LbrM.15	324915	66M	ambiguous[exon_LbrM.15.tRNA1-1+exon_LbrM.15.rRNA1-1]
4648-16	minus	LbrM.15	325017	35M	LbrM.15.tRNA2
4647-16	minus	LbrM.17	296264	32M	LbrM.17.tRNA1
4649-16	plus	LbrM.09	395444	32M	LbrM.09.rRNA1
4654-16	minus	LbrM.16	442117	24M	LbrM.16.tRNA1
4661-16	plus	LbrM.06	334365	31M	no_feature
4663-16	minus	LbrM.33	89697	46M	no_feature
4657-16	minus	LbrM.16	442089	1S64M	LbrM.16.tRNA1
4672-16	plus	LbrM.31	251958	24M	LbrM.31.tRNA1
4684-16	minus	LbrM.05	350254	63M	no_feature
4687-16	minus	LbrM.23	216852	45M	LbrM.23.tRNA9
4691-16	minus	LbrM.27	1110933	21M	no_feature
4702-16	plus	LbrM.06	334274	49M3S	no_feature
4709-16	plus	LbrM.21	430736	58M	LbrM.21.rRNA1
4710-16	minus	LbrM.35	1039561	22M	LbrM.35.snRNA1
4712-16	plus	LbrM.06	334929	48M	no_feature
4724-16	plus	LbrM.09	395505	28M	LbrM.09.rRNA1
4727-16	minus	LbrM.16	442117	24M	LbrM.16.tRNA1
4726-16	minus	LbrM.35	1083395	55M	ambiguous[exon_LbrM.35.snoRNA2-1+exon_LbrM.35.snoRNA1-1]
4728-16	minus	LbrM.35	1039571	52M	LbrM.35.snRNA1
4741-16	minus	LbrM.24	659383	33M	LbrM.24.tRNA5
4756-16	minus	LbrM.23	216882	33M	LbrM.23.tRNA9
4763-16	plus	LbrM.09	403989	31M	LbrM.09.tRNA6
4776-16	plus	LbrM.06	334272	72M	no_feature
4781-16	plus	LbrM.06	334267	68M	no_feature
4786-16	plus	LbrM.26	583752	68M	LbrM.26.snoRNA2
4789-16	plus	LbrM.06	334100	45M	no_feature
4790-16	plus	LbrM.26	584476	48M	ambiguous[exon_LbrM.26.snoRNA7-1+exon_LbrM.26.snoRNA12-1+exon_LbrM.26.snoRNA9-1+exon_LbrM.26.snoRNA10-1+exon_LbrM.26.snoRNA11-1+exon_LbrM.26.snoRNA8-1]
4803-16	plus	LbrM.11	341096	31M	LbrM.11.tRNA5
4810-16	minus	LbrM.09	403500	30M	LbrM.09.tRNA5
4812-16	minus	LbrM.23	216852	52M	LbrM.23.tRNA9
4813-16	minus	LbrM.09	403811	70M	no_feature
4819-16	minus	LbrM.23	216071	20M	LbrM.23.tRNA5
4829-16	plus	LbrM.06	334265	62M	no_feature
4838-16	plus	LbrM.15	324916	32M	ambiguous[exon_LbrM.15.tRNA1-1+exon_LbrM.15.rRNA1-1]
4841-16	plus	LbrM.06	334270	59M	no_feature
4844-16	plus	LbrM.06	334265	68M	no_feature
4846-16	plus	LbrM.06	334263	63M	no_feature
4852-16	plus	LbrM.06	334084	43M	no_feature
4857-16	minus	LbrM.05	350209	26M	no_feature
4860-16	plus	LbrM.06	334262	64M	no_feature
4865-16	plus	LbrM.09	404116	44M	no_feature
4866-16	plus	LbrM.05	350457	22M	ambiguous[exon_LbrM.05.tRNA1-1+exon_LbrM.05.rRNA1-1]
4881-16	plus	LbrM.06	334175	27M	no_feature
4884-16	plus	LbrM.06	334072	48M	no_feature
4892-16	minus	LbrM.09	403530	28M	LbrM.09.tRNA5
4894-16	plus	LbrM.00	424522	34M	no_feature
4897-16	minus	LbrM.09	403498	28M	LbrM.09.tRNA5
4898-16	plus	LbrM.11	68851	35M	LbrM.11.tRNA2
4904-16	plus	LbrM.06	334370	23M	no_feature
4906-16	plus	LbrM.06	334179	39M	no_feature
4914-16	plus	LbrM.06	334170	48M	no_feature
4916-16	minus	LbrM.09	403848	25M	no_feature
4918-16	minus	LbrM.35	1040659	21M	LbrM.35.tRNA2
4930-16	plus	LbrM.11	63623	25M1S	no_feature
4931-16	plus	LbrM.06	334065	60M	no_feature
4927-16	minus	LbrM.24	659345	73M	LbrM.24.tRNA5
4935-16	plus	LbrM.15	324919	26M	ambiguous[exon_LbrM.15.tRNA1-1+exon_LbrM.15.rRNA1-1]
4934-16	minus	LbrM.17	296264	31M	LbrM.17.tRNA1
4949-16	minus	LbrM.23	216852	52M	LbrM.23.tRNA9
4948-16	minus	LbrM.20.1	420300	46M	LbrM.20.1.tRNA4
4960-16	plus	LbrM.23	217038	26M2S	LbrM.23.tRNA10
4964-16	minus	LbrM.15	325037	51M	LbrM.15.tRNA2
4966-16	plus	LbrM.17	296549	36M2S	LbrM.17.tRNA3
4970-16	plus	LbrM.06	334277	40M	no_feature
4971-16	minus	LbrM.23	215549	46M	LbrM.23.rRNA1
4978-16	plus	LbrM.06	334088	32M	no_feature
4990-15	minus	LbrM.00	463923	36M	LbrM.27.rRNA1
4992-15	plus	LbrM.06	334274	52M	no_feature
4997-15	plus	LbrM.06	334050	54M	no_feature
5005-15	plus	LbrM.06	334274	62M	no_feature
5004-15	plus	LbrM.09	404124	36M1S	no_feature
5008-15	minus	LbrM.00	464079	20M	LbrM.27.rRNA1
5007-15	minus	LbrM.33	105814	46M	LbrM.33.tRNA1
5011-15	minus	LbrM.35	2438694	46M	no_feature
5017-15	minus	LbrM.11	68663	13M2D45M	LbrM.11.tRNA1
5020-15	plus	LbrM.08	266907	25M	no_feature
5025-15	minus	LbrM.33	105820	21M	LbrM.33.tRNA1
5024-15	plus	LbrM.06	334041	12S43M	no_feature
5028-15	plus	LbrM.06	334281	62M	no_feature
5029-15	minus	LbrM.00	607765	49M	no_feature
5026-15	minus	LbrM.16	442089	1S59M	LbrM.16.tRNA1
5032-15	minus	LbrM.00	463663	25M	LbrM.27.rRNA1
5041-15	minus	LbrM.16	442120	3S21M	LbrM.16.tRNA1
5044-15	plus	LbrM.06	334324	70M	no_feature
5050-15	plus	LbrM.06	334267	70M	no_feature
5054-15	minus	LbrM.33	105826	26M	LbrM.33.tRNA1
5058-15	plus	LbrM.34	1589084	59M	no_feature
5061-15	plus	LbrM.26	583155	40M	no_feature
5064-15	plus	LbrM.06	334345	31M	no_feature
5063-15	minus	LbrM.17	296228	68M	LbrM.17.tRNA1
5071-15	plus	LbrM.23	217026	38M2S	LbrM.23.tRNA10
5075-15	plus	LbrM.06	334274	52M	no_feature
5087-15	minus	LbrM.16	442117	24M	LbrM.16.tRNA1
5089-15	plus	LbrM.06	334273	72M	no_feature
5099-15	plus	LbrM.30	397252	20M	no_feature
5110-15	plus	LbrM.06	334186	29M	no_feature
5109-15	minus	LbrM.00	463847	78M	LbrM.27.rRNA1
5114-15	plus	LbrM.09	395643	37M	LbrM.09.tRNA4
5116-15	minus	LbrM.31	582598	34M	LbrM.31.tRNA3
5126-15	minus	LbrM.09	403530	36M	LbrM.09.tRNA5
5127-15	plus	LbrM.11	68863	23M	LbrM.11.tRNA2
5144-15	plus	LbrM.06	334365	21M	no_feature
5151-15	plus	LbrM.06	334041	9S63M	no_feature
5163-15	minus	LbrM.09	403530	36M14S	LbrM.09.tRNA5
5165-15	plus	LbrM.06	334062	66M	no_feature
5169-15	plus	LbrM.23	216367	21M	LbrM.23.tRNA7
5168-15	plus	LbrM.17	296559	26M2S	LbrM.17.tRNA3
5171-15	plus	LbrM.06	335298	59M	no_feature
5183-15	plus	LbrM.06	334257	81M	no_feature
5188-15	plus	LbrM.06	334062	47M	no_feature
5197-15	minus	LbrM.11	63444	22M	no_feature
5198-15	minus	LbrM.09	403493	53M	LbrM.09.tRNA5
5207-15	minus	LbrM.15	325019	33M	LbrM.15.tRNA2
5208-15	plus	LbrM.06	334269	65M	no_feature
5219-15	plus	LbrM.09	403988	32M	LbrM.09.tRNA6
5227-15	plus	LbrM.06	334270	48M	no_feature
5226-15	minus	LbrM.05	350105	63M	no_feature
5229-15	plus	LbrM.23	215946	42M	LbrM.23.snRNA1
5228-15	minus	LbrM.24	659386	2S32M	LbrM.24.tRNA5
5234-15	minus	LbrM.15	325018	34M	LbrM.15.tRNA2
5264-15	plus	LbrM.06	334041	5S42M	no_feature
5268-15	plus	LbrM.35	1039999	31M	LbrM.35.tRNA1
5276-15	plus	LbrM.06	334262	73M	no_feature
5284-15	plus	LbrM.11	68943	35M	LbrM.11.tRNA3
5303-15	minus	LbrM.31	1384323	25M	LbrM.31.tRNA5
5306-15	minus	LbrM.23	215418	67M	LbrM.23.tRNA3
5313-15	plus	LbrM.06	334187	28M	no_feature
5311-15	plus	LbrM.06	334272	60M	no_feature
5315-15	minus	LbrM.00	463627	5S61M	LbrM.27.rRNA1
5325-15	minus	LbrM.05	350211	71M	no_feature
5334-15	plus	LbrM.27	382459	45M	no_feature
5338-15	plus	LbrM.06	334277	41M	no_feature
5336-15	minus	LbrM.24	659349	4S69M	LbrM.24.tRNA5
5349-15	plus	LbrM.06	334273	67M	no_feature
5352-15	plus	LbrM.09	403995	22M	LbrM.09.tRNA6
5351-15	plus	LbrM.06	334278	48M	no_feature
5354-15	plus	LbrM.06	334274	52M	no_feature
5362-15	plus	LbrM.06	334262	82M	no_feature
5370-15	plus	LbrM.24	600451	32M	LbrM.24.tRNA2
5385-15	minus	LbrM.17	296264	32M	LbrM.17.tRNA1
5382-15	plus	LbrM.23	217000	64M3S	LbrM.23.tRNA10
5391-15	minus	LbrM.17	296262	1S34M	LbrM.17.tRNA1
5395-15	plus	LbrM.06	334346	48M	no_feature
5400-15	plus	LbrM.23	38994	48M	no_feature
5401-15	plus	LbrM.06	334073	46M	no_feature
5405-15	minus	LbrM.23	216109	20M	LbrM.23.tRNA5
5403-15	plus	LbrM.06	334267	59M	no_feature
5408-15	minus	LbrM.00	463182	25M1S	no_feature
5410-15	plus	LbrM.06	334269	70M	no_feature
5411-15	plus	LbrM.06	334274	52M	no_feature
5412-15	minus	LbrM.24	659387	4S31M	LbrM.24.tRNA5
5417-15	plus	LbrM.06	334280	43M	no_feature
5416-15	minus	LbrM.23	215414	71M	LbrM.23.tRNA3
5422-15	plus	LbrM.06	335316	42M	no_feature
5429-15	minus	LbrM.11	340936	24M	LbrM.11.tRNA4
5437-14	minus	LbrM.00	464049	50M	LbrM.27.rRNA1
5445-14	plus	LbrM.21	430744	48M	LbrM.21.rRNA1
5446-14	minus	LbrM.16	442117	24M	LbrM.16.tRNA1
5448-14	minus	LbrM.16	442117	24M	LbrM.16.tRNA1
5454-14	plus	LbrM.06	334248	1S78M	no_feature
5462-14	plus	LbrM.06	334247	79M	no_feature
5463-14	plus	LbrM.31	64506	24M	no_feature
5465-14	minus	LbrM.24	659387	29M	LbrM.24.tRNA5
5469-14	minus	LbrM.16	442089	2S49M	LbrM.16.tRNA1
5477-14	minus	LbrM.17	296267	27M	LbrM.17.tRNA1
5478-14	plus	LbrM.06	334274	52M	no_feature
5487-14	minus	LbrM.16	442089	1S49M	LbrM.16.tRNA1
5499-14	plus	LbrM.06	334270	47M	no_feature
5501-14	plus	LbrM.00	424522	30M	no_feature
5507-14	minus	LbrM.00	464035	65M	LbrM.27.rRNA1
5511-14	plus	LbrM.23	217025	37M	LbrM.23.tRNA10
5531-14	plus	LbrM.23	217025	39M1S	LbrM.23.tRNA10
5542-14	minus	LbrM.31	251585	24M	LbrM.31.snRNA1
5547-14	minus	LbrM.00	463077	43M	no_feature
5551-14	minus	LbrM.00	463627	21S24M	LbrM.27.rRNA1
5557-14	plus	LbrM.17	296407	46M1S	LbrM.17.tRNA2
5556-14	minus	LbrM.24	659345	73M	LbrM.24.tRNA5
5564-14	minus	LbrM.11	68492	28M	LbrM.11.rRNA1
5563-14	plus	LbrM.09	404120	40M	no_feature
5572-14	minus	LbrM.23	216070	24M	LbrM.23.tRNA5
5576-14	plus	LbrM.06	334274	52M	no_feature
5582-14	plus	LbrM.26	584480	44M	ambiguous[exon_LbrM.26.snoRNA7-1+exon_LbrM.26.snoRNA12-1+exon_LbrM.26.snoRNA9-1+exon_LbrM.26.snoRNA10-1+exon_LbrM.26.snoRNA11-1+exon_LbrM.26.snoRNA8-1]
5581-14	minus	LbrM.17	296263	33M	LbrM.17.tRNA1
5583-14	minus	LbrM.16	442128	33M	LbrM.16.tRNA1
5584-14	minus	LbrM.15	325020	68M	LbrM.15.tRNA2
5585-14	minus	LbrM.23	216843	1S38M	LbrM.23.tRNA9
5586-14	plus	LbrM.06	334158	38M	no_feature
5589-14	minus	LbrM.24	659386	32M	LbrM.24.tRNA5
5590-14	minus	LbrM.05	350235	44M	no_feature
5599-14	minus	LbrM.21	159477	21M	LbrM.21.tRNA1
5601-14	plus	LbrM.24	600481	22M	LbrM.24.tRNA2
5608-14	minus	LbrM.17	296229	66M	LbrM.17.tRNA1
5614-14	plus	LbrM.35	996627	23M	no_feature
5616-14	plus	LbrM.09	403988	22M1D9M	LbrM.09.tRNA6
5617-14	minus	LbrM.17	296266	1S30M	LbrM.17.tRNA1
5620-14	plus	LbrM.15	324914	28M	ambiguous[exon_LbrM.15.tRNA1-1+exon_LbrM.15.rRNA1-1]
5621-14	minus	LbrM.05	350237	80M	no_feature
5622-14	minus	LbrM.24	659345	36M1D1M1D34M	LbrM.24.tRNA5
5630-14	minus	LbrM.15	325052	22M	LbrM.15.tRNA2
5637-14	minus	LbrM.24	659386	32M	LbrM.24.tRNA5
5648-14	minus	LbrM.24	659386	32M	LbrM.24.tRNA5
5650-14	plus	LbrM.06	334275	67M	no_feature
5655-14	plus	LbrM.23	217000	25M	LbrM.23.tRNA10
5656-14	minus	LbrM.11	68710	26M	LbrM.11.tRNA1
5668-14	minus	LbrM.00	463655	33M	LbrM.27.rRNA1
5667-14	minus	LbrM.24	659383	35M	LbrM.24.tRNA5
5669-14	plus	LbrM.06	334050	22M	no_feature
5672-14	minus	LbrM.16	442106	30M	LbrM.16.tRNA1
5674-14	minus	LbrM.24	659363	47M	LbrM.24.tRNA5
5678-14	plus	LbrM.06	334274	52M	no_feature
5682-14	plus	LbrM.06	334288	37M	no_feature
5685-14	minus	LbrM.31	582564	67M	LbrM.31.tRNA3
5695-14	minus	LbrM.00	463689	53M	LbrM.27.rRNA1
5700-14	plus	LbrM.32	6025	56M	LbrM.32.0010
5699-14	plus	LbrM.35	505944	37M1S	no_feature
5702-14	minus	LbrM.24	659385	1S33M	LbrM.24.tRNA5
5708-14	plus	LbrM.31	1384189	36M	LbrM.31.tRNA4
5712-14	plus	LbrM.06	334247	27M	no_feature
5709-14	plus	LbrM.05	350414	55M	ambiguous[exon_LbrM.05.tRNA1-1+exon_LbrM.05.rRNA1-1]
5713-14	plus	LbrM.31	582475	25M	LbrM.31.tRNA2
5717-14	minus	LbrM.35	1040497	33M	no_feature
5724-14	plus	LbrM.26	584926	37M	no_feature
5729-14	minus	LbrM.15	325052	26M	LbrM.15.tRNA2
5727-14	plus	LbrM.20.1	420040	5S22M51S	LbrM.20.1.tRNA2
5739-14	plus	LbrM.06	334062	44M	no_feature
5747-14	plus	LbrM.09	395482	36M	LbrM.09.rRNA1
5750-14	minus	LbrM.23	215755	25M	LbrM.23.tRNA4
5752-14	plus	LbrM.06	334069	51M	no_feature
5758-14	plus	LbrM.06	334041	9S24M	no_feature
5759-14	plus	LbrM.06	334116	37M	no_feature
5762-14	minus	LbrM.24	659348	69M	LbrM.24.tRNA5
5766-14	plus	LbrM.06	334261	66M	no_feature
5772-14	minus	LbrM.00	463642	39M	LbrM.27.rRNA1
5788-14	plus	LbrM.06	334258	71M	no_feature
5795-14	minus	LbrM.00	463664	42M	LbrM.27.rRNA1
5798-14	plus	LbrM.35	512494	23M	no_feature
5801-14	plus	LbrM.06	334320	47M	no_feature
5803-14	plus	LbrM.06	334295	31M	no_feature
5806-14	minus	LbrM.15	325058	29M	LbrM.15.tRNA2
5817-14	minus	LbrM.00	463659	64M	LbrM.27.rRNA1
5823-14	minus	LbrM.33	105947	26M	LbrM.33.tRNA2
5824-14	minus	LbrM.00	464026	29M	LbrM.27.rRNA1
5821-14	minus	LbrM.24	659346	61M	LbrM.24.tRNA5
5826-14	plus	LbrM.08	18114	38M	no_feature
5827-14	minus	LbrM.32	1076748	85M	no_feature
5829-14	plus	LbrM.06	334267	59M	no_feature
5840-14	minus	LbrM.31	582607	25M	LbrM.31.tRNA3
5843-14	plus	LbrM.23	216993	33M	LbrM.23.tRNA10
5845-14	plus	LbrM.09	395636	43M	LbrM.09.tRNA4
5846-14	minus	LbrM.24	659382	36M	LbrM.24.tRNA5
5848-14	minus	LbrM.00	463274	76M	no_feature
5850-14	minus	LbrM.23	216071	22M	LbrM.23.tRNA5
5855-14	minus	LbrM.20.1	1249623	25M	LbrM.20.1.tRNA7
5857-14	minus	LbrM.16	442096	52M	LbrM.16.tRNA1
5863-14	minus	LbrM.17	296262	1S34M	LbrM.17.tRNA1
5867-14	minus	LbrM.00	463662	34M	LbrM.27.rRNA1
5868-14	minus	LbrM.24	659345	21M	LbrM.24.tRNA5
5872-14	plus	LbrM.06	334304	40M	no_feature
5875-14	minus	LbrM.17	296262	34M	LbrM.17.tRNA1
5886-14	minus	LbrM.20.1	1249625	23M	LbrM.20.1.tRNA7
5884-14	plus	LbrM.17	296549	36M2S	LbrM.17.tRNA3
5890-14	plus	LbrM.06	334365	47M	no_feature
5899-14	minus	LbrM.24	659383	35M	LbrM.24.tRNA5
5908-14	plus	LbrM.09	395426	49M	LbrM.09.rRNA1
5910-14	plus	LbrM.11	341111	26M	LbrM.11.tRNA5
5911-14	minus	LbrM.00	463627	20S32M	LbrM.27.rRNA1
5913-14	minus	LbrM.17	296244	14M2D36M	LbrM.17.tRNA1
5918-14	plus	LbrM.06	334274	52M	no_feature
5928-14	plus	LbrM.06	334154	48M	no_feature
5931-14	plus	LbrM.06	334094	26M	no_feature
5937-14	plus	LbrM.09	403989	21M2D15M	LbrM.09.tRNA6
5942-14	plus	LbrM.06	334274	19M3D30M	no_feature
5964-13	plus	LbrM.06	334087	48M	no_feature
5967-13	plus	LbrM.09	403994	26M	LbrM.09.tRNA6
5969-13	plus	LbrM.11	68851	3S37M	LbrM.11.tRNA2
5975-13	minus	LbrM.24	659383	35M	LbrM.24.tRNA5
5979-13	minus	LbrM.33	105945	28M	LbrM.33.tRNA2
5988-13	minus	LbrM.24	659346	72M	LbrM.24.tRNA5
5992-13	minus	LbrM.19	637283	40M	LbrM.19.1601
5993-13	minus	LbrM.15	325016	1S36M	LbrM.15.tRNA2
5995-13	minus	LbrM.09	403501	25M	LbrM.09.tRNA5
5999-13	plus	LbrM.21	430756	26M	LbrM.21.rRNA1
5998-13	plus	LbrM.26	584583	55M	ambiguous[exon_LbrM.26.snoRNA7-1+exon_LbrM.26.snoRNA12-1+exon_LbrM.26.snoRNA11-1+exon_LbrM.26.snoRNA8-1]
6000-13	minus	LbrM.31	582596	30M	LbrM.31.tRNA3
6001-13	plus	LbrM.06	334273	71M	no_feature
6005-13	plus	LbrM.00	390857	25M2I29M	LbrM.25.snoRNA1
6007-13	plus	LbrM.27	382461	43M	no_feature
6008-13	plus	LbrM.06	334041	12S42M	no_feature
6006-13	minus	LbrM.17	296224	1S72M	LbrM.17.tRNA1
6010-13	plus	LbrM.09	404096	36M	no_feature
6028-13	plus	LbrM.06	334320	45M	no_feature
6031-13	minus	LbrM.24	659386	24M	LbrM.24.tRNA5
6033-13	minus	LbrM.06	69188	2S43M	no_feature
6034-13	plus	LbrM.06	334171	47M	no_feature
6042-13	plus	LbrM.06	334164	51M	no_feature
6044-13	plus	LbrM.09	404123	35M	no_feature
6057-13	minus	LbrM.24	659383	35M	LbrM.24.tRNA5
6056-13	minus	LbrM.15	325018	70M	LbrM.15.tRNA2
6058-13	minus	LbrM.16	442096	57M	LbrM.16.tRNA1
6061-13	minus	LbrM.21	169984	7S21M15S	no_feature
6069-13	plus	LbrM.31	64381	53M	no_feature
6070-13	plus	LbrM.06	334274	66M	no_feature
6082-13	plus	LbrM.06	334344	50M	no_feature
6075-13	minus	LbrM.24	659345	1S35M2D36M	LbrM.24.tRNA5
6086-13	plus	LbrM.15	324914	51M	ambiguous[exon_LbrM.15.tRNA1-1+exon_LbrM.15.rRNA1-1]
6092-13	plus	LbrM.06	334155	47M	no_feature
6093-13	minus	LbrM.00	463672	51M	LbrM.27.rRNA1
6111-13	plus	LbrM.06	334100	23M	no_feature
6112-13	plus	LbrM.23	217027	37M2S	LbrM.23.tRNA10
6115-13	plus	LbrM.06	334267	59M	no_feature
6123-13	plus	LbrM.06	334264	64M	no_feature
6129-13	minus	LbrM.33	105820	20M	LbrM.33.tRNA1
6135-13	plus	LbrM.06	334275	63M	no_feature
6152-13	minus	LbrM.09	403496	33M1S	LbrM.09.tRNA5
6151-13	minus	LbrM.24	659386	32M1S	LbrM.24.tRNA5
6163-13	minus	LbrM.09	403493	35M	LbrM.09.tRNA5
6164-13	minus	LbrM.24	659383	35M	LbrM.24.tRNA5
6166-13	plus	LbrM.15	324915	32M	ambiguous[exon_LbrM.15.tRNA1-1+exon_LbrM.15.rRNA1-1]
6165-13	minus	LbrM.05	350209	73M	no_feature
6170-13	plus	LbrM.06	334345	20M	no_feature
6172-13	plus	LbrM.06	334280	1S44M	no_feature
6173-13	minus	LbrM.17	296263	33M1S	LbrM.17.tRNA1
6176-13	plus	LbrM.11	68851	1S37M1S	LbrM.11.tRNA2
6178-13	minus	LbrM.15	325016	1S36M	LbrM.15.tRNA2
6183-13	plus	LbrM.06	334180	35M	no_feature
6182-13	plus	LbrM.06	334259	74M	no_feature
6186-13	plus	LbrM.06	334065	43M	no_feature
6187-13	plus	LbrM.06	334274	43M	no_feature
6189-13	minus	LbrM.24	659345	35M2D36M	LbrM.24.tRNA5
6197-13	minus	LbrM.17	296262	33M1S	LbrM.17.tRNA1
6206-13	minus	LbrM.00	463640	48M	LbrM.27.rRNA1
6200-13	minus	LbrM.24	659350	68M	LbrM.24.tRNA5
6210-13	plus	LbrM.06	334182	36M	no_feature
6214-13	minus	LbrM.16	442095	66M	LbrM.16.tRNA1
6209-13	minus	LbrM.24	659347	2S71M	LbrM.24.tRNA5
6220-13	plus	LbrM.06	334346	55M	no_feature
6222-13	plus	LbrM.06	334289	56M	no_feature
6223-13	minus	LbrM.05	350233	84M	no_feature
6227-13	plus	LbrM.06	334257	70M	no_feature
6232-13	minus	LbrM.09	403492	1S38M	LbrM.09.tRNA5
6237-13	plus	LbrM.06	334251	73M	no_feature
6242-13	minus	LbrM.17	296241	47M	LbrM.17.tRNA1
6247-13	minus	LbrM.17	296224	49M	LbrM.17.tRNA1
6271-13	plus	LbrM.06	334274	52M	no_feature
6272-13	plus	LbrM.06	334276	2S50M	no_feature
6278-13	plus	LbrM.06	334120	52M	no_feature
6282-13	minus	LbrM.21	159470	23M	LbrM.21.tRNA1
6283-13	minus	LbrM.24	659345	73M	LbrM.24.tRNA5
6294-13	plus	LbrM.06	334274	49M3S	no_feature
6297-13	plus	LbrM.06	334041	9S29M	no_feature
6298-13	minus	LbrM.17	296268	4S28M	LbrM.17.tRNA1
6307-13	plus	LbrM.06	334041	10S32M	no_feature
6310-13	plus	LbrM.06	334370	20M	no_feature
6314-13	minus	LbrM.24	659386	32M	LbrM.24.tRNA5
6317-13	minus	LbrM.00	463655	53M	LbrM.27.rRNA1
6322-13	plus	LbrM.35	512494	32M2S	no_feature
6329-13	minus	LbrM.24	659383	35M	LbrM.24.tRNA5
6343-13	plus	LbrM.06	334041	2S44M	no_feature
6346-13	plus	LbrM.06	334274	52M	no_feature
6348-13	plus	LbrM.06	334274	80M	no_feature
6355-13	plus	LbrM.06	334062	45M	no_feature
6362-13	minus	LbrM.17	296267	1S29M	LbrM.17.tRNA1
6364-13	plus	LbrM.06	334338	56M	no_feature
6367-13	plus	LbrM.06	334274	49M1S	no_feature
6370-13	minus	LbrM.24	659346	71M	LbrM.24.tRNA5
6378-13	plus	LbrM.06	334272	57M	no_feature
6379-13	minus	LbrM.05	350211	43M	no_feature
6381-13	minus	LbrM.00	463662	48M	LbrM.27.rRNA1
6386-13	minus	LbrM.24	659386	32M	LbrM.24.tRNA5
6387-13	minus	LbrM.00	463642	71M	LbrM.27.rRNA1
6399-13	plus	LbrM.06	334288	36M	no_feature
6401-13	minus	LbrM.15	325033	44M	LbrM.15.tRNA2
6406-13	plus	LbrM.15	324914	54M	ambiguous[exon_LbrM.15.tRNA1-1+exon_LbrM.15.rRNA1-1]
6404-13	plus	LbrM.06	334268	75M	no_feature
6408-13	minus	LbrM.00	463662	46M	LbrM.27.rRNA1
6421-13	plus	LbrM.06	334042	42M	no_feature
6420-13	plus	LbrM.06	334264	73M	no_feature
6437-13	plus	LbrM.00	814261	21M	no_feature
6434-13	minus	LbrM.15	325017	71M	LbrM.15.tRNA2
6440-13	minus	LbrM.24	659345	50M	LbrM.24.tRNA5
6458-13	minus	LbrM.00	463663	58M	LbrM.27.rRNA1
6464-13	plus	LbrM.06	334261	79M	no_feature
6469-13	plus	LbrM.06	334274	48M	no_feature
6468-13	plus	LbrM.08	266903	36M	no_feature
6472-13	plus	LbrM.06	335231	22M	no_feature
6473-13	minus	LbrM.17	296262	34M	LbrM.17.tRNA1
6470-13	minus	LbrM.27	1149373	1S61M	no_feature
6487-13	plus	LbrM.09	395608	54M	LbrM.09.tRNA4
6493-13	minus	LbrM.00	463813	21M	LbrM.27.rRNA1
6492-13	plus	LbrM.23	217000	63M	LbrM.23.tRNA10
6500-13	plus	LbrM.06	334272	59M	no_feature
6507-13	minus	LbrM.05	350111	48M	no_feature
6508-13	minus	LbrM.05	350184	48M	no_feature
6515-13	plus	LbrM.06	334270	56M	no_feature
6534-13	minus	LbrM.09	403530	23M	LbrM.09.tRNA5
6535-13	minus	LbrM.00	463777	33M	LbrM.27.rRNA1
6543-13	plus	LbrM.06	334270	54M	no_feature
6559-12	minus	LbrM.15	325054	21M	LbrM.15.tRNA2
6557-12	minus	LbrM.15	325033	55M	LbrM.15.tRNA2
6563-12	plus	LbrM.06	334084	45M	no_feature
6565-12	minus	LbrM.00	463896	20M	LbrM.27.rRNA1
6580-12	plus	LbrM.09	395509	24M	LbrM.09.rRNA1
6588-12	minus	LbrM.16	442089	2S46M	LbrM.16.tRNA1
6590-12	plus	LbrM.06	334279	44M1S	no_feature
6585-12	minus	LbrM.24	659349	4S69M	LbrM.24.tRNA5
6599-12	minus	LbrM.16	442117	25M	LbrM.16.tRNA1
6595-12	minus	LbrM.16	442089	2S14M2D48M	LbrM.16.tRNA1
6600-12	plus	LbrM.06	334945	57M	no_feature
6602-12	plus	LbrM.06	334276	42M	no_feature
6609-12	minus	LbrM.16	442117	24M	LbrM.16.tRNA1
6610-12	minus	LbrM.17	296261	21M2D12M	LbrM.17.tRNA1
6617-12	plus	LbrM.06	334260	67M	no_feature
6635-12	plus	LbrM.06	334367	27M	no_feature
6627-12	plus	LbrM.27	1137031	22M	no_feature
6640-12	minus	LbrM.31	582563	68M	LbrM.31.tRNA3
6648-12	minus	LbrM.00	463663	61M	LbrM.27.rRNA1
6651-12	minus	LbrM.16	442133	20M	LbrM.16.tRNA1
6650-12	minus	LbrM.23	215413	2S52M	LbrM.23.tRNA3
6663-12	minus	LbrM.00	463688	66M	LbrM.27.rRNA1
6675-12	plus	LbrM.06	334274	52M	no_feature
6680-12	minus	LbrM.09	403841	27M	no_feature
6681-12	plus	LbrM.06	334267	69M	no_feature
6685-12	minus	LbrM.16	442117	24M	LbrM.16.tRNA1
6706-12	plus	LbrM.06	334274	52M	no_feature
6709-12	plus	LbrM.11	68975	40M1S	LbrM.11.tRNA3
6720-12	plus	LbrM.06	334397	31M	no_feature
6721-12	minus	LbrM.24	659383	35M	LbrM.24.tRNA5
6738-12	plus	LbrM.06	334279	39M	no_feature
6759-12	plus	LbrM.06	334274	52M	no_feature
6772-12	plus	LbrM.26	584162	65M	LbrM.26.snoRNA6
6776-12	minus	LbrM.18	175825	36M	no_feature
6782-12	minus	LbrM.16	442117	21M3S	LbrM.16.tRNA1
6792-12	minus	LbrM.23	216897	20M	LbrM.23.tRNA9
6791-12	plus	LbrM.23	217016	48M2S	LbrM.23.tRNA10
6793-12	minus	LbrM.17	296246	50M	LbrM.17.tRNA1
6799-12	minus	LbrM.09	403535	31M	LbrM.09.tRNA5
6802-12	plus	LbrM.06	334041	10S65M	no_feature
6809-12	minus	LbrM.15	325023	29M	LbrM.15.tRNA2
6814-12	plus	LbrM.30	554944	41M	no_feature
6817-12	plus	LbrM.11	68983	26M	LbrM.11.tRNA3
6820-12	minus	LbrM.16	442117	24M	LbrM.16.tRNA1
6825-12	minus	LbrM.20.2	682847	59M	no_feature
6845-12	minus	LbrM.17	296264	31M	LbrM.17.tRNA1
6860-12	minus	LbrM.20.1	1249628	46M	LbrM.20.1.tRNA7
6866-12	minus	LbrM.17	296264	32M	LbrM.17.tRNA1
6871-12	plus	LbrM.23	39711	55M	no_feature
6872-12	plus	LbrM.06	334274	52M	no_feature
6886-12	minus	LbrM.15	325016	36M	LbrM.15.tRNA2
6887-12	plus	LbrM.06	334088	48M	no_feature
6891-12	plus	LbrM.09	395478	45M	LbrM.09.rRNA1
6896-12	plus	LbrM.17	296412	41M2S	LbrM.17.tRNA2
6908-12	plus	LbrM.15	324913	54M	ambiguous[exon_LbrM.15.tRNA1-1+exon_LbrM.15.rRNA1-1]
6907-12	plus	LbrM.06	334247	85M	no_feature
6916-12	plus	LbrM.06	334274	52M	no_feature
6923-12	minus	LbrM.24	659383	27M	LbrM.24.tRNA5
6929-12	minus	LbrM.23	216845	36M	LbrM.23.tRNA9
6932-12	minus	LbrM.16	442117	24M	LbrM.16.tRNA1
6933-12	plus	LbrM.06	334298	47M	no_feature
6935-12	minus	LbrM.00	463823	50M	LbrM.27.rRNA1
6938-12	plus	LbrM.06	334153	53M	no_feature
6952-12	minus	LbrM.31	1384268	26M	LbrM.31.tRNA5
6955-12	minus	LbrM.09	403493	65M	LbrM.09.tRNA5
6976-12	minus	LbrM.00	463726	35M	LbrM.27.rRNA1
6982-12	minus	LbrM.23	216843	34M	LbrM.23.tRNA9
6983-12	minus	LbrM.23	216863	54M	LbrM.23.tRNA9
6986-12	minus	LbrM.11	68502	45M	LbrM.11.rRNA1
6995-12	minus	LbrM.05	350139	20M	no_feature
6993-12	minus	LbrM.31	64164	2S47M	no_feature
7000-12	minus	LbrM.05	350038	66M	no_feature
7002-12	plus	LbrM.26	473979	42M	no_feature
7005-12	minus	LbrM.00	463777	24M	LbrM.27.rRNA1
7008-12	plus	LbrM.23	217013	51M2S	LbrM.23.tRNA10
7015-12	plus	LbrM.06	335271	26M	no_feature
7024-12	minus	LbrM.00	463898	20M	LbrM.27.rRNA1
7022-12	minus	LbrM.24	659348	70M	LbrM.24.tRNA5
7029-12	plus	LbrM.14	363189	22M	no_feature
7038-12	plus	LbrM.06	334277	3S49M	no_feature
7046-12	minus	LbrM.00	463716	57M	LbrM.27.rRNA1
7048-12	minus	LbrM.05	350233	49M	no_feature
7056-12	plus	LbrM.09	404096	63M	no_feature
7057-12	plus	LbrM.06	334274	52M	no_feature
7058-12	plus	LbrM.35	2473021	20M	LbrM.35.tRNA6
7052-12	minus	LbrM.24	659345	73M	LbrM.24.tRNA5
7071-12	plus	LbrM.18	315417	3S32M1S	no_feature
7084-12	plus	LbrM.06	334274	52M	no_feature
7083-12	minus	LbrM.00	463661	63M	LbrM.27.rRNA1
7116-12	minus	LbrM.00	463664	49M	LbrM.27.rRNA1
7122-12	plus	LbrM.06	335299	59M	no_feature
7124-12	plus	LbrM.06	334345	86M	no_feature
7120-12	minus	LbrM.24	659347	2S71M	LbrM.24.tRNA5
7130-12	plus	LbrM.06	334313	51M	no_feature
7135-12	plus	LbrM.34	1587775	56M	no_feature
7138-12	plus	LbrM.06	334257	69M	no_feature
7137-12	plus	LbrM.06	334274	1S52M	no_feature
7139-12	plus	LbrM.09	403989	38M	LbrM.09.tRNA6
7141-12	minus	LbrM.24	659345	41M	LbrM.24.tRNA5
7142-12	minus	LbrM.24	659389	2S29M	LbrM.24.tRNA5
7157-12	plus	LbrM.09	404123	35M	no_feature
7159-12	plus	LbrM.06	334086	39M	no_feature
7160-12	plus	LbrM.06	334314	30M	no_feature
7161-12	plus	LbrM.06	334274	52M	no_feature
7176-12	plus	LbrM.05	436993	53M	no_feature
7184-12	minus	LbrM.24	659345	1S50M	LbrM.24.tRNA5
7188-12	plus	LbrM.09	404088	44M	no_feature
7201-12	minus	LbrM.20.1	420300	1S15M2D26M	LbrM.20.1.tRNA4
7205-12	minus	LbrM.00	463727	47M	LbrM.27.rRNA1
7204-12	minus	LbrM.24	659345	2S73M	LbrM.24.tRNA5
7214-12	plus	LbrM.33	263282	53M	no_feature
7221-12	plus	LbrM.09	404117	43M	no_feature
7222-12	plus	LbrM.23	217027	36M	LbrM.23.tRNA10
7223-12	minus	LbrM.31	64164	47M	no_feature
7225-12	plus	LbrM.06	334041	10S67M	no_feature
7224-12	minus	LbrM.24	659345	73M	LbrM.24.tRNA5
7227-12	minus	LbrM.09	403841	40M	no_feature
7232-12	plus	LbrM.35	505942	1S31M	no_feature
7230-12	plus	LbrM.06	334370	60M1S	no_feature
7239-12	minus	LbrM.18	175968	36M	no_feature
7245-12	plus	LbrM.06	334345	33M	no_feature
7241-12	minus	LbrM.05	350106	1S65M	no_feature
7251-12	plus	LbrM.06	335270	27M	no_feature
7274-12	minus	LbrM.09	403533	33M	LbrM.09.tRNA5
7269-12	minus	LbrM.24	659345	1S50M	LbrM.24.tRNA5
7275-12	plus	LbrM.26	474197	56M	no_feature
7279-12	minus	LbrM.00	464043	1S44M2S	LbrM.27.rRNA1
7283-12	plus	LbrM.34	1586158	45M	no_feature
7288-11	plus	LbrM.06	334065	61M	no_feature
7289-11	plus	LbrM.06	334274	52M	no_feature
7291-11	minus	LbrM.35	1040642	25M	LbrM.35.tRNA2
7296-11	plus	LbrM.06	334386	45M	no_feature
7303-11	minus	LbrM.06	69188	2S51M	no_feature
7307-11	minus	LbrM.00	463627	21S30M	LbrM.27.rRNA1
7312-11	plus	LbrM.06	334071	54M	no_feature
7322-11	plus	LbrM.06	334277	66M	no_feature
7324-11	plus	LbrM.06	334059	70M	no_feature
7329-11	minus	LbrM.23	216843	34M	LbrM.23.tRNA9
7328-11	plus	LbrM.06	334274	52M	no_feature
7334-11	plus	LbrM.06	334269	2S57M	no_feature
7345-11	minus	LbrM.11	68724	1S20M	LbrM.11.tRNA1
7353-11	minus	LbrM.15	325040	48M	LbrM.15.tRNA2
7362-11	minus	LbrM.16	442117	24M	LbrM.16.tRNA1
7360-11	plus	LbrM.06	334325	71M	no_feature
7365-11	minus	LbrM.00	463662	64M	LbrM.27.rRNA1
7370-11	plus	LbrM.23	217026	37M	LbrM.23.tRNA10
7376-11	minus	LbrM.31	582564	25M	LbrM.31.tRNA3
7379-11	plus	LbrM.26	583765	55M	LbrM.26.snoRNA2
7374-11	minus	LbrM.24	659345	73M	LbrM.24.tRNA5
7383-11	minus	LbrM.35	133147	57M	no_feature
7392-11	plus	LbrM.06	334260	71M	no_feature
7385-11	plus	LbrM.27	1114447	21M	no_feature
7395-11	minus	LbrM.31	582596	28M	LbrM.31.tRNA3
7397-11	plus	LbrM.20.1	1249963	26M2S	LbrM.20.1.tRNA9
7404-11	minus	LbrM.16	205093	58M	no_feature
7410-11	minus	LbrM.21	159452	2S44M	LbrM.21.tRNA1
7431-11	plus	LbrM.34	1586588	39M	no_feature
7441-11	plus	LbrM.09	404122	34M	no_feature
7445-11	minus	LbrM.31	582561	71M	LbrM.31.tRNA3
7451-11	minus	LbrM.31	582601	30M	LbrM.31.tRNA3
7463-11	plus	LbrM.24	600469	20M	LbrM.24.tRNA2
7474-11	minus	LbrM.23	215416	49M	LbrM.23.tRNA3
7476-11	minus	LbrM.24	659384	34M	LbrM.24.tRNA5
7482-11	plus	LbrM.35	506101	25M	no_feature
7481-11	minus	LbrM.21	159452	2S45M	LbrM.21.tRNA1
7487-11	plus	LbrM.15	324916	26M	ambiguous[exon_LbrM.15.tRNA1-1+exon_LbrM.15.rRNA1-1]
7493-11	minus	LbrM.35	1039506	43M	LbrM.35.snRNA1
7498-11	plus	LbrM.11	63612	35M	no_feature
7500-11	plus	LbrM.06	334365	54M	no_feature
7507-11	plus	LbrM.04	7027	33M1S	no_feature
7513-11	plus	LbrM.23	215952	36M	LbrM.23.snRNA1
7514-11	minus	LbrM.00	463662	44M	LbrM.27.rRNA1
7516-11	plus	LbrM.06	334131	72M	no_feature
7519-11	plus	LbrM.09	404125	31M	no_feature
7526-11	plus	LbrM.20.1	420221	24M1S	LbrM.20.1.tRNA3
7535-11	minus	LbrM.24	659351	29M2D36M	LbrM.24.tRNA5
7545-11	plus	LbrM.31	64388	34M	no_feature
7547-11	minus	LbrM.23	216852	45M	LbrM.23.tRNA9
7550-11	plus	LbrM.06	334274	52M	no_feature
7552-11	plus	LbrM.06	334041	9S40M	no_feature
7554-11	minus	LbrM.00	463642	69M	LbrM.27.rRNA1
7556-11	plus	LbrM.15	324924	25M	ambiguous[exon_LbrM.15.tRNA1-1+exon_LbrM.15.rRNA1-1]
7558-11	plus	LbrM.23	215953	35M	LbrM.23.snRNA1
7567-11	minus	LbrM.21	159272	57M	no_feature
7572-11	plus	LbrM.06	334288	47M	no_feature
7581-11	minus	LbrM.31	64164	1S41M	no_feature
7587-11	plus	LbrM.35	1040133	36M1S	no_feature
7589-11	plus	LbrM.06	334266	60M	no_feature
7596-11	minus	LbrM.15	325050	38M	LbrM.15.tRNA2
7597-11	plus	LbrM.06	334272	65M	no_feature
7599-11	plus	LbrM.35	506096	37M2S	no_feature
7601-11	minus	LbrM.35	2438694	41M	no_feature
7612-11	plus	LbrM.05	437991	53M	no_feature
7614-11	minus	LbrM.35	1039506	49M	LbrM.35.snRNA1
7617-11	plus	LbrM.06	334365	30M	no_feature
7628-11	minus	LbrM.00	463627	40S28M	LbrM.27.rRNA1
7625-11	minus	LbrM.24	659345	61M	LbrM.24.tRNA5
7629-11	plus	LbrM.06	334041	20S42M	no_feature
7631-11	minus	LbrM.00	463940	49M	LbrM.27.rRNA1
7632-11	minus	LbrM.16	442121	4S20M	LbrM.16.tRNA1
7635-11	minus	LbrM.16	442089	2S28M	LbrM.16.tRNA1
7639-11	minus	LbrM.23	216882	22M	LbrM.23.tRNA9
7654-11	plus	LbrM.06	334365	35M	no_feature
7660-11	plus	LbrM.06	334288	48M	no_feature
7659-11	plus	LbrM.23	217016	48M1S	LbrM.23.tRNA10
7671-11	minus	LbrM.24	659383	35M	LbrM.24.tRNA5
7681-11	plus	LbrM.06	334085	44M	no_feature
7687-11	plus	LbrM.06	334274	52M	no_feature
7694-11	plus	LbrM.06	334326	64M	no_feature
7705-11	minus	LbrM.09	403850	23M	no_feature
7723-11	plus	LbrM.06	334260	73M	no_feature
7733-11	minus	LbrM.33	105937	56M	LbrM.33.tRNA2
7734-11	minus	LbrM.00	464026	53M	LbrM.27.rRNA1
7738-11	plus	LbrM.35	956391	20M	no_feature
7739-11	plus	LbrM.06	334270	71M	no_feature
7743-11	plus	LbrM.06	334041	2S49M	no_feature
7748-11	plus	LbrM.06	335321	37M	no_feature
7744-11	minus	LbrM.17	296229	29M2D36M	LbrM.17.tRNA1
7750-11	minus	LbrM.23	215433	49M	LbrM.23.tRNA3
7758-11	plus	LbrM.23	217026	34M	LbrM.23.tRNA10
7767-11	minus	LbrM.24	659385	3S33M	LbrM.24.tRNA5
7765-11	minus	LbrM.27	1149373	3S50M	no_feature
7774-11	plus	LbrM.06	334274	52M	no_feature
7775-11	minus	LbrM.31	64164	2S41M	no_feature
7794-11	plus	LbrM.26	583767	53M	LbrM.26.snoRNA2
7798-11	minus	LbrM.05	350174	30M	no_feature
7802-11	minus	LbrM.00	463696	28M	LbrM.27.rRNA1
7806-11	minus	LbrM.05	350109	50M	no_feature
7808-11	minus	LbrM.23	216844	37M	LbrM.23.tRNA9
7817-11	plus	LbrM.08	266903	53M	no_feature
7827-11	minus	LbrM.17	296261	33M2S	LbrM.17.tRNA1
7831-11	plus	LbrM.12	226453	38M	no_feature
7834-11	plus	LbrM.30	554951	34M	no_feature
7847-11	minus	LbrM.09	403492	20M	LbrM.09.tRNA5
7853-11	plus	LbrM.35	505944	37M	no_feature
7863-11	minus	LbrM.00	463076	2S61M	no_feature
7877-11	plus	LbrM.11	68978	37M1S	LbrM.11.tRNA3
7880-11	minus	LbrM.35	1039506	47M	LbrM.35.snRNA1
7883-11	plus	LbrM.06	334165	50M	no_feature
7886-11	plus	LbrM.06	334274	52M	no_feature
7894-11	minus	LbrM.27	1149373	3S43M	no_feature
7900-11	plus	LbrM.06	334257	80M	no_feature
7906-11	plus	LbrM.09	404126	34M	no_feature
7907-11	minus	LbrM.16	442120	3S21M	LbrM.16.tRNA1
7909-11	minus	LbrM.33	105803	49M	LbrM.33.tRNA1
7913-11	plus	LbrM.23	217025	38M	LbrM.23.tRNA10
7922-11	plus	LbrM.06	334408	23M	no_feature
7926-11	minus	LbrM.16	442117	24M	LbrM.16.tRNA1
7925-11	minus	LbrM.24	659383	35M	LbrM.24.tRNA5
7929-11	minus	LbrM.00	463664	32M	LbrM.27.rRNA1
7932-11	minus	LbrM.24	659383	35M	LbrM.24.tRNA5
7936-11	minus	LbrM.33	87826	78M	no_feature
7938-11	plus	LbrM.26	583752	26M	LbrM.26.snoRNA2
7939-11	plus	LbrM.06	334247	79M	no_feature
7943-11	plus	LbrM.06	334300	26M	no_feature
7947-11	plus	LbrM.06	334147	55M	no_feature
7953-11	minus	LbrM.15	325055	23M	LbrM.15.tRNA2
7958-11	minus	LbrM.00	464010	36M	LbrM.27.rRNA1
7960-11	minus	LbrM.31	64089	21M	no_feature
7955-11	plus	LbrM.09	395483	3S49M1S	LbrM.09.rRNA1
7964-11	plus	LbrM.06	334930	51M	no_feature
7981-11	minus	LbrM.17	296241	35M	LbrM.17.tRNA1
7986-11	minus	LbrM.35	1040630	37M	LbrM.35.tRNA2
7988-11	minus	LbrM.17	296261	35M	LbrM.17.tRNA1
7989-11	plus	LbrM.06	334153	49M	no_feature
7990-11	plus	LbrM.06	334172	45M	no_feature
7995-11	plus	LbrM.24	600456	45M	LbrM.24.tRNA2
7996-11	minus	LbrM.09	403501	45M	LbrM.09.tRNA5
8021-11	plus	LbrM.23	217032	32M2S	LbrM.23.tRNA10
8037-11	minus	LbrM.17	296224	60M	LbrM.17.tRNA1
8038-11	plus	LbrM.23	217037	26M	LbrM.23.tRNA10
8035-11	minus	LbrM.17	296227	4S69M	LbrM.17.tRNA1
8042-11	minus	LbrM.24	659385	33M	LbrM.24.tRNA5
8048-11	minus	LbrM.15	325033	42M	LbrM.15.tRNA2
8051-11	minus	LbrM.00	463664	24M	LbrM.27.rRNA1
8044-11	minus	LbrM.24	659345	73M	LbrM.24.tRNA5
8053-11	minus	LbrM.00	463627	5S28M	LbrM.27.rRNA1
8056-11	plus	LbrM.27	382431	27M	no_feature
8059-11	minus	LbrM.00	463813	24M	LbrM.27.rRNA1
8066-11	plus	LbrM.06	334068	56M	no_feature
8076-11	minus	LbrM.17	296262	34M	LbrM.17.tRNA1
8078-11	plus	LbrM.06	334324	63M	no_feature
8079-11	plus	LbrM.06	334929	72M	no_feature
8082-11	minus	LbrM.00	463627	23S24M	LbrM.27.rRNA1
8085-11	minus	LbrM.15	325032	56M	LbrM.15.tRNA2
8102-11	plus	LbrM.20.1	420035	21M	LbrM.20.1.tRNA2
8104-11	minus	LbrM.05	350184	70M	no_feature
8110-11	plus	LbrM.23	38994	64M	no_feature
8128-11	plus	LbrM.21	430741	27M	LbrM.21.rRNA1
8129-11	minus	LbrM.17	296262	34M	LbrM.17.tRNA1
8149-11	minus	LbrM.16	442111	42M	LbrM.16.tRNA1
8159-11	minus	LbrM.24	659345	73M	LbrM.24.tRNA5
8167-11	plus	LbrM.08	266905	26M	no_feature
8170-11	minus	LbrM.31	582599	33M21S	LbrM.31.tRNA3
8181-11	minus	LbrM.00	463813	37M	LbrM.27.rRNA1
8180-11	minus	LbrM.00	463776	57M	LbrM.27.rRNA1
8185-11	minus	LbrM.09	403809	38M	no_feature
8195-11	minus	LbrM.00	463724	79M	LbrM.27.rRNA1
8191-11	minus	LbrM.24	659345	2S73M	LbrM.24.tRNA5
8201-11	plus	LbrM.06	334268	59M	no_feature
8200-11	minus	LbrM.24	659345	72M	LbrM.24.tRNA5
8205-10	plus	LbrM.05	350430	33M	ambiguous[exon_LbrM.05.tRNA1-1+exon_LbrM.05.rRNA1-1]
8210-10	minus	LbrM.16	442105	55M	LbrM.16.tRNA1
8217-10	minus	LbrM.33	105937	36M	LbrM.33.tRNA2
8239-10	minus	LbrM.20.1	420301	45M	LbrM.20.1.tRNA4
8258-10	minus	LbrM.05	350221	58M	no_feature
8262-10	minus	LbrM.17	296264	30M1S	LbrM.17.tRNA1
8270-10	plus	LbrM.24	600458	34M	LbrM.24.tRNA2
8271-10	plus	LbrM.31	251962	26M	LbrM.31.tRNA1
8267-10	plus	LbrM.31	809598	40M	no_feature
[truncated: 87,415 more rows]
