# Supplementary material for: Small RNAs derived from tRNAs and rRNAs are highly enriched in exosomes from both old and new world Leishmania providing evidence for conserved exosomal RNA Packaging
Source: BMC Genomics. 2015 Mar 5;16(1):151. doi: 10.1186/s12864-015-1260-7 (PMC4352550; doi:10.1186/s12864-015-1260-7)
Supplement: Additional file 3: Table S1. — Sequences found in L. donovani and L. braziliensis exosomes. File 1 ‘LD_Collapsed_reads.tab’: Collapsed Read IDs including full nucleotide sequences, File 2 ‘LD_vsLdoB-bowtie2-HTseq.tab’: Results of the Bowtie2 alignment of the L. donovani exosome sequencing library against the LdBPK reference genome, File 3 ‘LD_vsLmjF-bowtie2-HTseq.tab’: Results of the Bowtie2 alignment of the L. donovani exosome sequencing library against the LmjF reference genome. File 4 ‘LB_Collapsed_reads.tab’: Collapsed Reads including full nucleotide sequences, File 5 ‘LB_vsLbrM-bowtie2-HTseq.tab’: Results of the Bowtie2 alignment of the L. braziliensis exosome sequencing library against the LbrM reference genome, File 6 ‘LB_vsLmjF-bowtie2-HTseq.tab’: Results of the Bowtie2 alignment of the L. braziliensis exosome sequencing library against the LmjF reference genome. “cRead ID” refers to the identifier of the collapsed read, which is composed of the cRead number, followed by the number of copies. “Strand” refers to the strand the reads were aligning with, plus = top strand, minus = bottom strand. [file 12864_2015_1260_MOESM3_ESM.zip › LB_vsLmjF-bowtie2-HTseq.tab]

cRead-ID	strand	chromosome	Leftmost coordinate	alignment length	feature mapped
1-9371	minus	LmjF.17	344022	32M	LmjF.17.TRNAASP.01
2-7866	plus	LmjF.15	322951	35M	LmjF.15.TRNAASP.01
3-5749	plus	LmjF.24	621512	24M	LmjF.24.TRNAGLN.01
4-5453	plus	LmjF.27	1047944	47M	LmjF.27.rRNA.29
5-4961	plus	LmjF.27	1008825	52M	LmjF.27.rRNA.32
6-4614	minus	LmjF.33	106690	20M	LmjF.33.TRNAARG.01
8-4210	minus	LmjF.17	344020	34M	LmjF.17.TRNAASP.01
9-3586	plus	LmjF.27	1017697	22M	LmjF.27.rRNA.15
10-3272	plus	LmjF.27	996042	55M	LmjF.27.rRNA.25
11-2630	plus	LmjF.27	1058730	81M	LmjF.27.rRNA.30
12-2582	minus	LmjF.24	681026	31M	LmjF.24.TRNAASP.01
13-2424	plus	LmjF.24	621515	21M	LmjF.24.TRNAGLN.01
14-2099	minus	LmjF.36	2469897	21M	LmjF.36.TRNALEU.01
15-1744	plus	LmjF.27	1058758	53M	LmjF.27.rRNA.30
16-1680	plus	LmjF.27	1019975	58M	LmjF.27.rRNA.27
17-1633	minus	LmjF.17	343981	73M	LmjF.17.TRNAASP.01
18-1576	plus	LmjF.27	1034533	25M	LmjF.27.rRNA.28
19-1553	plus	LmjF.27	1020296	50M	LmjF.27.rRNA.27
20-1552	minus	LmjF.17	344022	31M	LmjF.17.TRNAASP.01
21-1528	plus	LmjF.27	1015375	41M	LmjF.27.rRNA.03
22-1481	plus	LmjF.27	1008818	59M	LmjF.27.rRNA.32
23-1411	minus	LmjF.11	157009	34M	LmjF.11.TRNALEU.01
24-1384	plus	LmjF.27	1034086	45M	LmjF.27.rRNA.28
25-1287	plus	LmjF.27	1034082	49M	LmjF.27.rRNA.28
26-1254	minus	LmjF.17	343981	73M	LmjF.17.TRNAASP.01
27-1245	minus	LmjF.31	494778	36M	LmjF.31.TRNAGLU.01
28-1239	plus	LmjF.15	322951	36M	LmjF.15.TRNAASP.01
29-1209	plus	LmjF.15	322951	33M	LmjF.15.TRNAASP.01
30-1177	plus	LmjF.27	1014095	26M	LmjF.27.rRNA.03
31-1117	plus	LmjF.27	993373	52M	LmjF.27.rRNA.13
34-1055	plus	LmjF.27	1048167	47M	LmjF.27.rRNA.29
35-1049	plus	LmjF.27	1057320	51M	LmjF.27.rRNA.18
36-1026	plus	LmjF.27	1047913	62M	LmjF.27.rRNA.29
37-1007	plus	LmjF.27	1034078	53M	LmjF.27.rRNA.28
38-984	plus	LmjF.27	1034805	59M	LmjF.27.rRNA.28
39-983	plus	LmjF.09	277210	20M1S	LmjF.09.TRNALEU.01
41-978	plus	LmjF.27	1008798	79M	LmjF.27.rRNA.32
42-969	minus	LmjF.17	343981	73M	LmjF.17.TRNAASP.01
43-914	plus	LmjF.27	1008232	63M	LmjF.27.rRNA.26
44-912	minus	LmjF.17	343981	73M	LmjF.17.TRNAASP.01
46-894	minus	LmjF.07	381413	26M	LmjF.07.TRNAARG.01
47-893	plus	LmjF.27	993019	22M	LmjF.27.rRNA.13
45-900	plus	LmjF.27	1044958	49M	LmjF.27.rRNA.17
48-885	plus	LmjF.27	1007399	46M	LmjF.27.rRNA.26
49-884	plus	LmjF.27	1005671	21M	LmjF.27.rRNA.14
50-857	plus	LmjF.27	1028204	21M	LmjF.27.rRNA.04
52-839	plus	LmjF.27	996918	56M	LmjF.27.rRNA.31
51-852	plus	LmjF.27	1034472	47M	LmjF.27.rRNA.28
53-825	plus	LmjF.27	1045210	50M	LmjF.27.rRNA.17
54-818	plus	LmjF.27	1048506	50M	LmjF.27.rRNA.35
55-799	plus	LmjF.27	1018309	50M	LmjF.27.rRNA.15
57-782	plus	LmjF.27	993376	50M	LmjF.27.rRNA.13
58-774	plus	LmjF.27	1045349	20M	LmjF.27.rRNA.17
59-770	plus	LmjF.27	1045215	45M	LmjF.27.rRNA.17
56-795	plus	LmjF.27	1006509	53M	LmjF.27.rRNA.14
61-752	plus	LmjF.27	1020296	57M	LmjF.27.rRNA.27
62-740	plus	LmjF.27	1042241	8M1I60M	LmjF.27.rRNA.05
63-739	plus	LmjF.27	993373	53M	LmjF.27.rRNA.13
64-735	plus	LmjF.27	1007412	62M	LmjF.27.rRNA.26
65-727	plus	LmjF.27	1007944	56M	LmjF.27.rRNA.26
66-725	plus	LmjF.27	1006515	41M	LmjF.27.rRNA.14
67-702	plus	LmjF.27	1017306	51M	LmjF.27.rRNA.15
68-697	plus	LmjF.27	1034796	68M	LmjF.27.rRNA.28
60-757	plus	LmjF.27	1008164	4S43M	LmjF.27.rRNA.26
69-688	minus	LmjF.33	106806	36M	LmjF.33.TRNAARG.02
70-674	plus	LmjF.27	1007861	43M	LmjF.27.rRNA.26
71-670	plus	LmjF.23	226357	28M	LmjF.23.TRNAARG.02
73-664	minus	LmjF.23	226068	23M	LmjF.23.TRNALEU.01
74-664	plus	LmjF.27	1020863	45M	LmjF.27.rRNA.33
76-651	plus	LmjF.27	1029198	8S27M	LmjF.27.rRNA.04
77-650	plus	LmjF.27	1058975	5S43M	LmjF.27.rRNA.30
78-638	plus	LmjF.27	1034085	46M	LmjF.27.rRNA.28
79-629	plus	LmjF.27	1045959	51M	LmjF.27.rRNA.17
72-668	plus	LmjF.27	1029227	7M1I60M	LmjF.27.rRNA.04
80-626	plus	LmjF.27	1034612	54M	LmjF.27.rRNA.28
83-612	plus	LmjF.27	1005536	43M	LmjF.27.rRNA.14
84-603	plus	LmjF.27	1045802	34M	LmjF.27.rRNA.17
85-595	plus	LmjF.27	1028728	31M	LmjF.27.rRNA.04
82-614	minus	LmjF.05	359658	12S29M1I17M7S	no_feature
86-593	plus	LmjF.23	227008	37M	LmjF.23.TRNATRP.01
87-572	plus	LmjF.27	1007423	22M	LmjF.27.rRNA.26
88-571	plus	LmjF.27	1034078	68M	LmjF.27.rRNA.28
89-564	plus	LmjF.27	1054151	43M	LmjF.27.rRNA.06
90-558	plus	LmjF.27	1017597	25M	LmjF.27.rRNA.15
91-556	plus	LmjF.27	1007943	57M	LmjF.27.rRNA.26
92-544	plus	LmjF.27	1007947	54M	LmjF.27.rRNA.26
93-530	plus	LmjF.27	1035487	54M	LmjF.27.rRNA.34
94-521	plus	LmjF.27	1048403	45M	LmjF.27.rRNA.29
95-517	plus	LmjF.27	993375	50M	LmjF.27.rRNA.13
96-510	plus	LmjF.27	1034898	61M	LmjF.27.rRNA.28
97-508	plus	LmjF.05	359992	26M	LmjF.05.TRNAARG.01
98-508	plus	LmjF.15	322953	30M	LmjF.15.TRNAASP.01
100-507	plus	LmjF.27	1044956	52M	LmjF.27.rRNA.17
101-497	plus	LmjF.27	1058758	50M	LmjF.27.rRNA.30
102-496	minus	LmjF.36	491732	26M	LmjF.36.TRNATHR.01
103-491	plus	LmjF.27	1044899	51M	LmjF.27.rRNA.17
104-490	plus	LmjF.27	1029228	6M1I60M	LmjF.27.rRNA.04
105-488	plus	LmjF.27	1018539	52M	LmjF.27.rRNA.15
107-479	plus	LmjF.27	1045277	59M	LmjF.27.rRNA.17
106-488	minus	LmjF.09	418490	2S36M	LmjF.09.TRNAGLU.01
108-474	plus	LmjF.27	1028204	25M	LmjF.27.rRNA.04
109-464	plus	LmjF.27	1045241	20M	LmjF.27.rRNA.17
110-456	plus	LmjF.27	1045957	52M	LmjF.27.rRNA.17
112-455	plus	LmjF.27	1008581	47M	LmjF.27.rRNA.26
111-456	minus	LmjF.23	226826	1S37M	LmjF.23.TRNAGLY.01
116-432	plus	LmjF.27	1030004	45M	LmjF.27.rRNA.04
115-433	plus	LmjF.27	1007350	62M	LmjF.27.rRNA.26
117-430	plus	LmjF.36	2469008	21M	LmjF.36.TRNACYS.01
119-423	plus	LmjF.27	1019668	28M	LmjF.27.rRNA.27
120-421	plus	LmjF.27	1007867	28M	LmjF.27.rRNA.26
121-416	minus	LmjF.23	226066	25M	LmjF.23.TRNALEU.01
118-427	plus	LmjF.27	1058940	75M	LmjF.27.rRNA.30
123-405	plus	LmjF.27	1045546	85M	LmjF.27.rRNA.17
124-404	plus	LmjF.27	995487	55M	LmjF.27.rRNA.25
125-402	minus	LmjF.29	819734	21M	LmjF.29.TRNALEU.01
126-394	plus	LmjF.27	1008725	42M	LmjF.27.rRNA.26
127-390	plus	LmjF.27	1014542	59M1I8M	LmjF.27.rRNA.03
128-389	plus	LmjF.27	1047845	4S45M	LmjF.27.rRNA.29
129-384	plus	LmjF.27	1033165	61M	LmjF.27.rRNA.16
130-383	plus	LmjF.15	322954	29M	LmjF.15.TRNAASP.01
131-377	plus	LmjF.27	1058174	49M	LmjF.27.rRNA.30
132-376	plus	LmjF.27	1034090	21M	LmjF.27.rRNA.28
133-372	plus	LmjF.27	1007945	56M	LmjF.27.rRNA.26
134-371	plus	LmjF.27	991485	32M	LmjF.27.rRNA.01
136-369	plus	LmjF.27	1053482	26M	LmjF.27.rRNA.06
137-366	plus	LmjF.27	996936	56M	LmjF.27.rRNA.31
138-364	plus	LmjF.27	1042172	54M	LmjF.27.rRNA.05
139-362	plus	LmjF.27	1034807	57M	LmjF.27.rRNA.28
140-358	plus	LmjF.27	1044957	51M	LmjF.27.rRNA.17
141-355	plus	LmjF.27	1008818	78M	LmjF.27.rRNA.32
142-354	plus	LmjF.27	1034078	33M	LmjF.27.rRNA.28
143-346	plus	LmjF.27	1017305	63M	LmjF.27.rRNA.15
144-345	plus	LmjF.27	1002565	5M1I60M	LmjF.27.rRNA.02
145-344	plus	LmjF.11	163071	49M	LmjF.11.5SRRNA.02
146-343	minus	LmjF.23	226826	1S37M	LmjF.23.TRNAGLY.01
147-340	plus	LmjF.27	1019337	24M	LmjF.27.rRNA.27
122-410	minus	LmjF.15	323105	30M	LmjF.15.TRNAGLU.01
149-339	plus	LmjF.27	1053482	25M	LmjF.27.rRNA.06
150-337	minus	LmjF.09	418492	34M	LmjF.09.TRNAGLU.01
151-337	plus	LmjF.27	1030317	48M	LmjF.27.rRNA.04
148-339	minus	LmjF.17	343981	35M2D36M	LmjF.17.TRNAASP.01
152-331	plus	LmjF.27	1007425	20M	LmjF.27.rRNA.26
153-328	plus	LmjF.27	1045499	47M	LmjF.27.rRNA.17
155-325	plus	LmjF.27	1045347	24M	LmjF.27.rRNA.17
156-318	plus	LmjF.27	1020735	65M	LmjF.27.rRNA.27
154-325	minus	LmjF.17	343984	70M	LmjF.17.TRNAASP.01
158-316	plus	LmjF.27	1046135	31M	LmjF.27.rRNA.17
157-317	plus	LmjF.23	40161	8S54M2S	LmjF.23.snoRNA0035
159-316	plus	LmjF.27	1017686	60M	LmjF.27.rRNA.15
160-314	plus	LmjF.27	1035497	44M	LmjF.27.rRNA.34
161-314	minus	LmjF.15	323099	36M	LmjF.15.TRNAGLU.01
163-313	plus	LmjF.27	1030663	76M	LmjF.27.rRNA.10
164-312	minus	LmjF.16	455470	35M	LmjF.16.TRNAGLN.01
165-311	plus	LmjF.27	1048262	51M	LmjF.27.rRNA.29
166-311	plus	LmjF.27	1034613	70M	LmjF.27.rRNA.28
162-313	minus	LmjF.17	343981	35M2D36M	LmjF.17.TRNAASP.01
167-305	plus	LmjF.11	163071	57M	LmjF.11.5SRRNA.02
168-303	plus	LmjF.27	1019842	44M	LmjF.27.rRNA.27
172-300	plus	LmjF.27	1045950	59M	LmjF.27.rRNA.17
169-302	minus	LmjF.17	343986	68M	LmjF.17.TRNAASP.01
173-299	plus	LmjF.27	1018323	60M	LmjF.27.rRNA.15
174-297	plus	LmjF.27	1018307	53M	LmjF.27.rRNA.15
175-295	plus	LmjF.27	1058660	46M	LmjF.27.rRNA.30
176-294	plus	LmjF.27	993767	22M	LmjF.27.rRNA.13
178-291	plus	LmjF.27	996731	48M	LmjF.27.rRNA.25
179-288	plus	LmjF.27	1034299	30M	LmjF.27.rRNA.28
180-287	plus	LmjF.27	1034088	23M	LmjF.27.rRNA.28
177-292	plus	LmjF.27	1047845	4S39M	LmjF.27.rRNA.29
182-285	minus	LmjF.11	156796	47M	LmjF.11.5SRRNA.01
181-285	plus	LmjF.27	1058975	4S24M	LmjF.27.rRNA.30
183-284	plus	LmjF.27	1008263	48M	LmjF.27.rRNA.26
184-282	plus	LmjF.27	1020007	56M	LmjF.27.rRNA.27
186-280	plus	LmjF.27	1019901	29M	LmjF.27.rRNA.27
187-279	plus	LmjF.15	322951	30M	LmjF.15.TRNAASP.01
188-278	plus	LmjF.27	1048577	49M	LmjF.27.rRNA.35
189-275	plus	LmjF.27	1020530	40M	LmjF.27.rRNA.27
190-275	plus	LmjF.27	1048167	46M	LmjF.27.rRNA.29
185-282	plus	LmjF.27	1058940	69M	LmjF.27.rRNA.30
192-272	minus	LmjF.11	156797	46M	LmjF.11.5SRRNA.01
191-274	plus	LmjF.27	1010369	1S25M	LmjF.27.rRNA.46
195-271	plus	LmjF.11	157153	34M	LmjF.11.TRNAALA.01
194-271	minus	LmjF.11	162727	34M	LmjF.11.TRNAALA.02
196-271	plus	LmjF.24	621505	31M	LmjF.24.TRNAGLN.01
197-270	plus	LmjF.27	1030663	30M	LmjF.27.rRNA.10
198-269	plus	LmjF.27	1006077	41M	LmjF.27.rRNA.14
199-267	plus	LmjF.27	995651	47M	LmjF.27.rRNA.25
200-265	plus	LmjF.27	1017560	48M	LmjF.27.rRNA.15
201-265	plus	LmjF.27	1028623	39M	LmjF.27.rRNA.04
203-265	plus	LmjF.27	991753	50M	LmjF.27.rRNA.01
202-265	minus	LmjF.09	418490	1S36M	LmjF.09.TRNAGLU.01
206-264	plus	LmjF.27	1034611	52M	LmjF.27.rRNA.28
205-265	minus	LmjF.23	226863	36M	LmjF.23.TRNAGLY.01
207-263	minus	LmjF.11	156792	54M	LmjF.11.5SRRNA.01
210-262	plus	LmjF.27	1054438	24M	LmjF.27.rRNA.06
209-263	plus	LmjF.09	419120	38M	LmjF.09.TRNAHIS.02
212-260	plus	LmjF.27	1058364	48M	LmjF.27.rRNA.30
211-261	plus	LmjF.27	1030004	44M	LmjF.27.rRNA.04
213-260	plus	LmjF.27	1034193	74M	LmjF.27.rRNA.28
214-260	plus	LmjF.27	1020860	50M	LmjF.27.rRNA.33
216-255	plus	LmjF.36	492676	24M	LmjF.36.TRNATHR.02
215-259	plus	LmjF.27	1006120	37M	LmjF.27.rRNA.14
218-253	minus	LmjF.31	494779	35M	LmjF.31.TRNAGLU.01
217-255	plus	LmjF.27	1017697	23M	LmjF.27.rRNA.15
219-253	plus	LmjF.27	1044882	52M	LmjF.27.rRNA.17
220-252	plus	LmjF.27	990447	48M	LmjF.27.rRNA.01
222-251	minus	LmjF.31	494783	31M	LmjF.31.TRNAGLU.01
223-251	plus	LmjF.27	1007391	54M	LmjF.27.rRNA.26
224-250	plus	LmjF.27	1034029	53M	LmjF.27.rRNA.28
225-248	plus	LmjF.27	1029128	23M	LmjF.27.rRNA.04
221-251	plus	LmjF.27	1047845	4S50M	LmjF.27.rRNA.29
227-247	plus	LmjF.27	1007974	50M	LmjF.27.rRNA.26
228-246	plus	LmjF.24	621500	36M	LmjF.24.TRNAGLN.01
229-246	plus	LmjF.27	1017700	20M	LmjF.27.rRNA.15
226-247	plus	LmjF.27	1047821	58M	LmjF.27.rRNA.29
230-246	plus	LmjF.27	1008820	57M	LmjF.27.rRNA.32
231-245	plus	LmjF.27	1034534	27M	LmjF.27.rRNA.28
233-243	plus	LmjF.27	1019900	30M	LmjF.27.rRNA.27
234-243	plus	LmjF.27	1047944	49M	LmjF.27.rRNA.29
235-243	plus	LmjF.24	621515	32M	LmjF.24.TRNAGLN.01
232-243	minus	LmjF.17	343983	71M	LmjF.17.TRNAASP.01
236-240	plus	LmjF.11	157153	36M1S	LmjF.11.TRNAALA.01
237-238	minus	LmjF.09	418492	70M	LmjF.09.TRNAGLU.01
238-238	plus	LmjF.27	1020860	48M	LmjF.27.rRNA.33
240-236	plus	LmjF.15	322952	30M	LmjF.15.TRNAASP.01
239-237	plus	LmjF.27	1034078	70M	LmjF.27.rRNA.28
242-235	plus	LmjF.27	1020851	60M	LmjF.27.rRNA.33
241-235	plus	LmjF.36	1032512	34M	LmjF.36.TRNAGLY.01
243-234	plus	LmjF.27	1048505	53M	LmjF.27.rRNA.35
244-234	plus	LmjF.27	1035484	66M	LmjF.27.rRNA.34
245-234	plus	LmjF.27	1045949	60M	LmjF.27.rRNA.17
246-233	plus	LmjF.27	995442	67M	LmjF.27.rRNA.25
248-231	minus	LmjF.09	418493	69M	LmjF.09.TRNAGLU.01
247-232	plus	LmjF.27	1053322	57M1I8M	LmjF.27.rRNA.06
249-230	minus	LmjF.17	343986	68M	LmjF.17.TRNAASP.01
251-230	plus	LmjF.27	1058785	26M	LmjF.27.rRNA.30
250-230	plus	LmjF.27	1029830	72M	LmjF.27.rRNA.04
252-230	plus	LmjF.27	1028502	48M	LmjF.27.rRNA.04
253-229	plus	LmjF.09	418988	25M	LmjF.09.TRNAARG.01
255-228	plus	LmjF.27	1018809	32M	LmjF.27.rRNA.21
254-229	plus	LmjF.34	1534927	25M	LmjF.34.TRNAPRO.01
258-222	plus	LmjF.27	1006077	40M	LmjF.27.rRNA.14
259-220	plus	LmjF.27	1020856	54M	LmjF.27.rRNA.33
260-219	plus	LmjF.27	996358	32M	LmjF.27.rRNA.25
261-218	plus	LmjF.27	1005144	24M	LmjF.27.rRNA.14
262-218	plus	LmjF.27	1035492	51M	LmjF.27.rRNA.34
263-217	plus	LmjF.17	344167	45M2S	LmjF.17.TRNASER.01
264-217	plus	LmjF.27	991775	20M	LmjF.27.rRNA.01
265-216	plus	LmjF.27	1007389	56M	LmjF.27.rRNA.26
266-215	plus	LmjF.27	1030317	51M	LmjF.27.rRNA.04
267-214	plus	LmjF.27	1034473	46M	LmjF.27.rRNA.28
268-214	plus	LmjF.27	1007849	48M	LmjF.27.rRNA.26
256-224	plus	LmjF.27	1042227	22M1I60M	LmjF.27.rRNA.05
270-210	plus	LmjF.23	227008	36M	LmjF.23.TRNATRP.01
271-210	plus	LmjF.27	1053273	47M	LmjF.27.rRNA.06
272-207	minus	LmjF.31	494778	23M	LmjF.31.TRNAGLU.01
269-210	minus	LmjF.17	343984	70M	LmjF.17.TRNAASP.01
274-206	minus	LmjF.33	106821	21M	LmjF.33.TRNAARG.02
275-206	plus	LmjF.27	1029841	61M	LmjF.27.rRNA.04
276-205	plus	LmjF.27	1007532	22M	LmjF.27.rRNA.26
277-204	plus	LmjF.27	1004106	31M	LmjF.27.rRNA.08
273-207	plus	LmjF.27	1002566	5M1I55M	LmjF.27.rRNA.02
279-202	plus	LmjF.27	996993	48M	LmjF.27.rRNA.31
281-201	plus	LmjF.24	621500	25M	LmjF.24.TRNAGLN.01
280-202	plus	LmjF.27	1034584	82M	LmjF.27.rRNA.28
283-201	plus	LmjF.27	1044959	48M	LmjF.27.rRNA.17
282-201	plus	LmjF.27	995801	51M	LmjF.27.rRNA.25
285-200	plus	LmjF.27	1007849	37M	LmjF.27.rRNA.26
284-201	minus	LmjF.09	418490	36M	LmjF.09.TRNAGLU.01
286-199	plus	LmjF.27	990832	23M	LmjF.27.rRNA.01
288-195	plus	LmjF.23	227014	31M	LmjF.23.TRNATRP.01
289-195	plus	LmjF.09	405683	51M	LmjF.09.5SrRNA.02
291-194	plus	LmjF.27	1048506	70M	LmjF.27.rRNA.35
292-194	plus	LmjF.27	991232	43M	LmjF.27.rRNA.01
290-194	plus	LmjF.27	1060725	60M	LmjF.27.rRNA.52
294-193	plus	LmjF.27	996731	41M	LmjF.27.rRNA.25
296-192	plus	LmjF.27	1058288	55M	LmjF.27.rRNA.30
297-192	plus	LmjF.15	322951	68M	LmjF.15.TRNAASP.01
298-192	plus	LmjF.27	1048261	52M	LmjF.27.rRNA.29
299-191	plus	LmjF.27	1014764	22M	LmjF.27.rRNA.03
295-192	plus	LmjF.27	1057318	49M	LmjF.27.rRNA.18
300-190	plus	LmjF.27	1060335	73M	LmjF.27.rRNA.42
301-190	minus	LmjF.34	470675	1S14M2D29M	LmjF.34.TRNALEU.01
302-190	plus	LmjF.27	1028971	88M	LmjF.27.rRNA.04
303-189	minus	LmjF.15	323102	33M	LmjF.15.TRNAGLU.01
305-189	plus	LmjF.27	1017852	44M	LmjF.27.rRNA.15
304-189	plus	LmjF.27	1048506	55M	LmjF.27.rRNA.35
306-189	plus	LmjF.27	995964	31M	LmjF.27.rRNA.25
307-189	plus	LmjF.27	1028733	21M	LmjF.27.rRNA.04
308-188	plus	LmjF.27	991277	58M	LmjF.27.rRNA.01
309-187	plus	LmjF.27	1045338	31M	LmjF.27.rRNA.17
310-187	plus	LmjF.15	322955	28M	LmjF.15.TRNAASP.01
312-187	plus	LmjF.27	1002732	22M	LmjF.27.rRNA.02
313-186	plus	LmjF.27	1034927	24M	LmjF.27.rRNA.28
314-186	plus	LmjF.27	995906	49M	LmjF.27.rRNA.25
311-187	plus	LmjF.27	1042213	8S25M	LmjF.27.rRNA.05
315-186	plus	LmjF.27	1054809	36M	LmjF.27.rRNA.12
316-186	plus	LmjF.27	1034086	25M	LmjF.27.rRNA.28
318-181	plus	LmjF.27	1008828	47M	LmjF.27.rRNA.32
319-181	plus	LmjF.27	1016952	21M	LmjF.27.rRNA.15
320-180	plus	LmjF.27	1030663	37M	LmjF.27.rRNA.10
322-179	plus	LmjF.27	1007980	20M	LmjF.27.rRNA.26
321-180	plus	LmjF.27	1008164	4S30M	LmjF.27.rRNA.26
323-178	plus	LmjF.09	419120	37M	LmjF.09.TRNAHIS.02
324-176	plus	LmjF.27	1017746	50M	LmjF.27.rRNA.15
328-175	plus	LmjF.27	1020910	38M	LmjF.27.rRNA.33
329-175	plus	LmjF.27	1008232	78M	LmjF.27.rRNA.26
327-176	minus	LmjF.17	343983	71M	LmjF.17.TRNAASP.01
330-175	plus	LmjF.27	991445	40M	LmjF.27.rRNA.01
331-175	plus	LmjF.27	1007977	47M	LmjF.27.rRNA.26
333-174	plus	LmjF.27	1007810	43M	LmjF.27.rRNA.26
336-173	plus	LmjF.05	359992	26M	LmjF.05.TRNAARG.01
337-173	plus	LmjF.27	993377	49M	LmjF.27.rRNA.13
338-171	plus	LmjF.27	1029290	47M	LmjF.27.rRNA.04
339-171	plus	LmjF.27	1020872	38M	LmjF.27.rRNA.33
340-171	plus	LmjF.27	990830	22M	LmjF.27.rRNA.01
341-171	plus	LmjF.11	163071	56M	LmjF.11.5SRRNA.02
335-173	plus	LmjF.27	1034796	73M	LmjF.27.rRNA.28
343-171	plus	LmjF.27	1030008	40M	LmjF.27.rRNA.04
344-170	plus	LmjF.27	991753	64M	LmjF.27.rRNA.01
345-170	plus	LmjF.27	1030663	38M	LmjF.27.rRNA.10
342-171	plus	LmjF.27	990612	58M1I8M	LmjF.27.rRNA.01
347-169	minus	LmjF.16	455461	44M	LmjF.16.TRNAGLN.01
348-167	minus	LmjF.33	106664	26M	LmjF.33.TRNAARG.01
346-170	plus	LmjF.27	1057299	72M	LmjF.27.rRNA.18
349-166	plus	LmjF.27	1018530	57M	LmjF.27.rRNA.15
350-166	plus	LmjF.27	1028971	79M	LmjF.27.rRNA.04
352-165	minus	LmjF.15	323103	32M	LmjF.15.TRNAGLU.01
353-165	plus	LmjF.27	1028622	40M	LmjF.27.rRNA.04
354-164	plus	LmjF.27	1002464	25M	LmjF.27.rRNA.02
351-166	plus	LmjF.27	994610	45M	LmjF.27.rRNA.13
355-164	plus	LmjF.27	1009847	24M	LmjF.27.rRNA.45
356-164	plus	LmjF.27	1045756	42M	LmjF.27.rRNA.17
358-163	plus	LmjF.27	1034472	69M	LmjF.27.rRNA.28
359-162	plus	LmjF.27	1034576	90M	LmjF.27.rRNA.28
360-162	plus	LmjF.27	1006294	71M	LmjF.27.rRNA.14
362-160	plus	LmjF.27	1029796	49M	LmjF.27.rRNA.04
361-162	plus	LmjF.27	1034830	4S40M	LmjF.27.rRNA.28
364-160	plus	LmjF.27	1007913	88M	LmjF.27.rRNA.26
365-160	plus	LmjF.27	1034078	63M	LmjF.27.rRNA.28
366-160	plus	LmjF.23	227008	38M2S	LmjF.23.TRNATRP.01
363-160	minus	LmjF.17	343984	70M	LmjF.17.TRNAASP.01
367-160	plus	LmjF.27	1007945	53M	LmjF.27.rRNA.26
369-159	minus	LmjF.09	418818	31M	LmjF.09.TRNAVAL.02
372-156	minus	LmjF.24	680987	70M	LmjF.24.TRNAASP.01
371-158	plus	LmjF.27	1046180	51M	LmjF.27.rRNA.17
373-156	plus	LmjF.27	1042245	5M1I59M	LmjF.27.rRNA.05
374-155	plus	LmjF.27	1047845	5S39M	LmjF.27.rRNA.29
377-155	plus	LmjF.27	1045798	38M	LmjF.27.rRNA.17
375-155	minus	LmjF.17	343985	69M	LmjF.17.TRNAASP.01
379-154	plus	LmjF.27	1007866	29M	LmjF.27.rRNA.26
380-154	minus	LmjF.09	418840	26M	LmjF.09.TRNAVAL.02
378-154	minus	LmjF.17	343986	68M	LmjF.17.TRNAASP.01
382-153	plus	LmjF.34	1534927	24M	LmjF.34.TRNAPRO.01
384-152	plus	LmjF.27	991277	59M	LmjF.27.rRNA.01
385-152	plus	LmjF.11	163065	57M	LmjF.11.5SRRNA.02
381-153	plus	LmjF.27	1033152	74M	LmjF.27.rRNA.16
386-152	plus	LmjF.27	1020002	31M	LmjF.27.rRNA.27
387-151	plus	LmjF.27	1045338	58M	LmjF.27.rRNA.17
389-151	plus	LmjF.27	1005276	44M	LmjF.27.rRNA.14
388-151	plus	LmjF.09	405711	23M	LmjF.09.5SrRNA.02
390-151	plus	LmjF.27	1048295	55M	LmjF.27.rRNA.29
393-149	plus	LmjF.27	1020757	43M	LmjF.27.rRNA.27
394-149	plus	LmjF.27	1059727	65M1S	LmjF.27.rRNA.36
392-150	plus	LmjF.27	1006407	1S81M	LmjF.27.rRNA.14
397-148	plus	LmjF.27	1020754	46M	LmjF.27.rRNA.27
400-147	minus	LmjF.15	323079	56M	LmjF.15.TRNAGLU.01
399-147	plus	LmjF.27	1048503	55M	LmjF.27.rRNA.35
401-147	plus	LmjF.27	1007942	59M	LmjF.27.rRNA.26
403-147	plus	LmjF.27	993993	31M	LmjF.27.rRNA.13
402-147	minus	LmjF.36	491576	24M	LmjF.36.TRNATYR.01
404-146	plus	LmjF.27	1028931	20M	LmjF.27.rRNA.04
405-146	plus	LmjF.27	1053991	44M	LmjF.27.rRNA.06
407-145	plus	LmjF.27	992099	70M	LmjF.27.rRNA.07
408-145	plus	LmjF.27	991416	29M	LmjF.27.rRNA.01
410-144	plus	LmjF.27	1007532	45M	LmjF.27.rRNA.26
411-144	plus	LmjF.27	1034797	72M	LmjF.27.rRNA.28
413-144	plus	LmjF.27	1029234	1S56M	LmjF.27.rRNA.04
414-143	plus	LmjF.24	621513	22M	LmjF.24.TRNAGLN.01
416-143	minus	LmjF.23	225467	33M	LmjF.23.TRNAGLN.01
417-143	plus	LmjF.24	621513	23M	LmjF.24.TRNAGLN.01
418-143	plus	LmjF.27	1029692	46M	LmjF.27.rRNA.04
420-142	plus	LmjF.27	1045952	57M	LmjF.27.rRNA.17
421-142	plus	LmjF.27	1053942	42M	LmjF.27.rRNA.06
422-142	plus	LmjF.27	1048404	44M	LmjF.27.rRNA.29
423-142	plus	LmjF.27	1048508	51M	LmjF.27.rRNA.35
415-143	plus	LmjF.27	1014584	17M1I60M	LmjF.27.rRNA.03
425-141	plus	LmjF.27	1048230	55M	LmjF.27.rRNA.29
426-141	plus	LmjF.27	1016866	35M	LmjF.27.rRNA.15
427-140	minus	LmjF.11	156843	25M	LmjF.11.5SRRNA.01
428-139	plus	LmjF.27	1028531	46M	LmjF.27.rRNA.04
424-141	plus	LmjF.27	1014565	8S36M1I9M	LmjF.27.rRNA.03
430-139	plus	LmjF.27	1020356	33M	LmjF.27.rRNA.27
431-138	plus	LmjF.27	1030663	50M	LmjF.27.rRNA.10
429-139	minus	LmjF.24	680986	71M	LmjF.24.TRNAASP.01
433-138	plus	LmjF.27	1029158	53M	LmjF.27.rRNA.04
435-137	plus	LmjF.11	163046	75M	LmjF.11.5SRRNA.02
436-137	plus	LmjF.27	996918	75M	LmjF.27.rRNA.31
437-137	plus	LmjF.27	1030006	42M	LmjF.27.rRNA.04
439-137	plus	LmjF.27	996352	55M	LmjF.27.rRNA.25
440-137	plus	LmjF.27	1045320	66M	LmjF.27.rRNA.17
438-137	minus	LmjF.17	343985	69M	LmjF.17.TRNAASP.01
441-136	plus	LmjF.27	1018051	48M	LmjF.27.rRNA.15
443-136	plus	LmjF.27	1034611	63M	LmjF.27.rRNA.28
442-136	plus	LmjF.27	1008818	57M	LmjF.27.rRNA.32
444-136	plus	LmjF.27	1034190	77M	LmjF.27.rRNA.28
445-136	plus	LmjF.27	1058464	55M	LmjF.27.rRNA.30
447-135	plus	LmjF.27	1017736	46M	LmjF.27.rRNA.15
446-135	plus	LmjF.23	227008	38M1S	LmjF.23.TRNATRP.01
449-135	plus	LmjF.27	1045277	24M	LmjF.27.rRNA.17
450-134	plus	LmjF.27	1019510	76M	LmjF.27.rRNA.27
451-134	plus	LmjF.27	1046097	65M	LmjF.27.rRNA.17
452-134	plus	LmjF.24	621492	53M	LmjF.24.TRNAGLN.01
454-134	plus	LmjF.27	1030664	29M	LmjF.27.rRNA.10
455-134	plus	LmjF.27	1034611	58M	LmjF.27.rRNA.28
456-134	plus	LmjF.27	1017849	44M	LmjF.27.rRNA.15
457-133	plus	LmjF.27	1045210	51M	LmjF.27.rRNA.17
458-133	plus	LmjF.27	1019899	31M	LmjF.27.rRNA.27
460-133	plus	LmjF.27	996915	77M	LmjF.27.rRNA.31
459-133	minus	LmjF.16	455462	1S23M	LmjF.16.TRNAGLN.01
461-133	plus	LmjF.27	1030004	46M	LmjF.27.rRNA.04
463-133	plus	LmjF.27	1058516	50M	LmjF.27.rRNA.30
466-132	plus	LmjF.27	1034150	69M	LmjF.27.rRNA.28
465-132	minus	LmjF.17	344019	35M	LmjF.17.TRNAASP.01
467-132	plus	LmjF.27	1028931	70M	LmjF.27.rRNA.04
468-132	plus	LmjF.27	996918	74M	LmjF.27.rRNA.31
469-132	plus	LmjF.27	1032785	36M	LmjF.27.rRNA.16
471-131	plus	LmjF.15	322951	71M	LmjF.15.TRNAASP.01
472-131	plus	LmjF.27	1045500	46M	LmjF.27.rRNA.17
473-130	plus	LmjF.27	993580	23M	LmjF.27.rRNA.13
474-130	plus	LmjF.27	1014565	4S27M	LmjF.27.rRNA.03
470-131	plus	LmjF.27	990670	3S56M	LmjF.27.rRNA.01
475-129	plus	LmjF.27	1005820	53M	LmjF.27.rRNA.14
476-129	plus	LmjF.27	1007445	87M	LmjF.27.rRNA.26
479-128	plus	LmjF.27	1042174	52M	LmjF.27.rRNA.05
478-128	plus	LmjF.27	1014601	2S56M	LmjF.27.rRNA.03
481-127	plus	LmjF.27	1048179	39M	LmjF.27.rRNA.29
480-128	minus	LmjF.31	1315673	1S24M	LmjF.31.TRNASER.01
483-127	plus	LmjF.27	1048577	46M	LmjF.27.rRNA.35
484-127	minus	LmjF.34	470675	14M2D29M	LmjF.34.TRNALEU.01
485-127	plus	LmjF.27	1019901	24M	LmjF.27.rRNA.27
486-127	plus	LmjF.27	1030007	42M	LmjF.27.rRNA.04
487-127	plus	LmjF.27	1020858	65M	LmjF.27.rRNA.33
482-127	plus	LmjF.27	1053368	11M1I60M	LmjF.27.rRNA.06
488-126	plus	LmjF.27	1020008	55M	LmjF.27.rRNA.27
490-126	plus	LmjF.27	1048316	40M	LmjF.27.rRNA.29
491-125	plus	LmjF.27	1044927	23M	LmjF.27.rRNA.17
492-125	plus	LmjF.27	991444	44M	LmjF.27.rRNA.01
493-125	plus	LmjF.27	1008636	37M	LmjF.27.rRNA.26
494-125	minus	LmjF.31	1315673	24M2S	LmjF.31.TRNASER.01
495-125	plus	LmjF.27	1045349	21M	LmjF.27.rRNA.17
496-125	plus	LmjF.27	995994	45M	LmjF.27.rRNA.25
497-124	plus	LmjF.27	1007831	44M	LmjF.27.rRNA.26
498-124	minus	LmjF.24	681034	23M	LmjF.24.TRNAASP.01
489-126	plus	LmjF.27	1047206	1S76M	LmjF.27.rRNA.29
500-122	plus	LmjF.27	1034078	60M	LmjF.27.rRNA.28
501-122	plus	LmjF.27	1020910	60M	LmjF.27.rRNA.33
499-123	plus	LmjF.27	1020125	68M	LmjF.27.rRNA.27
502-122	plus	LmjF.27	1029105	46M	LmjF.27.rRNA.04
503-122	plus	LmjF.27	1007867	73M	LmjF.27.rRNA.26
504-121	plus	LmjF.23	226974	34M	LmjF.23.TRNATRP.01
506-121	plus	LmjF.27	1058223	65M	LmjF.27.rRNA.30
507-121	plus	LmjF.27	1007913	87M	LmjF.27.rRNA.26
505-121	plus	LmjF.27	1060725	61M3S	LmjF.27.rRNA.52
510-121	plus	LmjF.27	993298	57M	LmjF.27.rRNA.13
511-120	plus	LmjF.27	1045653	21M	LmjF.27.rRNA.17
509-121	plus	LmjF.27	994598	56M	LmjF.27.rRNA.13
512-120	plus	LmjF.27	1052761	46M	LmjF.27.rRNA.06
513-120	plus	LmjF.27	996804	60M	LmjF.27.rRNA.25
515-119	plus	LmjF.27	996588	42M	LmjF.27.rRNA.25
514-120	plus	LmjF.27	1034065	78M	LmjF.27.rRNA.28
516-119	plus	LmjF.27	1007419	26M	LmjF.27.rRNA.26
518-119	plus	LmjF.27	996916	56M	LmjF.27.rRNA.31
521-118	plus	LmjF.27	993376	60M	LmjF.27.rRNA.13
522-118	plus	LmjF.27	1020197	4S28M	LmjF.27.rRNA.27
523-118	plus	LmjF.27	1034534	72M	LmjF.27.rRNA.28
524-117	plus	LmjF.27	1048509	49M	LmjF.27.rRNA.35
520-118	plus	LmjF.27	1002564	6M1I56M	LmjF.27.rRNA.02
525-117	plus	LmjF.27	1017876	66M	LmjF.27.rRNA.15
526-117	plus	LmjF.27	1030317	63M	LmjF.27.rRNA.04
528-116	plus	LmjF.27	1005281	47M	LmjF.27.rRNA.14
527-116	plus	LmjF.27	994366	62M	LmjF.27.rRNA.13
529-116	plus	LmjF.27	995562	46M	LmjF.27.rRNA.25
531-116	plus	LmjF.27	996044	61M	LmjF.27.rRNA.25
532-115	plus	LmjF.27	1034568	38M	LmjF.27.rRNA.28
534-115	plus	LmjF.27	1007809	66M	LmjF.27.rRNA.26
533-115	plus	LmjF.36	492676	26M1S	LmjF.36.TRNATHR.02
536-115	plus	LmjF.27	1003177	30M	LmjF.27.rRNA.02
538-114	plus	LmjF.27	1007919	21M	LmjF.27.rRNA.26
539-114	plus	LmjF.27	1045904	37M	LmjF.27.rRNA.17
535-115	minus	LmjF.16	455433	2S64M	LmjF.16.TRNAGLN.01
540-114	plus	LmjF.27	1058975	5S40M	LmjF.27.rRNA.30
541-114	plus	LmjF.27	1048545	31M	LmjF.27.rRNA.35
542-114	plus	LmjF.27	1020539	27M	LmjF.27.rRNA.27
543-113	plus	LmjF.27	1058728	83M	LmjF.27.rRNA.30
544-113	plus	LmjF.05	359969	39M	LmjF.05.TRNAARG.01
545-113	plus	LmjF.27	1032939	55M	LmjF.27.rRNA.16
546-113	plus	LmjF.27	1019842	77M	LmjF.27.rRNA.27
550-112	plus	LmjF.27	1003594	30M	LmjF.27.rRNA.02
549-112	minus	LmjF.17	344023	29M1S	LmjF.17.TRNAASP.01
552-112	minus	LmjF.09	418494	68M	LmjF.09.TRNAGLU.01
551-112	plus	LmjF.27	1020980	34M1S	LmjF.27.rRNA.33
553-111	plus	LmjF.27	996358	49M	LmjF.27.rRNA.25
555-110	plus	LmjF.27	1048406	41M	LmjF.27.rRNA.29
554-111	plus	LmjF.11	157284	37M1S	LmjF.11.TRNAGLY.01
556-110	plus	LmjF.27	1020861	68M	LmjF.27.rRNA.33
557-110	plus	LmjF.27	1006421	62M	LmjF.27.rRNA.14
558-109	plus	LmjF.27	1058727	84M	LmjF.27.rRNA.30
561-109	plus	LmjF.27	991442	46M	LmjF.27.rRNA.01
562-108	plus	LmjF.27	1048520	77M	LmjF.27.rRNA.35
560-109	minus	LmjF.17	343986	67M	LmjF.17.TRNAASP.01
563-107	plus	LmjF.27	1007479	53M	LmjF.27.rRNA.26
564-107	plus	LmjF.27	1007980	21M	LmjF.27.rRNA.26
565-107	plus	LmjF.27	1045323	63M	LmjF.27.rRNA.17
566-107	plus	LmjF.27	993755	59M	LmjF.27.rRNA.13
568-107	plus	LmjF.27	991290	29M	LmjF.27.rRNA.01
569-106	plus	LmjF.27	1047985	52M	LmjF.27.rRNA.29
570-106	plus	LmjF.27	1017565	46M	LmjF.27.rRNA.15
567-107	plus	LmjF.24	205350	38M2S	LmjF.24.TRNAPRO.01
572-105	plus	LmjF.27	1007809	86M	LmjF.27.rRNA.26
573-105	minus	LmjF.36	1607684	31M	LmjF.36.TRNAGLN.01
574-105	plus	LmjF.27	1017655	81M	LmjF.27.rRNA.15
575-105	plus	LmjF.27	1044973	26M	LmjF.27.rRNA.17
571-106	plus	LmjF.27	1002534	8S36M1I8M	LmjF.27.rRNA.02
576-105	plus	LmjF.27	996361	46M	LmjF.27.rRNA.25
577-105	plus	LmjF.09	419120	38M	LmjF.09.TRNAHIS.02
579-104	minus	LmjF.23	225747	23M	LmjF.23.TRNAARG.01
578-104	plus	LmjF.27	1020851	71M	LmjF.27.rRNA.33
581-104	plus	LmjF.27	1005632	70M	LmjF.27.rRNA.14
580-104	plus	LmjF.27	1030317	47M	LmjF.27.rRNA.04
582-104	plus	LmjF.27	1032833	31M	LmjF.27.rRNA.16
583-104	plus	LmjF.27	1017165	32M	LmjF.27.rRNA.15
584-104	plus	LmjF.27	990367	48M	LmjF.27.rRNA.01
586-103	plus	LmjF.27	994608	48M	LmjF.27.rRNA.13
587-102	plus	LmjF.23	227014	30M	LmjF.23.TRNATRP.01
585-103	plus	LmjF.27	997018	60M1S	LmjF.27.rRNA.31
588-102	plus	LmjF.27	1035543	39M	LmjF.27.rRNA.34
590-102	plus	LmjF.27	1007810	48M	LmjF.27.rRNA.26
591-102	plus	LmjF.27	1008001	65M	LmjF.27.rRNA.26
593-102	plus	LmjF.27	1034738	40M	LmjF.27.rRNA.28
594-102	plus	LmjF.27	1033082	64M	LmjF.27.rRNA.16
596-102	plus	LmjF.27	1053537	25M	LmjF.27.rRNA.06
597-102	plus	LmjF.23	227007	38M	LmjF.23.TRNATRP.01
595-102	plus	LmjF.27	1034796	69M	LmjF.27.rRNA.28
599-101	plus	LmjF.27	1045338	48M	LmjF.27.rRNA.17
600-101	plus	LmjF.27	1030152	47M	LmjF.27.rRNA.04
598-101	plus	LmjF.27	1006490	67M	LmjF.27.rRNA.14
603-100	plus	LmjF.27	1008877	68M	LmjF.27.rRNA.32
604-100	plus	LmjF.27	1008634	35M	LmjF.27.rRNA.26
601-101	minus	LmjF.36	491732	1S38M	LmjF.36.TRNATHR.01
605-100	plus	LmjF.27	1008818	65M	LmjF.27.rRNA.32
606-100	plus	LmjF.27	1007849	49M	LmjF.27.rRNA.26
608-100	plus	LmjF.27	1053945	30M	LmjF.27.rRNA.06
607-100	plus	LmjF.23	227014	29M	LmjF.23.TRNATRP.01
609-100	plus	LmjF.27	1008621	44M	LmjF.27.rRNA.26
610-100	plus	LmjF.27	1034245	22M	LmjF.27.rRNA.28
612-99	plus	LmjF.27	993814	45M	LmjF.27.rRNA.13
613-99	plus	LmjF.27	1007910	30M	LmjF.27.rRNA.26
614-99	plus	LmjF.27	1017852	41M	LmjF.27.rRNA.15
615-99	plus	LmjF.27	1031865	54M	LmjF.27.rRNA.16
616-99	plus	LmjF.27	1034585	82M	LmjF.27.rRNA.28
617-99	plus	LmjF.23	225941	33M12S	LmjF.23.snRNA.01
620-98	plus	LmjF.27	1007393	52M	LmjF.27.rRNA.26
621-98	plus	LmjF.27	1048558	70M	LmjF.27.rRNA.35
619-99	plus	LmjF.27	1033071	1S46M	LmjF.27.rRNA.16
623-97	plus	LmjF.27	1034517	46M	LmjF.27.rRNA.28
626-97	plus	LmjF.27	1034571	95M	LmjF.27.rRNA.28
628-97	plus	LmjF.27	1008309	47M	LmjF.27.rRNA.26
629-96	plus	LmjF.27	1048501	76M	LmjF.27.rRNA.35
627-97	plus	LmjF.27	1008164	5S45M	LmjF.27.rRNA.26
630-96	plus	LmjF.33	307647	3S51M	LmjF.33.snoRNA0133
632-96	plus	LmjF.27	1048504	52M	LmjF.27.rRNA.35
631-96	minus	LmjF.11	156962	13M2D24M	LmjF.11.TRNALEU.01
633-96	minus	LmjF.23	226826	1S37M	LmjF.23.TRNAGLY.01
634-95	plus	LmjF.27	1028502	25M	LmjF.27.rRNA.04
636-95	plus	LmjF.27	992099	46M	LmjF.27.rRNA.07
637-95	plus	LmjF.27	1007677	49M	LmjF.27.rRNA.26
638-95	minus	LmjF.24	681028	29M	LmjF.24.TRNAASP.01
639-95	plus	LmjF.27	1054194	74M	LmjF.27.rRNA.06
640-95	plus	LmjF.21	448890	24M	LmjF.21.5SrRNA.02
641-95	minus	LmjF.21	166347	2S41M	LmjF.21.TRNASER.01
642-94	plus	LmjF.27	1030081	42M	LmjF.27.rRNA.04
635-95	plus	LmjF.27	1018436	3S81M	LmjF.27.rRNA.15
644-94	plus	LmjF.27	1054093	55M	LmjF.27.rRNA.06
643-94	plus	LmjF.27	1047845	6S43M	LmjF.27.rRNA.29
645-94	plus	LmjF.27	1034625	42M	LmjF.27.rRNA.28
647-94	plus	LmjF.27	1030770	62M	LmjF.27.rRNA.10
648-94	plus	LmjF.27	1018024	59M	LmjF.27.rRNA.15
649-94	plus	LmjF.27	1048506	71M	LmjF.27.rRNA.35
651-93	plus	LmjF.27	1016948	48M	LmjF.27.rRNA.15
652-93	plus	LmjF.27	1005671	28M	LmjF.27.rRNA.14
654-93	plus	LmjF.27	1029842	48M	LmjF.27.rRNA.04
653-93	plus	LmjF.27	1032263	58M	LmjF.27.rRNA.16
656-93	minus	LmjF.11	156792	51M	LmjF.11.5SRRNA.01
658-93	minus	LmjF.09	418490	2S32M	LmjF.09.TRNAGLU.01
659-93	plus	LmjF.27	1035277	58M	LmjF.27.rRNA.28
660-93	plus	LmjF.27	1007421	44M	LmjF.27.rRNA.26
657-93	plus	LmjF.27	1057312	59M	LmjF.27.rRNA.18
661-92	plus	LmjF.27	1045949	61M	LmjF.27.rRNA.17
662-92	plus	LmjF.27	1016030	64M	LmjF.27.rRNA.09
663-92	minus	LmjF.11	156820	48M	LmjF.11.5SRRNA.01
664-92	plus	LmjF.27	1030004	47M	LmjF.27.rRNA.04
667-92	minus	LmjF.31	494781	20M	LmjF.31.TRNAGLU.01
668-92	plus	LmjF.27	1034029	56M	LmjF.27.rRNA.28
666-92	plus	LmjF.27	1014269	48M	LmjF.27.rRNA.03
669-92	plus	LmjF.27	1045756	37M	LmjF.27.rRNA.17
671-91	minus	LmjF.23	226834	29M	LmjF.23.TRNAGLY.01
672-91	minus	LmjF.36	491570	30M	LmjF.36.TRNATYR.01
670-92	plus	LmjF.27	1020197	4S29M	LmjF.27.rRNA.27
673-91	plus	LmjF.24	621500	27M	LmjF.24.TRNAGLN.01
674-91	plus	LmjF.27	1034301	55M	LmjF.27.rRNA.28
676-91	plus	LmjF.27	1020530	50M	LmjF.27.rRNA.27
675-91	plus	LmjF.27	1005820	46M	LmjF.27.rRNA.14
678-91	plus	LmjF.27	1048317	39M	LmjF.27.rRNA.29
679-91	plus	LmjF.27	1019978	59M	LmjF.27.rRNA.27
677-91	plus	LmjF.11	157152	37M1S	LmjF.11.TRNAALA.01
681-91	plus	LmjF.27	1006294	37M	LmjF.27.rRNA.14
683-90	plus	LmjF.27	1020652	49M	LmjF.27.rRNA.27
684-90	plus	LmjF.27	1047942	51M	LmjF.27.rRNA.29
685-90	plus	LmjF.27	1020755	44M	LmjF.27.rRNA.27
686-90	plus	LmjF.27	1006812	64M	LmjF.27.rRNA.20
682-91	plus	LmjF.27	1034796	57M	LmjF.27.rRNA.28
689-90	minus	LmjF.31	1315674	23M	LmjF.31.TRNASER.01
688-90	minus	LmjF.24	680985	72M	LmjF.24.TRNAASP.01
691-90	minus	LmjF.23	226834	29M	LmjF.23.TRNAGLY.01
692-90	plus	LmjF.27	1052725	62M	LmjF.27.rRNA.06
690-90	plus	LmjF.27	994601	58M	LmjF.27.rRNA.13
694-90	plus	LmjF.24	621512	35M	LmjF.24.TRNAGLN.01
695-90	plus	LmjF.27	1044623	21M	LmjF.27.rRNA.17
698-89	plus	LmjF.27	1044957	61M	LmjF.27.rRNA.17
700-89	plus	LmjF.27	1030049	41M	LmjF.27.rRNA.04
699-89	plus	LmjF.27	1014565	2S27M	LmjF.27.rRNA.03
701-89	plus	LmjF.27	1019978	72M	LmjF.27.rRNA.27
702-89	plus	LmjF.27	995520	42M	LmjF.27.rRNA.25
704-89	plus	LmjF.27	1019843	46M	LmjF.27.rRNA.27
706-89	plus	LmjF.27	1034026	21M	LmjF.27.rRNA.28
707-88	plus	LmjF.27	1006271	60M	LmjF.27.rRNA.14
703-89	plus	LmjF.27	1048506	51M1S	LmjF.27.rRNA.35
708-88	plus	LmjF.23	227010	35M	LmjF.23.TRNATRP.01
709-88	plus	LmjF.27	1020615	46M	LmjF.27.rRNA.27
711-88	plus	LmjF.17	344320	25M	LmjF.17.TRNAALA.01
710-88	plus	LmjF.27	1014269	50M	LmjF.27.rRNA.03
712-87	plus	LmjF.27	1048295	51M	LmjF.27.rRNA.29
714-87	plus	LmjF.27	1008263	46M	LmjF.27.rRNA.26
716-87	plus	LmjF.27	1048419	26M	LmjF.27.rRNA.29
718-87	plus	LmjF.27	1034378	64M	LmjF.27.rRNA.28
719-87	plus	LmjF.27	996915	58M	LmjF.27.rRNA.31
720-86	plus	LmjF.27	1008305	51M	LmjF.27.rRNA.26
721-86	plus	LmjF.27	1008828	67M	LmjF.27.rRNA.32
715-87	plus	LmjF.27	1034796	67M	LmjF.27.rRNA.28
722-86	plus	LmjF.27	1052860	44M	LmjF.27.rRNA.06
723-86	plus	LmjF.23	226357	28M	LmjF.23.TRNAARG.02
724-86	plus	LmjF.27	993814	53M	LmjF.27.rRNA.13
725-86	plus	LmjF.27	1030003	46M	LmjF.27.rRNA.04
726-86	plus	LmjF.27	1045347	49M	LmjF.27.rRNA.17
727-86	plus	LmjF.27	1048511	44M	LmjF.27.rRNA.35
728-86	plus	LmjF.27	1047811	74M	LmjF.27.rRNA.29
730-86	minus	LmjF.31	494778	25M	LmjF.31.TRNAGLU.01
729-86	plus	LmjF.27	1047194	1S88M	LmjF.27.rRNA.29
732-85	plus	LmjF.27	1002511	59M1I9M	LmjF.27.rRNA.02
734-85	plus	LmjF.27	1034481	38M	LmjF.27.rRNA.28
735-85	plus	LmjF.27	1029978	22M	LmjF.27.rRNA.04
736-85	plus	LmjF.27	990365	22M	LmjF.27.rRNA.01
733-85	minus	LmjF.21	166347	2S48M	LmjF.21.TRNASER.01
738-85	minus	LmjF.31	494781	22M	LmjF.31.TRNAGLU.01
740-85	plus	LmjF.27	1035300	39M	LmjF.27.rRNA.28
742-84	plus	LmjF.27	993199	52M	LmjF.27.rRNA.13
743-84	minus	LmjF.31	494780	34M	LmjF.31.TRNAGLU.01
744-84	plus	LmjF.27	1035151	48M	LmjF.27.rRNA.28
746-84	plus	LmjF.27	1008611	54M	LmjF.27.rRNA.26
748-84	plus	LmjF.27	1016030	35M	LmjF.27.rRNA.09
741-84	plus	LmjF.27	1058941	72M	LmjF.27.rRNA.30
749-84	plus	LmjF.27	1044516	23M	LmjF.27.rRNA.17
752-84	plus	LmjF.27	1045235	26M	LmjF.27.rRNA.17
753-84	plus	LmjF.27	1015216	50M	LmjF.27.rRNA.03
754-84	plus	LmjF.27	994610	44M	LmjF.27.rRNA.13
755-84	plus	LmjF.27	1048168	46M	LmjF.27.rRNA.29
751-84	plus	LmjF.27	1014249	89M	LmjF.27.rRNA.03
756-84	plus	LmjF.27	1007853	33M	LmjF.27.rRNA.26
757-84	plus	LmjF.15	322952	33M	LmjF.15.TRNAASP.01
759-83	plus	LmjF.27	1053156	62M	LmjF.27.rRNA.06
760-83	plus	LmjF.27	1003181	53M	LmjF.27.rRNA.02
758-83	plus	LmjF.09	405897	38M1S	LmjF.09.TRNAHIS.01
761-83	plus	LmjF.27	1007486	67M	LmjF.27.rRNA.26
762-83	plus	LmjF.27	1007852	45M	LmjF.27.rRNA.26
764-83	plus	LmjF.27	1005531	25M	LmjF.27.rRNA.14
763-83	plus	LmjF.27	1035527	67M	LmjF.27.rRNA.34
765-82	plus	LmjF.27	1028471	56M	LmjF.27.rRNA.04
766-82	plus	LmjF.27	1034578	88M	LmjF.27.rRNA.28
767-82	plus	LmjF.27	1045955	54M	LmjF.27.rRNA.17
769-81	plus	LmjF.27	1045959	49M	LmjF.27.rRNA.17
768-82	minus	LmjF.17	343981	73M	LmjF.17.TRNAASP.01
771-81	plus	LmjF.27	996016	22M	LmjF.27.rRNA.25
770-81	plus	LmjF.27	1035611	36M1S	LmjF.27.rRNA.34
772-81	plus	LmjF.27	1029175	59M1I7M	LmjF.27.rRNA.04
774-80	minus	LmjF.36	1607671	33M	LmjF.36.TRNAGLN.01
775-80	plus	LmjF.27	1045904	25M	LmjF.27.rRNA.17
776-80	minus	LmjF.24	681022	34M	LmjF.24.TRNAASP.01
773-81	minus	LmjF.17	343984	32M2D36M	LmjF.17.TRNAASP.01
778-80	plus	LmjF.27	1017508	45M	LmjF.27.rRNA.15
779-80	plus	LmjF.27	1016030	51M	LmjF.27.rRNA.09
780-80	plus	LmjF.27	1007975	49M	LmjF.27.rRNA.26
783-79	minus	LmjF.09	418529	33M	LmjF.09.TRNAGLU.01
784-79	plus	LmjF.27	1058620	88M	LmjF.27.rRNA.30
785-79	minus	LmjF.09	418526	36M	LmjF.09.TRNAGLU.01
786-79	plus	LmjF.27	1058682	24M	LmjF.27.rRNA.30
787-79	plus	LmjF.27	1020841	69M	LmjF.27.rRNA.33
782-80	plus	LmjF.26	658295	4S50M	LmjF.26.snoRNA0422
789-79	plus	LmjF.27	1030049	24M	LmjF.27.rRNA.04
790-79	plus	LmjF.27	1053943	41M	LmjF.27.rRNA.06
791-78	plus	LmjF.27	1045552	40M	LmjF.27.rRNA.17
792-78	plus	LmjF.27	1003341	44M	LmjF.27.rRNA.02
794-78	minus	LmjF.11	156795	48M	LmjF.11.5SRRNA.01
796-78	plus	LmjF.27	1007897	43M	LmjF.27.rRNA.26
797-78	plus	LmjF.27	991278	29M	LmjF.27.rRNA.01
793-78	plus	LmjF.27	994605	54M	LmjF.27.rRNA.13
799-78	plus	LmjF.27	1007861	34M	LmjF.27.rRNA.26
801-77	plus	LmjF.27	1045581	25M	LmjF.27.rRNA.17
798-78	plus	LmjF.27	996261	4S44M	LmjF.27.rRNA.25
802-77	minus	LmjF.15	323105	30M	LmjF.15.TRNAGLU.01
803-77	plus	LmjF.27	1058335	55M	LmjF.27.rRNA.30
804-77	plus	LmjF.27	1048558	28M	LmjF.27.rRNA.35
805-77	plus	LmjF.27	993804	55M	LmjF.27.rRNA.13
807-77	plus	LmjF.27	1047913	64M	LmjF.27.rRNA.29
806-77	plus	LmjF.27	990338	49M	LmjF.27.rRNA.01
808-77	plus	LmjF.27	1007974	27M	LmjF.27.rRNA.26
809-77	plus	LmjF.27	1030317	65M	LmjF.27.rRNA.04
811-77	plus	LmjF.27	1034527	25M	LmjF.27.rRNA.28
810-77	minus	LmjF.09	418491	71M	LmjF.09.TRNAGLU.01
812-77	plus	LmjF.27	1031895	24M	LmjF.27.rRNA.16
815-76	plus	LmjF.27	1053945	54M	LmjF.27.rRNA.06
816-76	plus	LmjF.27	995968	26M	LmjF.27.rRNA.25
814-76	plus	LmjF.27	1006502	60M	LmjF.27.rRNA.14
817-76	plus	LmjF.27	1047810	70M	LmjF.27.rRNA.29
821-76	plus	LmjF.27	1053753	21M	LmjF.27.rRNA.06
824-76	plus	LmjF.27	1007974	34M	LmjF.27.rRNA.26
826-76	plus	LmjF.27	1018106	21M	LmjF.27.rRNA.15
827-76	minus	LmjF.15	323102	33M	LmjF.15.TRNAGLU.01
829-75	plus	LmjF.27	1034082	29M	LmjF.27.rRNA.28
830-75	plus	LmjF.27	1016030	52M	LmjF.27.rRNA.09
825-76	minus	LmjF.24	680987	32M2D36M	LmjF.24.TRNAASP.01
831-75	plus	LmjF.27	1004919	49M	LmjF.27.rRNA.14
832-75	plus	LmjF.15	322951	52M	LmjF.15.TRNAASP.01
833-75	plus	LmjF.27	1035492	49M	LmjF.27.rRNA.34
834-75	plus	LmjF.27	1034111	55M	LmjF.27.rRNA.28
835-75	plus	LmjF.27	993754	52M	LmjF.27.rRNA.13
836-75	plus	LmjF.27	996993	41M	LmjF.27.rRNA.31
838-74	plus	LmjF.09	419123	35M	LmjF.09.TRNAHIS.02
837-74	plus	LmjF.27	996261	4S26M	LmjF.27.rRNA.25
839-74	plus	LmjF.27	1008619	54M	LmjF.27.rRNA.26
841-74	minus	LmjF.23	226061	23M	LmjF.23.TRNALEU.01
842-74	plus	LmjF.11	157152	35M	LmjF.11.TRNAALA.01
843-74	plus	LmjF.27	1034612	55M	LmjF.27.rRNA.28
840-74	minus	LmjF.05	359658	10S29M1I17M7S	no_feature
844-74	plus	LmjF.27	1034064	47M	LmjF.27.rRNA.28
846-74	plus	LmjF.27	993763	51M	LmjF.27.rRNA.13
847-74	plus	LmjF.27	1019978	54M	LmjF.27.rRNA.27
848-74	plus	LmjF.27	1034192	75M	LmjF.27.rRNA.28
849-74	plus	LmjF.27	1045296	24M	LmjF.27.rRNA.17
845-74	plus	LmjF.27	1020197	5S50M	LmjF.27.rRNA.27
853-73	plus	LmjF.27	1058322	21M	LmjF.27.rRNA.30
854-73	plus	LmjF.27	1007978	46M	LmjF.27.rRNA.26
855-73	plus	LmjF.27	1034221	46M	LmjF.27.rRNA.28
857-73	plus	LmjF.27	1029840	59M	LmjF.27.rRNA.04
859-73	plus	LmjF.27	1007363	46M	LmjF.27.rRNA.26
858-73	plus	LmjF.27	1054809	75M	LmjF.27.rRNA.12
860-73	minus	LmjF.24	681025	32M	LmjF.24.TRNAASP.01
861-73	plus	LmjF.27	1018450	61M	LmjF.27.rRNA.15
862-73	plus	LmjF.27	1008839	57M	LmjF.27.rRNA.32
864-73	plus	LmjF.27	1002267	21M	LmjF.27.rRNA.02
865-73	plus	LmjF.27	1052794	48M	LmjF.27.rRNA.06
863-73	minus	LmjF.24	681026	1S31M	LmjF.24.TRNAASP.01
866-73	plus	LmjF.27	1046136	30M	LmjF.27.rRNA.17
867-72	plus	LmjF.27	990828	26M	LmjF.27.rRNA.01
868-72	plus	LmjF.27	1045338	40M	LmjF.27.rRNA.17
869-72	plus	LmjF.27	1044565	33M	LmjF.27.rRNA.17
871-72	plus	LmjF.27	1053076	40M	LmjF.27.rRNA.06
873-72	plus	LmjF.27	1045552	75M	LmjF.27.rRNA.17
872-72	plus	LmjF.27	1047845	4S34M	LmjF.27.rRNA.29
874-72	plus	LmjF.27	1029800	57M	LmjF.27.rRNA.04
875-72	minus	LmjF.36	1607674	21M	LmjF.36.TRNAGLN.01
876-72	plus	LmjF.27	1045279	57M	LmjF.27.rRNA.17
877-72	plus	LmjF.27	1017237	47M	LmjF.27.rRNA.15
879-71	plus	LmjF.27	1047976	49M	LmjF.27.rRNA.29
878-71	minus	LmjF.23	226864	35M	LmjF.23.TRNAGLY.01
881-71	plus	LmjF.36	1033864	24M	LmjF.36.snRNA.01
883-71	plus	LmjF.27	1034481	51M	LmjF.27.rRNA.28
884-71	plus	LmjF.24	621500	47M	LmjF.24.TRNAGLN.01
882-71	plus	LmjF.27	1021560	51M	LmjF.27.rRNA.39
886-71	plus	LmjF.27	1053255	41M	LmjF.27.rRNA.06
887-71	plus	LmjF.27	995906	74M	LmjF.27.rRNA.25
889-71	plus	LmjF.27	1058617	80M	LmjF.27.rRNA.30
891-71	plus	LmjF.24	621514	22M	LmjF.24.TRNAGLN.01
893-71	plus	LmjF.27	1046101	61M	LmjF.27.rRNA.17
892-71	minus	LmjF.16	455470	35M	LmjF.16.TRNAGLN.01
894-71	plus	LmjF.27	991755	46M	LmjF.27.rRNA.01
895-71	plus	LmjF.15	322951	72M	LmjF.15.TRNAASP.01
896-71	plus	LmjF.15	322952	67M	LmjF.15.TRNAASP.01
897-71	plus	LmjF.23	226357	27M	LmjF.23.TRNAARG.02
900-70	plus	LmjF.27	991458	51M	LmjF.27.rRNA.01
901-70	plus	LmjF.27	991416	46M	LmjF.27.rRNA.01
898-71	plus	LmjF.27	1057321	46M	LmjF.27.rRNA.18
904-70	plus	LmjF.27	1006490	68M	LmjF.27.rRNA.14
905-70	plus	LmjF.27	1010450	21M	LmjF.27.rRNA.46
903-70	minus	LmjF.17	343986	30M2D36M	LmjF.17.TRNAASP.01
906-70	plus	LmjF.27	993754	51M	LmjF.27.rRNA.13
907-70	plus	LmjF.27	1045575	37M	LmjF.27.rRNA.17
909-70	plus	LmjF.27	990415	63M	LmjF.27.rRNA.01
908-70	plus	LmjF.27	998013	61M	LmjF.27.rRNA.43
911-69	plus	LmjF.27	990318	20M	LmjF.27.rRNA.01
910-70	plus	LmjF.27	1045848	30M	LmjF.27.rRNA.17
912-69	plus	LmjF.15	322952	29M	LmjF.15.TRNAASP.01
913-69	plus	LmjF.27	1048501	75M	LmjF.27.rRNA.35
915-69	plus	LmjF.27	991404	24M	LmjF.27.rRNA.01
914-69	plus	LmjF.27	1017746	34M	LmjF.27.rRNA.15
916-69	plus	LmjF.27	1054810	35M	LmjF.27.rRNA.12
917-69	plus	LmjF.27	1007345	71M	LmjF.27.rRNA.26
919-69	plus	LmjF.27	1019843	47M	LmjF.27.rRNA.27
918-69	plus	LmjF.36	1032547	36M2S	LmjF.36.TRNAGLY.01
921-69	plus	LmjF.27	1044994	24M	LmjF.27.rRNA.17
922-69	plus	LmjF.27	1005668	31M	LmjF.27.rRNA.14
923-68	plus	LmjF.27	1020751	43M	LmjF.27.rRNA.27
920-69	plus	LmjF.27	1020955	59M1S	LmjF.27.rRNA.33
925-68	plus	LmjF.27	1034643	23M	LmjF.27.rRNA.28
926-68	plus	LmjF.27	1005820	45M	LmjF.27.rRNA.14
927-68	minus	LmjF.33	106664	26M	LmjF.33.TRNAARG.01
928-68	plus	LmjF.27	1008588	44M	LmjF.27.rRNA.26
929-68	plus	LmjF.27	1034301	26M	LmjF.27.rRNA.28
924-68	plus	LmjF.27	1046180	55M	LmjF.27.rRNA.17
932-68	plus	LmjF.27	1045156	34M	LmjF.27.rRNA.17
933-68	plus	LmjF.27	1034561	45M	LmjF.27.rRNA.28
931-68	minus	LmjF.36	1607648	67M	LmjF.36.TRNAGLN.01
935-68	plus	LmjF.27	1014662	25M	LmjF.27.rRNA.03
936-68	plus	LmjF.27	1029776	54M	LmjF.27.rRNA.04
934-68	minus	LmjF.21	166347	2S44M	LmjF.21.TRNASER.01
937-68	plus	LmjF.27	1047978	47M	LmjF.27.rRNA.29
938-67	minus	LmjF.17	344001	53M	LmjF.17.TRNAASP.01
939-67	minus	LmjF.23	225433	67M	LmjF.23.TRNAGLN.01
940-67	plus	LmjF.27	1048317	47M	LmjF.27.rRNA.29
943-67	plus	LmjF.27	1034472	89M	LmjF.27.rRNA.28
941-67	plus	LmjF.27	1057307	64M	LmjF.27.rRNA.18
945-67	plus	LmjF.27	1032709	52M	LmjF.27.rRNA.16
944-67	minus	LmjF.24	680985	72M	LmjF.24.TRNAASP.01
946-67	plus	LmjF.27	1045203	32M	LmjF.27.rRNA.17
947-67	plus	LmjF.27	1032953	65M	LmjF.27.rRNA.16
948-66	plus	LmjF.27	993299	56M	LmjF.27.rRNA.13
950-66	plus	LmjF.27	1034475	47M	LmjF.27.rRNA.28
951-66	plus	LmjF.27	993941	69M	LmjF.27.rRNA.13
952-66	plus	LmjF.27	1003317	28M	LmjF.27.rRNA.02
949-66	minus	LmjF.07	381406	2S33M	LmjF.07.TRNAARG.01
953-66	plus	LmjF.27	1002267	31M	LmjF.27.rRNA.02
955-66	plus	LmjF.27	1030055	26M	LmjF.27.rRNA.04
954-66	plus	LmjF.27	1057319	49M	LmjF.27.rRNA.18
957-66	minus	LmjF.36	2469861	36M	LmjF.36.TRNALEU.01
958-66	plus	LmjF.27	1034533	26M	LmjF.27.rRNA.28
960-66	plus	LmjF.27	1034142	56M	LmjF.27.rRNA.28
963-66	minus	LmjF.23	226061	25M	LmjF.23.TRNALEU.01
964-66	plus	LmjF.27	1034075	68M	LmjF.27.rRNA.28
959-66	plus	LmjF.27	996042	54M1S	LmjF.27.rRNA.25
965-66	plus	LmjF.27	1048009	28M	LmjF.27.rRNA.29
966-66	plus	LmjF.27	1048178	36M	LmjF.27.rRNA.29
967-66	minus	LmjF.11	156792	53M	LmjF.11.5SRRNA.01
969-66	plus	LmjF.23	227014	32M2S	LmjF.23.TRNATRP.01
970-65	plus	LmjF.21	449071	27M	LmjF.21.TRNAPRO.01
968-66	plus	LmjF.27	994611	43M	LmjF.27.rRNA.13
971-65	plus	LmjF.27	1006309	21M	LmjF.27.rRNA.14
972-65	plus	LmjF.27	1034519	45M	LmjF.27.rRNA.28
973-65	plus	LmjF.27	1048261	48M	LmjF.27.rRNA.29
974-65	minus	LmjF.09	276897	21M	LmjF.09.5SrRNA.03
975-65	plus	LmjF.27	991266	65M	LmjF.27.rRNA.01
976-65	plus	LmjF.27	1020296	30M	LmjF.27.rRNA.27
977-65	plus	LmjF.27	1008864	81M	LmjF.27.rRNA.32
979-65	minus	LmjF.10	533234	35M	LmjF.10.TRNAGLY.01
981-65	plus	LmjF.27	1006418	35M	LmjF.27.rRNA.14
982-65	plus	LmjF.27	1020858	53M	LmjF.27.rRNA.33
983-65	plus	LmjF.27	1053541	21M	LmjF.27.rRNA.06
978-65	plus	LmjF.27	1034805	58M	LmjF.27.rRNA.28
984-65	plus	LmjF.27	990448	47M	LmjF.27.rRNA.01
985-65	plus	LmjF.27	1007915	85M	LmjF.27.rRNA.26
987-65	plus	LmjF.27	1045394	38M	LmjF.27.rRNA.17
988-65	plus	LmjF.27	1008295	61M	LmjF.27.rRNA.26
989-65	plus	LmjF.27	1003178	57M	LmjF.27.rRNA.02
990-65	minus	LmjF.23	226068	23M	LmjF.23.TRNALEU.01
991-65	plus	LmjF.27	1030339	29M	LmjF.27.rRNA.04
992-64	plus	LmjF.27	1019455	43M	LmjF.27.rRNA.27
993-64	plus	LmjF.23	226998	47M	LmjF.23.TRNATRP.01
995-64	plus	LmjF.27	1007960	40M	LmjF.27.rRNA.26
996-64	plus	LmjF.27	1028204	51M	LmjF.27.rRNA.04
997-64	plus	LmjF.15	322952	35M	LmjF.15.TRNAASP.01
994-64	minus	LmjF.17	343981	73M	LmjF.17.TRNAASP.01
998-64	minus	LmjF.24	680988	69M	LmjF.24.TRNAASP.01
1000-64	plus	LmjF.27	1018125	27M	LmjF.27.rRNA.15
1001-64	minus	LmjF.11	156992	30M	LmjF.11.TRNALEU.01
1002-64	minus	LmjF.17	343986	67M	LmjF.17.TRNAASP.01
999-64	minus	LmjF.17	343981	1S73M	LmjF.17.TRNAASP.01
1003-64	plus	LmjF.27	1020614	52M	LmjF.27.rRNA.27
1004-64	plus	LmjF.27	1030663	49M	LmjF.27.rRNA.10
1005-64	plus	LmjF.27	1007870	27M	LmjF.27.rRNA.26
1006-63	plus	LmjF.27	1029822	24M	LmjF.27.rRNA.04
1008-63	plus	LmjF.27	1015422	48M	LmjF.27.rRNA.03
1010-63	plus	LmjF.27	1004000	50M	LmjF.27.rRNA.08
1011-63	plus	LmjF.27	1019818	45M	LmjF.27.rRNA.27
1012-63	plus	LmjF.09	418988	25M	LmjF.09.TRNAARG.01
1013-63	minus	LmjF.21	166167	47M	LmjF.21.5SrRNA.01
1009-63	plus	LmjF.27	1057309	57M	LmjF.27.rRNA.18
1014-63	plus	LmjF.09	405759	23M	LmjF.09.5SrRNA.02
1020-62	minus	LmjF.11	162727	34M	LmjF.11.TRNAALA.02
1021-62	minus	LmjF.17	343987	67M	LmjF.17.TRNAASP.01
1022-62	plus	LmjF.27	1030004	48M	LmjF.27.rRNA.04
1018-63	plus	LmjF.27	1020163	77M	LmjF.27.rRNA.27
1023-62	plus	LmjF.30	380040	37M	no_feature
1026-62	plus	LmjF.27	1003138	52M	LmjF.27.rRNA.02
1027-62	plus	LmjF.31	203971	35M	LmjF.31.TRNAALA.01
1028-62	plus	LmjF.27	991423	41M	LmjF.27.rRNA.01
1029-62	plus	LmjF.27	1017809	43M	LmjF.27.rRNA.15
1025-62	plus	LmjF.27	1002493	55M	LmjF.27.rRNA.02
1030-62	plus	LmjF.27	1019445	32M	LmjF.27.rRNA.27
1031-62	plus	LmjF.27	1017565	20M	LmjF.27.rRNA.15
1032-61	plus	LmjF.15	322952	32M	LmjF.15.TRNAASP.01
1035-61	minus	LmjF.17	344020	34M	LmjF.17.TRNAASP.01
1036-61	plus	LmjF.27	1045396	52M	LmjF.27.rRNA.17
1034-61	minus	LmjF.36	1607643	2S56M	LmjF.36.TRNAGLN.01
1037-61	minus	LmjF.31	494745	69M	LmjF.31.TRNAGLU.01
1039-61	plus	LmjF.27	1044863	26M	LmjF.27.rRNA.17
1040-61	plus	LmjF.27	1045965	44M	LmjF.27.rRNA.17
1038-61	plus	LmjF.27	1036188	52M	LmjF.27.rRNA.40
1041-61	plus	LmjF.27	1053806	24M	LmjF.27.rRNA.06
1042-61	plus	LmjF.27	1017849	41M	LmjF.27.rRNA.15
1043-61	plus	LmjF.27	1007388	57M	LmjF.27.rRNA.26
1044-61	minus	LmjF.36	1607646	69M	LmjF.36.TRNAGLN.01
1046-61	plus	LmjF.27	991276	62M	LmjF.27.rRNA.01
1047-61	plus	LmjF.27	1030052	29M	LmjF.27.rRNA.04
1048-61	plus	LmjF.11	162871	20M	LmjF.11.TRNALEU.02
1049-61	plus	LmjF.27	993756	54M	LmjF.27.rRNA.13
1045-61	plus	LmjF.09	405683	2S51M	LmjF.09.5SrRNA.02
1050-61	plus	LmjF.27	1008588	45M	LmjF.27.rRNA.26
1053-61	plus	LmjF.11	163061	35M	LmjF.11.5SRRNA.02
1052-61	plus	LmjF.27	1034475	75M	LmjF.27.rRNA.28
1054-61	minus	LmjF.24	621838	21M	LmjF.24.TRNALEU.01
1055-60	plus	LmjF.27	1018298	61M	LmjF.27.rRNA.15
1056-60	plus	LmjF.27	1020524	43M	LmjF.27.rRNA.27
1058-60	plus	LmjF.09	419121	36M	LmjF.09.TRNAHIS.02
1059-60	plus	LmjF.27	1058198	58M	LmjF.27.rRNA.30
1060-60	plus	LmjF.27	1042205	35M	LmjF.27.rRNA.05
1062-60	plus	LmjF.27	1030318	47M	LmjF.27.rRNA.04
1063-60	plus	LmjF.11	381504	42M	LmjF.11.TRNAARG.01
1065-60	plus	LmjF.27	1048499	62M	LmjF.27.rRNA.35
1064-60	minus	LmjF.17	344022	32M1S	LmjF.17.TRNAASP.01
1066-60	plus	LmjF.27	1044962	56M	LmjF.27.rRNA.17
1068-60	plus	LmjF.27	1003343	41M	LmjF.27.rRNA.02
1069-60	minus	LmjF.09	418818	48M	LmjF.09.TRNAVAL.02
1070-60	plus	LmjF.27	1005717	49M	LmjF.27.rRNA.14
1071-60	plus	LmjF.27	1028979	71M	LmjF.27.rRNA.04
1072-60	plus	LmjF.27	1007974	57M	LmjF.27.rRNA.26
1073-60	plus	LmjF.27	1054149	50M	LmjF.27.rRNA.06
1067-60	minus	LmjF.17	343981	73M	LmjF.17.TRNAASP.01
1076-60	plus	LmjF.27	1048388	48M	LmjF.27.rRNA.29
1077-60	plus	LmjF.09	405897	37M	LmjF.09.TRNAHIS.01
1074-60	plus	LmjF.27	1047811	58M	LmjF.27.rRNA.29
1079-59	plus	LmjF.27	1020652	38M	LmjF.27.rRNA.27
1078-59	plus	LmjF.27	1014554	47M1I8M	LmjF.27.rRNA.03
1081-59	plus	LmjF.27	1046459	48M	LmjF.27.rRNA.23
1082-59	plus	LmjF.27	1008831	46M	LmjF.27.rRNA.32
1080-59	minus	LmjF.24	680989	30M2D36M	LmjF.24.TRNAASP.01
1086-59	plus	LmjF.27	995963	20M	LmjF.27.rRNA.25
1087-59	plus	LmjF.27	1018200	44M	LmjF.27.rRNA.15
1085-59	minus	LmjF.17	344021	2S33M	LmjF.17.TRNAASP.01
1088-59	plus	LmjF.27	1029800	28M	LmjF.27.rRNA.04
1089-59	plus	LmjF.27	1029763	65M	LmjF.27.rRNA.04
1091-59	plus	LmjF.27	1034508	53M	LmjF.27.rRNA.28
1093-59	plus	LmjF.27	1029310	52M	LmjF.27.rRNA.04
1092-59	plus	LmjF.27	1019432	83M	LmjF.27.rRNA.27
1094-59	plus	LmjF.27	993280	27M	LmjF.27.rRNA.13
1095-59	plus	LmjF.27	1003341	43M	LmjF.27.rRNA.02
1096-59	plus	LmjF.27	1035484	76M	LmjF.27.rRNA.34
1097-59	plus	LmjF.27	994220	45M	LmjF.27.rRNA.13
1098-59	plus	LmjF.27	994195	25M	LmjF.27.rRNA.13
1101-58	plus	LmjF.27	1034553	53M	LmjF.27.rRNA.28
1100-58	plus	LmjF.27	1042258	36M	LmjF.27.rRNA.05
1104-58	plus	LmjF.27	1008232	59M	LmjF.27.rRNA.26
1105-58	plus	LmjF.27	1048406	38M	LmjF.27.rRNA.29
1102-58	plus	LmjF.27	996261	4S38M	LmjF.27.rRNA.25
1106-58	plus	LmjF.27	996908	66M	LmjF.27.rRNA.31
1107-58	plus	LmjF.27	992166	63M	LmjF.27.rRNA.07
1109-58	minus	LmjF.24	681022	35M	LmjF.24.TRNAASP.01
1108-58	plus	LmjF.27	1033071	1S49M	LmjF.27.rRNA.16
1112-58	plus	LmjF.27	1058620	57M	LmjF.27.rRNA.30
1114-58	plus	LmjF.27	1045281	55M	LmjF.27.rRNA.17
1116-58	plus	LmjF.27	990564	24M	LmjF.27.rRNA.01
1115-58	plus	LmjF.27	1033169	47M	LmjF.27.rRNA.16
1117-58	plus	LmjF.27	996405	48M	LmjF.27.rRNA.25
1118-58	plus	LmjF.27	1007445	32M	LmjF.27.rRNA.26
1121-58	minus	LmjF.23	225445	32M	LmjF.23.TRNAGLN.01
1119-58	minus	LmjF.17	344003	51M	LmjF.17.TRNAASP.01
1122-58	plus	LmjF.09	418982	31M	LmjF.09.TRNAARG.01
1123-58	plus	LmjF.27	1018841	44M	LmjF.27.rRNA.21
1125-58	plus	LmjF.27	1018862	23M	LmjF.27.rRNA.21
1126-58	plus	LmjF.27	1008831	65M	LmjF.27.rRNA.32
1127-57	plus	LmjF.27	1028600	42M	LmjF.27.rRNA.04
1128-57	plus	LmjF.27	1032466	34M	LmjF.27.rRNA.16
1129-57	plus	LmjF.27	1034029	82M	LmjF.27.rRNA.28
1124-58	plus	LmjF.27	1008139	1S59M	LmjF.27.rRNA.26
1130-57	plus	LmjF.27	1017508	27M	LmjF.27.rRNA.15
1132-57	minus	LmjF.09	418493	33M	LmjF.09.TRNAGLU.01
1135-57	plus	LmjF.27	1034563	44M	LmjF.27.rRNA.28
1136-57	plus	LmjF.11	163008	84M	LmjF.11.5SRRNA.02
1133-57	plus	LmjF.27	990659	11M1I61M	LmjF.27.rRNA.01
1138-57	plus	LmjF.27	1006506	46M	LmjF.27.rRNA.14
1140-57	plus	LmjF.27	1007423	45M	LmjF.27.rRNA.26
1141-57	plus	LmjF.27	1020524	41M	LmjF.27.rRNA.27
1142-57	plus	LmjF.27	1031940	51M	LmjF.27.rRNA.16
1139-57	plus	LmjF.27	1020296	45M2S	LmjF.27.rRNA.27
1143-57	plus	LmjF.27	993572	37M	LmjF.27.rRNA.13
1144-57	plus	LmjF.27	1047983	54M	LmjF.27.rRNA.29
1145-57	minus	LmjF.11	156822	21M	LmjF.11.5SRRNA.01
1146-57	plus	LmjF.27	1005201	59M	LmjF.27.rRNA.14
1147-57	plus	LmjF.27	1054882	56M	LmjF.27.rRNA.12
1149-56	plus	LmjF.27	1006054	23M	LmjF.27.rRNA.14
1148-57	plus	LmjF.27	1045526	67M	LmjF.27.rRNA.17
1150-56	plus	LmjF.27	1032835	28M	LmjF.27.rRNA.16
1152-56	plus	LmjF.27	1015548	28M	LmjF.27.rRNA.03
1153-56	minus	LmjF.33	106690	32M	LmjF.33.TRNAARG.01
1151-56	minus	LmjF.17	343986	66M	LmjF.17.TRNAASP.01
1154-56	plus	LmjF.27	1058223	67M	LmjF.27.rRNA.30
1156-56	plus	LmjF.27	1052646	26M	LmjF.27.rRNA.06
1155-56	plus	LmjF.27	1045345	24M	LmjF.27.rRNA.17
1157-56	plus	LmjF.27	1057621	54M	LmjF.27.rRNA.24
1158-56	plus	LmjF.27	1029845	54M	LmjF.27.rRNA.04
1160-56	plus	LmjF.27	1045211	49M	LmjF.27.rRNA.17
1159-56	plus	LmjF.27	1029059	31M	LmjF.27.rRNA.04
1163-56	plus	LmjF.27	1034475	21M	LmjF.27.rRNA.28
1161-56	minus	LmjF.11	162727	35M	LmjF.11.TRNAALA.02
1165-56	plus	LmjF.27	1007831	36M	LmjF.27.rRNA.26
1164-56	plus	LmjF.27	1019666	57M	LmjF.27.rRNA.27
1166-56	plus	LmjF.09	419123	34M	LmjF.09.TRNAHIS.02
1167-56	plus	LmjF.27	1029781	58M	LmjF.27.rRNA.04
1168-56	plus	LmjF.27	1048597	49M	LmjF.27.rRNA.35
1169-56	plus	LmjF.27	1019454	24M	LmjF.27.rRNA.27
1170-56	plus	LmjF.27	1007853	42M	LmjF.27.rRNA.26
1171-56	plus	LmjF.36	1032547	36M	LmjF.36.TRNAGLY.01
1173-56	minus	LmjF.21	166365	23M	LmjF.21.TRNASER.01
1174-56	plus	LmjF.27	994384	43M	LmjF.27.rRNA.13
1177-56	plus	LmjF.27	1030665	28M	LmjF.27.rRNA.10
1178-56	plus	LmjF.27	1032832	31M	LmjF.27.rRNA.16
1179-55	plus	LmjF.27	1017686	50M	LmjF.27.rRNA.15
1180-55	plus	LmjF.27	1048315	49M	LmjF.27.rRNA.29
1182-55	plus	LmjF.27	1008611	62M	LmjF.27.rRNA.26
1183-55	plus	LmjF.27	1035505	79M	LmjF.27.rRNA.34
1184-55	plus	LmjF.27	1034533	75M	LmjF.27.rRNA.28
1185-55	plus	LmjF.27	1048259	30M	LmjF.27.rRNA.29
1187-55	plus	LmjF.27	1018779	21M	LmjF.27.rRNA.21
1189-55	plus	LmjF.27	1017736	53M	LmjF.27.rRNA.15
1190-55	plus	LmjF.27	1020930	47M	LmjF.27.rRNA.33
1188-55	plus	LmjF.34	1534915	37M2S	LmjF.34.TRNAPRO.01
1191-55	plus	LmjF.27	1035520	41M	LmjF.27.rRNA.34
1195-55	plus	LmjF.27	1047944	81M	LmjF.27.rRNA.29
1196-55	plus	LmjF.27	1008307	49M	LmjF.27.rRNA.26
1197-55	minus	LmjF.31	494745	69M	LmjF.31.TRNAGLU.01
1199-55	plus	LmjF.27	1008281	29M	LmjF.27.rRNA.26
1198-55	plus	LmjF.27	1007412	64M	LmjF.27.rRNA.26
1203-55	plus	LmjF.27	1034016	59M	LmjF.27.rRNA.28
1202-55	plus	LmjF.34	1534914	38M1S	LmjF.34.TRNAPRO.01
1204-55	plus	LmjF.27	1002526	33M	LmjF.27.rRNA.02
1206-55	plus	LmjF.27	1017688	33M	LmjF.27.rRNA.15
1207-55	plus	LmjF.27	1008281	21M	LmjF.27.rRNA.26
1209-55	plus	LmjF.27	1034610	57M	LmjF.27.rRNA.28
1208-55	plus	LmjF.27	1032262	61M	LmjF.27.rRNA.16
1212-54	plus	LmjF.27	1007484	48M	LmjF.27.rRNA.26
1210-55	plus	LmjF.27	1034472	91M	LmjF.27.rRNA.28
1216-54	plus	LmjF.27	1048318	37M	LmjF.27.rRNA.29
1217-54	plus	LmjF.27	991212	46M	LmjF.27.rRNA.01
1218-54	plus	LmjF.27	1007853	44M	LmjF.27.rRNA.26
1222-54	plus	LmjF.27	1020669	33M	LmjF.27.rRNA.27
1223-54	plus	LmjF.27	1029106	45M	LmjF.27.rRNA.04
1213-54	minus	LmjF.17	343983	33M2D36M	LmjF.17.TRNAASP.01
1224-54	minus	LmjF.15	323104	31M	LmjF.15.TRNAGLU.01
1225-54	plus	LmjF.27	991526	28M	LmjF.27.rRNA.01
1226-54	plus	LmjF.27	1007362	50M	LmjF.27.rRNA.26
1227-54	minus	LmjF.23	226068	21M	LmjF.23.TRNALEU.01
1228-54	minus	LmjF.09	418491	35M	LmjF.09.TRNAGLU.01
1230-54	plus	LmjF.27	1048163	51M	LmjF.27.rRNA.29
1229-54	minus	LmjF.17	344006	48M	LmjF.17.TRNAASP.01
1232-54	plus	LmjF.27	1045502	45M	LmjF.27.rRNA.17
1231-54	plus	LmjF.27	1029198	7S27M	LmjF.27.rRNA.04
1234-54	plus	LmjF.27	1048318	38M	LmjF.27.rRNA.29
1235-53	plus	LmjF.27	1045337	49M	LmjF.27.rRNA.17
1236-53	plus	LmjF.31	203981	25M	LmjF.31.TRNAALA.01
1237-53	plus	LmjF.27	1048597	29M	LmjF.27.rRNA.35
1233-54	plus	LmjF.27	1020125	19M1I49M	LmjF.27.rRNA.27
1240-53	plus	LmjF.27	1002136	29M	LmjF.27.rRNA.02
1242-53	plus	LmjF.27	1045515	37M	LmjF.27.rRNA.17
1243-53	minus	LmjF.11	162735	26M	LmjF.11.TRNAALA.02
1244-53	plus	LmjF.27	994369	59M	LmjF.27.rRNA.13
1245-53	plus	LmjF.27	1015001	45M	LmjF.27.rRNA.03
1239-53	minus	LmjF.28	790569	9S44M14S	no_feature
1246-53	plus	LmjF.27	1034373	21M	LmjF.27.rRNA.28
1247-53	minus	LmjF.11	156818	28M	LmjF.11.5SRRNA.01
1248-53	plus	LmjF.27	991729	21M	LmjF.27.rRNA.01
1251-53	plus	LmjF.27	1020265	81M	LmjF.27.rRNA.27
1253-53	plus	LmjF.05	360147	46M	LmjF.05.5SrRNA.01
1254-53	plus	LmjF.27	1020872	53M	LmjF.27.rRNA.33
1255-53	plus	LmjF.27	1034533	27M	LmjF.27.rRNA.28
1256-52	plus	LmjF.27	990746	45M	LmjF.27.rRNA.01
1257-52	plus	LmjF.27	1029854	22M	LmjF.27.rRNA.04
1252-53	plus	LmjF.27	1047820	55M	LmjF.27.rRNA.29
1258-52	minus	LmjF.07	381406	20M	LmjF.07.TRNAARG.01
1259-52	plus	LmjF.27	1015001	37M	LmjF.27.rRNA.03
1261-52	plus	LmjF.27	1053990	45M	LmjF.27.rRNA.06
1260-52	minus	LmjF.17	344022	32M	LmjF.17.TRNAASP.01
1262-52	plus	LmjF.27	1003102	64M	LmjF.27.rRNA.02
1263-52	plus	LmjF.27	1032934	48M	LmjF.27.rRNA.16
1265-52	plus	LmjF.27	1044915	52M	LmjF.27.rRNA.17
1264-52	plus	LmjF.05	450272	1S27M	LmjF.05.snoRNA0072
1267-52	plus	LmjF.05	359996	22M	LmjF.05.TRNAARG.01
1266-52	plus	LmjF.27	1019393	39M	LmjF.27.rRNA.27
1270-52	plus	LmjF.27	994369	58M	LmjF.27.rRNA.13
1271-52	plus	LmjF.27	1034533	43M	LmjF.27.rRNA.28
1273-52	plus	LmjF.27	1008419	26M	LmjF.27.rRNA.26
1274-52	plus	LmjF.27	991238	54M	LmjF.27.rRNA.01
1272-52	minus	LmjF.24	680990	67M	LmjF.24.TRNAASP.01
1276-52	minus	LmjF.23	226830	69M	LmjF.23.TRNAGLY.01
1277-52	plus	LmjF.27	1029198	1S27M	LmjF.27.rRNA.04
1278-52	plus	LmjF.27	1035532	29M	LmjF.27.rRNA.34
1275-52	plus	LmjF.35	1678583	2S68M	LmjF.35.snoRNA0157
1279-52	plus	LmjF.27	1019843	73M	LmjF.27.rRNA.27
1281-51	plus	LmjF.27	1029339	24M	LmjF.27.rRNA.04
1282-51	minus	LmjF.09	418529	25M	LmjF.09.TRNAGLU.01
1283-51	minus	LmjF.15	323100	35M	LmjF.15.TRNAGLU.01
1285-51	plus	LmjF.27	1005376	43M	LmjF.27.rRNA.14
1287-51	plus	LmjF.27	1048126	23M	LmjF.27.rRNA.29
1288-51	plus	LmjF.27	1058663	34M	LmjF.27.rRNA.30
1289-51	plus	LmjF.27	1005136	36M	LmjF.27.rRNA.14
1290-51	plus	LmjF.27	1020853	55M	LmjF.27.rRNA.33
1291-51	plus	LmjF.09	405898	37M1S	LmjF.09.TRNAHIS.01
1292-51	plus	LmjF.27	1029392	27M	LmjF.27.rRNA.04
1286-51	plus	LmjF.27	1053366	13M1I61M	LmjF.27.rRNA.06
1294-51	plus	LmjF.27	1048406	39M	LmjF.27.rRNA.29
1295-51	plus	LmjF.27	1008825	69M	LmjF.27.rRNA.32
1298-51	plus	LmjF.27	1058620	50M	LmjF.27.rRNA.30
1297-51	plus	LmjF.09	405898	37M	LmjF.09.TRNAHIS.01
1300-51	plus	LmjF.27	1054165	53M	LmjF.27.rRNA.06
1299-51	plus	LmjF.27	1034073	72M	LmjF.27.rRNA.28
1302-51	plus	LmjF.27	995514	48M	LmjF.27.rRNA.25
1303-51	plus	LmjF.27	1058672	42M	LmjF.27.rRNA.30
1304-51	plus	LmjF.27	1007416	56M	LmjF.27.rRNA.26
1305-51	plus	LmjF.27	1017515	20M	LmjF.27.rRNA.15
1301-51	plus	LmjF.27	1046185	56M	LmjF.27.rRNA.17
1306-51	plus	LmjF.24	623390	24M1S	LmjF.24.TRNAILE.02
1309-50	plus	LmjF.27	1018303	56M	LmjF.27.rRNA.15
1308-51	minus	LmjF.34	470677	12M2D29M	LmjF.34.TRNALEU.01
1311-50	plus	LmjF.27	1058758	51M	LmjF.27.rRNA.30
1310-50	plus	LmjF.27	1035152	47M	LmjF.27.rRNA.28
1314-50	plus	LmjF.27	1029800	22M	LmjF.27.rRNA.04
1313-50	plus	LmjF.27	1031568	46M	LmjF.27.rRNA.16
1315-50	plus	LmjF.27	1002646	44M	LmjF.27.rRNA.02
1317-50	plus	LmjF.27	1048520	51M	LmjF.27.rRNA.35
1319-50	plus	LmjF.27	1003342	44M	LmjF.27.rRNA.02
1320-50	plus	LmjF.27	990746	25M	LmjF.27.rRNA.01
1321-50	plus	LmjF.27	1032537	79M	LmjF.27.rRNA.16
1322-50	plus	LmjF.27	1034586	20M	LmjF.27.rRNA.28
1316-50	plus	LmjF.36	942203	1S74M	LmjF.36.snoRNA0062
1325-50	plus	LmjF.27	1058175	66M	LmjF.27.rRNA.30
1326-50	minus	LmjF.24	681021	33M	LmjF.24.TRNAASP.01
1328-50	minus	LmjF.31	494746	68M	LmjF.31.TRNAGLU.01
1323-50	plus	LmjF.27	1020197	4S46M	LmjF.27.rRNA.27
1333-50	minus	LmjF.17	344021	33M	LmjF.17.TRNAASP.01
1334-50	plus	LmjF.27	1002299	46M	LmjF.27.rRNA.02
1335-50	minus	LmjF.17	344002	52M	LmjF.17.TRNAASP.01
1336-50	plus	LmjF.27	1034047	64M	LmjF.27.rRNA.28
1337-50	plus	LmjF.27	1008486	43M	LmjF.27.rRNA.26
1338-50	plus	LmjF.27	1005300	27M	LmjF.27.rRNA.14
1330-50	plus	LmjF.27	1058327	4S85M	LmjF.27.rRNA.30
1339-50	plus	LmjF.23	39783	3S44M	LmjF.23.snoRNA0042
1340-50	plus	LmjF.27	1044876	58M	LmjF.27.rRNA.17
1341-50	plus	LmjF.27	996069	28M	LmjF.27.rRNA.25
1343-49	minus	LmjF.23	226863	34M	LmjF.23.TRNAGLY.01
1346-49	plus	LmjF.27	1015370	45M	LmjF.27.rRNA.03
1347-49	plus	LmjF.27	1007849	43M	LmjF.27.rRNA.26
1348-49	plus	LmjF.27	1058148	23M	LmjF.27.rRNA.30
1342-50	plus	LmjF.27	1057310	71M	LmjF.27.rRNA.18
1351-49	plus	LmjF.27	1030075	43M	LmjF.27.rRNA.04
1352-49	plus	LmjF.27	1048503	53M	LmjF.27.rRNA.35
1353-49	plus	LmjF.27	1053388	61M	LmjF.27.rRNA.06
1355-49	plus	LmjF.27	991266	53M	LmjF.27.rRNA.01
1356-49	plus	LmjF.27	1053994	41M	LmjF.27.rRNA.06
1357-49	plus	LmjF.27	1058654	52M	LmjF.27.rRNA.30
1358-49	plus	LmjF.27	1029103	48M	LmjF.27.rRNA.04
1359-49	plus	LmjF.27	1017699	29M	LmjF.27.rRNA.15
1354-49	plus	LmjF.27	1002551	19M1I60M	LmjF.27.rRNA.02
1360-49	plus	LmjF.27	1020231	63M	LmjF.27.rRNA.27
1361-49	minus	LmjF.33	106664	26M	LmjF.33.TRNAARG.01
1363-49	plus	LmjF.27	1044561	40M	LmjF.27.rRNA.17
1364-49	plus	LmjF.27	1003601	26M	LmjF.27.rRNA.02
1365-49	plus	LmjF.27	1047913	72M	LmjF.27.rRNA.29
1368-49	plus	LmjF.27	1020615	51M	LmjF.27.rRNA.27
1367-49	minus	LmjF.09	418490	2S37M	LmjF.09.TRNAGLU.01
1369-49	plus	LmjF.27	991355	46M	LmjF.27.rRNA.01
1373-48	plus	LmjF.27	1029400	51M	LmjF.27.rRNA.04
1374-48	plus	LmjF.27	1006022	54M	LmjF.27.rRNA.14
1376-48	minus	LmjF.15	323106	29M	LmjF.15.TRNAGLU.01
1377-48	plus	LmjF.27	1048500	77M	LmjF.27.rRNA.35
1378-48	plus	LmjF.27	1018850	45M	LmjF.27.rRNA.21
1379-48	plus	LmjF.27	1030753	78M	LmjF.27.rRNA.10
1380-48	plus	LmjF.27	1058488	51M	LmjF.27.rRNA.30
1375-48	plus	LmjF.27	995610	1S67M	LmjF.27.rRNA.25
1384-48	plus	LmjF.17	344183	22M	LmjF.17.TRNASER.01
1385-48	plus	LmjF.27	1053945	53M	LmjF.27.rRNA.06
1382-48	minus	LmjF.24	681024	1S33M	LmjF.24.TRNAASP.01
1387-48	plus	LmjF.27	1005284	55M	LmjF.27.rRNA.14
1388-48	minus	LmjF.09	418494	67M	LmjF.09.TRNAGLU.01
1389-48	minus	LmjF.33	106822	20M	LmjF.33.TRNAARG.02
1390-48	plus	LmjF.27	1048506	44M	LmjF.27.rRNA.35
1391-48	plus	LmjF.27	991280	51M	LmjF.27.rRNA.01
1392-48	plus	LmjF.27	1029830	70M	LmjF.27.rRNA.04
1393-48	minus	LmjF.11	156962	13M2D28M	LmjF.11.TRNALEU.01
1386-48	plus	LmjF.27	995610	2S88M	LmjF.27.rRNA.25
1396-48	plus	LmjF.27	1029818	21M	LmjF.27.rRNA.04
1397-48	plus	LmjF.27	1007946	52M	LmjF.27.rRNA.26
1395-48	plus	LmjF.27	1058715	96M	LmjF.27.rRNA.30
1398-48	plus	LmjF.27	1020647	54M	LmjF.27.rRNA.27
1400-48	plus	LmjF.27	1029608	20M	LmjF.27.rRNA.04
1404-47	plus	LmjF.27	1048511	66M	LmjF.27.rRNA.35
1405-47	plus	LmjF.27	1008725	20M	LmjF.27.rRNA.26
1406-47	plus	LmjF.27	1029972	22M	LmjF.27.rRNA.04
1407-47	plus	LmjF.23	226346	39M	LmjF.23.TRNAARG.02
1401-48	plus	LmjF.27	1053368	11M1I56M	LmjF.27.rRNA.06
1408-47	minus	LmjF.17	343985	69M	LmjF.17.TRNAASP.01
1409-47	plus	LmjF.27	1048259	26M	LmjF.27.rRNA.29
1411-47	plus	LmjF.27	1048004	20M	LmjF.27.rRNA.29
1412-47	plus	LmjF.27	1047753	41M	LmjF.27.rRNA.29
1410-47	minus	LmjF.17	344023	31M	LmjF.17.TRNAASP.01
1413-47	plus	LmjF.27	1018323	36M	LmjF.27.rRNA.15
1415-47	plus	LmjF.27	991729	23M	LmjF.27.rRNA.01
1416-47	plus	LmjF.27	1029797	33M	LmjF.27.rRNA.04
1417-47	plus	LmjF.27	1045971	39M	LmjF.27.rRNA.17
1419-47	plus	LmjF.27	1008216	32M	LmjF.27.rRNA.26
1418-47	minus	LmjF.17	343981	73M	LmjF.17.TRNAASP.01
1420-47	plus	LmjF.27	1008918	63M1S	LmjF.27.rRNA.32
1422-47	plus	LmjF.27	1052847	57M	LmjF.27.rRNA.06
1423-47	plus	LmjF.27	1006176	23M	LmjF.27.rRNA.14
1421-47	plus	LmjF.27	1014545	56M1I8M	LmjF.27.rRNA.03
1426-47	plus	LmjF.27	996378	42M	LmjF.27.rRNA.25
1428-47	plus	LmjF.27	996922	52M	LmjF.27.rRNA.31
1424-47	plus	LmjF.27	1042227	22M1I61M	LmjF.27.rRNA.05
1430-47	plus	LmjF.27	1034955	21M	LmjF.27.rRNA.28
1429-47	plus	LmjF.27	1058952	56M	LmjF.27.rRNA.30
1432-46	plus	LmjF.27	1028728	23M	LmjF.27.rRNA.04
1433-46	plus	LmjF.15	322951	55M	LmjF.15.TRNAASP.01
1434-46	plus	LmjF.27	1045240	21M	LmjF.27.rRNA.17
1435-46	plus	LmjF.27	1007980	37M	LmjF.27.rRNA.26
1437-46	plus	LmjF.27	1058715	36M	LmjF.27.rRNA.30
1436-46	minus	LmjF.09	418494	66M	LmjF.09.TRNAGLU.01
1440-46	plus	LmjF.27	1029841	29M	LmjF.27.rRNA.04
1441-46	plus	LmjF.27	1007918	83M	LmjF.27.rRNA.26
1442-46	plus	LmjF.27	1046054	51M	LmjF.27.rRNA.17
1446-46	plus	LmjF.27	1058753	53M	LmjF.27.rRNA.30
1447-46	plus	LmjF.27	1034608	41M	LmjF.27.rRNA.28
1449-46	plus	LmjF.27	991277	57M	LmjF.27.rRNA.01
1451-46	plus	LmjF.27	1048520	25M	LmjF.27.rRNA.35
1450-46	plus	LmjF.27	1034028	83M	LmjF.27.rRNA.28
1455-46	plus	LmjF.27	1017506	29M	LmjF.27.rRNA.15
1456-46	plus	LmjF.27	1007687	21M	LmjF.27.rRNA.26
1460-46	plus	LmjF.27	1048597	43M	LmjF.27.rRNA.35
1461-46	plus	LmjF.27	1020852	58M	LmjF.27.rRNA.33
1462-46	plus	LmjF.15	322951	53M	LmjF.15.TRNAASP.01
1466-46	minus	LmjF.33	106690	20M	LmjF.33.TRNAARG.01
1465-46	plus	LmjF.27	1005821	52M	LmjF.27.rRNA.14
1467-46	plus	LmjF.27	1014495	26M	LmjF.27.rRNA.03
1468-46	plus	LmjF.27	990809	47M	LmjF.27.rRNA.01
1469-46	plus	LmjF.27	1034049	62M	LmjF.27.rRNA.28
1473-46	plus	LmjF.27	1008645	28M	LmjF.27.rRNA.26
1472-46	plus	LmjF.27	1007895	47M	LmjF.27.rRNA.26
1475-46	minus	LmjF.09	418845	29M	LmjF.09.TRNAVAL.02
1477-46	plus	LmjF.27	1035152	45M	LmjF.27.rRNA.28
1476-46	minus	LmjF.16	455462	1S20M	LmjF.16.TRNAGLN.01
1478-46	plus	LmjF.36	492676	25M	LmjF.36.TRNATHR.02
1480-46	plus	LmjF.27	1007898	21M	LmjF.27.rRNA.26
1484-45	plus	LmjF.27	1054153	20M	LmjF.27.rRNA.06
1483-45	plus	LmjF.27	1007413	52M	LmjF.27.rRNA.26
1485-45	plus	LmjF.27	1008584	48M	LmjF.27.rRNA.26
1488-45	plus	LmjF.27	1058758	57M	LmjF.27.rRNA.30
1487-45	minus	LmjF.11	162735	26M	LmjF.11.TRNAALA.02
1489-45	plus	LmjF.27	1045452	47M	LmjF.27.rRNA.17
1490-45	plus	LmjF.27	1054809	48M	LmjF.27.rRNA.12
1491-45	plus	LmjF.27	1007375	37M	LmjF.27.rRNA.26
1492-45	plus	LmjF.27	1058367	21M	LmjF.27.rRNA.30
1493-45	plus	LmjF.11	157270	51M1S	LmjF.11.TRNAGLY.01
1494-45	plus	LmjF.27	990621	47M	LmjF.27.rRNA.01
1497-45	plus	LmjF.27	1008264	56M	LmjF.27.rRNA.26
1495-45	minus	LmjF.36	1607646	69M	LmjF.36.TRNAGLN.01
1499-45	plus	LmjF.27	1058117	22M	LmjF.27.rRNA.30
1500-45	minus	LmjF.23	226105	21M	LmjF.23.TRNALEU.01
1498-45	minus	LmjF.17	343986	67M	LmjF.17.TRNAASP.01
1501-45	plus	LmjF.27	996923	1S51M	LmjF.27.rRNA.31
1502-45	plus	LmjF.27	1045388	44M	LmjF.27.rRNA.17
1503-45	plus	LmjF.27	1014584	17M1I56M	LmjF.27.rRNA.03
1505-45	plus	LmjF.27	990756	42M	LmjF.27.rRNA.01
1506-45	plus	LmjF.27	1045283	53M	LmjF.27.rRNA.17
1507-45	plus	LmjF.27	1048499	61M	LmjF.27.rRNA.35
1508-45	plus	LmjF.27	1058618	68M	LmjF.27.rRNA.30
1504-45	plus	LmjF.27	1008116	88M	LmjF.27.rRNA.26
1509-45	minus	LmjF.17	343999	32M	LmjF.17.TRNAASP.01
1511-45	plus	LmjF.24	621508	28M	LmjF.24.TRNAGLN.01
1512-45	plus	LmjF.27	1029845	49M	LmjF.27.rRNA.04
1510-45	plus	LmjF.27	1059759	33M1S	LmjF.27.rRNA.36
1514-45	plus	LmjF.27	1008552	52M	LmjF.27.rRNA.26
1513-45	minus	LmjF.36	2469898	1S20M	LmjF.36.TRNALEU.01
1515-45	plus	LmjF.27	1054809	45M	LmjF.27.rRNA.12
1516-45	plus	LmjF.27	1028929	42M	LmjF.27.rRNA.04
1517-45	plus	LmjF.27	1015210	55M	LmjF.27.rRNA.03
1518-45	plus	LmjF.27	1020326	63M	LmjF.27.rRNA.27
1519-45	plus	LmjF.27	996360	45M	LmjF.27.rRNA.25
1520-45	plus	LmjF.27	1047995	42M	LmjF.27.rRNA.29
1521-45	minus	LmjF.24	681026	1S31M	LmjF.24.TRNAASP.01
1524-45	plus	LmjF.27	1007959	41M	LmjF.27.rRNA.26
1523-45	minus	LmjF.09	418804	70M	LmjF.09.TRNAVAL.02
1526-45	plus	LmjF.27	991335	22M	LmjF.27.rRNA.01
1525-45	plus	LmjF.27	996922	52M	LmjF.27.rRNA.31
1528-44	plus	LmjF.27	1045338	32M	LmjF.27.rRNA.17
1530-44	plus	LmjF.27	990089	44M	LmjF.27.rRNA.01
1531-44	plus	LmjF.27	990564	29M	LmjF.27.rRNA.01
1529-44	plus	LmjF.27	1033173	63M	LmjF.27.rRNA.16
1534-44	plus	LmjF.27	992101	44M	LmjF.27.rRNA.07
1535-44	minus	LmjF.17	344003	51M	LmjF.17.TRNAASP.01
1536-44	plus	LmjF.27	1016030	82M	LmjF.27.rRNA.09
1537-44	plus	LmjF.24	621492	34M	LmjF.24.TRNAGLN.01
1539-44	plus	LmjF.27	1028583	59M	LmjF.27.rRNA.04
1540-44	plus	LmjF.27	991277	49M	LmjF.27.rRNA.01
1533-44	plus	LmjF.27	1034585	80M1S	LmjF.27.rRNA.28
1542-44	plus	LmjF.34	1534915	37M	LmjF.34.TRNAPRO.01
1541-44	plus	LmjF.27	1028871	46M	LmjF.27.rRNA.04
1543-44	plus	LmjF.27	1045276	60M	LmjF.27.rRNA.17
1545-44	plus	LmjF.31	494661	26M	LmjF.31.TRNAGLY.01
1547-44	plus	LmjF.27	1054171	47M	LmjF.27.rRNA.06
1548-44	minus	LmjF.15	323103	32M	LmjF.15.TRNAGLU.01
1549-44	plus	LmjF.27	1058753	61M	LmjF.27.rRNA.30
1550-44	plus	LmjF.27	992100	63M	LmjF.27.rRNA.07
1551-44	plus	LmjF.36	492665	35M	LmjF.36.TRNATHR.02
1546-44	plus	LmjF.11	163071	42M1I14M1S	LmjF.11.5SRRNA.02
1552-44	plus	LmjF.09	405897	38M1S	LmjF.09.TRNAHIS.01
1553-44	plus	LmjF.27	1034525	36M	LmjF.27.rRNA.28
1554-44	plus	LmjF.27	1020842	66M	LmjF.27.rRNA.33
1556-44	plus	LmjF.27	1008723	43M	LmjF.27.rRNA.26
1555-44	minus	LmjF.15	323062	37M	LmjF.15.TRNAGLU.01
1557-44	plus	LmjF.27	1008611	46M	LmjF.27.rRNA.26
1559-44	plus	LmjF.27	1046097	58M	LmjF.27.rRNA.17
1558-44	plus	LmjF.27	1053945	55M	LmjF.27.rRNA.06
1562-44	plus	LmjF.27	1045850	29M	LmjF.27.rRNA.17
1561-44	plus	LmjF.27	1008259	51M	LmjF.27.rRNA.26
1563-44	minus	LmjF.31	1315733	22M	LmjF.31.TRNASER.01
1564-44	plus	LmjF.27	1008798	80M	LmjF.27.rRNA.32
1565-44	plus	LmjF.27	1045802	60M	LmjF.27.rRNA.17
1567-44	plus	LmjF.27	1045098	56M	LmjF.27.rRNA.17
1568-43	minus	LmjF.17	344022	32M	LmjF.17.TRNAASP.01
1566-44	minus	LmjF.15	323062	73M	LmjF.15.TRNAGLU.01
1570-43	plus	LmjF.27	1017308	63M	LmjF.27.rRNA.15
1571-43	plus	LmjF.24	623394	20M1S	LmjF.24.TRNAILE.02
1574-43	plus	LmjF.27	1048164	50M	LmjF.27.rRNA.29
1575-43	plus	LmjF.27	1016867	22M	LmjF.27.rRNA.15
1577-43	plus	LmjF.27	1035476	65M	LmjF.27.rRNA.34
1578-43	plus	LmjF.27	1007410	65M	LmjF.27.rRNA.26
1579-43	plus	LmjF.27	991069	38M	LmjF.27.rRNA.01
1580-43	plus	LmjF.27	1048502	55M	LmjF.27.rRNA.35
1581-43	plus	LmjF.27	996066	39M	LmjF.27.rRNA.25
1582-43	plus	LmjF.27	1020582	30M	LmjF.27.rRNA.27
1583-43	plus	LmjF.27	1032840	39M	LmjF.27.rRNA.16
1587-43	minus	LmjF.33	106806	56M	LmjF.33.TRNAARG.02
1589-43	minus	LmjF.23	225747	2S20M	LmjF.23.TRNAARG.01
1590-43	plus	LmjF.27	1003177	54M	LmjF.27.rRNA.02
1591-43	plus	LmjF.27	1007579	41M	LmjF.27.rRNA.26
1592-43	plus	LmjF.27	994391	65M	LmjF.27.rRNA.13
1593-43	plus	LmjF.27	991526	25M	LmjF.27.rRNA.01
1594-43	plus	LmjF.11	381540	23M2S	LmjF.11.TRNAARG.01
1588-43	plus	LmjF.27	994577	82M	LmjF.27.rRNA.13
1596-43	plus	LmjF.27	1018450	23M	LmjF.27.rRNA.15
1595-43	minus	LmjF.05	359658	12S29M1I17M8S	no_feature
1598-43	plus	LmjF.27	1029844	50M	LmjF.27.rRNA.04
1597-43	plus	LmjF.11	157152	37M1S	LmjF.11.TRNAALA.01
1599-43	plus	LmjF.27	1005711	46M	LmjF.27.rRNA.14
1600-43	plus	LmjF.27	1008581	30M	LmjF.27.rRNA.26
1601-43	plus	LmjF.27	990089	43M	LmjF.27.rRNA.01
1603-43	plus	LmjF.27	1058446	38M	LmjF.27.rRNA.30
1602-43	minus	LmjF.23	226066	25M	LmjF.23.TRNALEU.01
1606-43	plus	LmjF.27	1020644	59M	LmjF.27.rRNA.27
1607-43	plus	LmjF.27	1048508	68M	LmjF.27.rRNA.35
1604-43	plus	LmjF.27	1020197	6S39M	LmjF.27.rRNA.27
1609-43	plus	LmjF.27	996646	59M	LmjF.27.rRNA.25
1610-43	plus	LmjF.27	1048325	29M	LmjF.27.rRNA.29
1611-43	plus	LmjF.27	990166	24M	LmjF.27.rRNA.01
1613-43	plus	LmjF.27	1008611	64M	LmjF.27.rRNA.26
1615-43	plus	LmjF.09	418988	22M	LmjF.09.TRNAARG.01
1616-43	plus	LmjF.27	1034350	38M	LmjF.27.rRNA.28
1608-43	minus	LmjF.17	343981	1S73M	LmjF.17.TRNAASP.01
1617-42	plus	LmjF.09	405759	24M	LmjF.09.5SrRNA.02
1620-42	plus	LmjF.27	1052602	34M	LmjF.27.rRNA.06
1621-42	minus	LmjF.09	418526	36M15S	LmjF.09.TRNAGLU.01
1623-42	plus	LmjF.27	1017169	28M	LmjF.27.rRNA.15
1622-42	plus	LmjF.27	1047194	2S67M	LmjF.27.rRNA.29
1626-42	plus	LmjF.27	1044676	69M	LmjF.27.rRNA.17
1625-42	plus	LmjF.27	1053357	22M1I28M	LmjF.27.rRNA.06
1628-42	plus	LmjF.27	1018452	59M	LmjF.27.rRNA.15
1630-42	plus	LmjF.27	1058681	22M	LmjF.27.rRNA.30
1629-42	plus	LmjF.27	1034320	54M	LmjF.27.rRNA.28
1631-42	plus	LmjF.27	1008725	26M	LmjF.27.rRNA.26
1634-42	minus	LmjF.31	494789	25M	LmjF.31.TRNAGLU.01
1633-42	plus	LmjF.27	1020242	53M	LmjF.27.rRNA.27
1635-42	plus	LmjF.27	1007975	25M	LmjF.27.rRNA.26
1636-42	plus	LmjF.27	1045724	46M	LmjF.27.rRNA.17
1637-42	plus	LmjF.27	993373	45M	LmjF.27.rRNA.13
1638-42	plus	LmjF.27	1034016	49M	LmjF.27.rRNA.28
1639-42	plus	LmjF.24	621492	69M	LmjF.24.TRNAGLN.01
1642-42	plus	LmjF.24	621995	21M	LmjF.24.TRNAILE.01
1643-42	plus	LmjF.27	1019745	49M	LmjF.27.rRNA.27
1644-42	plus	LmjF.27	1047964	27M	LmjF.27.rRNA.29
1645-42	plus	LmjF.27	990465	24M	LmjF.27.rRNA.01
1641-42	minus	LmjF.24	680986	33M2D36M	LmjF.24.TRNAASP.01
1646-42	minus	LmjF.17	343986	66M	LmjF.17.TRNAASP.01
1648-41	plus	LmjF.27	1017305	66M	LmjF.27.rRNA.15
1649-41	plus	LmjF.27	1008825	58M	LmjF.27.rRNA.32
1650-41	plus	LmjF.27	1018450	32M	LmjF.27.rRNA.15
1651-41	plus	LmjF.27	993374	43M	LmjF.27.rRNA.13
1653-41	plus	LmjF.27	1030663	45M	LmjF.27.rRNA.10
1654-41	plus	LmjF.27	1054464	45M	LmjF.27.rRNA.06
1655-41	plus	LmjF.27	1007362	47M	LmjF.27.rRNA.26
1656-41	plus	LmjF.27	1047913	36M	LmjF.27.rRNA.29
1657-41	plus	LmjF.27	1007474	58M	LmjF.27.rRNA.26
1658-41	plus	LmjF.27	1015211	54M	LmjF.27.rRNA.03
1659-41	plus	LmjF.27	1044899	35M	LmjF.27.rRNA.17
1652-41	plus	LmjF.27	1002548	22M1I56M	LmjF.27.rRNA.02
1661-41	plus	LmjF.27	1058210	80M	LmjF.27.rRNA.30
1663-41	plus	LmjF.27	1002925	40M	LmjF.27.rRNA.02
1662-41	plus	LmjF.27	1029836	66M	LmjF.27.rRNA.04
1664-41	plus	LmjF.23	227007	39M2S	LmjF.23.TRNATRP.01
1665-41	minus	LmjF.36	1607643	2S59M	LmjF.36.TRNAGLN.01
1666-41	plus	LmjF.27	1014528	50M	LmjF.27.rRNA.03
1668-41	minus	LmjF.23	225428	2S49M	LmjF.23.TRNAGLN.01
1669-41	minus	LmjF.17	344021	33M	LmjF.17.TRNAASP.01
1667-41	minus	LmjF.16	455433	2S59M	LmjF.16.TRNAGLN.01
1673-41	plus	LmjF.27	1030736	57M	LmjF.27.rRNA.10
1674-41	plus	LmjF.27	1048500	76M	LmjF.27.rRNA.35
1675-41	plus	LmjF.27	1019560	53M	LmjF.27.rRNA.27
1676-41	plus	LmjF.27	994607	48M	LmjF.27.rRNA.13
1672-41	plus	LmjF.27	1047813	71M	LmjF.27.rRNA.29
1677-41	plus	LmjF.27	1054464	48M	LmjF.27.rRNA.06
1678-41	plus	LmjF.27	1048403	29M	LmjF.27.rRNA.29
1680-41	plus	LmjF.27	1030049	35M	LmjF.27.rRNA.04
1681-41	plus	LmjF.36	1033807	26M	LmjF.36.snRNA.01
1682-40	plus	LmjF.27	1058161	66M	LmjF.27.rRNA.30
1683-40	plus	LmjF.27	1008798	23M	LmjF.27.rRNA.32
1686-40	plus	LmjF.24	621509	27M	LmjF.24.TRNAGLN.01
1688-40	plus	LmjF.27	1048315	46M	LmjF.27.rRNA.29
1687-40	minus	LmjF.09	418526	36M14S	LmjF.09.TRNAGLU.01
1690-40	plus	LmjF.27	991285	46M	LmjF.27.rRNA.01
1693-40	minus	LmjF.36	491568	32M	LmjF.36.TRNATYR.01
1692-40	plus	LmjF.27	1020164	73M	LmjF.27.rRNA.27
1696-40	plus	LmjF.27	991401	31M	LmjF.27.rRNA.01
1698-40	plus	LmjF.27	993621	57M	LmjF.27.rRNA.13
1699-40	plus	LmjF.27	1047918	48M	LmjF.27.rRNA.29
1700-40	plus	LmjF.27	1053004	47M	LmjF.27.rRNA.06
1695-40	plus	LmjF.27	994587	85M	LmjF.27.rRNA.13
1701-40	plus	LmjF.27	1018148	49M	LmjF.27.rRNA.15
1703-40	plus	LmjF.27	993920	43M	LmjF.27.rRNA.13
1702-40	minus	LmjF.24	621838	21M	LmjF.24.TRNALEU.01
1704-40	plus	LmjF.27	1018099	47M	LmjF.27.rRNA.15
1707-40	plus	LmjF.27	1019839	46M	LmjF.27.rRNA.27
1708-40	plus	LmjF.27	1045973	79M	LmjF.27.rRNA.17
1709-40	plus	LmjF.27	1008703	64M	LmjF.27.rRNA.26
1710-40	plus	LmjF.27	1044889	48M	LmjF.27.rRNA.17
1711-40	plus	LmjF.27	1008811	64M	LmjF.27.rRNA.32
1712-40	plus	LmjF.27	1045480	66M	LmjF.27.rRNA.17
1713-40	plus	LmjF.27	1045500	45M	LmjF.27.rRNA.17
1715-40	minus	LmjF.24	681029	28M	LmjF.24.TRNAASP.01
1714-40	plus	LmjF.27	1020859	64M	LmjF.27.rRNA.33
1717-40	plus	LmjF.27	1045338	21M	LmjF.27.rRNA.17
1716-40	plus	LmjF.27	993765	21M1S	LmjF.27.rRNA.13
1718-40	plus	LmjF.27	994142	49M	LmjF.27.rRNA.13
1720-40	plus	LmjF.27	1018450	43M	LmjF.27.rRNA.15
1719-40	plus	LmjF.27	1008582	50M	LmjF.27.rRNA.26
1721-40	plus	LmjF.27	1008820	58M	LmjF.27.rRNA.32
1722-39	plus	LmjF.27	1020897	52M	LmjF.27.rRNA.33
1724-39	plus	LmjF.27	1045285	51M	LmjF.27.rRNA.17
1725-39	plus	LmjF.27	1047934	70M	LmjF.27.rRNA.29
1726-39	plus	LmjF.27	1008232	60M	LmjF.27.rRNA.26
1729-39	plus	LmjF.27	1002265	50M	LmjF.27.rRNA.02
1730-39	plus	LmjF.27	1032832	32M	LmjF.27.rRNA.16
1731-39	minus	LmjF.17	344020	1S34M	LmjF.17.TRNAASP.01
1732-39	plus	LmjF.27	1020652	46M	LmjF.27.rRNA.27
1728-39	minus	LmjF.16	455433	2S64M	LmjF.16.TRNAGLN.01
1733-39	plus	LmjF.27	1029199	29M	LmjF.27.rRNA.04
1734-39	plus	LmjF.27	1015164	59M	LmjF.27.rRNA.03
1737-39	plus	LmjF.27	1044815	40M	LmjF.27.rRNA.17
1738-39	plus	LmjF.27	1058678	24M	LmjF.27.rRNA.30
1736-39	plus	LmjF.09	405890	45M1S	LmjF.09.TRNAHIS.01
1739-39	minus	LmjF.09	418493	68M	LmjF.09.TRNAGLU.01
1744-39	plus	LmjF.27	1003134	30M	LmjF.27.rRNA.02
1745-39	plus	LmjF.27	1045336	56M	LmjF.27.rRNA.17
1741-39	plus	LmjF.27	1020197	4S45M	LmjF.27.rRNA.27
1748-39	minus	LmjF.15	323065	34M	LmjF.15.TRNAGLU.01
1747-39	plus	LmjF.27	1034611	50M	LmjF.27.rRNA.28
1749-39	plus	LmjF.27	1020651	50M	LmjF.27.rRNA.27
1750-39	plus	LmjF.27	1017106	48M	LmjF.27.rRNA.15
1751-39	plus	LmjF.27	1048507	69M	LmjF.27.rRNA.35
1753-39	plus	LmjF.27	1006426	27M	LmjF.27.rRNA.14
1757-39	plus	LmjF.27	990535	52M	LmjF.27.rRNA.01
1759-39	minus	LmjF.15	323080	55M	LmjF.15.TRNAGLU.01
1761-39	plus	LmjF.27	1005136	61M	LmjF.27.rRNA.14
1762-39	plus	LmjF.27	1005995	82M	LmjF.27.rRNA.14
1763-39	plus	LmjF.27	1048315	68M	LmjF.27.rRNA.29
1756-39	plus	LmjF.27	990657	13M1I60M	LmjF.27.rRNA.01
1764-39	minus	LmjF.23	226826	37M	LmjF.23.TRNAGLY.01
1765-39	plus	LmjF.24	621492	33M	LmjF.24.TRNAGLN.01
1768-39	plus	LmjF.27	996252	48M	LmjF.27.rRNA.25
1766-39	minus	LmjF.09	418490	1S72M	LmjF.09.TRNAGLU.01
1769-38	plus	LmjF.27	1044753	50M	LmjF.27.rRNA.17
1770-38	plus	LmjF.27	996713	52M	LmjF.27.rRNA.25
1771-38	plus	LmjF.27	1044597	49M	LmjF.27.rRNA.17
1772-38	plus	LmjF.27	996357	50M	LmjF.27.rRNA.25
1773-38	plus	LmjF.24	621492	72M	LmjF.24.TRNAGLN.01
1775-38	plus	LmjF.27	1029320	63M	LmjF.27.rRNA.04
1774-38	plus	LmjF.27	1045055	43M	LmjF.27.rRNA.17
1777-38	plus	LmjF.27	1014495	27M	LmjF.27.rRNA.03
1779-38	minus	LmjF.24	680988	31M2D36M	LmjF.24.TRNAASP.01
1780-38	plus	LmjF.27	1018517	21M	LmjF.27.rRNA.15
1778-38	minus	LmjF.17	343985	4S69M	LmjF.17.TRNAASP.01
1782-38	plus	LmjF.27	1017323	45M	LmjF.27.rRNA.15
1783-38	plus	LmjF.15	323295	27M	LmjF.15.5SrRNA.01
1785-38	plus	LmjF.27	1058182	74M	LmjF.27.rRNA.30
1784-38	minus	LmjF.36	1607649	66M	LmjF.36.TRNAGLN.01
1787-38	plus	LmjF.27	1029800	49M	LmjF.27.rRNA.04
1789-38	plus	LmjF.27	993305	50M	LmjF.27.rRNA.13
1790-38	plus	LmjF.27	1054463	49M	LmjF.27.rRNA.06
1791-38	minus	LmjF.34	470734	21M	LmjF.34.TRNALEU.01
1792-38	plus	LmjF.27	1017566	44M	LmjF.27.rRNA.15
1793-38	plus	LmjF.27	1035582	27M	LmjF.27.rRNA.34
1794-38	plus	LmjF.27	1034534	74M	LmjF.27.rRNA.28
1788-38	plus	LmjF.27	1058942	71M	LmjF.27.rRNA.30
1796-38	plus	LmjF.27	1044880	47M	LmjF.27.rRNA.17
1795-38	minus	LmjF.17	344022	31M1S	LmjF.17.TRNAASP.01
1797-38	plus	LmjF.27	1045345	41M	LmjF.27.rRNA.17
1798-38	plus	LmjF.27	1045854	24M	LmjF.27.rRNA.17
1800-38	plus	LmjF.27	1058664	89M	LmjF.27.rRNA.30
1801-38	plus	LmjF.27	995571	37M	LmjF.27.rRNA.25
1802-38	plus	LmjF.15	322962	24M	LmjF.15.TRNAASP.01
1799-38	plus	LmjF.17	344166	46M2S	LmjF.17.TRNASER.01
1803-38	plus	LmjF.27	1017657	79M	LmjF.27.rRNA.15
1804-38	plus	LmjF.27	1053160	31M	LmjF.27.rRNA.06
1805-38	plus	LmjF.27	1017571	37M	LmjF.27.rRNA.15
1806-38	plus	LmjF.27	1048315	60M	LmjF.27.rRNA.29
1807-38	plus	LmjF.27	1028472	55M	LmjF.27.rRNA.04
1808-38	plus	LmjF.27	1008261	52M	LmjF.27.rRNA.26
1809-38	plus	LmjF.27	1008210	52M	LmjF.27.rRNA.26
1810-38	plus	LmjF.27	1034016	77M	LmjF.27.rRNA.28
1811-38	plus	LmjF.27	1032808	23M	LmjF.27.rRNA.16
1814-38	plus	LmjF.27	1035491	64M	LmjF.27.rRNA.34
1816-38	plus	LmjF.27	1005201	50M	LmjF.27.rRNA.14
1818-38	plus	LmjF.27	1007904	38M	LmjF.27.rRNA.26
1819-38	plus	LmjF.27	1019516	49M	LmjF.27.rRNA.27
1821-37	plus	LmjF.27	995489	53M	LmjF.27.rRNA.25
1824-37	plus	LmjF.27	1007631	45M	LmjF.27.rRNA.26
1823-37	plus	LmjF.27	1058709	44M	LmjF.27.rRNA.30
1827-37	plus	LmjF.27	1008828	62M	LmjF.27.rRNA.32
1828-37	minus	LmjF.17	344022	32M	LmjF.17.TRNAASP.01
1829-37	plus	LmjF.27	990032	44M	LmjF.27.rRNA.01
1832-37	plus	LmjF.27	1002193	34M	LmjF.27.rRNA.02
1835-37	plus	LmjF.27	1008486	61M	LmjF.27.rRNA.26
1831-37	minus	LmjF.17	343987	67M	LmjF.17.TRNAASP.01
1836-37	plus	LmjF.27	1048066	34M	LmjF.27.rRNA.29
1838-37	plus	LmjF.27	1013848	46M	LmjF.27.rRNA.03
1837-37	minus	LmjF.34	470675	3S14M2D29M	LmjF.34.TRNALEU.01
1840-37	plus	LmjF.27	1058158	65M	LmjF.27.rRNA.30
1841-37	plus	LmjF.27	1034533	74M	LmjF.27.rRNA.28
1839-37	minus	LmjF.36	2469867	51M	LmjF.36.TRNALEU.01
1842-37	plus	LmjF.31	494626	34M	LmjF.31.TRNAGLY.01
1844-37	plus	LmjF.27	990167	23M	LmjF.27.rRNA.01
1843-37	plus	LmjF.27	1047914	60M	LmjF.27.rRNA.29
1846-37	plus	LmjF.27	1048502	53M	LmjF.27.rRNA.35
1845-37	minus	LmjF.31	1315673	1S24M2S	LmjF.31.TRNASER.01
1847-37	plus	LmjF.27	1007946	51M	LmjF.27.rRNA.26
1850-37	minus	LmjF.05	359658	10S29M1I12M	no_feature
1849-37	minus	LmjF.36	2469837	13M2D29M	LmjF.36.TRNALEU.01
1851-37	plus	LmjF.27	1007349	63M	LmjF.27.rRNA.26
1852-37	plus	LmjF.27	1034531	30M	LmjF.27.rRNA.28
1856-37	plus	LmjF.27	1005969	48M	LmjF.27.rRNA.14
1859-37	plus	LmjF.27	1032141	35M	LmjF.27.rRNA.16
1860-37	plus	LmjF.27	990746	73M	LmjF.27.rRNA.01
1862-37	plus	LmjF.27	1007831	35M	LmjF.27.rRNA.26
1863-37	plus	LmjF.27	1007944	64M	LmjF.27.rRNA.26
1864-37	plus	LmjF.27	1005136	72M	LmjF.27.rRNA.14
1865-37	plus	LmjF.27	1034179	1S75M	LmjF.27.rRNA.28
1866-37	plus	LmjF.05	360002	23M	LmjF.05.TRNAARG.01
1854-37	plus	LmjF.27	1048187	26M	LmjF.27.rRNA.29
1867-37	plus	LmjF.27	1016908	43M	LmjF.27.rRNA.15
1868-37	plus	LmjF.27	1020521	44M	LmjF.27.rRNA.27
1870-37	plus	LmjF.27	1007386	59M	LmjF.27.rRNA.26
1871-37	plus	LmjF.27	1045336	55M	LmjF.27.rRNA.17
1872-37	plus	LmjF.27	1020309	47M	LmjF.27.rRNA.27
1874-37	plus	LmjF.27	1058343	69M	LmjF.27.rRNA.30
1873-37	minus	LmjF.31	1315673	2S24M	LmjF.31.TRNASER.01
1875-37	plus	LmjF.27	1029308	48M	LmjF.27.rRNA.04
1876-37	minus	LmjF.24	681023	20M2D12M	LmjF.24.TRNAASP.01
1877-37	minus	LmjF.17	343981	73M	LmjF.17.TRNAASP.01
1880-37	plus	LmjF.27	1017215	24M	LmjF.27.rRNA.15
1881-37	plus	LmjF.27	1002129	58M	LmjF.27.rRNA.02
1879-37	plus	LmjF.27	1053366	13M1I56M	LmjF.27.rRNA.06
1882-37	plus	LmjF.27	1048192	22M	LmjF.27.rRNA.29
1883-37	plus	LmjF.24	621510	26M	LmjF.24.TRNAGLN.01
1886-36	plus	LmjF.27	1046104	58M	LmjF.27.rRNA.17
1885-36	minus	LmjF.24	681028	3S29M	LmjF.24.TRNAASP.01
1888-36	plus	LmjF.27	1029840	58M	LmjF.27.rRNA.04
1890-36	plus	LmjF.27	1004004	25M	LmjF.27.rRNA.08
1891-36	plus	LmjF.27	1029693	45M	LmjF.27.rRNA.04
1893-36	plus	LmjF.27	1017106	47M	LmjF.27.rRNA.15
1894-36	plus	LmjF.27	1045386	50M	LmjF.27.rRNA.17
1896-36	plus	LmjF.27	1044962	50M	LmjF.27.rRNA.17
1897-36	plus	LmjF.27	1008723	41M	LmjF.27.rRNA.26
1898-36	plus	LmjF.27	1019839	60M	LmjF.27.rRNA.27
1899-36	plus	LmjF.27	1047913	66M	LmjF.27.rRNA.29
1900-36	plus	LmjF.27	1028732	22M	LmjF.27.rRNA.04
1901-36	plus	LmjF.27	1034253	33M	LmjF.27.rRNA.28
1902-36	plus	LmjF.27	996361	29M	LmjF.27.rRNA.25
1904-36	plus	LmjF.27	991493	61M	LmjF.27.rRNA.01
1903-36	plus	LmjF.27	1008827	69M	LmjF.27.rRNA.32
1906-36	plus	LmjF.27	1045724	74M	LmjF.27.rRNA.17
1908-36	plus	LmjF.27	1030009	41M	LmjF.27.rRNA.04
1909-36	plus	LmjF.27	1020740	50M	LmjF.27.rRNA.27
1912-36	plus	LmjF.27	1034003	75M	LmjF.27.rRNA.28
1913-36	plus	LmjF.27	1034608	57M	LmjF.27.rRNA.28
1917-36	plus	LmjF.27	1020580	64M	LmjF.27.rRNA.27
1919-36	minus	LmjF.23	226863	23M	LmjF.23.TRNAGLY.01
1920-36	plus	LmjF.27	1016868	38M	LmjF.27.rRNA.15
1918-36	minus	LmjF.05	359725	46M	no_feature
1921-36	plus	LmjF.27	1007905	35M	LmjF.27.rRNA.26
1923-36	plus	LmjF.27	1029359	24M	LmjF.27.rRNA.04
1924-36	plus	LmjF.27	1032498	33M	LmjF.27.rRNA.16
1925-36	plus	LmjF.27	1029383	32M	LmjF.27.rRNA.04
1926-36	plus	LmjF.27	995906	43M	LmjF.27.rRNA.25
1927-36	plus	LmjF.27	1004839	33M	LmjF.27.rRNA.14
1922-36	plus	LmjF.27	1019558	1S54M	LmjF.27.rRNA.27
1929-36	plus	LmjF.27	1034047	46M	LmjF.27.rRNA.28
1930-36	plus	LmjF.27	1042886	45M3S	LmjF.27.rRNA.05
1931-36	plus	LmjF.27	1057589	26M	LmjF.27.rRNA.24
1932-35	plus	LmjF.27	990761	20M	LmjF.27.rRNA.01
1928-36	plus	LmjF.27	1014583	18M1I60M	LmjF.27.rRNA.03
1933-35	plus	LmjF.27	1007861	37M	LmjF.27.rRNA.26
1934-35	plus	LmjF.27	1034608	66M	LmjF.27.rRNA.28
1935-35	plus	LmjF.27	1007806	61M	LmjF.27.rRNA.26
1936-35	plus	LmjF.27	1008487	60M	LmjF.27.rRNA.26
1937-35	minus	LmjF.17	344019	35M	LmjF.17.TRNAASP.01
1938-35	plus	LmjF.11	381504	36M	LmjF.11.TRNAARG.01
1940-35	plus	LmjF.27	1008187	45M	LmjF.27.rRNA.26
1941-35	plus	LmjF.27	1058753	55M	LmjF.27.rRNA.30
1943-35	plus	LmjF.27	1018306	53M	LmjF.27.rRNA.15
1945-35	plus	LmjF.27	1006022	55M	LmjF.27.rRNA.14
1947-35	plus	LmjF.27	1017694	25M	LmjF.27.rRNA.15
1946-35	minus	LmjF.17	344022	32M	LmjF.17.TRNAASP.01
1949-35	minus	LmjF.11	156821	47M	LmjF.11.5SRRNA.01
1948-35	plus	LmjF.27	1034040	71M	LmjF.27.rRNA.28
1950-35	plus	LmjF.27	1007482	71M	LmjF.27.rRNA.26
1951-35	plus	LmjF.27	1034497	52M	LmjF.27.rRNA.28
1952-35	plus	LmjF.27	1020667	43M	LmjF.27.rRNA.27
1955-35	plus	LmjF.27	1045955	55M	LmjF.27.rRNA.17
1956-35	plus	LmjF.27	1060353	55M	LmjF.27.rRNA.42
1957-35	minus	LmjF.09	418818	43M	LmjF.09.TRNAVAL.02
1961-35	plus	LmjF.27	1004907	43M	LmjF.27.rRNA.14
1963-35	plus	LmjF.27	1032832	46M	LmjF.27.rRNA.16
1965-35	plus	LmjF.27	1044881	53M	LmjF.27.rRNA.17
1962-35	plus	LmjF.27	1042249	4S56M	LmjF.27.rRNA.05
1966-35	plus	LmjF.36	2469008	38M1S	LmjF.36.TRNACYS.01
1968-35	plus	LmjF.27	1045084	70M	LmjF.27.rRNA.17
1969-35	plus	LmjF.27	1007821	20M	LmjF.27.rRNA.26
1967-35	minus	LmjF.34	470675	14M3D28M	LmjF.34.TRNALEU.01
1970-35	plus	LmjF.27	1020002	61M	LmjF.27.rRNA.27
1972-35	plus	LmjF.27	1058645	50M	LmjF.27.rRNA.30
1973-35	plus	LmjF.11	162913	22M	LmjF.11.TRNALEU.02
1974-35	plus	LmjF.27	1006169	45M	LmjF.27.rRNA.14
1971-35	minus	LmjF.24	681006	13M2D36M	LmjF.24.TRNAASP.01
1977-35	plus	LmjF.24	621516	20M	LmjF.24.TRNAGLN.01
1979-35	plus	LmjF.27	1048315	51M	LmjF.27.rRNA.29
1981-35	plus	LmjF.27	1020243	70M	LmjF.27.rRNA.27
1982-35	minus	LmjF.34	470679	10M2D29M	LmjF.34.TRNALEU.01
1984-35	minus	LmjF.17	344001	52M	LmjF.17.TRNAASP.01
1986-35	plus	LmjF.11	381515	25M	LmjF.11.TRNAARG.01
1988-35	plus	LmjF.27	1014767	48M	LmjF.27.rRNA.03
1987-35	plus	LmjF.27	1034079	62M	LmjF.27.rRNA.28
1990-35	plus	LmjF.27	1007418	27M	LmjF.27.rRNA.26
1991-35	plus	LmjF.27	1008264	49M	LmjF.27.rRNA.26
1993-35	plus	LmjF.34	1534914	38M	LmjF.34.TRNAPRO.01
1992-35	plus	LmjF.27	1057297	45M	LmjF.27.rRNA.18
1995-35	plus	LmjF.27	1002534	25M	LmjF.27.rRNA.02
1997-35	plus	LmjF.24	621526	21M	LmjF.24.TRNAGLN.01
1996-35	plus	LmjF.27	1017230	70M	LmjF.27.rRNA.15
1999-35	plus	LmjF.27	1058642	53M	LmjF.27.rRNA.30
2002-35	plus	LmjF.27	1029397	21M	LmjF.27.rRNA.04
2001-35	plus	LmjF.27	1034898	47M	LmjF.27.rRNA.28
2003-35	plus	LmjF.27	1008830	65M	LmjF.27.rRNA.32
2004-35	plus	LmjF.27	1014016	70M	LmjF.27.rRNA.03
2006-34	plus	LmjF.09	405556	36M	LmjF.09.TRNAVAL.01
2005-34	plus	LmjF.27	1007524	53M	LmjF.27.rRNA.26
2009-34	plus	LmjF.27	1018110	37M	LmjF.27.rRNA.15
2011-34	plus	LmjF.27	1058256	50M	LmjF.27.rRNA.30
2012-34	minus	LmjF.11	162732	29M	LmjF.11.TRNAALA.02
2015-34	plus	LmjF.27	1052941	47M	LmjF.27.rRNA.06
2017-34	plus	LmjF.27	1045502	73M	LmjF.27.rRNA.17
2016-34	minus	LmjF.23	226826	37M	LmjF.23.TRNAGLY.01
2018-34	plus	LmjF.27	993543	21M	LmjF.27.rRNA.13
2019-34	plus	LmjF.27	1020331	46M	LmjF.27.rRNA.27
2020-34	plus	LmjF.27	1001794	33M	LmjF.27.rRNA.02
2022-34	plus	LmjF.27	1003999	60M	LmjF.27.rRNA.08
2023-34	plus	LmjF.27	1029226	8M1I56M	LmjF.27.rRNA.04
2021-34	plus	LmjF.27	1006509	75M	LmjF.27.rRNA.14
2025-34	plus	LmjF.27	1005782	76M	LmjF.27.rRNA.14
2024-34	plus	LmjF.36	1033838	50M	LmjF.36.snRNA.01
2028-34	plus	LmjF.15	322951	67M	LmjF.15.TRNAASP.01
2030-34	minus	LmjF.15	323099	21M	LmjF.15.TRNAGLU.01
2031-34	plus	LmjF.27	1029692	44M	LmjF.27.rRNA.04
2032-34	plus	LmjF.27	1048520	46M	LmjF.27.rRNA.35
2033-34	plus	LmjF.27	990415	67M	LmjF.27.rRNA.01
2037-34	minus	LmjF.16	455433	52M	LmjF.16.TRNAGLN.01
2038-34	minus	LmjF.23	226828	35M	LmjF.23.TRNAGLY.01
2035-34	plus	LmjF.27	1018529	58M	LmjF.27.rRNA.15
2039-34	minus	LmjF.11	162725	1S37M3S	LmjF.11.TRNAALA.02
2042-34	plus	LmjF.27	1019875	44M	LmjF.27.rRNA.27
2043-34	plus	LmjF.27	1054165	58M	LmjF.27.rRNA.06
2045-34	plus	LmjF.27	1058224	61M	LmjF.27.rRNA.30
2041-34	minus	LmjF.17	343985	31M2D36M	LmjF.17.TRNAASP.01
2046-34	plus	LmjF.27	1007853	49M	LmjF.27.rRNA.26
2047-34	plus	LmjF.27	1045581	20M	LmjF.27.rRNA.17
2048-34	plus	LmjF.27	1017230	53M	LmjF.27.rRNA.15
2049-34	plus	LmjF.27	1007513	75M	LmjF.27.rRNA.26
2050-34	plus	LmjF.27	1020842	68M	LmjF.27.rRNA.33
2052-34	plus	LmjF.27	1029304	58M	LmjF.27.rRNA.04
2054-34	plus	LmjF.27	993633	59M	LmjF.27.rRNA.13
2055-34	plus	LmjF.27	1017695	26M	LmjF.27.rRNA.15
2056-34	plus	LmjF.27	994909	56M	LmjF.27.rRNA.19
2058-34	plus	LmjF.27	1046186	50M	LmjF.27.rRNA.17
2059-34	minus	LmjF.36	1607648	67M	LmjF.36.TRNAGLN.01
2060-34	plus	LmjF.27	991254	28M	LmjF.27.rRNA.01
2057-34	plus	LmjF.27	994595	60M	LmjF.27.rRNA.13
2061-34	plus	LmjF.27	1054462	20M	LmjF.27.rRNA.06
2062-34	plus	LmjF.27	1044583	44M	LmjF.27.rRNA.17
2063-34	plus	LmjF.27	1030317	22M	LmjF.27.rRNA.04
2065-34	plus	LmjF.27	991384	51M	LmjF.27.rRNA.01
2066-33	plus	LmjF.27	1020858	51M	LmjF.27.rRNA.33
2064-34	plus	LmjF.27	996261	5S30M	LmjF.27.rRNA.25
2069-33	plus	LmjF.15	322959	28M	LmjF.15.TRNAASP.01
2068-33	plus	LmjF.27	1034508	55M	LmjF.27.rRNA.28
2072-33	plus	LmjF.27	1034561	46M	LmjF.27.rRNA.28
2073-33	plus	LmjF.27	1030752	79M	LmjF.27.rRNA.10
2070-33	plus	LmjF.27	1046190	47M	LmjF.27.rRNA.17
2074-33	plus	LmjF.27	1048007	30M	LmjF.27.rRNA.29
2075-33	plus	LmjF.27	996312	33M	LmjF.27.rRNA.25
2076-33	plus	LmjF.27	1053947	53M	LmjF.27.rRNA.06
2078-33	plus	LmjF.27	1003349	35M	LmjF.27.rRNA.02
2079-33	plus	LmjF.27	1014478	39M	LmjF.27.rRNA.03
2081-33	plus	LmjF.27	1006515	40M	LmjF.27.rRNA.14
2077-33	plus	LmjF.27	1057309	62M	LmjF.27.rRNA.18
2082-33	plus	LmjF.27	1020266	61M	LmjF.27.rRNA.27
2084-33	plus	LmjF.27	990447	57M	LmjF.27.rRNA.01
2085-33	plus	LmjF.27	1045500	43M	LmjF.27.rRNA.17
2086-33	plus	LmjF.27	1034076	55M	LmjF.27.rRNA.28
2088-33	plus	LmjF.27	1045311	48M	LmjF.27.rRNA.17
2083-33	plus	LmjF.27	996039	57M1S	LmjF.27.rRNA.25
2090-33	plus	LmjF.09	418982	21M1D9M	LmjF.09.TRNAARG.01
2091-33	plus	LmjF.36	1032512	34M	LmjF.36.TRNAGLY.01
2093-33	plus	LmjF.27	1034343	48M	LmjF.27.rRNA.28
2094-33	plus	LmjF.27	1032281	22M	LmjF.27.rRNA.16
2095-33	plus	LmjF.27	995384	41M	LmjF.27.rRNA.25
2096-33	plus	LmjF.27	1054295	49M	LmjF.27.rRNA.06
2097-33	plus	LmjF.27	996495	47M	LmjF.27.rRNA.25
2089-33	plus	LmjF.27	1006489	73M	LmjF.27.rRNA.14
2098-33	plus	LmjF.27	1018148	80M	LmjF.27.rRNA.15
2099-33	plus	LmjF.27	1053509	51M	LmjF.27.rRNA.06
2100-33	plus	LmjF.27	1002721	30M	LmjF.27.rRNA.02
2102-33	plus	LmjF.27	1006120	48M	LmjF.27.rRNA.14
2103-33	plus	LmjF.27	1007363	67M	LmjF.27.rRNA.26
2104-33	plus	LmjF.27	1007412	72M	LmjF.27.rRNA.26
2105-33	plus	LmjF.09	277210	35M	LmjF.09.TRNALEU.01
2106-33	minus	LmjF.17	344024	2S30M	LmjF.17.TRNAASP.01
2109-33	plus	LmjF.27	1029529	25M	LmjF.27.rRNA.04
2111-33	plus	LmjF.27	1003458	50M	LmjF.27.rRNA.02
2110-33	minus	LmjF.23	225561	29M	LmjF.23.5SrRNA.01
2113-33	plus	LmjF.27	1035391	35M	LmjF.27.rRNA.28
2112-33	plus	LmjF.27	1048505	66M	LmjF.27.rRNA.35
2116-33	plus	LmjF.27	1017852	50M	LmjF.27.rRNA.15
2119-33	minus	LmjF.36	1607648	67M	LmjF.36.TRNAGLN.01
2114-33	minus	LmjF.17	343981	73M	LmjF.17.TRNAASP.01
2120-33	plus	LmjF.27	1046106	56M	LmjF.27.rRNA.17
2121-33	minus	LmjF.17	344005	49M	LmjF.17.TRNAASP.01
2123-32	plus	LmjF.27	1044882	55M	LmjF.27.rRNA.17
2125-32	plus	LmjF.27	1007412	25M	LmjF.27.rRNA.26
2126-32	plus	LmjF.27	1034145	51M	LmjF.27.rRNA.28
2127-32	minus	LmjF.17	344022	32M	LmjF.17.TRNAASP.01
2129-32	plus	LmjF.27	993001	45M	LmjF.27.rRNA.13
2128-32	plus	LmjF.09	405898	37M1S	LmjF.09.TRNAHIS.01
2130-32	plus	LmjF.27	1048530	28M	LmjF.27.rRNA.35
2131-32	plus	LmjF.27	1030673	50M	LmjF.27.rRNA.10
2133-32	minus	LmjF.36	1607671	24M	LmjF.36.TRNAGLN.01
2132-32	plus	LmjF.27	1019438	77M	LmjF.27.rRNA.27
2136-32	plus	LmjF.27	1045851	28M	LmjF.27.rRNA.17
2138-32	plus	LmjF.27	1034898	48M	LmjF.27.rRNA.28
2140-32	plus	LmjF.27	1005277	62M	LmjF.27.rRNA.14
2141-32	plus	LmjF.27	1030664	49M	LmjF.27.rRNA.10
2142-32	plus	LmjF.27	1030731	62M	LmjF.27.rRNA.10
2143-32	plus	LmjF.27	1034075	70M	LmjF.27.rRNA.28
2139-32	plus	LmjF.27	1057312	54M	LmjF.27.rRNA.18
2145-32	plus	LmjF.27	1044979	33M	LmjF.27.rRNA.17
2146-32	plus	LmjF.27	994632	49M	LmjF.27.rRNA.13
2148-32	plus	LmjF.27	1030668	32M	LmjF.27.rRNA.10
2147-32	plus	LmjF.27	1007810	40M	LmjF.27.rRNA.26
2150-32	plus	LmjF.27	1029798	57M	LmjF.27.rRNA.04
2151-32	minus	LmjF.11	157022	21M	LmjF.11.TRNALEU.01
2152-32	plus	LmjF.27	1029012	61M	LmjF.27.rRNA.04
2153-32	plus	LmjF.27	1034472	35M	LmjF.27.rRNA.28
2155-32	plus	LmjF.27	1028482	45M	LmjF.27.rRNA.04
2156-32	plus	LmjF.27	1029854	36M	LmjF.27.rRNA.04
2158-32	plus	LmjF.27	1030005	47M	LmjF.27.rRNA.04
2159-32	plus	LmjF.27	989979	40M	LmjF.27.rRNA.01
2160-32	plus	LmjF.27	1005658	55M	LmjF.27.rRNA.14
2162-32	plus	LmjF.27	1015394	46M	LmjF.27.rRNA.03
2163-32	plus	LmjF.27	1034527	49M	LmjF.27.rRNA.28
2164-32	plus	LmjF.27	1019852	48M	LmjF.27.rRNA.27
2165-32	minus	LmjF.17	344020	34M	LmjF.17.TRNAASP.01
2157-32	minus	LmjF.17	343981	36M1D1M1D34M	LmjF.17.TRNAASP.01
2169-32	plus	LmjF.27	1006418	26M	LmjF.27.rRNA.14
2170-32	plus	LmjF.27	991233	60M	LmjF.27.rRNA.01
2171-32	plus	LmjF.27	993378	48M	LmjF.27.rRNA.13
2172-32	plus	LmjF.27	1029831	64M	LmjF.27.rRNA.04
2173-32	plus	LmjF.27	994391	48M	LmjF.27.rRNA.13
2174-32	minus	LmjF.24	681006	50M	LmjF.24.TRNAASP.01
2166-32	minus	LmjF.17	343981	1S73M	LmjF.17.TRNAASP.01
2175-32	plus	LmjF.27	1044882	48M	LmjF.27.rRNA.17
2176-32	plus	LmjF.27	1034510	51M	LmjF.27.rRNA.28
2177-32	plus	LmjF.27	1018098	49M	LmjF.27.rRNA.15
2178-32	minus	LmjF.11	156792	61M	LmjF.11.5SRRNA.01
2179-32	plus	LmjF.27	1019478	65M	LmjF.27.rRNA.27
2180-32	plus	LmjF.27	1018436	81M	LmjF.27.rRNA.15
2181-32	plus	LmjF.27	1002644	54M	LmjF.27.rRNA.02
2186-32	plus	LmjF.09	405887	20M	LmjF.09.TRNAHIS.01
2185-32	plus	LmjF.27	1048505	51M	LmjF.27.rRNA.35
2187-32	plus	LmjF.27	1053985	60M	LmjF.27.rRNA.06
2189-32	plus	LmjF.27	1020296	49M1S	LmjF.27.rRNA.27
2188-32	minus	LmjF.16	455433	2S64M	LmjF.16.TRNAGLN.01
2192-31	minus	LmjF.36	1607643	2S37M	LmjF.36.TRNAGLN.01
2191-32	plus	LmjF.27	1008164	4S49M	LmjF.27.rRNA.26
2193-31	plus	LmjF.27	1034079	59M	LmjF.27.rRNA.28
2194-31	plus	LmjF.27	1048506	63M	LmjF.27.rRNA.35
2196-31	plus	LmjF.27	1048535	42M	LmjF.27.rRNA.35
2198-31	plus	LmjF.27	1047963	28M	LmjF.27.rRNA.29
2200-31	plus	LmjF.27	1007427	35M	LmjF.27.rRNA.26
2199-31	plus	LmjF.27	1017131	53M	LmjF.27.rRNA.15
2203-31	minus	LmjF.11	162727	33M	LmjF.11.TRNAALA.02
2204-31	plus	LmjF.27	1034527	41M	LmjF.27.rRNA.28
2201-31	plus	LmjF.27	996252	52M	LmjF.27.rRNA.25
2205-31	plus	LmjF.26	673217	3S50M	LmjF.26.snoRNA0431
2206-31	plus	LmjF.27	998464	1S48M	LmjF.27.rRNA.44
2210-31	plus	LmjF.27	1029835	67M	LmjF.27.rRNA.04
2209-31	plus	LmjF.09	419114	44M	LmjF.09.TRNAHIS.02
2211-31	plus	LmjF.27	1007242	58M	LmjF.27.rRNA.26
2213-31	plus	LmjF.27	992190	77M	LmjF.27.rRNA.07
2215-31	plus	LmjF.27	1014759	24M	LmjF.27.rRNA.03
2214-31	minus	LmjF.17	343999	44M	LmjF.17.TRNAASP.01
2217-31	plus	LmjF.27	1008882	55M	LmjF.27.rRNA.32
2219-31	plus	LmjF.27	1020894	34M	LmjF.27.rRNA.33
2220-31	plus	LmjF.27	1053373	6M1I55M	LmjF.27.rRNA.06
2222-31	plus	LmjF.27	1034533	52M	LmjF.27.rRNA.28
2221-31	minus	LmjF.17	343981	36M1D36M	LmjF.17.TRNAASP.01
2223-31	plus	LmjF.27	1034501	49M	LmjF.27.rRNA.28
2226-31	plus	LmjF.27	1029805	47M	LmjF.27.rRNA.04
2225-31	plus	LmjF.27	1057322	46M	LmjF.27.rRNA.18
2227-31	plus	LmjF.27	1028982	60M	LmjF.27.rRNA.04
2229-31	plus	LmjF.05	359970	38M	LmjF.05.TRNAARG.01
2228-31	plus	LmjF.27	1019445	50M	LmjF.27.rRNA.27
2231-31	plus	LmjF.27	993741	62M	LmjF.27.rRNA.13
2230-31	minus	LmjF.24	681004	15M2D36M	LmjF.24.TRNAASP.01
2233-31	plus	LmjF.27	1045851	27M	LmjF.27.rRNA.17
2232-31	plus	LmjF.27	1002552	18M1I55M	LmjF.27.rRNA.02
2235-31	plus	LmjF.27	992189	38M	LmjF.27.rRNA.07
2234-31	plus	LmjF.27	1029223	11M1I55M	LmjF.27.rRNA.04
2236-31	minus	LmjF.17	344022	32M1S	LmjF.17.TRNAASP.01
2237-31	plus	LmjF.27	1029704	34M	LmjF.27.rRNA.04
2238-31	plus	LmjF.27	1008261	48M	LmjF.27.rRNA.26
2239-31	plus	LmjF.27	1029854	45M	LmjF.27.rRNA.04
2242-31	plus	LmjF.27	1047765	28M	LmjF.27.rRNA.29
2240-31	minus	LmjF.17	344024	1S30M	LmjF.17.TRNAASP.01
2243-31	plus	LmjF.27	1058676	21M	LmjF.27.rRNA.30
2245-31	plus	LmjF.27	991509	45M	LmjF.27.rRNA.01
2244-31	plus	LmjF.31	203971	35M	LmjF.31.TRNAALA.01
2246-31	plus	LmjF.27	1018905	42M	LmjF.27.rRNA.21
2248-31	plus	LmjF.27	1007445	57M	LmjF.27.rRNA.26
2249-31	plus	LmjF.27	1034480	39M	LmjF.27.rRNA.28
2247-31	plus	LmjF.09	405897	38M2S	LmjF.09.TRNAHIS.01
2251-31	plus	LmjF.27	996331	60M	LmjF.27.rRNA.25
2252-31	plus	LmjF.27	996922	50M	LmjF.27.rRNA.31
2253-31	plus	LmjF.27	1020296	47M	LmjF.27.rRNA.27
2255-31	plus	LmjF.27	1032332	39M	LmjF.27.rRNA.16
2256-31	plus	LmjF.31	494661	33M	LmjF.31.TRNAGLY.01
2258-31	plus	LmjF.27	995499	75M	LmjF.27.rRNA.25
2259-31	minus	LmjF.17	344022	32M	LmjF.17.TRNAASP.01
2262-30	plus	LmjF.27	1003357	52M	LmjF.27.rRNA.02
2263-30	minus	LmjF.17	343981	37M	LmjF.17.TRNAASP.01
2261-31	plus	LmjF.27	1018531	50M	LmjF.27.rRNA.15
2264-30	plus	LmjF.27	1028729	25M	LmjF.27.rRNA.04
2265-30	minus	LmjF.17	344022	27M	LmjF.17.TRNAASP.01
2266-30	plus	LmjF.09	419122	35M	LmjF.09.TRNAHIS.02
2267-30	plus	LmjF.27	1045525	67M	LmjF.27.rRNA.17
2269-30	plus	LmjF.27	1020644	63M	LmjF.27.rRNA.27
2270-30	plus	LmjF.27	991436	49M	LmjF.27.rRNA.01
2271-30	plus	LmjF.27	995770	55M	LmjF.27.rRNA.25
2272-30	plus	LmjF.27	1048507	70M	LmjF.27.rRNA.35
2273-30	plus	LmjF.27	1053255	40M	LmjF.27.rRNA.06
2275-30	plus	LmjF.27	1005657	54M	LmjF.27.rRNA.14
2268-30	plus	LmjF.27	1034797	1S67M	LmjF.27.rRNA.28
2278-30	plus	LmjF.27	1048182	36M	LmjF.27.rRNA.29
2279-30	plus	LmjF.27	1048314	42M	LmjF.27.rRNA.29
2280-30	plus	LmjF.27	1006824	42M	LmjF.27.rRNA.20
2282-30	plus	LmjF.27	1008624	49M	LmjF.27.rRNA.26
2283-30	plus	LmjF.27	1029801	55M	LmjF.27.rRNA.04
2285-30	plus	LmjF.27	1013571	73M	LmjF.27.rRNA.03
2284-30	plus	LmjF.15	323299	20M	LmjF.15.5SrRNA.01
2287-30	plus	LmjF.27	991423	44M	LmjF.27.rRNA.01
2286-30	plus	LmjF.27	1007850	47M	LmjF.27.rRNA.26
2290-30	plus	LmjF.27	1006215	47M	LmjF.27.rRNA.14
2291-30	plus	LmjF.27	1048230	62M	LmjF.27.rRNA.29
2295-30	plus	LmjF.27	1044880	49M	LmjF.27.rRNA.17
2294-30	plus	LmjF.27	1048375	57M	LmjF.27.rRNA.29
2297-30	plus	LmjF.36	1032547	35M	LmjF.36.TRNAGLY.01
2298-30	plus	LmjF.27	1003411	48M	LmjF.27.rRNA.02
2299-30	plus	LmjF.27	1029782	57M	LmjF.27.rRNA.04
2300-30	plus	LmjF.27	1053455	46M	LmjF.27.rRNA.06
2301-30	plus	LmjF.27	1017323	48M	LmjF.27.rRNA.15
2302-30	plus	LmjF.27	1009939	38M3S	LmjF.27.rRNA.45
2304-30	plus	LmjF.36	492676	26M2S	LmjF.36.TRNATHR.02
2305-30	plus	LmjF.27	1034475	48M	LmjF.27.rRNA.28
2307-30	plus	LmjF.27	1058053	44M	LmjF.27.rRNA.30
2308-30	plus	LmjF.27	1034752	44M	LmjF.27.rRNA.28
2306-30	plus	LmjF.27	1042194	55M1I8M	LmjF.27.rRNA.05
2310-30	plus	LmjF.27	1060655	1S29M	LmjF.27.rRNA.52
2313-30	plus	LmjF.27	1034080	51M	LmjF.27.rRNA.28
2314-30	plus	LmjF.27	1008810	67M	LmjF.27.rRNA.32
2316-30	plus	LmjF.27	1029842	45M	LmjF.27.rRNA.04
2318-30	plus	LmjF.27	1058323	68M	LmjF.27.rRNA.30
2319-30	minus	LmjF.31	203701	22M	LmjF.31.snRNA.01
2321-30	plus	LmjF.27	1018152	76M	LmjF.27.rRNA.15
2315-30	plus	LmjF.27	996227	64M	LmjF.27.rRNA.25
2322-30	plus	LmjF.27	1015490	25M	LmjF.27.rRNA.03
2323-30	plus	LmjF.27	1020360	29M	LmjF.27.rRNA.27
2324-30	plus	LmjF.27	1028466	25M	LmjF.27.rRNA.04
2327-30	plus	LmjF.27	1028580	22M	LmjF.27.rRNA.04
2328-30	plus	LmjF.27	1007391	47M	LmjF.27.rRNA.26
2329-30	plus	LmjF.27	1018853	45M	LmjF.27.rRNA.21
2330-30	plus	LmjF.27	1003345	39M	LmjF.27.rRNA.02
2331-30	minus	LmjF.17	344022	32M	LmjF.17.TRNAASP.01
2326-30	plus	LmjF.27	1029217	17M1I55M	LmjF.27.rRNA.04
2332-30	plus	LmjF.27	1007479	48M	LmjF.27.rRNA.26
2333-30	plus	LmjF.27	1034151	68M	LmjF.27.rRNA.28
2336-30	plus	LmjF.27	1045968	70M	LmjF.27.rRNA.17
2337-30	plus	LmjF.27	1001820	43M	LmjF.27.rRNA.02
2334-30	plus	LmjF.27	1014543	58M1I9M	LmjF.27.rRNA.03
2340-30	plus	LmjF.27	1045974	59M	LmjF.27.rRNA.17
2342-30	plus	LmjF.27	1053988	45M	LmjF.27.rRNA.06
2339-30	plus	LmjF.34	1395630	69M1S	LmjF.34.snoRNA0012
2346-29	plus	LmjF.27	991044	45M	LmjF.27.rRNA.01
2344-29	plus	LmjF.27	1060336	47M	LmjF.27.rRNA.42
2350-29	plus	LmjF.27	1058672	48M	LmjF.27.rRNA.30
2349-29	minus	LmjF.36	1033234	11S23M42S	LmjF.36.TRNATHR.03
2353-29	plus	LmjF.27	1053837	49M	LmjF.27.rRNA.06
2354-29	plus	LmjF.27	1054918	59M	LmjF.27.rRNA.12
2355-29	plus	LmjF.27	1007945	51M	LmjF.27.rRNA.26
2352-29	minus	LmjF.16	455433	2S59M	LmjF.16.TRNAGLN.01
2357-29	plus	LmjF.27	1058524	48M	LmjF.27.rRNA.30
2358-29	plus	LmjF.27	1017839	51M	LmjF.27.rRNA.15
2356-29	plus	LmjF.27	996044	52M1S	LmjF.27.rRNA.25
2362-29	plus	LmjF.27	1020530	52M	LmjF.27.rRNA.27
2363-29	plus	LmjF.27	994376	51M	LmjF.27.rRNA.13
2361-29	plus	LmjF.17	344171	41M2S	LmjF.17.TRNASER.01
2366-29	minus	LmjF.36	1607643	64M	LmjF.36.TRNAGLN.01
2367-29	plus	LmjF.27	1047707	40M	LmjF.27.rRNA.29
2368-29	minus	LmjF.11	156843	27M	LmjF.11.5SRRNA.01
2371-29	minus	LmjF.24	680985	72M	LmjF.24.TRNAASP.01
2372-29	plus	LmjF.27	996229	70M	LmjF.27.rRNA.25
2373-29	plus	LmjF.27	1029427	46M	LmjF.27.rRNA.04
2376-29	plus	LmjF.27	1003167	69M	LmjF.27.rRNA.02
2380-29	plus	LmjF.27	1029100	50M	LmjF.27.rRNA.04
2381-29	plus	LmjF.27	1008620	48M	LmjF.27.rRNA.26
2378-29	minus	LmjF.36	2469884	7M1D26M	LmjF.36.TRNALEU.01
2382-29	plus	LmjF.27	1008266	3S44M	LmjF.27.rRNA.26
2384-29	plus	LmjF.27	1008623	45M	LmjF.27.rRNA.26
2385-29	plus	LmjF.27	1048406	37M	LmjF.27.rRNA.29
2387-29	plus	LmjF.27	996044	48M	LmjF.27.rRNA.25
2388-29	minus	LmjF.09	418834	32M	LmjF.09.TRNAVAL.02
2383-29	plus	LmjF.27	1008164	4S68M	LmjF.27.rRNA.26
2389-29	plus	LmjF.27	993391	33M	LmjF.27.rRNA.13
2390-29	plus	LmjF.27	1034144	54M	LmjF.27.rRNA.28
2392-29	plus	LmjF.27	1058519	53M	LmjF.27.rRNA.30
2393-29	plus	LmjF.27	1053538	25M	LmjF.27.rRNA.06
2395-29	plus	LmjF.27	1045502	87M	LmjF.27.rRNA.17
2396-29	plus	LmjF.27	1019904	21M	LmjF.27.rRNA.27
2391-29	plus	LmjF.27	1020175	56M	LmjF.27.rRNA.27
2399-29	plus	LmjF.27	1048325	50M	LmjF.27.rRNA.29
2400-29	plus	LmjF.27	1058672	46M	LmjF.27.rRNA.30
[truncated: 198,015 more rows]
