# Supplementary material for: Small RNAs derived from tRNAs and rRNAs are highly enriched in exosomes from both old and new world Leishmania providing evidence for conserved exosomal RNA Packaging
Source: BMC Genomics. 2015 Mar 5;16(1):151. doi: 10.1186/s12864-015-1260-7 (PMC4352550; doi:10.1186/s12864-015-1260-7)
Supplement: Additional file 3: Table S1. — Sequences found in L. donovani and L. braziliensis exosomes. File 1 ‘LD_Collapsed_reads.tab’: Collapsed Read IDs including full nucleotide sequences, File 2 ‘LD_vsLdoB-bowtie2-HTseq.tab’: Results of the Bowtie2 alignment of the L. donovani exosome sequencing library against the LdBPK reference genome, File 3 ‘LD_vsLmjF-bowtie2-HTseq.tab’: Results of the Bowtie2 alignment of the L. donovani exosome sequencing library against the LmjF reference genome. File 4 ‘LB_Collapsed_reads.tab’: Collapsed Reads including full nucleotide sequences, File 5 ‘LB_vsLbrM-bowtie2-HTseq.tab’: Results of the Bowtie2 alignment of the L. braziliensis exosome sequencing library against the LbrM reference genome, File 6 ‘LB_vsLmjF-bowtie2-HTseq.tab’: Results of the Bowtie2 alignment of the L. braziliensis exosome sequencing library against the LmjF reference genome. “cRead ID” refers to the identifier of the collapsed read, which is composed of the cRead number, followed by the number of copies. “Strand” refers to the strand the reads were aligning with, plus = top strand, minus = bottom strand. [file 12864_2015_1260_MOESM3_ESM.zip › LD_Collapsed_reads.tab]

cRead-ID	reads	Length (nt)	sequence
1-20381	20381	35	TTCTCGGTAGTATAGTGGTTAGTATACCCGCCTGT
2-19959	19959	24	ATCACCTCGGACTCTGAATCCGAT
3-15932	15932	32	TTCTCGGTAGTATAGTGGTTAGTATACCCGCC
4-13433	13433	120	TTCTTGACGACCATAGAGCATTGGAACCACCTGATCCCATCCCGAACTCAGTAGTGAAACGATGCATCGCCGATGGTAGTGTGGGGTTTCCCCATGTGAGAGTAGGTCATCGTCAAGATT
5-13258	13258	34	TTCTCGGTAGTATAGTGGTTAGTATACCCGCCTG
6-12241 12241 30 AAGACTTTGGATTGAGGTTCCAATCCTTTC
7-9721	9721	34	AGTTGGACGGTGGCCATGGAAGTCGGCATCCGCT
8-7977	7977	33	TTCTCGGTAGTATAGTGGTTAGTATACCCGCCT
9-7207	7207	21	GGTGAGATGGTCGAGTGGTCT
10-6339	6339	31	TTCTCGGTAGTATAGTGGTTAGTATACCCGC
11-6243	6243	67	CCGTGCGCTTACAATCCGTCAGAGCCTGCGCACCCTTGAGGTGGTGGGTGATGGCGTGCCTTTTGAA
12-6017	6017	41	AAGGTGAAATTTTGGGCAACAGCAGGTCTGTGATGCTCCTC
13-4861	4861	52	ATCGTGAGGGAAGTATGGGGTAGTACGAGAGGAACTCCCATGCCGTGCCTCT
14-4541	4541	36	TTCTCGGTAGTATAGTGGTTAGTATACCCGCCTGTC
15-4424	4424	32	AATGTTCTGGGCGACACGCGCACTACAATGTC
16-4220	4220	34	ACCCAGGAGATCCGGGTTCGATTCCCGGTATCGG
17-3888	3888	21	GGCAAGATGGTCGAGTGGTCT
18-3868	3868	21	ACCTCGGACTCTGAATCCGAT
19-3389	3389	31	AGCGGTTATCACCTCGGACTCTGAATCCGAT
20-3379	3379	34	GGTGAGATGGTCGAGTGGTCTAAGACTTTGGATT
21-3330	3330	20	ATGGCTTTTGCTTCCTAAGC
22-3249	3249	119	TTCTTGACGACCATAGAGCATTGGAACCACCTGATCCCATCCCGAACTCAGTAGTGAAACGATGCATCGCCGATGGTAGTGTGGGGTTTCCCCATGTGAGAGTAGGTCATCGTCAAGAT
23-3225	3225	21	GATCTGGTTGATTCTGCCAGT
24-3144	3144	34	ACGGAAGGCCTAGGGTTCGTTCCCCTACTCGTCC
25-3140	3140	57	CCGTTTGCTTACAAACCGTTGGAGCCTCCTTGTAGGGGTGACAGCGTGCCTTTTGAA
26-3037	3037	41	GTGTCGGCGGCAGCTGCTTTCGGGTAGCTGTTCGACTGGCC
27-3030	3030	32	ATCTCCGGCTTTGCTGGGGCTTGGGCCTTTTT
28-2807	2807	73	CATCGAATCGCCACCTACAAGACTGGAGCTTGCTCCCTCGAAGGCGCCAAGTATATTCATGATCACAAGACAT
29-2805	2805	31	AGAGTTGTCAGTCCATTTGGATTGTCATTTC
30-2796	2796	36	AGTGTAGCGGTTATCACCTCGGACTCTGAATCCGAT
31-2618	2618	73	TTCTCGGTAGTATAGTGGTTAGTATACCCGCCTGTCACGCGGGTGACCCGGGTTCATTTCCCGGCCGGGAAGC
32-2565	2565	43	ACAAGGTGAAATTTTGGGCAACAGCAGGTCTGTGATGCTCCTC
33-2562	2562	32	ATCTGCCAGATGGGGAGTTTGGCTGGGGCGGC
34-2483	2483	24	AGGTGATCGGACAGGCGGTGTTTT
35-2461	2461	30	AACGTGTCGCGATGGATGACTTGGCTTCCT
36-2397	2397	29	TCGGTAGTATAGTGGTTAGTATACCCGCC
37-2179	2179	33	AAGTGCTTTCCCATCGCAACCTCGGTTCGGTGT
38-2103	2103	73	TTCTCGGTAGTATAGTGGTTAGTATACCCGCCTGTCGCGCGGGTGACCCGGGTTCATTTCCCGGCCGGGAAGC
39-2081	2081	31	TCTCGGTAGTATAGTGGTTAGTATACCCGCC
40-2033	2033	36	AAGGCTTTGGACTTCTAATCCAAAGATTGCGGGTTC
41-2006	2006	36	TCCGATGTGGTATAGTGGATAGAACAAGCGGCTCTC
42-1990	1990	21	AAGGCCGGAAAGAAAAGAATT
43-1981	1981	35	AAGTGCTTTCCCATCGCAACCTCGGTTCGGTGTGT
44-1968	1968	37	ACGGAAGGCCTAGGGTTCGTTCCCCTACTCGTCCACC
45-1863	1863	26	AGAGTTGTCAGTCCATTTGGATTGTC
46-1858	1858	26	ACTGGGGCGTCAGAGGTGAAATTCTT
47-1856	1856	49	AGCCGTTCTTCAGATGTTGTTTTGGCGCTCGCCGCCTTAGCACGCTGAT
48-1843	1843	37	AATCCTTTCGAGGGCGTGGGTTCCCCCCACTCTCATC
49-1824	1824	23	AGGTCGTGATCTCCCTTGGAGGC
50-1776	1776	38	ACCCAGGAGATCCGGGTTCGATTCCCGGTATCGGAGCC
51-1750	1750	30	CTCGGTAGTATAGTGGTTAGTATACCCGCC
52-1714	1714	38	ACGCGGGAGGCCCGGGTTCGTTTCCCGGACTGCGCACC
53-1675	1675	45	GTTCTTCAGATGTTGTTTTGGCGCTCGCCGCCTTAGCACGCTGAT
54-1664	1664	53	ATGCAGCCGTTCTTCAGATGTTGTTTTGGCGCTCGCCGCCTTAGCACGCTGAT
55-1615	1615	29	CGAGGGCGTGGGTTCCCCCCACTCTCATC
56-1585	1585	35	ACGCGGGAGGCCCGGGTTCGTTTCCCGGACTGCGC
57-1577	1577	31	AAACGGCGCATGGGAGAAGCTCTATTGTGTC
58-1551	1551	28	AGGTTTGTGATGCATCCAAGTGGTGTAT
59-1513	1513	30	AGGGTCGCTGGTTCGTTTCCGGCCGGAAGG
60-1513	1513	37	AAATCCAGGGGTCGTAGGTTCAATCCCTGCAGCTCTC
61-1489	1489	47	AATGAGATTCCCTCTGTCCCGAGTTACTATCTAGCGAAACGACAGTC
62-1457	1457	38	AAGCGGGTGACCCGGGTTCGACTCCCGGCAATTGCACC
63-1451	1451	38	AAGCGGGTGACCCGGGTTCGGCTCCCGGCAATTGCACC
64-1428	1428	25	GATCTGGTTGATTCTGCCAGTAGTC
65-1421	1421	62	ATGCAGCCGTTCTTCAGATGTTGTTTTGGCGCTCGCCGCCTTAGCACGCTGATAGCGACTGT
66-1416	1416	28	ATTACGTTTCCTTCGGGGGGCGTGACTC
67-1393	1393	42	GGGCCTGGCGAGCGGTGGGTAGTACTTGGTACGCTCATCACC
68-1348	1348	28	AGTTTCTGGGGTTTGTCGAACGGCAAGT
69-1329	1329	69	ACGGGAAAGGGTGGTGTGCTTTTTTCTGCGTGCGTCTTCACGGGCGTCGCGCGGGCCCCGCTCTTTTTT
70-1326	1326	65	AAAGCGGACGTCGGGTCGTTCTTGGGCCTGGCGAGCGGTGGGTAGTACTTGGTACGCTCATCACC
71-1304	1304	30	ATAGGTTTGTGATGCATCCAAGTGGTGTAT
72-1298	1298	23	AGTGGATAGAACAAGCGGCTCTC
73-1288	1288	22	CTTCTCTGCGGGATTCCTTTGT
74-1279	1279	64	GAGGGGCATTTACGTCCCGAGGCGCTGAACCTTGAGGCCTGAAATTTCATGCTCAGGGACAAAA
75-1279	1279	26	AGAGGGTTGCAGGTTCGAATCCTGTC
76-1279	1279	34	AGGAGATCCGGGTTCGATTCCCGGTATCGGAGCC
77-1251	1251	79	GTGAGATTGTGAAGGGATCTCGCAGGTATCGTGAGGGAAGTATGGGGTAGTACGAGAGGAACTCCCATGCCGTGCCTCT
78-1207	1207	30	AAGACTTTGGATTGAGTTTCCAATCCTTTC
79-1190	1190	38	AGTTTCTGGGGTTTGTCGAACGGCAAGTGCCCCGAAGC
80-1175	1175	33	CTTTCGAGGGCGTGGGTTCCCCCCACTCTCATC
81-1150	1150	34	ACGGAAGGCCTAGGGTTCGATCCCCTACTCGTCC
82-1139	1139	23	GATGGAAATGGGGTGCCCCCACC
83-1128	1128	37	AGTGATTGCCCATTATTCCTTTGGTAAGGGCGGAAAC
84-1114	1114	38	AAGGTATTGACCCGGGTTCGTTTCCCGGGCGGCGCACC
85-1085	1085	33	ACGCGGGAGGCCCGGGTTCGTTTCCCGGACTGC
86-1084	1084	39	GATTCCGGAGAGGGAGCCTGAGAAATAGCTACCACTTCT
87-1061	1061	34	ACGCGGGAGGCCCGGGTTCGTTTCCCGGACTGCG
88-1058	1058	37	ACGGAAGGCCTAGGGTTCGATCCCCTACTCGTCCACC
89-1045	1045	34	ACGGAAGGCCTAGGGTTCGGTCCCCTACTCGTCC
90-1041	1041	81	CTGTGCGGCGACATCTGAGGTGTAGTATAGGTGGAAGCGCAAGCGCAAATGAAATACCACCACTCGGAACGTTGCTTCACT
91-1027	1027	31	ATTCGCCTCACACGCGAGAGATCGCGGGTTC
92-1023	1023	30	TCCGATGTGGTATAGTGGATAGAACAAGCG
93-1020	1020	31	GCTTTCCCATCGCAACCTCGGTTCGGTGTGT
94-1002	1002	45	CTTGGGCCTGGCGAGCGGTGGGTAGTACTTGGTACGCTCATCACC
95-987	987	33	ATTGACCCGGGTTCGTTTCCCGGGCGGCGCACC
96-974	974	36	ACCCAGGAGATCCGGGTTCGATTCCCGGTATCGGAG
97-971	971	29	AAGCGGGTGACCCGGGTTCGGCTCCCGGC
98-970	970	35	ATCACCTCGGACTCTGAATCCGATAACCCTGGTTC
99-967	967	32	ACCTCGGACTCTGAATCCGATAACCCTGGTTC
100-958	958	41	GGGCCTGGCGAGCGGTGGGTAGTACTTGGTACGCTCATCAC
101-958	958	21	GGAGTGTGCCTGTTTGGACCC
102-947	947	22	ACGGGCCGGTCTTGGCGGGTTC
103-944	944	37	ACCCAGGAGATCCGGGTTCGATTCCCGGTATCGGAGC
104-944	944	35	GCTCCTATAGTGTAGCGGTTATCACCTCGGACTCT
105-941	941	68	ATGCAGCCGTTCTTCAGATGTTGTTTTGGCGCTCGCCGCCTTAGCACGCTGATAGCGACTGTACTGTC
106-918	918	29	AAGCGGGTGACCCGGGTTCGACTCCCGGC
107-900	900	46	CGTTCTTCAGATGTTGTTTTGGCGCTCGCCGCCTTAGCACGCTGAT
108-888	888	71	TTCTCGGTAGTATAGTGGTTAGTATACCCGCCTGTCGCGGGTGACCCGGGTTCATTTCCCGGCCGGGAAGC
109-880	880	36	AAGACTTTGGATTGAGGTTCCAATCCTTTCGAGGGC
110-860	860	28	CGGTAGTATAGTGGTTAGTATACCCGCC
111-839	839	27	GTGAAAAGGGTGTTGGTGGATATGGAC
112-827	827	35	TGCGGTAGGTATTGGGATCGTTACCCAACTTCTCC
113-810	810	38	ATGGGGTAGTACGAGAGGAACTCCCATGCCGTGCCTCT
114-808	808	31	TCCGATGTGGTATAGTGGATAGAACAAGCGG
115-803	803	24	AGGGGTTCGATCCCCCTAGCGGCC
116-803	803	38	AACGTGTCGCGATGGATGACTTGGCTTCCTATTTCGTT
117-792	792	21	AGTCCGAATGGTCCCCGGTTC
118-783	783	24	ACGTCCCTCTCCAAACGAGAGAAC
119-779	779	25	AGTGTAGCGGTTATCACCTCGGACT
120-777	777	39	AGTTTCTGGGGTTTGTCGAACGGCAAGTGCCCCGAAGCC
121-774	774	30	TTCTCGGTAGTATAGTGGTTAGTATACCCG
122-769	769	57	CCGTTTGCTTACAAACCGTTGGAGCACCCTTGTTGGTGTGACAGCGTGCCTTTTGAA
123-766	766	21	ATTGGCTCTGAGGGCAAAGTC
124-762	762	31	AGAGGCATTGGTGTTCTTAGAATATCGACCT
125-760	760	120	TTCTGGACGACCATAGAGCATTGGAACCACCTGATCCCATCCCGAACTCAGTAGTGAAACGATGCATCGCCGATGGTAGTGTGGGGTTTCCCCATGTGAGAGTAGGTCATCGTCAAGATT
126-757	757	26	AGAGGGTTGCAGGTTCGTATCCTGTC
127-757	757	33	AGGGTCGCTGGTTCGTTTCCGGCCGGAAGGACC
128-744	744	26	AGGGGTTCGATCCCCCTAGCGGCCTC
129-742	742	72	ATGGCCGCTTTTGGTCGGTGGAGTGATTTGTTTGGTTGATTCCGTCAACGGACGAGATCCAAGCTGCCCAGT
130-742	742	43	GGACTTGAAGGGCTAAGCGGGGAAAGAAGACCCTGTTGAGTTT
131-735	735	36	TCCGATGCGGTATAGTGGATAGAACAAGCGGCTCTC
132-734	734	32	AAGGGCGGAAACAAAACTCTTGGAGAAAGTGT
133-715	715	31	AGGGGTCGTAGGTTCAATCCCTGCAGCTCTC
134-711	711	20	AGTGGATAGAACAAGCGGCT
135-707	707	120	TTCTTGACGACCATAGAGCATTGGAACCACCTGATCCCATCCCGAACTCAGTAGTGAAACGATGCATCGCCGATGGTAGTGTGGGGGTTCCCCATGTGAGAGTAGGTCATCGTCAAGATT
136-706	706	26	ATCTCCGGCTTTGCTGGGGCTTGGGC
137-704	704	24	ATCTGCCAGATGGGGAGTTTGGCT
138-702	702	60	GAGGGGCATTTACGTCCCGAGGCGCTGAACCTTGAGGCCTGAAATTTCATGCTCAGGGAC
139-695	695	40	AAGGTGAAATTTTGGGCAACAGCAGGTCTGTGATGCTCCT
140-688	688	49	ATTACGTTTCCTTCGGGGGGCGTGACTCGTGGGTACCCAACCGTGCTGT
141-683	683	31	ACGCGGGAGGCCCGGGTTCGTTTCCCGGACT
142-681	681	23	AGGCTACCGTTTCGGCTTTTGTT
143-677	677	36	GCAATTGTGGTCCAACGGTTAAGATCCCCGCCTTCC
144-676	676	30	TCTCGGTAGTATAGTGGTTAGTATACCCGC
145-675	675	35	AGACCGTCGTGAGACAGGTTGGTTTTACCCTACTT
146-674	674	35	AACGTGTCGCGATGGATGACTTGGCTTCCTATTTC
147-661	661	41	AATGTTCTGGGCGACACGCGCACTACAATGTCAGTGAGAAC
148-655	655	20	ATTTCTTCAATAGAGGAAGC
149-653	653	33	GCGCAGTTGGTCTAGTGGAGAATTCTCGCCTGC
150-652	652	51	ACTTGAGTGAAAACACCATATCCCGTCCGATTTGTGAAGTTAAGCACTCAC
151-639	639	21	GGCAGGATGGCCGAGTGGTCT
152-639	639	24	GTTGGAGTGTGCCTGTTTGGACCC
153-629	629	70	TTCTCGGTAGTATAGTGGTTAGTATACCCGCCTGTCACGCGGGTGACCCGGGTTCATTTCCCGGCCGGGA
154-628	628	33	ATGCAGCCGTTCTTCAGATGTTGTTTTGGCGCT
155-612	612	48	CAGTAATGCGTTAAGCTAACTGATACTAATTGCTCGTGCGGCTTGACC
156-604	604	28	GAAGGGCTAAGCGGGGAAAGAAGACCCT
157-598	598	27	AGTGTAGCGGTTATCACCTCGGACTCT
158-596	596	30	GTTCTTTCTCGATTCCCTGAATGGTGGTGC
159-596	596	34	GCGCAGTTGGTCTAGTGGTAGAATTCTCGCCTGC
160-589	589	34	AATTGTGGTCCAACGGTTAAGATCCCCGCCTTCC
161-585	585	34	ATTACGTTTCCTTCGGGGGGCGTGACTCGTGGGT
162-585	585	36	AAATCCAGGGGTCGTAGGTTCAATCCCTGCAGCTCT
163-571	571	29	GATTTGTTTGGTTGATTCCGTCAACGGAC
164-563	563	49	AGGCTCAGTTAGTACTGAGGTCAGTGATGACTCGGGAACCCTGAGTGCC
165-562	562	39	ATTGGCTCTGAGGGCAAAGTCAGAGAAAACCGGAAGGCC
166-555	555	36	ACGCGGGAGGCCCGGGTTCGTTTCCCGGACTGCGCA
167-553	553	48	AATTCATTCCGTGCGAAAGCCGGCTTGTTCCGGCGTCTTTTGACGAAC
168-550	550	21	TTCTCTGCGGGATTCCTTTGT
169-548	548	35	ACCCAGGAGATCCGGGTTCGATTCCCGGTATCGGA
170-537	537	48	ACGCATGTCATGCATGCCAGGGGGCGTCCGTGATTTTTTACTGTGACT
171-537	537	44	GCTCCTATAGTGTAGCGGTTATCACCTCGGACTCTGAATCCGAT
172-533	533	25	ATTGGGATCGTTACCCAACTTCTCC
173-531	531	29	GCTTTCCCATCGCAACCTCGGTTCGGTGT
174-530	530	29	AGGCTACCGTTTCGGCTTTTGTTGGTTTT
175-530	530	22	GATTTGTTTGGTTGATTCCGTC
176-522	522	70	TTCTCGGTAGTATAGTGGTTAGTATACCCGCCTGTCGCGCGGGTGACCCGGGTTCATTTCCCGGCCGGGA
177-519	519	27	AGGGGTTCGATCCCCCTAGCGGCCTCC
178-515	515	23	AGGGATATGTGGCGTCAAAACTT
179-513	513	30	ACCGCCCGTCGTTGTTTCCGATGATGGTGC
180-506	506	25	GAAAAGGGTGTTGGTGGATATGGAC
181-505	505	35	GAAATTTTGGGCAACAGCAGGTCTGTGATGCTCCT
182-502	502	120	TTCTTGACGACCATAGAGCATTGGAACCACCTGATCCCATCCCGAACTCAGTAGTGAAACGATGCATCGCCGATGGTAGTGTGGGGCTTCCCCATGTGAGAGTAGGTCATCGTCAAGATT
183-500	500	32	TTTCGAGGGCGTGGGTTCCCCCCACTCTCATC
184-496	496	25	GAAGGGCTAAGCGGGGAAAGAAGAC
185-494	494	70	TCCGATGTAGTATAACGGTTAGAACACCTGGCTTTCACCCAGGAGATCCGGGTTCGATTCCCGGTATCGG
186-491	491	31	GGATCCGAAGGTTGTGGGTTCGCCCCCCATC
187-490	490	42	CTTCAGATGTTGTTTTGGCGCTCGCCGCCTTAGCACGCTGAT
188-490	490	43	TGGGCCTGGCGAGCGGTGGGTAGTACTTGGTACGCTCATCACC
189-488	488	37	ACGCGAAAGCTTTGAGGTTACAGTCTCAGGGGGGAGT
190-486	486	25	AGGTCGTGATCTCCCTTGGAGGCGT
191-486	486	28	GTTCTTTCTCGATTCCCTGAATGGTGGT
192-481	481	47	AGGCTACCGTTTCGGCTTTTGTTGGTTTTAAAGGTCTATTGGAGATT
193-480	480	120	TTCTTGACGACCATAGAGCATTGGAACCACCTGATCCCATCCCGAACTCAGTAGTGAAACGATGCATCGCCGATGGTAGTGTGGGGTTTCCCCATGTGAGAGTAGGTCATCGTCCAGATT
194-476	476	24	AGGGGTTCATTTCCCCTAGCGGCC
195-471	471	33	ACCCAGGAGATCCGGGTTCGATTCCCGGTATCG
196-470	470	29	ACCCAGGAGATCCGGGTTCGATTCCCGGT
197-467	467	31	AGGGTCGCTGGTTCGTTTCCGGCCGGAAGGA
198-466	466	24	ATCACCTCGGACTCTGAATCCGAG
199-465	465	37	AGAGGCATTGGTGTTCTTAGAATATCGACCTATTCTC
200-464	464	21	ATCACCTCGGACTCTGAATCC
201-462	462	53	GAAGGTGTGTCGGCGGCAGCTGCTTTCGGGTAGCTGTTCGACTGGCCATAACT
202-461	461	34	AATCCTTTCGAGGGCGTGGGTTCCCCCCACTCTC
203-453	453	73	TTCTCGGTAGTATAGTGGTTAGTATACCCGCCTGTCGCGCGGGTGACCCGGGTTCAATTCCCGGCCGGGAAGC
204-452	452	23	GATTTGTGAAGTTAAGCACTCAC
205-448	448	33	GTAGCGGTTATCACCTCGGACTCTGAATCCGAT
206-446	446	28	AGACTTCGGATCTGAGGGTTGCAGGTTC
207-445	445	23	TCACCTCGGACTCTGAATCCGAT
208-445	445	26	TTACGTCCCTCTCCAAACGAGAGAAC
209-444	444	32	AGGGTCGCTGGTTCGTTTCCGGCCGGAAGGAC
210-442	442	24	AGGTTCCCCCCTGTTGGGAGCACC
211-434	434	39	GGGCCTGGCGAGCGGTGGGTAGTACTTGGTACGCTCATC
212-429	429	34	ATGGGCCGGCCTGCGGCAGGGTTTACCCTGTGTC
213-425	425	25	AGGGGTTCATTTCCCCTAGCGGCCC
214-424	424	30	TCCGATGCGGTATAGTGGATAGAACAAGCG
215-424	424	21	ACTCGGAACGTTGCTTCACTT
216-424	424	30	AAGACTTTGGATTGAGCTTCCAATCCTTTC
217-423	423	35	AGACGGAGGTCAGGGGTTCGATCCCCCTAGCGGCC
218-422	422	37	GTCGCGCGGGTGACCCGGGTTCATTTCCCGGCCGGGA
219-422	422	36	AACTGGCTTGTGGCGGCCAAGCGTTCATAGCGACGT
220-422	422	70	ATGCAGCCGTTCTTCAGATGTTGTTTTGGCGCTCGCCGCCTTAGCACGCTGATAGCGACTGTACTGTCGT
221-419	419	43	AACGAAGTGCAAGAATTTTGGGTCTTGGTGAAATGAGCGGAGT
222-419	419	22	ATAGTGGATAGAACAAGCGGCT
223-418	418	74	AATGTTCTGGGCGACACGCGCACTACAATGTCAGTGAGAACAAGAAAAACGACTTTTGTCGAACCTACTTGATC
224-415	415	32	TCCGATGTGGTATAGTGGATAGAACAAGCGGC
225-415	415	35	AAGCGGGTGACCCGGGTTCGGCTCCCGGCAATTGC
226-414	414	29	AAGACTTGGATTGAGGTTCCAATCCTTTC
227-411	411	21	TGTCAGTCCATTTGGATTGTC
228-405	405	33	AGGAGATCCGGGTTCGATTCCCGGTATCGGAGC
229-404	404	42	ACAAGGTGAAATTTTGGGCAACAGCAGGTCTGTGATGCTCCT
230-399	399	28	ATTGGTCGCGCAACGAGGAATGTCTCGT
231-398	398	40	AAATCCAGGGGTCGTAGGTTCAATCCCTGCAGCTCTCACC
232-398	398	40	AGCGCAAATGAAATACCACCACTCGGAACGTTGCTTCACT
233-398	398	37	ACGGAAGGCCTAGGGTTCGGTCCCCTACTCGTCCACC
234-393	393	35	TACGGAAGGCCTAGGGTTCGTTCCCCTACTCGTCC
235-392	392	30	AGAAGACGCTAAGGGTTGGATTGTTCACCC
236-392	392	76	AACGTGTCGCGATGGATGACTTGGCTTCCTATTTCGTTGAAGAACGCAGTAAAGTGCGATAAGTGGTATCAATTGC
237-391	391	23	TTCTCGGTAGTATAGTGGTTAGT
238-390	390	43	AGGTGTGATTTCACGCGAAGGTTCGAACCCTTCCGTTTGCGCC
239-389	389	26	AGAAGACGCTAAGGGTTGGATTGTTC
240-387	387	35	AATGTTCTGGGCGACACGCGCACTACAATGTCAGT
241-385	385	30	GAGGGGCATTTACGTCCCGAGGCGCTGAAC
242-382	382	24	AGCACTGTTTGGGAATGCAGTGTC
243-382	382	47	GAAGGTGTGTCGGCGGCAGCTGCTTTCGGGTAGCTGTTCGACTGGCC
244-380	380	64	ACTTCTCGCGTTGTTCGGAGCGGGGGCTCAAGATTGAAAAATGCAGCTCTCCCTACGTACTGTC
245-379	379	34	AGGGTCGCTGGTTCGTTTCCGGCCGGAAGGACCA
246-376	376	35	TCCGATGTGGTATAGTGGATAGAACAAGCGGCTCT
247-373	373	37	ACCCGCTAGACCCGGGTTCGATCCCCGGCATCGGAAC
248-372	372	34	ACCCGCTAGACCCGGGTTCGTTCCCCGGCATCGG
249-372	372	88	AAAGAAACAAGAAACACGGGAGTGGTTCCTTTCCTGATTTACGCATGTCATGCATGCCAGGGGGCGTCCGTGATTTTTTACTGTGACT
250-371	371	24	AATGTTCTGGGCGACACGCGCACT
251-370	370	31	GAAGGGCTAAGCGGGGAAAGAAGACCCTGTT
252-369	369	44	AACTCACCAACCGAATCCACCGGCCCCGAAAATGGATGACGCTT
253-366	366	20	AAGGTGAAATTTTGGGCAAC
254-365	365	25	AGGTTCGCCCCCTGTTGGGAGCACC
255-364	364	37	ACTGTCGTCTGTGAAGGCTACCTTCCCGAGGCGTCGT
256-362	362	60	AGATGTGGCCTGGAGGTTAGGACGAAGCTTATGGCGTGAGCCTAAGATGGACCGGCCTCT
257-360	360	23	GCCGGCCCCCCTCCCCAGCCCCC
258-358	358	20	GTCATCATACCCAAGTGGTT
259-354	354	57	AGGAAAGTGAAGGTGTGTCGGCGGCAGCTGCTTTCGGGTAGCTGTTCGACTGGCCAT
260-354	354	26	CGTCTAGTGGTTAGGACATTCGCCTC
261-353	353	44	CTTGGGCCTGGCGAGCGGTGGGTAGTACTTGGTACGCTCATCAC
262-351	351	38	AGACCTGAGTGTGGCAGGACTACCCGCCGAACTTAAGC
263-351	351	33	GTGGGTTGCGTTGGAGTGTGCCTGTTTGGACCC
264-350	350	42	AGTGAGAACAAGAAAAACGACTTTTGTCGAACCTACTTGATC
265-348	348	34	GGGGGCTTAGCTCAGTGGTAGAGCATTGGATTCC
266-348	348	30	AGGGGTCGTAGGTTCAATCCCTGCAGCTCT
267-346	346	60	CTTTGAGGGGTTTAGTGCGTCCGGTACGAGCTCCGGTTCGTCCGGCCGTAACGCCTTTTC
268-344	344	38	GGCTCTGAATACCCGGGTCCGTTTCCCGGTTTCCCCTC
269-342	342	37	GGCTCTGAATACCCGGGTCCGTTTCCCGGTTTCCCCT
270-342	342	32	AAGCGAGTAGCACTGTTTGGGAATGCAGTGTC
271-341	341	32	GTGGGTTGCGTTGGAGTGTGCCTGTTTGGACC
272-341	341	70	AGTTTCTGGGGTTTGTCGAACGGCAAGTGCCCCGAAGCCATCGCACGGTGGTTCTCGGCTGAACGCCTCT
273-341	341	30	ATGTTGGCGATGGAAATGGGGTGCCCCCAC
274-340	340	31	GTGGGTTGCGTTGGAGTGTGCCTGTTTGGAC
275-340	340	35	TGCGGTAGGTATTGGGATCGGTACCCAACTTCTCC
276-339	339	22	AAGGGAACGGACTTGAAGGGCT
277-339	339	55	GATGTCGGCTCTTCCTAACCTAGCGCCGCAGAAGACGCTAAGGGTTGGATTGTTC
278-339	339	42	GTCGGATTTGGTGACCCAGGCCCTTGCAGCCCGTGAACATTC
279-338	338	34	ACCCGCTAGACCCGGGTTCGATCCCCGGCATCGG
280-337	337	37	AACTGGCTTGTGGCGGCCAAGCGTTCATAGCGACGTC
281-337	337	31	TCCGATGCGGTATAGTGGATAGAACAAGCGG
282-337	337	23	AACGGTTAAGATCCCCGCCTTCC
283-336	336	37	ATGTTGGCGATGGAAATGGGGTGCCCCCACCCGTCTT
284-335	335	38	AAGCGGGTGACCCGGGTTCGTCTCCCGGCAATTGCACC
285-334	334	34	GGGAGGCCCGGGTTCGTTTCCCGGACTGCGCACC
286-333	333	41	TTCCAATCCTTTCGAGGGCGTGGGTTCCCCCCACTCTCATC
287-333	333	21	AGGGGGCGTCCGTGATTTTTT
288-333	333	28	GGTTATCACCTCGGACTCTGAATCCGAT
289-331	331	39	GGATGCGATCATACCAGCACTAAAGCACCGGATCCCATC
290-331	331	21	CGGCCCCCCTCCCCAGCCCCC
291-330	330	33	TCTCGGTAGTATAGTGGTTAGTATACCCGCCTG
292-329	329	44	TTGGGCCTGGCGAGCGGTGGGTAGTACTTGGTACGCTCATCACC
293-328	328	39	ACCAACCGAATCCACCGGCCCCGAAAATGGATGACGCTT
294-327	327	23	ATTACGTTTCCTTCGGGGGGCGT
295-326	326	21	ACGGTGAGCTTTCTTTTCACC
296-325	325	29	GTTCTGGGCGACACGCGCACTACAATGTC
297-322	322	39	ATTCCGTGCGAAAGCCGGCTTGTTCCGGCGTCTTTTGAC
298-322	322	29	ATCTGCCAGATGGGGAGTTTGGCTGGGGC
299-322	322	47	ATTACGTTTCCTTCGGGGGGCGTGACTCGTGGGTACCCAACCGTGCT
300-319	319	45	GTTGTTCGGAGCGGGGGCTCAAGATTGAAAAATGCAGCTCTCCCT
301-319	319	26	ACGCGGGAGGCCCGGGTTCGTTTCCC
302-318	318	31	ATGATTTGGGTATCGGAGCGAAAGACTCATC
303-316	316	63	ATGCAGCCGTTCTTCAGATGTTGTTTTGGCGCTCGCCGCCTTAGCACGCTGATAGCGACTGTA
304-315	315	31	GGTCGTGGGTTCGTTCCCCACGGAGTGCGCC
305-315	315	33	AGCGGAGGAAAAGAAAACAACCGTGATTCTCTC
306-314	314	22	ATGGGCCGGCCTGCGGCAGGGT
307-314	314	24	AGCGTGAGCGAAAGTTTGAAAAGC
308-313	313	32	ATACCCGCCTGTCGCGCGGGTGACCCGGGTTC
309-312	312	52	CATCGAATCGCCACCTACAAGACTGGAGCTTGCTCCCTCGAAGGCGCCAAGT
310-311	311	35	TGCGGTAGGTATTGGGATCGATACCCAACTTCTCC
311-311	311	22	GTCGCGCGGGTGACCCGGGTTC
312-311	311	22	ATCCGCCCGAAAGTTCACCGAT
313-310	310	30	AAGACATTGGATTGAGGTTCCAATCCTTTC
314-310	310	27	ACCACCACTCGGAACGTTGCTTCACTT
315-309	309	43	ATGATTTGGGTATCGGAGCGAAAGACTCATCGAACCACCTAGT
316-308	308	23	GAAGGTTGTGGGTTCCCCCCATC
317-308	308	24	CGATTTGTGAAGTTAAGCACTCAC
318-308	308	37	CCTCTGTCCCGAGTTACTATCTAGCGAAACGACAGTC
319-307	307	29	ATTTCTTCAATAGAGGAAGCAAAAGTCGT
320-305	305	35	TTCTCGGCAGTATAGTGGTTAGTATACCCGCCTGT
321-305	305	36	GAAATTTTGGGCAACAGCAGGTCTGTGATGCTCCTC
322-304	304	26	AGGGGTTCATTTCCCCTAGCGGCCCC
323-303	303	34	GGACTTGAAGGGCTAAGCGGGGAAAGAAGACCCT
324-302	302	25	TGGTTCGTTTCCGGCCGGAAGGACC
325-302	302	27	GTGGCGGCCAAGCGTTCATAGCGACGT
326-300	300	24	GGTGGTGCATGGCCGCTTTTGGTC
327-300	300	39	GGAAGAGCATCTGACTGCGGATCAGAGGGTTGCAGGTTC
328-300	300	46	TCTTGGGCCTGGCGAGCGGTGGGTAGTACTTGGTACGCTCATCACC
329-298	298	70	AACGTGTCGCGATGGATGACTTGGCTTCCTATTTCGTTGAAGAACGCAGTAAAGTGCGATAAGTGGTATC
330-298	298	40	CGATTCCGGAGAGGGAGCCTGAGAAATAGCTACCACTTCT
331-297	297	61	AGGAAAGTGAAGGTGTGTCGGCGGCAGCTGCTTTCGGGTAGCTGTTCGACTGGCCATAACT
332-297	297	33	ATTCGGTCGAATTCTTCTCTGCGGGATTCCTTT
333-296	296	44	AGCGAAAAGAAATAGAGTTGTCAGTCCATTTGGATTGTCATTTC
334-296	296	46	AGGCTCAGTTAGTACTGAGGTCAGTGATGACTCGGGAACCCTGAGT
335-296	296	72	ATCGAATCGCCACCTACAAGACTGGAGCTTGCTCCCTCGAAGGCGCCAAGTATATTCATGATCACAAGACAT
336-295	295	42	AATGGAAGAGCATCTGACTGCGGATCAGAGGGTTGCAGGTTC
337-293	293	85	AGAAGTATTGTGCGGTAAAGCAAATGATTAGAGGCATTGGTGTTCTTAGAATATCGACCTATTCTCAAACTTTAAATGTGCAAAC
338-292	292	21	ACGCACTGGTTTCTTCTCCGT
339-292	292	51	ATCGAATCGCCACCTACAAGACTGGAGCTTGCTCCCTCGAAGGCGCCAAGT
340-291	291	32	AGGAGGCCTAGGGTTCAAACCCCTACTCGTCC
341-291	291	58	GCGACCCCAGGTCAGGCGGGACTACCCGCTGAGTTTAAGCATATAAATAAGCGGAGGA
342-291	291	23	AGGTTCCCCCTGTTGGGAGCACC
343-289	289	35	AGCGAACAAGTAGCGTGAGCGAAAGTTTGAAAAGC
344-289	289	35	TCGCGCGGGTGACCCGGGTTCATTTCCCGGCCGGG
345-289	289	54	AGGTGGAAGCGCAAGCGCAAATGAAATACCACCACTCGGAACGTTGCTTCACTT
346-289	289	24	ATCGCCTCGGACTCTGAATCCGAT
347-288	288	33	TCGGTAGTATAGTGGTTAGTATACCCGCCTGTC
348-288	288	44	GAGATTCCCTCTGTCCCGAGTTACTATCTAGCGAAACGACAGTC
349-287	287	22	AAGAAGCATTGGCTCTGAGGGC
350-287	287	32	CGTCTAGTGGTTAGGACATTCGCCTCACACGC
351-286	286	73	TTCTCGGTAGTATAGTGGTTAGTATACCCGCCTGTCACGCGGGTGACCCGGGTTCAATTCCCGGCCGGGAAGC
352-285	285	27	CGGTTAGAGCTTGGGTCTGATAAGCCC
353-284	284	68	ACGGGAAAGGGTGGTGTGCTTTTTTCTGCGTGCGTCTTCACGGGCGTCGCGCGGGCCCCGCTCTTTTT
354-282	282	43	TGTGTCGGCGGCAGCTGCTTTCGGGTAGCTGTTCGACTGGCCA
355-281	281	48	ATCTCCGGCTTTGCTGGGGCTTGGGCCTTTTTACTTCTCGCGTTGTTC
356-280	280	34	TCTCGGTAGTATAGTGGTTAGTATACCCGCCTGT
357-280	280	22	TCACCTCGGACTCTGAATCCGA
358-280	280	27	AACTGCAAGGCCGGAAAGAAAAGAATT
359-280	280	23	ACAGACCTGAGTGTGGCAGGACT
360-279	279	38	ACGGTGGTTCTCGGCTGAACGCCTCTAAGCCAGAAGCC
361-278	278	20	AAGGCGAGCTCAGTGGGAAC
362-278	278	41	GCTGAACCTTGAGGCCTGAAATTTCATGCTCAGGGACAAAA
363-278	278	79	AAAGAAACAAGAAACACGGGAGTGGTTCCTTTCCTGATTTACGCATGTCATGCATGCCAGGGGGCGTCCGTGATTTTTT
364-277	277	25	GAAGGTTGTGGGTTCGCCCCCCATC
365-276	276	28	GAGTAGCACTGTTTGGGAATGCAGTGTC
366-275	275	41	GGGATTCCTTTGTAATTGCACAAGGTGAAATTTTGGGCAAC
367-273	273	24	AGAGAAAGGTACACTCAGGGAAGT
368-273	273	135	CGTAGGCACTTGAATTTCTTGACGACCATAGAGCATTGGAACCACCTGATCCCATCCCGAACTCAGTAGTGAAACGATGCATCGCCGATGGTAGTGTGGGGTTTCCCCATGTGAGAGTAGGTCATCGTCAAGATT
369-272	272	40	AGGTGAAATTTTGGGCAACAGCAGGTCTGTGATGCTCCTC
370-270	270	28	ACGAGAGGAACTCCCATGCCGTGCCTCT
371-270	270	41	GGAGTGATTTGTTTGGTTGATTCCGTCAACGGACGAGATCC
372-269	269	26	AGAGGGTTGCAGGTTCGGATCCTGTC
373-267	267	37	ATGGCTGTCGTCAGCTCGTGTCGTGAGATGTTGGGTT
374-267	267	23	GATCTCCCTTGGAGGCGTGGGTT
375-265	265	34	AACGATTTCCAGTACGAATCGAGACTGCGAAAGC
376-265	265	29	TTCTCGGTAGTATAGTGGTTAGTATACCC
377-264	264	30	AGCGAAGGCATTCTTCAAGGATACCTTCCT
378-263	263	23	AAACGGCGCATGGGAGAAGCTCT
379-261	261	31	GCTCCTATAGTGTAGCGGTTATCACCTCGGA
380-260	260	30	ATTACGTTTCCTTCGGGGGGCGTGACTCGT
381-259	259	25	AGGTTCGACCCCTGTTGGGAGCACC
382-258	258	36	AGGACATTCGCCTCACACGCGAGAGATCGCGGGTTC
383-257	257	35	AGAGGGTTGCAGGTTCGAATCCTGTCACGGATGCC
384-257	257	31	ATCGCACGGTGGTTCTCGGCTGAACGCCTCT
385-257	257	33	ACCCGCTAGACCCGGGTTCGTTCCCCGGCATCG
386-257	257	50	GGAGTGATTTGTTTGGTTGATTCCGTCAACGGACGAGATCCAAGCTGCCC
387-255	255	71	TTCTCGGTAGTATAGTGGTTAGTATACCCGCCTGTCACGCGGGTGACCCGGGTTCATTTCCCGGCCGGGAA
388-255	255	51	AGCGAACAAGTAGCGTGAGCGAAAGTTTGAAAAGCACTTTGGAAAGAGAGT
389-254	254	36	AGTGGACTGCCATGGCGTTGACGGGAGCGGGGGATT
390-253	253	44	TTCTTCAGATGTTGTTTTGGCGCTCGCCGCCTTAGCACGCTGAT
391-253	253	25	ATAGTGGATAGAACAAGCGGCTCTC
392-252	252	69	TCCGATGTAGTATAACGGTTAGAACACCTGGCTTTCACCCAGGAGATCCGGGTTCGATTCCCGGTATCG
393-251	251	23	ACCACCACTCGGAACGTTGCTTC
394-251	251	33	GAGCGGTGGGTAGTACTTGGTACGCTCATCACC
395-251	251	24	AGGGGGCGTCCGTGATTTTTTACT
396-251	251	40	GCGACCCCAGGTCAGGCGGGACTACCCGCTGAGTTTAAGC
397-250	250	50	AGGTGGAAGCGCAAGCGCAAATGAAATACCACCACTCGGAACGTTGCTTC
398-249	249	25	ATTGGGATCGGTACCCAACTTCTCC
399-249	249	70	AGGTGGAAGCGCAAGCGCAAATGAAATACCACCACTCGGAACGTTGCTTCACTTATCGAATGAAGAGACC
400-249	249	23	TCTTCTCTGCGGGATTCCTTTGT
401-249	249	43	AGACGCGCAAGGGAGGAGATATGGTTGCCAGTACTTCTCTCGT
402-247	247	35	ATTCGGTCGAATTCTTCTCTGCGGGATTCCTTTGT
403-246	246	36	AATGGAAGAGCATCTGACTGCGGATCAGAGGGTTGC
404-246	246	22	CTTCAGATGTTGTTTTGGCGCT
405-246	246	48	AGACCGTCGTGAGACAGGTTGGTTTTACCCTACTTAGCTGGAAATTGC
406-245	245	21	AGGTTCGCCCCCTGTTGGGAG
407-244	244	27	GTCCGATTTGTGAAGTTAAGCACTCAC
408-244	244	42	TCGTGATCTCCCTTGGAGGCGTGGGTTCCCCCCACTCTTGTC
409-244	244	29	GCCGTGCCTCTAGTTTCTGGGGTTTGTCG
410-243	243	34	ATTGACCCGGGTTCGTTTCCCGGGCGGCGCACCA
411-243	243	27	ATCGCACGGTGGTTCTCGGCTGAACGC
412-243	243	32	ACTTCGGACTTTGAATCCGAAAACCCAGGTTC
413-242	242	65	ATGCAGCCGTTCTTCAGATGTTGTTTTGGCGCTCGCCGCCTTAGCACGCTGATAGCGACTGTACT
414-241	241	55	AGGAAAGTGAAGGTGTGTCGGCGGCAGCTGCTTTCGGGTAGCTGTTCGACTGGCC
415-241	241	45	GTCCCCACGGGAAAGGGTGGTGTGCTTTTTTCTGCGTGCGTCTTC
416-241	241	44	GTGAGCTGGGTTTAGACCGTCGTGAGACAGGTTGGTTTTACCCT
417-241	241	35	AAGCGGGTGACCCGGGTTCGACTCCCGGCAATTGC
418-240	240	47	AACTCACGGCCTCTAGGAATGAAGGAGGGTAGTTCGGGGGAGAACGT
419-240	240	35	TCTCGGTAGTATAGTGGTTAGTATACCCGCCTGTC
420-239	239	43	TCTTCAGATGTTGTTTTGGCGCTCGCCGCCTTAGCACGCTGAT
421-238	238	22	GTTCTTTCTCGATTCCCTGAAT
422-238	238	21	AACCCGGCGTCTCACTCTGGC
423-237	237	29	CGGTTATCACCTCGGACTCTGAATCCGAT
424-236	236	34	TCCGATGTGGTATAGTGGATAGAACAAGCGGCTC
425-236	236	120	TTCTTGACGACCATAGAGCATTGGAACCACCTGATCCCATCCCGAACTCAGTAGTGAAACGATGCATCGCCGATGGTAGTGTGGGGTTTCCCCATGTGAGAGTAGGTCATCGTCAAGACT
426-235	235	25	GCGCCGGCCCCCCTCCCCAGCCCCC
427-235	235	38	CAAATCCAGGGGTCGTAGGTTCAATCCCTGCAGCTCTC
428-234	234	39	ACCTTCCCGAGGCGTCGTAACCCGGCGTCTCACTCTGGC
429-234	234	69	TTCTCGGTAGTATAGTGGTTAGTATACCCGCCTGTCACGCGGGTGACCCGGGTTCATTTCCCGGCCGGG
430-234	234	35	GATTCCCTGAATGGTGGTGCATGGCCGCTTTTGGT
431-233	233	33	GTTGGACGGTGGCCATGGAAGTCGGCATCCGCT
432-233	233	20	GGAAATGGGGTGCCCCCACC
433-233	233	43	CCTGACTGGACTGGCTAGGACCGGAGATGGGATGTCTTTGGCA
434-231	231	28	AACTCACCAACCGAATCCACCGGCCCCG
435-231	231	27	ATTTGAGCTGTGCACGGCGCAAGCCGC
436-230	230	36	AGAAGACGCTAAGGGTTGGATTGTTCACCCACTGAC
437-230	230	64	AGATCCGGACAGGATGAGGATTGACAGATTGAGTGTTCTTTCTCGATTCCCTGAATGGTGGTGC
438-229	229	25	AGTGATTGCCCATTATTCCTTTGGT
439-229	229	47	AGGCTCAGTTAGTACTGAGGTCAGTGATGACTCGGGAACCCTGAGTG
440-229	229	35	ACTGGAGCGGGGAAGGATTTCGTGCCAACGGCACT
441-229	229	26	ACTGGAGCGGGGAAGGATTTCGTGCC
442-229	229	30	AATCCTCCCACGGTGAGCTTTCTTTTCACC
443-227	227	22	ATTCTTCAAGGATACCTTCCTC
444-227	227	47	AGTACTGAGGTCAGTGATGACTCGGGAACCCTGAGTGCCGTACTCCT
445-227	227	57	CCGTGTGCTTACAATCCGTCAGAGCCTCTTTTGTGGGGTGATGGCGTGCCTTTTGAA
446-227	227	30	ATTGACCCGGGTTCGTTTCCCGGGCGGCGC
447-226	226	41	ATCTCCGGCTTTGCTGGGGCTTGGGCCTTTTTACTTCTCGC
448-226	226	36	GATTTGTTTGGTTGATTCCGTCAACGGACGAGATCC
449-226	226	22	GTTGGAGTGTGCCTGTTTGGAC
450-226	226	76	AGGTCAGTAGCTCAATTGGCAGAGCGACGGTCTCCAAAACCGTAGGTTGGGGGTTCGATTCCCTCCTGACCTGCCA
451-226	226	25	GGACTTGAAGGGCTAAGCGGGGAAA
452-226	226	35	ATCCAGGGGTCGTAGGTTCAATCCCTGCAGCTCTC
453-225	225	35	GTCGCGGGTGACCCGGGTTCATTTCCCGGCCGGGA
454-225	225	20	CGGATTTGGTGACCCAGGCC
455-224	224	33	TCCGATGTGGTATAGTGGATAGAACAAGCGGCT
456-224	224	28	ACTCGGGAACCCGGAGTGCCGTACTCCC
457-224	224	38	GATCTCCCTTGGAGGCGTGGGTTCCCCCCACTCTTGTC
458-224	224	32	AAAGCGGACGTCGGGTCGTTCTTGGGCCTGGC
459-222	222	37	ACTCGGAACGTTGCTTCACTTATCGAATGAAGAGACC
460-221	221	58	CCGTCTGCTTACAATCCGTCGGAGCACCCTTAGCAGGTGTGACGGCGTGCCTTTTGAA
461-221	221	32	ATTCTCGATACGTGAAAAGGGTGTTGGTGGAT
462-220	220	28	CGTCCGATTTGTGAAGTTAAGCACTCAC
463-219	219	70	GAAATGAGCGGAGTATTTGAGCTGTGCACGGCGCAAGCCGCACGCACTGGTTTCTTCTCCGTGATGCTCC
464-218	218	30	ACCCAGGAGATCCGGGTTCGATTCCCGGTA
465-218	218	25	AAAAGAGTGGGGAAACCCCGGAATC
466-217	217	33	GATGTGGTATAGTGGATAGAACAAGCGGCTCTC
467-217	217	27	ACGAATCGAGACTGCGAAAGCAAGGCC
468-217	217	35	ACCCGCTAGACCCGGGTTCGTTCCCCGGCATCGGA
469-216	216	32	AGGGATAACTGGCTTGTGGCGGCCAAGCGTTC
470-214	214	23	GACGTGGTGCTCTGCTTGGCTGT
471-213	213	34	AAAACCAATGCCTTCACTGGCAGTAACACCCAGC
472-213	213	76	GGGGCTATAGCTCAGCTGGGAGAGCGCTTGCATGGCATGCAAGAGGTCAACGGTTCGATCCCGTTTAGCTCCACCA
473-212	212	26	GAAGGGCTAAGCGGGGAAAGAAGACC
474-212	212	22	GTCGGATTTGGTGACCCAGGCC
475-212	212	37	ACGCGGGAGGCCCGGGTTCGTTTCCCGGACTGCGCAC
476-212	212	53	AGGTGGAAGCGCAAGCGCAAATGAAATACCACCACTCGGAACGTTGCTTCACT
477-211	211	30	AGTCTGGCTCTGTGCGGCGACATCTGAGGT
478-211	211	30	AAGCGGGTGACCCGGGTTCGGCTCCCGGCA
479-210	210	46	AGTGTCCTCTCGCATGCAGCCGTTCTTCAGATGTTGTTTTGGCGCT
480-210	210	29	AATCAGGCTTAGCGGGGAGGACGTGGACC
481-210	210	22	AGTGGACTGCCATGGCGTTGAC
482-209	209	20	GATGGATGACTTGGCTTCCT
483-209	209	51	CACACGACTCTCGGCAACGGATATCTCGGCTCTCGCATCGATGAAGAACGT
484-208	208	29	ATTCGGTCGAATTCTTCTCTGCGGGATTC
485-208	208	21	GAGGCCTGAAATTTCATGCTC
486-208	208	20	CGTTTCCCGGACTGCGCACC
487-207	207	34	ATTTGAGCTGTGCACGGCGCAAGCCGCACGCACT
488-206	206	26	GGGTGACCCGGGTTCATTTCCCGGCC
489-206	206	32	AATTGGAGGACAAGTCTGGTGCCAGCACCCGC
490-206	206	82	AACGTGTCGCGATGGATGACTTGGCTTCCTATTTCGTTGAAGAACGCAGTAAAGTGCGATAAGTGGTATCAATTGCAGAATC
491-206	206	38	ACTTGATCTCTTGCGCGGACCTACGGGTGCCCAGATGC
492-206	206	32	AAGGTAGCTGTAGGTGAACCTGCAGCTGGATC
493-205	205	29	TCCGATGTGGTATAGTGGATAGAACAAGC
494-203	203	33	ACGGGCCGGTCTTGGCGGGTTCACGCTCGCCTT
495-203	203	21	GCTGGGGCTCCCGAGTTGGTC
496-202	202	20	AGTTGAACTGTGGGCTGTGC
497-202	202	38	CACGCGGGTGACCCGGGTTCATTTCCCGGCCGGGAAGC
498-202	202	22	AGAGCTTGGGTCTGATAAGCCC
499-202	202	40	ACAGACCTGAGTGTGGCAGGACTACCCGCCGAACTTAAGC
500-202	202	37	GGGAAAGGGTGGTGTGCTTTTTTCTGCGTGCGTCTTC
501-202	202	25	ACGGCCTCTAGGAATGAAGGAGGGT
502-201	201	30	GAGCGGTGGGTAGTACTTGGTACGCTCATC
503-200	200	25	AGGCTTAGCGGGGAGGACGTGGACC
504-200	200	32	CACGCGGGTGACCCGGGTTCATTTCCCGGCCG
505-199	199	36	ATCTGAAGGTCCCTGGTTCGATCCCGGGTCGCGGCA
506-199	199	24	ACGTCAAATCCGTTTGATTTGCCC
507-198	198	30	GGATCCGAAGGTTGTGGGTTCCCCCCCATC
508-198	198	23	GTTGGAGTGTGCCTGTTTGGACC
509-198	198	36	ACTGGGGCGTCAGAGGTGAAATTCTTAGACCGCACC
510-197	197	29	AGCCGTTCTTCAGATGTTGTTTTGGCGCT
511-197	197	24	GAAGGTTGTGGGTTCCCCCCCATC
512-197	197	28	GAATGGTGGTGCATGGCCGCTTTTGGTC
513-196	196	38	GCTGAACCTTGAGGCCTGAAATTTCATGCTCAGGGACA
514-196	196	34	AAGGTGAAGCCCGGGGAAACCCAGGTGGAGGCCT
515-196	196	32	ACACCGCCCGTCGTTGTTTCCGATGATGGTGC
516-196	196	32	AGGAGGCCTAGGGTTCATACCCCTACTCGTCC
517-195	195	34	AGCGAAATTCCTTGTCGGGTAAGTTCCGACCTGC
518-195	195	31	TTCGAGGGCGTGGGTTCCCCCCACTCTCATC
519-195	195	35	GCGCAGTTGGTCTAGTGGTAGAATTCTCGCCTGCC
520-195	195	36	AGGTGAGATGCCGCGGGTGATACTTCTCCAAGAGCT
521-194	194	30	AAGACTGGAGCTTGCTCCCTCGAAGGCGCC
522-194	194	119	TTCTTGACGACCATAGAGCATTGGAACCACCTGATCCCATCCCGAACTCAGTAGTGAAACGATGCATCGCCGATGGTAGTGTGGGGGTTCCCCATGTGAGAGTAGGTCATCGTCAAGAT
523-193	193	45	GCACAAGGTGAAATTTTGGGCAACAGCAGGTCTGTGATGCTCCTC
524-193	193	52	AAGGTGAAGCCCGGGGAAACCCAGGTGGAGGCCTGTAGCGATGCTGACGTGC
525-193	193	67	AAGTTCGCAAGAAGCATTGGCTCTGAGGGCAAAGTCAGAGAAAACCGGAAGGCCAGTGTCCTCTCGC
526-192	192	22	GAGCGGCGAGCGAAGAGGGAAC
527-192	192	29	GTTGGCGATGGAAATGGGGTGCCCCCACC
528-192	192	32	GGAAGGCCTAGGGTTCGTTCCCCTACTCGTCC
529-191	191	34	GCTCCTATAGTGTAGCGGTTATCACCTCGGACTC
530-191	191	46	GACGTGGTGCTCTGCTTGGCTGTGTGTCGGTGTGACCCGCACCCCT
531-191	191	89	AGTTGAACTGTGGGCTGTGCAGGTTTGTTCCTGGTCGTCCCGTCCATGTCGGATTTGGTGACCCAGGCCCTTGCAGCCCGTGAACATTC
532-190	190	28	CGTCTAGTGGTTAGGACATTCGCCTCAC
533-190	190	20	GGGCCTGGCGAGCGGTGGGT
534-190	190	34	GATTCTCCCTTGGGGTGGGAGAGGTCCCGGGTTC
535-190	190	40	ATCGCAACCTCGGTTCGGTGTGTGGCGCCTTTGAGGGGTT
536-190	190	71	AAGAAACACGGGAGTGGTTCCTTTCCTGATTTACGCATGTCATGCATGCCAGGGGGCGTCCGTGATTTTTT
537-189	189	22	TTGTCAGTCCATTTGGATTGTC
538-189	189	53	CCGTGTGCTTACAATCCGTCAGAGGCTTTCGGGCTGATGGCGTGCCTTTTGAA
539-189	189	23	AGGTGTGATTTCACGCGAAGGTT
540-189	189	35	TCACGCGGGTGACCCGGGTTCATTTCCCGGCCGGG
541-188	188	37	GCTGAACCTTGAGGCCTGAAATTTCATGCTCAGGGAC
542-188	188	38	AGGTTTGTGATGCATCCAAGTGGTGTATATCGCAAACT
543-187	187	32	GTGTCGCGATGGATGACTTGGCTTCCTATTTC
544-186	186	37	ACGCGGGTGACCCGGGTTCATTTCCCGGCCGGGAAGC
545-186	186	20	GATGGAAATGGGGTGCCCCC
546-186	186	36	ATCGCAAACTGATTTCTGCCCAGTGCTCTGAATGTC
547-185	185	24	GGGAAAGGGTGGTGTGCTTTTTTC
548-185	185	31	ACGGGAAAGGGTGGTGTGCTTTTTTCTGCGT
549-184	184	32	AGCCTAATGGATATGGCTTTTGCTTCCTAAGC
550-184	184	34	AAGACTGGAGCTTGCTCCCTCGAAGGCGCCAAGT
551-184	184	20	AGGTTCGCCCCCTGTTGGGA
552-184	184	31	ATGCCGTGCCTCTAGTTTCTGGGGTTTGTCG
553-184	184	47	ATCGAATCGCCACCTACAAGACTGGAGCTTGCTCCCTCGAAGGCGCC
554-184	184	29	GACTCGGGAACTCGGAGTGCCGTACTCCT
555-184	184	30	CGCGGGTGACCCGGGTTCATTTCCCGGCCG
556-183	183	135	CGTAGGCACGTGAATTTCTTGACGACCATAGAGCATTGGAACCACCTGATCCCATCCCGAACTCAGTAGTGAAACGATGCATCGCCGATGGTAGTGTGGGGTTTCCCCATGTGAGAGTAGGTCATCGTCAAGATT
557-182	182	23	AGATGCGTAAGTTCGCAAGAAGC
558-182	182	29	GGTCGTCTAGTGGTTAGGACATTCGCCTC
559-182	182	26	ACCACCACTCGGAACGTTGCTTCACT
560-182	182	33	AAGGCGAGCTCAGTGGGAACAGAAATCTCACGT
561-182	182	20	CTTCTCTGCGGGATTCCTTT
562-182	182	21	GCTGGGGTTCCCGAGTTGGTC
563-182	182	46	AGCGACTGTACTGTCGTCTGTGAAGGCTACCTTCCCGAGGCGTCGT
564-182	182	23	AACGGACGAGATCCAAGCTGCCC
565-182	182	59	AGAGGCACCAAGTGGGCCTTCTTCGGTAAGCGGAGCAGGCGATGCGGAATGAACCGCTT
566-182	182	39	AGACCGTCGTGAGACAGGTTGGTTTTACCCTACTTAGCT
567-181	181	34	GCGCAGTTGGTCTAGTGGAGAATTCTCGCCTGCC
568-181	181	32	ATTACGTTTCCTTCGGGGGGCGTGACTCGTGG
569-181	181	24	ATTTGATCCCACCACGGGTGGGGG
570-181	181	27	AGGGGTTCATTTCCCCTAGCGGCCCCC
571-181	181	29	CGCTGGTTCGTTTCCGGCCGGAAGGACCA
572-181	181	51	TCGTGAGGGAAGTATGGGGTAGTACGAGAGGAACTCCCATGCCGTGCCTCT
573-180	180	43	TACCTGGTTGATCCTGCCAGTAGTCATATGCTTGTCTCAAAGA
574-180	180	38	CTGGCGAGCGGTGGGTAGTACTTGGTACGCTCATCACC
575-180	180	79	ATTGTGCGGTAAAGCAAATGATTAGAGGCATTGGTGTTCTTAGAATATCGACCTATTCTCAAACTTTAAATGTGCAAAC
576-180	180	34	AGTTGGACGGTGGCCATGGAAGTCGGCATCCGCG
577-179	179	27	ATAGTGTAGCGGTTATCACCTCGGACT
578-179	179	20	ACTCGGAACGTTGCTTCACT
579-179	179	63	GAGGGGCATTTACGTCCCGAGGCGCTGAACCTTGAGGCCTGAAATTTCATGCTCAGGGACAAA
580-178	178	37	AAAGTCAGAGAAAACCGGAAGGCCAGTGTCCTCTCGC
581-178	178	31	ATGTTGGCGATGGAAATGGGGTGCCCCCACC
582-178	178	44	ATTACGTTTCCTTCGGGGGGCGTGACTCGTGGGTACCCAACCGT
583-178	178	29	AGACTTTGGATTGAGGTTCCAATCCTTTC
584-178	178	42	AAGCGCAAATGAAATACCACCACTCGGAACGTTGCTTCACTT
585-178	178	29	AAGACTTTGGATTGAGGTTCCAATCCTTT
586-178	178	33	TTCTGGGTAGTATAGTGGTTAGTATACCCGCCT
587-178	178	28	ATGTTGGCGATGGAAATGGGGTGCCCCC
588-177	177	28	AGGGGTTCGATCCCCCTAGCGGCCTCCA
589-177	177	36	GCTCCTATAGTGTAGCGGTTATCACCTCGGACTCTG
590-177	177	68	TTCTCGGTAGTATAGTGGTTAGTATACCCGCCTGTCGCGGGTGACCCGGGTTCATTTCCCGGCCGGGA
591-176	176	30	AACTCACGGCCTCTAGGAATGAAGGAGGGT
592-176	176	30	AAGACTTTGGATTGAGATTCCAATCCTTTC
593-175	175	32	TCTCGGTAGTATAGTGGTTAGTATACCCGCCT
594-175	175	40	ATGATTTGGGTATCGGAGCGAAAGACTCATCGAACCACCT
595-175	175	29	ACGTGTCGCGATGGATGACTTGGCTTCCT
596-175	175	30	AAGACGTTGGATTGAGGTTCCAATCCTTTC
597-174	174	34	CTTTCGAGGGCGTGGGTTCCCCCCACTCTCATCA
598-174	174	20	GGAGTGTGCCTGTTTGGACC
599-174	174	31	GGTCGTGGGTTCGATCCCCACGGAGTGCGCC
600-174	174	46	CGTCCCCACGGGAAAGGGTGGTGTGCTTTTTTCTGCGTGCGTCTTC
601-174	174	38	ACTGGAGCGGGGAAGGATTTCGTGCCAACGGCACTCGT
602-173	173	26	AGGTTTGTGATGCATCCAAGTGGTGT
603-173	173	29	GACTCGGGAACCCGGAGTGCCGTACTCCC
604-173	173	29	TTTCCCATCGCAACCTCGGTTCGGTGTGT
605-172	172	49	GAAGGTGTGTCGGCGGCAGCTGCTTTCGGGTAGCTGTTCGACTGGCCAT
606-172	172	39	CCTGGCGAGCGGTGGGTAGTACTTGGTACGCTCATCACC
607-171	171	35	ACCCGCTAGACCCGGGTTCGATCCCCGGCATCGGA
608-171	171	28	GCTGGTTCGTTTCCGGCCGGAAGGACCA
609-171	171	27	GCTGGTTCGTTTCCGGCCGGAAGGACC
610-171	171	38	ACGCGGGAGGCCCGGGTTCGATTCCCGGACTGCGCACC
611-171	171	24	AGGGTCGCTGGTTCGTTTCCGGCC
612-171	171	43	GAAGGTGTGTCGGCGGCAGCTGCTTTCGGGTAGCTGTTCGACT
613-170	170	38	ATTACGTTTCCTTCGGGGGGCGTGACTCGTGGGTACCC
614-170	170	60	GGACGTCGGGTCGTTCTTGGGCCTGGCGAGCGGTGGGTAGTACTTGGTACGCTCATCACC
615-169	169	33	AAGAATTTTGGGTCTTGGTGAAATGAGCGGAGT
616-169	169	23	AGTTCGTGATCTCCCTTGGAGGC
617-169	169	48	AGGTTTGTTCCTGGTCGTCCCGTCCATGTCGGATTTGGTGACCCAGGC
618-168	168	28	AGTATAGTGGTTAGTATACCCGCCTGTC
619-168	168	75	GAAGGGCTAAGCGGGGAAAGAAGACCCTGTTGAGTTTGACTCCAGTCTGGCTCTGTGCGGCGACATCTGAGGTGT
620-168	168	41	AGCTGGTTCACATCGAAGTTTCCCTCAGGATAGCTGGTGCT
621-168	168	88	CTGGCTCTGTGCGGCGACATCTGAGGTGTAGTATAGGTGGAAGCGCAAGCGCAAATGAAATACCACCACTCGGAACGTTGCTTCACTT
622-168	168	46	AGGGTTCGATTCCGGAGAGGGAGCCTGAGAAATAGCTACCACTTCT
623-168	168	44	GCTCCTACAGTGTAGCGGTTATCACCTCGGACTCTGAATCCGAT
624-168	168	40	AGACTCACTTGGGACCGAGGATTGCAATTATTGGTCGCGC
625-167	167	35	ATTAAGCGAGTAGCACTGTTTGGGAATGCAGTGTC
626-167	167	53	CCGTGTGCTTACAAGCCGTTGGAGCCTTTTGGGGTGACAGCGTGCCTTTTGAA
627-166	166	24	TGGGGCGTCAGAGGTGAAATTCTT
628-166	166	71	AGGAAAGTGAAGGTGTGTCGGCGGCAGCTGCTTTCGGGTAGCTGTTCGACTGGCCATAACTGAAAAGGGGC
629-166	166	77	AGGCACGTAGCTCAGTTGGTTAGAGCACCACCTTGACATGGTGGGGGTCGTTGGTTCGAGTCCAATCGCGCCTACCA
630-166	166	45	ACGCGAAAGCTTTGAGGTTACAGTCTCAGGGGGGAGTACGTTCGC
631-166	166	50	AGGTTTGTTCCTGGTCGTCCCGTCCATGTCGGATTTGGTGACCCAGGCCC
632-165	165	34	CTCGGTAGTATAGTGGTTAGTATACCCGCCTGTC
633-165	165	71	TTCTCGGTAGTATAGTGGTTAGTATACCCGCCTGTCGCGCGGGTGACCCGGGTTCATTTCCCGGCCGGGAA
634-165	165	23	AGGTGATCGGACAGGCGGTGTTT
635-165	165	120	TGCTTGACGACCATAGAGCATTGGAACCACCTGATCCCATCCCGAACTCAGTAGTGAAACGATGCATCGCCGATGGTAGTGTGGGGTTTCCCCATGTGAGAGTAGGTCATCGTCAAGATT
636-165	165	31	AGCGAAGGCATTCTTCAAGGATACCTTCCTC
637-165	165	44	AAAGAAGCGTGACTAAAGCAGTCATTTGACTTGAATTAGAAAGC
638-164	164	34	GGGTGACCCGGGTTCGGCTCCCGGCAATTGCACC
639-164	164	32	GATGACTCGGGAACTCGGAGTGCCGTACTCCT
640-164	164	23	AGGTCGTGATCTCCCATGGAGGC
641-163	163	55	AAGACTGGAGCTTGCTCCCTCGAAGGCGCCAAGTATATTCATGATCACAAGACAT
642-163	163	35	TTCTCGGTAGTATAGTGGCTAGTATACCCGCCTGT
643-163	163	55	ATAGGTGGAAGCGCAAGCGCAAATGAAATACCACCACTCGGAACGTTGCTTCACT
644-163	163	66	AACACCGACCGGCCCTCCGTGGGTTGCGTTGGAGTGTGCCTGTTTGGACCCGAAAGGTGGTGAACT
645-163	163	120	TTCTTGACGACCATAGAGCATTGGACCCACCTGATCCCATCCCGAACTCAGTAGTGAAACGATGCATCGCCGATGGTAGTGTGGGGTTTCCCCATGTGAGAGTAGGTCATCGTCAAGATT
646-162	162	42	AGGGATAACTGGCTTGTGGCGGCCAAGCGTTCATAGCGACGT
647-162	162	25	ATTGGTGTTCTTAGAATATCGACCT
648-162	162	33	ATTACGTTTCCTTCGGGGGGCGTGACTCGTGGG
649-162	162	23	GGAGCGGGGAAGGATTTCGTGCC
650-162	162	39	GCGACCCCAGGTCAGGCGGGACTACCCGCTGAGTTTAAG
651-161	161	44	ACTGAGGTCAGTGATGACTCGGGAACCCTGAGTGCCGTACTCCT
652-161	161	52	AGAGTAGGAAGACCGATAGCGAACAAGTAGCGTGAGCGAAAGTTTGAAAAGC
653-160	160	69	AGGTTTGTTCCTGGTCGTCCCGTCCATGTCGGATTTGGTGACCCAGGCCCTTGCAGCCCGTGAACATTC
654-160	160	35	CTGGCGAGCGGTGGGTAGTACTTGGTACGCTCATC
655-160	160	36	GTGACTAAAGCAGTCATTTGACTTGAATTAGAAAGC
656-160	160	45	ACGTGGTGCTCTGCTTGGCTGTGTGTCGGTGTGACCCGCACCCCT
657-160	160	33	TCCGATGCGGTATAGTGGATAGAACAAGCGGCT
658-159	159	27	GCGCCGCTGGTCTAGTGGTATGATGGT
659-159	159	32	ACGGAAGGCCTAGGGTTCTCCCCTACTCGTCC
660-159	159	76	GGGGCTATAGCTCAGCTGGGAGAGCGCTTGCATGGCATGCAAGAGGTCGACGGTTCGATCCCGTCTAGCTCCACCA
661-159	159	35	ATCACAGGGTCGCTGGTTCGTTTCCGGCCGGAAGG
662-158	158	42	GTTCCTGGTCGTCCCGTCCATGTCGGATTTGGTGACCCAGGC
663-158	158	73	TTCTCGGTAGTATAGTGGTTAGTATACCCGCCTGTCTCGCGGGTGACCCGGGTTCATTTCCCGGCCGGGAAGC
664-158	158	31	AAAGTGTGGAGATCGAAGATGATTAGAGACC
665-158	158	30	AAGCGGCTCTCACCCGCTAGACCCGGGTTC
666-158	158	30	ATGCGAAACTTCCGGAACCTGTCTTCCGGC
667-158	158	42	CAAGGTGAAATTTTGGGCAACAGCAGGTCTGTGATGCTCCTC
668-157	157	45	ATCCTCAGCACGTTTTCTGTTTTTTCACGCGAAAGCTTTGAGGTT
669-157	157	35	GGTGAGATGGTCGAGTGGTCTAAGACTTTGGATTG
670-157	157	58	CGGCTGCGGCTGCCCACTGCTGTGTGCGTGCGCGTGGCTTGAAGGGTGGCCGAGATGC
671-157	157	39	AAATCCAGGGGTCGTAGGTTCAATCCCTGCAGCTCTCAC
672-157	157	34	GCGCAGTTGGTCTAGTGGCAGAATTCTCGCCTGC
673-157	157	31	ATTGGTGTTCTTAGAATATCGACCTATTCTC
674-157	157	37	AGGCTACCGTTTCGGCTTTTGTTGGTTTTAAAGGTCT
675-157	157	45	TACCTGGTTGATCCTGCCAGTAGTCATATGCTTGTCTCAAAGATT
676-156	156	44	GGTGGAGTGATTTGTTTGGTTGATTCCGTCAACGGACGAGATCC
677-156	156	41	TCGGATTTGGTGACCCAGGCCCTTGCAGCCCGTGAACATTC
678-156	156	23	GATGACTCGGGAACCCTGAGTGC
679-156	156	40	CGGATTTGGTGACCCAGGCCCTTGCAGCCCGTGAACATTC
680-156	156	34	AAAACTCTTGGAGAAAGTGTAGCCCTTCCGATGT
681-155	155	33	AGGTCTGTGATGCTCCTCAATGTTCTGGGCGAC
682-155	155	44	ATCTCCGGCTTTGCTGGGGCTTGGGCCTTTTTACTTCTCGCGTT
683-155	155	36	ACTGGAGCGGGGAAGGATTTCGTGCCAACGGCACTC
684-155	155	33	GCTCCTATAGTGTAGCGGTTATCACCTCGGACT
685-154	154	32	AACAACTCACCAACCGAATCCACCGGCCCCGA
686-154	154	35	ATTGAGCCAAAGAAGGTGTTAGCCCATTGAGCCAT
687-154	154	25	AAGAAAAACGACTTTTGTCGAACCT
688-154	154	120	TTCTTGACGACCATAGAGCATTGGAACCACCTGATCCCATCCCGAACTCAGTAGTGAAACGATGCATCGCCGATGGTAGTGTGGGGTTTCCCCATGTGAGAGTAGGTCATCGTCAAGATG
689-154	154	27	GGTGGTGCATGGCCGCTTTTGGTCGGT
690-153	153	36	GGCTCTGAATACCCGGGTCCGTTTCCCGGTTTCCCC
691-153	153	27	TTTCCCATCGCAACCTCGGTTCGGTGT
692-153	153	20	AAACGGCGCATGGGAGAAGC
693-152	152	27	GATTCTCCCTTGGGGTGGGAGAGGTCC
694-152	152	24	ACCACTCGGAACGTTGCTTCACTT
695-152	152	44	AGCTGGTTCACATCGAAGTTTCCCTCAGGATAGCTGGTGCTAGT
696-152	152	33	TCGCGGGTGACCCGGGTTCATTTCCCGGCCGGG
697-152	152	33	AGAGTCTGAGTGTACCTTTCTTGAGCGTGCGCT
698-151	151	37	AAGCGGGTGACCCGGGTTCGGCTCCCGGCAATTGCAC
699-151	151	29	GCGATGGTCGTCTAGTGGTTAGGACATTC
700-150	150	21	GTGAAAAGGGTGTTGGTGGAT
701-150	150	42	TGGGCCTGGCGAGCGGTGGGTAGTACTTGGTACGCTCATCAC
702-150	150	39	GGCTCTGAATACCCGGGTCCGTTTCCCGGTTTCCCCTCC
703-150	150	26	GAAGTGCAAGAATTTTGGGTCTTGGT
704-150	150	21	GGTGAGATGGTCGAGTGGTCG
705-150	150	33	AAGAAAAACGACTTTTGTCGAACCTACTTGATC
706-150	150	29	AGGGTCGCTGGTTCGTTTCCGGCCGGAAG
707-149	149	50	AACGTGTCGCGATGGATGACTTGGCTTCCTATTTCGTTGAAGAACGCAGT
708-149	149	45	CTTCAGATGTTGTTTTGGCGCTCGCCGCCTTAGCACGCTGATAGC
709-149	149	67	GGGAAAGGGTGGTGTGCTTTTTTCTGCGTGCGTCTTCACGGGCGTCGCGCGGGCCCCGCTCTTTTTT
710-149	149	23	ACTTGGGACCGAGGATTGCAATT
711-149	149	36	CTCTGTCCCGAGTTACTATCTAGCGAAACGACAGTC
712-148	148	38	GTCCCATCCGCGCCACTGGTTCAGGCGGCACGAGAGCG
713-148	148	24	AAACCTGAGCGCCTCATGAACTGT
714-148	148	36	CTTTCGAGGGCGTGGGTTCCCCCCACTCTCATCACC
715-148	148	25	AAGACTTTGGATTGAGGTTCCAATC
716-147	147	42	GTTCGGAGCGGGGGCTCAAGATTGAAAAATGCAGCTCTCCCT
717-147	147	28	CCGCAACCAACCATGCGTTACACATTGC
718-147	147	34	ATCTCCGGCTTTGCTGGGGCTTGGGCCTTTTTAC
719-147	147	41	CTGTGCGGCGACATCTGAGGTGTAGTATAGGTGGAAGCGCA
720-146	146	24	CGGGTTCATTTCCCGGCTGGACCC
721-146	146	24	AGGTCGTGATCTCCCTTGGAGGCG
722-146	146	34	TCTGAATACCCGGGTCCGTTTCCCGGTTTCCCCT
723-146	146	69	AATGAGATTCCCTCTGTCCCGAGTTACTATCTAGCGAAACGACAGTCAAGGGAACGGACTTGAAGGGCT
724-145	145	32	CGCGCGGGTGACCCGGGTTCATTTCCCGGCCG
725-145	145	30	TCGAGGGCGTGGGTTCCCCCCACTCTCATC
726-145	145	42	TGTGTCGGCGGCAGCTGCTTTCGGGTAGCTGTTCGACTGGCC
727-145	145	25	ATTGGGATCGATACCCAACTTCTCC
728-145	145	48	AGGCTCAGTTAGTACTGAGGTCAGTGATGACTCGGGAACCCTGAGTGC
729-145	145	30	AAGCGGGTGACCCGGGTTCGACTCCCGGCA
730-145	145	24	AGTTGTCAGTCCATTTGGATTGTC
731-144	144	21	TTCAGATGTTGTTTTGGCGCT
732-144	144	26	GGACGGGGGATGGTGGTGGGGGTCGC
733-144	144	21	CTGTGCGGCGACATCTGAGGT
734-143	143	30	AGGGGGCGTCCGTGATTTTTTACTGTGACT
735-143	143	25	ATGGGGTAGTACGAGAGGAACTCCC
736-143	143	35	TACGGAAGGCCTAGGGTTCGATCCCCTACTCGTCC
737-142	142	35	ATGCGGGAGGCCCGGGTTCGTTTCCCGGACTGCGC
738-142	142	22	ACGGGCCGGTCTTGGCGGGGTC
739-142	142	29	GGATCCGAAGGTTGTGGGTTCCCCCCATC
740-142	142	23	ACCAACCGAATCCACCGGCCCCG
741-142	142	39	ATCTTTTCTATTCGGCCTTTACCGGCCACCCACGGGAAT
742-142	142	21	AAGACTGGAGCTTGCTCCCTC
743-141	141	42	CTTGGGCCTGGCGAGCGGTGGGTAGTACTTGGTACGCTCATC
744-141	141	30	GTGTTCTTTCTCGATTCCCTGAATGGTGGT
745-141	141	32	TCCGATGCGGTATAGTGGATAGAACAAGCGGC
746-141	141	75	ATTGTGCGGTAAAGCAAATGATTAGAGGCATTGGTGTTCTTAGAATATCGACCTATTCTCAAACTTTAAATGTGC
747-140	140	24	GATGACTCGGGAACCCTGAGTGCC
748-140	140	33	AGAGGGTTGCAGGTTCGAATCCTGTCACGGATG
749-140	140	22	GTCATCATACCCAAGTGGTTAC
750-140	140	31	CTTTCGAGGGCGTGGGTTCCCCCCACTCTCA
751-140	140	46	AAAGGGTTCGTAGTTGAACTGTGGGCTGTGCAGGTTTGTTCCTGGT
752-139	139	33	AGGGTCGCTGGTTCGATTCCGGCCGGAAGGACC
753-139	139	71	TTCTCGGTAGTATAGTGGTTAGTATACCCGCCTGTCGCGGGTGACCCGGGTTCAATTCCCGGCCGGGAAGC
754-139	139	69	TTCTCGGTAGTATAGTGGTTAGTATACCCGCCTGTCGCGCGGGTGACCCGGGTTCATTTCCCGGCCGGG
755-138	138	20	AACCGGGTGTTCTCCACTCC
756-138	138	47	AATTGGAGGACAAGTCTGGTGCCAGCACCCGCGGTAATTCCAGCTCC
757-138	138	27	AGTGATGACTCGGGAACCCTGAGTGCC
758-138	138	26	ATTGACCCGGGTTCGTTTCCCGGGCG
759-138	138	44	AAGGTGAAATTTTGGGCAACAGCAGGTCTGTGATGCTCCTCAAT
760-138	138	32	TTCTCGGTAGTATAGTGGCTAGTATACCCGCC
761-138	138	33	ACCCGCTAGACCCGGGTTCGATCCCCGGCATCG
762-138	138	21	ATATGCTTGTTTCAAGGACTT
763-137	137	48	AGTACCGTGAGGGAAAGGCGAAAAGAACCCCTGTGAGGGGAGTGAAAT
764-137	137	26	AGCTGGTTCACATCGAAGTTTCCCTC
765-137	137	35	ACGCGGGAGGCCCGGGTTCGTTTCCCAGACTGCGC
766-137	137	23	GCAAGGCCGGAAAGAAAAGAATT
767-137	137	40	TGGGCCTGGCGAGCGGTGGGTAGTACTTGGTACGCTCATC
768-137	137	48	GGACGTCGGGTCGTTCTTGGGCCTGGCGAGCGGTGGGTAGTACTTGGT
769-137	137	37	AGTCAAGGGAACGGACTTGAAGGGCTAAGCGGGGAAA
770-137	137	24	AACAGCAGGTCTGTGATGCTCCTC
771-136	136	26	GGTTAGAGCTTGGGTCTGATAAGCCC
772-136	136	42	CACACGACTCTCGGCAACGGATATCTCGGCTCTCGCATCGAT
773-136	136	40	ATGGGCTCATTCTCGATACGTGAAAAGGGTGTTGGTGGAT
774-136	136	34	CCCCAGGAGATCCGGGTTCGATTCCCGGTATCGG
775-136	136	37	GTCACGCGGGTGACCCGGGTTCATTTCCCGGCCGGGA
776-136	136	21	GAAAAGGGTGTTGGTGGATAT
777-136	136	35	GCTCCTACAGTGTAGCGGTTATCACCTCGGACTCT
778-136	136	22	GTCCCTCTCCAAACGAGAGAAC
779-136	136	38	AATCCTTTCGAGGGCGTGGGTTCCCCCCACTCTCATCA
780-136	136	32	AATGAGATTCCCTCTGTCCCGAGTTACTATCT
781-135	135	35	GCAATTGTGGTCCAACGGTTAAGATCCCCGCCTTC
782-135	135	28	GTACTGGGGCGTCAGAGGTGAAATTCTT
783-135	135	31	ACGGTGGTTCTCGGCTGAACGCCTCTAAGCC
784-134	134	21	AGCTGGTTCTCTCCGAAAACT
785-134	134	23	GTGAAAAGGGTGTTGGTGGATAT
786-134	134	31	ATCTCCGGCTTTGCTGGGGCTTGGGCCTTTT
787-134	134	36	GGCGAGCGGTGGGTAGTACTTGGTACGCTCATCACC
788-134	134	77	ATGGGGTAGTACGAGAGGAACTCCCATGCCGTGCCTCTAGTTTCTGGGGTTTGTCGAACGGCAAGTGCCCCGAAGCC
789-134	134	37	AAGCGGGTGACCCGGGTTCGACTCCCGGCAATTGCAC
790-133	133	25	ATTGAGCCATAAACCTGAGCGCCTC
791-133	133	33	AATGGAAGTACCTCCATTTCAACGGCCAGAACC
792-133	133	35	ATCGCAAACTGATTTCTGCCCAGTGCTCTGAATGT
793-133	133	41	AATTGGAGGACAAGTCTGGTGCCAGCACCCGCGGTAATTCC
794-133	133	55	CGGAAGGCCAGTGTCCTCTCGCATGCAGCCGTTCTTCAGATGTTGTTTTGGCGCT
795-133	133	34	CGTCCCGTCCATGTCGGATTTGGTGACCCAGGCC
796-132	132	35	TCCGATGCGGTATAGTGGATAGAACAAGCGGCTCT
797-132	132	119	TTCTGGACGACCATAGAGCATTGGAACCACCTGATCCCATCCCGAACTCAGTAGTGAAACGATGCATCGCCGATGGTAGTGTGGGGTTTCCCCATGTGAGAGTAGGTCATCGTCAAGAT
798-132	132	117	TCTTGACGACCATAGAGCATTGGAACCACCTGATCCCATCCCGAACTCAGTAGTGAAACGATGCATCGCCGATGGTAGTGTGGGGTTTCCCCATGTGAGAGTAGGTCATCGTCAAGA
799-132	132	41	TTGGGCCTGGCGAGCGGTGGGTAGTACTTGGTACGCTCATC
800-132	132	27	AGTATAGTGGTTAGTATACCCGCCTGT
801-132	132	27	AGACTTCGGATCTGAGGGTTGCAGGTT
802-131	131	43	ATTACGTTTCCTTCGGGGGGCGTGACTCGTGGGTACCCAACCG
803-131	131	35	ACACGGGAGGCCCGGGTTCGTTTCCCGGACTGCGC
804-131	131	22	AGGCTCCGTTAGTACTGAGGTC
805-131	131	43	GAAGGGCTAAGCGGGGAAAGAAGACCCTGTTGAGTTTGACTCC
806-131	131	31	AAGCACTCACAGGCTCCGTTAGTACTGAGGT
807-131	131	22	CACCTCGGACTCTGAATCCGAT
808-130	130	25	AGGAGATCCGGGTTCGATTCCCGGT
809-130	130	24	GGGAACCCTGAGTGCCGTACTCTT
810-130	130	61	GAGGGGCATTTACGTCCCGAGGCGCTGAACCTTGAGGCCTGAAATTTCATGCTCAGGGACA
811-130	130	29	AACTCACCAACCGAATCCACCGGCCCCGA
812-130	130	52	CCGGTCGCATGCAAGCCGTCAGAGCCTGTGTGGTGATGGCGTGCCTTTTGAA
813-129	129	35	GCTCTGAATGTCAACGTGACGAGATTCACCGACGC
814-129	129	21	GTTCCTGGTCGTCCCGTCCAT
815-129	129	47	AAGACGAACTACAGCGAAGGCATTCTTCAAGGATACCTTCCTCAATC
816-129	129	33	GGTGTGCACACGTCAAATCCGTTTGATTTGCCC
817-129	129	31	AAACTGATTTCTGCCCAGTGCTCTGAATGTC
818-128	128	24	AGGCTTAGCGGGGAGGACGTGGAC
819-128	128	38	ACACGCGAGAGATCGCGGGTTCATTCCCCGCCCGTCGT
820-128	128	34	GGGTGACCCGGGTTCGACTCCCGGCAATTGCACC
821-127	127	21	AAGGCTTTGGACTTCTAATCC
822-127	127	39	ACCCAGGAGATCCGGGTTCGATTCCCGGTATCGGAGCCA
823-127	127	38	CCCTCTGTCCCGAGTTACTATCTAGCGAAACGACAGTC
824-127	127	42	ACGGCCTCTAGGAATGAAGGAGGGTAGTTCGGGGGAGAACGT
825-127	127	34	GGAATGGCACCACAAGACGTGGAGCGTGCGGTTT
826-127	127	38	TACGGAAGGCCTAGGGTTCGTTCCCCTACTCGTCCACC
827-126	126	34	CGGAACGTTGCTTCACTTATCGAATGAAGAGACC
828-126	126	23	GTGAGATTGTGAAGGGATCTCGC
829-126	126	35	TTCTCGGTAGTATAGTGGTTAGTATACCCGCCTGC
830-126	126	37	AACGTGTCGCGATGGATGACTTGGCTTCCTATTTCGT
831-126	126	42	ACGCATGTCATGCATGCCAGGGGGCGTCCGTGATTTTTTACT
832-126	126	28	GAGCGCAGCCTAGGAAACCAGTGCATGC
833-126	126	28	TTCTCGGTAGTATAGTGGTTAGTATACC
834-125	125	35	AGATGTTGTTTTGGCGCTCGCCGCCTTAGCACGCT
835-125	125	35	AATTGATGGGGTTAGCGTAAGCGAAGCTCTTGATC
836-125	125	39	GAGAACAAGAAAAACGACTTTTGTCGAACCTACTTGATC
837-125	125	44	GGGATTCCTTTGTAATTGCACAAGGTGAAATTTTGGGCAACAGC
838-125	125	38	GGGCCTGGCGAGCGGTGGGTAGTACTTGGTACGCTCAT
839-125	125	30	CTGCCAGATGGGGAGTTTGGCTGGGGCGGC
840-125	125	48	ATCTGCCAGATGGGGAGTTTGGCTGGGGCGGCATATCTGTTACACGAC
841-125	125	30	AGGGTCGCTGGTTCGATTCCGGCCGGAAGG
842-125	125	64	ACTGGAGCGGGGAAGGATTTCGTGCCAACGGCACTCGTACACGAGTTGTTCGGAAACTGAGCAC
843-125	125	29	GATGTCGGCTCTTCCTAACCTAGCGCCGC
844-125	125	49	TTACGTCCCTCTCCAAACGAGAGAACATGCATGGGCTGGCATGAGCGGC
845-124	124	35	ACGCGGGAGGCCCGGGTTCGATTCCCGGACTGCGC
846-124	124	25	CGTAGGTTCAATCCCTGCAGCTCTC
847-124	124	31	AAGGTGAAATTTTGGGCAACAGCAGGTCTGT
848-124	124	30	TTACGTCCCTCTCCAAACGAGAGAACATGC
849-124	124	51	AGGCTCAGTTAGTACTGAGGTCAGTGATGACTCGGGAACCCTGAGTGCCGT
850-124	124	35	AAGCCAGAAGCCAATCCCAAGACCAGATGCCCACT
851-124	124	56	ATTTGAGCTGTGCACGGCGCAAGCCGCACGCACTGGTTTCTTCTCCGTGATGCTCC
852-123	123	40	AACCGTGATTCTCTCAGTGAGCGGCGAGCGAAGAGGGAAC
853-123	123	33	ACGCGGGAGGCCCGGGTTCGATTCCCGGACTGC
854-123	123	120	TTCTTGACGACCATAGAGCATTGGAACCACCTGATCCCATCCCGAACTCAGTAGTGAAACGATGCATCGCCGATGGTAGTGTGGGGTTTCCCCATGTGAGAGTAGGTCATCGTCAAGAAT
855-123	123	48	GACGTGGTGCTCTGCTTGGCTGTGTGTCGGTGTGACCCGCACCCCTGC
856-123	123	32	AGGAGGCCTAGGGTTCAGACCCCTACTCGTCC
857-123	123	24	CTTGAGGCCTGAAATTTCATGCTC
858-123	123	49	ATCGCACGGTGGTTCTCGGCTGAACGCCTCTAAGCCAGAAGCCAATCCC
859-123	123	36	ATCTCCGGCTTTGCTGGGGCTTGGGCCTTTTTACTT
860-123	123	119	TTCTTGACGACCATAGAGCATTGGAACCACCTGATCCCATCCCGAACTCAGTAGTGAAACGATGCATCGCCGATGGTAGTGTGGGGCTTCCCCATGTGAGAGTAGGTCATCGTCAAGAT
861-122	122	41	GTGAGATTGTGAAGGGATCTCGCAGGTATCGTGAGGGAAGT
862-122	122	43	AGGGATAACTGGCTTGTGGCGGCCAAGCGTTCATAGCGACGTC
863-122	122	24	CACCAACCGAATCCACCGGCCCCG
864-122	122	30	ATGCGAAACTTCCGGAACCCGTCTTCCGGC
865-122	122	30	AGGTCGTGATCTCCCTTGGAGGCGTGGGTT
866-122	122	46	ATAGGATAGCAAACTCATCGGCGGGTTTTACCCAACGGTGGGCCGC
867-122	122	28	GTTGGCGATGGAAATGGGGTGCCCCCAC
868-121	121	33	ACTTGATCAAAAGAGTGGGGAAACCCCGGAATC
869-121	121	38	GTGAAATTTTGGGCAACAGCAGGTCTGTGATGCTCCTC
870-121	121	38	ATAGTGTAGCGGTTATCACCTCGGACTCTGAATCCGAT
871-121	121	20	ATCCGCCCGAAAGTTCACCG
872-120	120	31	GGACGTCGGGTCGTTCTTGGGCCTGGCGAGC
873-120	120	46	AAAGAAATTGACGGAATGGCACCACAAGACGTGGAGCGTGCGGTTT
874-120	120	34	GGGTGACCCGGGTTCATTTCCCGGCCGGGAAGCC
875-120	120	32	ATTGACCCGGGTTCGTTTCCCGGGCGGCGCAC
876-120	120	48	CATCGAATCGCCACCTACAAGACTGGAGCTTGCTCCCTCGAAGGCGCC
877-120	120	54	AGGATGCCGCCCTTGCGCCCTTGGCGACTGTGTCCAATCGGTGGTGCGAGATGC
878-120	120	62	GAGGGGCATTTACGTCCCGAGGCGCTGAACCTTGAGGCCTGAAATTTCATGCTCAGGGACAA
879-120	120	23	ACTGGGGCGCCGCGCTCGCACGC
880-120	120	31	AACAACTCACCAACCGAATCCACCGGCCCCG
881-119	119	25	GTCGCGATGGATGACTTGGCTTCCT
882-119	119	28	ACTCGGGAACTCGGAGTGCCGTACTCCT
883-118	118	50	ATTGAGCCAAAGAAGGTGTTAGCCCATTGAGCCATAAACCTGAGCGCCTC
884-118	118	42	AGTGAGCGGCGAGCGAAGAGGGAACGAACTCGTTGCCGAATC
885-118	118	50	AAGGTGAAGCCCGGGGAAACCCAGGTGGAGGCCTGTAGCGATGCTGACGT
886-118	118	47	AGGTCGTGATCTCCCTTGGAGGCGTGGGTTCCCCCCACTCTTGTCAC
887-118	118	40	AAGACTGGAGCTTGCTCCCTCGAAGGCGCCAAGTATATTC
888-118	118	47	ATCTCCGGCTTTGCTGGGGCTTGGGCCTTTTTACTTCTCGCGTTGTT
889-118	118	36	TCGCGCGGGTGACCCGGGTTCATTTCCCGGCCGGGA
890-118	118	78	GTGAGATTGTGAAGGGATCTCGCAGGTATCGTGAGGGAAGTATGGGGTAGTACGAGAGGAACTCCCATGCCGTGCCTC
891-118	118	45	GTTCGGAGCGGGGGCTCAAGATTGAAAAATGCAGCTCTCCCTACG
892-118	118	39	GTTGGAGTGTGCCTGTTTGGACCCGAAAGGTGGTGAACT
893-118	118	50	AGGCCCGGGTAATCTTGGGAAATTTCATCGTGATGGGGATAGATCATTGC
894-117	117	23	AGATGTGGCCTGGAGGTTAGGAC
895-117	117	45	ACGGGCCGGTCTTGGCGGGTTCACGCTCGCCTTGTGCCGCGTCCC
896-117	117	34	TTCTCGGCAGTATAGTGGTTAGTATACCCGCCTG
897-117	117	33	AATTGTGGTCCAACGGTTAAGATCCCCGCCTTC
898-117	117	38	CGGTGGAGTGATTTGTTTGGTTGATTCCGTCAACGGAC
899-117	117	46	ATGCCTGAACAAGGTGAAGCCCGGGGAAACCCAGGTGGAGGCCTGT
900-117	117	21	AAGTCTGGTGCCAGCACCCGC
901-117	117	120	TTCTTGACGACCATAGAGCATTGGAGCCACCTGATCCCATCCCGAACTCAGTAGTGAAACGATGCATCGCCGATGGTAGTGTGGGGTTTCCCCATGTGAGAGTAGGTCATCGTCAAGATT
902-117	117	49	CACGACTCTCGGCAACGGATATCTCGGCTCTCGCATCGATGAAGAACGT
903-117	117	61	ACGGTGGTTCTCGGCTGAACGCCTCTAAGCCAGAAGCCAATCCCAAGACCAGATGCCCACT
904-117	117	42	ATGGGCTCATTCTCGATACGTGAAAAGGGTGTTGGTGGATAT
905-116	116	31	AAGTGCTTTCCCATCGCAACCTCGGTTCGGT
906-116	116	20	AGCGAAATTCCTTGTCGGGT
907-116	116	36	AAGTCAGAGAAAACCGGAAGGCCAGTGTCCTCTCGC
908-116	116	36	TCACGCGGGTGACCCGGGTTCATTTCCCGGCCGGGA
909-116	116	41	TACCTGGTTGATCCTGCCAGTAGTCATATGCTTGTCTCAAA
910-116	116	21	AAGGGAGGAGATATGGTTGCC
911-116	116	31	TGCTTTCCCATCGCAACCTCGGTTCGGTGTG
912-115	115	32	TTCTCGGCAGTATAGTGGTTAGTATACCCGCC
913-115	115	36	ACTGAAAGGGAGATGCAAAATGCATCTGTGGTGTGC
914-115	115	27	AGTTTCTGGGGTTTGTCGAACGGCAAG
915-115	115	42	ATTGTTGTGAGTTCTGCGCATTAAAGCAAAAACCTGGGGTGT
916-114	114	29	ACGCACTGGTTTCTTCTCCGTGATGCTCC
917-114	114	32	CTCAGAATCACTGCATTTGCAGGAATCTGCGC
918-114	114	27	GTTATCACCTCGGACTCTGAATCCGAT
919-114	114	37	ATGGCCGCTTTTGGTCGGTGGAGTGATTTGTTTGGTT
920-114	114	35	ACGGGCCGGTCTTGGCGGGTTCACGCTCGCCTTGT
921-113	113	31	AGGGAATATTTGATCCCACCACGGGTGGGGG
922-113	113	31	ATTGACCCGGGTTCGTTTCCCGGGCGGCGCA
923-113	113	23	ACCACTCGGAACGTTGCTTCACT
924-113	113	56	CCGGAAGGCCAGTGTCCTCTCGCATGCAGCCGTTCTTCAGATGTTGTTTTGGCGCT
925-113	113	26	AGTGTAGCGGTTATCACCTCGGACTC
926-113	113	28	GGAGCGGGGGCTCAAGATTGAAAAATGC
927-113	113	44	ACTTCTCGCGTTGTTCGGAGCGGGGGCTCAAGATTGAAAAATGC
928-113	113	34	AATTGCGGTCCAACGGTTAAGATCCCCGCCTTCC
929-113	113	47	AACGCAGGTGTCCTAAGGCGAGCTCAGTGGGAACAGAAATCTCACGT
930-112	112	23	ATCACCTCGGACTCTGAATCCGA
931-112	112	59	ATTACGTTTCCTTCGGGGGGCGTGACTCGTGGGTACCCAACCGTGCTGTAAACTGAACC
932-112	112	32	AGTTTGACTGGGGCGGTCTCCTCCTAAAGAGT
933-112	112	61	ACGGGAATATCCTCAGCACGTTTTCTGTTTTTTCACGCGAAAGCTTTGAGGTTACAGTCTC
934-112	112	29	ACGGAAGGCCTAGGGTTCGTTCCCCTACT
935-112	112	35	TCTGAATACCCGGGTCCGTTTCCCGGTTTCCCCTC
936-112	112	40	GTGTCGGCGGCAGCTGCTTTCGGGTAGCTGTTCGACTGGC
937-112	112	31	ATTCGGTCGAATTCTTCTCTGCGGGATTCCT
938-112	112	30	TTGAAGGGCTAAGCGGGGAAAGAAGACCCT
939-112	112	41	AAACGGCGCATGGGAGAAGCTCTATTGTGTCATCCCCGTGC
940-112	112	31	CTTGGAGGCGTGGGTTCCCCCCACTCTTGTC
941-111	111	70	TTCTCGGTAGTATAGTGGTTAGTATACCCGCCTGTCGCGCGGGTGACCCGGGTTCAATTCCCGGCCGGGA
942-111	111	24	GCGGGAGGCCCGGGTTCGTTTCCC
943-111	111	26	ATACGTCCCTCTCCAAACGAGAGAAC
944-111	111	39	CGGAGCGGGGGCTCAAGATTGAAAAATGCAGCTCTCCCT
945-111	111	54	ACTTCTCGCGTTGTTCGGAGCGGGGGCTCAAGATTGAAAAATGCAGCTCTCCCT
946-111	111	31	GGATCCGAAGGTTGTGGGTTCGACCCCCATC
947-111	111	20	AGGTTCCCCCTGTTGGGAGC
948-111	111	49	GTTGGAGTGTGCCTGTTTGGACCCGAAAGGTGGTGAACTATGCCTGAAC
949-111	111	38	GGACAGTTGGACGGTGGCCATGGAAGTCGGCATCCGCT
950-111	111	35	AAGCGGGTGACCCGGGTTCTCCCGGCAATTGCACC
951-110	110	42	AACGTGACGAGATTCACCGACGCGCGGGTAAACGGCGGGAGT
952-110	110	37	ACAGCGAAGGCATTCTTCAAGGATACCTTCCTCAATC
953-110	110	43	AGGAGTGGCGAAATTCAAGCGCAAAGCAAACCCGTTGCTGAAT
954-110	110	72	TTCTCGGTAGTATAGTGGTTAGTATACCCGCCTGTCACGCGGGTGACCCGGGTTCATTTCCCGGCCGGGAAG
955-110	110	36	AGTGCGTCCGGTACGAGCTCCGGTTCGTCCGGCCGT
956-110	110	22	GAAGGTTGTGGGTTCGCCCCCC
957-109	109	24	AAAGTGTGGAGATCGAAGATGATT
958-109	109	25	AGACCCGGGTTCGTTCCCCGGCATC
959-109	109	44	ACGGTGGTTCTCGGCTGAACGCCTCTAAGCCAGAAGCCAATCCC
960-109	109	66	GGGAAAGGGTGGTGTGCTTTTTTCTGCGTGCGTCTTCACGGGCGTCGCGCGGGCCCCGCTCTTTTT
961-109	109	22	CTGTGCGGCGACATCTGAGGTG
962-109	109	29	ACTCTGGCACGGGCCGGTCTTGGCGGGTT
963-109	109	22	GATTGCCCATTATTCCTTTGGT
964-109	109	21	GAGATTCACCGACGCGCGGGT
965-109	109	41	GTCCCCACGGGAAAGGGTGGTGTGCTTTTTTCTGCGTGCGT
966-109	109	63	GAAGGTGTGTCGGCGGCAGCTGCTTTCGGGTAGCTGTTCGACTGGCCATAACTGAAAAGGGGC
967-109	109	33	TTCTCGGCAGTATAGTGGTTAGTATACCCGCCT
968-109	109	21	AGGTTCGACCCCTGTTGGGAG
969-109	109	37	TGAAATTTTGGGCAACAGCAGGTCTGTGATGCTCCTC
970-109	109	33	GGAACGTTGCTTCACTTATCGAATGAAGAGACC
971-109	109	38	TGCGGTAGGTATTGGGATCGTTACCCAACTTCTCCACC
972-108	108	28	ACTGTCATTGTTGTGAGTTCTGCGCATT
973-108	108	30	ACGCGGGAGGCCCGGGTTCGTTTCCCGGAC
974-108	108	37	ACCCGCTAGACCCGGGTTCGTTCCCCGGCATCGGAAC
975-108	108	25	TCCGATGTGGTATAGTGGATAGAAC
976-108	108	33	ATCGAAGTTTCCCTCAGGATAGCTGGTGCTAGT
977-108	108	27	GTGTCGCGATGGATGACTTGGCTTCCT
978-108	108	63	AGGGGCATTTACGTCCCGAGGCGCTGAACCTTGAGGCCTGAAATTTCATGCTCAGGGACAAAA
979-107	107	31	ACGCGGGAGGCCCGGGTTCGATTCCCGGACT
980-107	107	49	AGGTTTGTTCCTGGTCGTCCCGTCCATGTCGGATTTGGTGACCCAGGCC
981-107	107	24	AGGGGGGAGTACGTTCGCAAGAGT
982-107	107	22	AAATTGCCAACTCAGAACTGCT
983-107	107	35	GCTCTGAATACCCGGGTCCGTTTCCCGGTTTCCCC
984-107	107	27	AGATGTTGTTTTGGCGCTCGCCGCCTT
985-106	106	25	AGTATAACGGTTAGAACACCTGGCT
986-106	106	25	AGTATAGTGGTTAGTATACCCGCCT
987-106	106	22	TGGGGTTTGTCGAACGGCAAGT
988-106	106	44	AGAACCTGAAGTCGTGACAAAGACAATGGAAGTACCTCCATTTC
989-106	106	37	ACTTAGCTGGAAATTGCGAGAAAAAGATTATCCGTGC
990-106	106	40	ATGTTGGTTGCGCATGCGGCCTTGTCGTGACGCGAGAGAC
991-106	106	32	CTGAATGTCAACGTGACGAGATTCACCGACGC
992-105	105	25	ACGCGGGAGGCCCGGGTTCGTTTCC
993-105	105	22	ATTGTTGTGAGTTCTGCGCATT
994-105	105	26	AAAAGGTTGCGGGTTCGTGTCCCGCC
995-105	105	29	ACGTCCCGAGGCGCTGAACCTTGAGGCCT
996-104	104	34	AAGTGCTTTCCCATCGCAACCTCGGTTCGGTGTG
997-104	104	70	ACGGGAAAGGGTGGTGTGCTTTTTTCTGCGTGCGTCTTCACGGGCGTCGCGCGGGCCCCGCTCTTTTTTT
998-104	104	40	ATTTCGTTGAAGAACGCAGTAAAGTGCGATAAGTGGTATC
999-104	104	21	GTCCCCACGGGAAAGGGTGGT
1000-104	104	34	ACATCTCCGGCTTTGCTGGGGCTTGGGCCTTTTT
1001-104	104	24	AGTTGCGATTTCGCGCGCAGGTTC
1002-104	104	34	GCGCAGTTGGTCTAGTGGGAGAATTCTCGCCTGC
1003-104	104	48	AATGTCAGTGAGAACAAGAAAAACGACTTTTGTCGAACCTACTTGATC
1004-104	104	27	GGGGAAGGATTTCGTGCCAACGGCACT
1005-104	104	32	TCGGTAGTATAGTGGTTAGTATACCCGCCTGT
1006-104	104	28	ATATCTTCTCGGCTATTTAGCTAAGATC
1007-104	104	36	AAAGCGGACGTCGGGTCGTTCTTGGGCCTGGCGAGC
1008-104	104	35	AGTATACCCGCCTGTCGCGCGGGTGACCCGGGTTC
1009-104	104	46	ACAAGGTGAAATTTTGGGCAACAGCAGGTCTGTGATGCTCCTCAAT
1010-104	104	32	ACAGCGAAGGCATTCTTCAAGGATACCTTCCT
1011-104	104	23	GGGGGCTCAAGATTGAAAAATGC
1012-103	103	46	ATGGGCTCATTCTCGATACGTGAAAAGGGTGTTGGTGGATATGGAC
1013-103	103	53	ACACTTGAGTGAAAACACCATATCCCGTCCGATTTGTGAAGTTAAGCACTCAC
1014-103	103	28	CTGCACCTTCCGGGCAGGATGCCGCCCT
1015-103	103	34	CCTTTCGAGGGCGTGGGTTCCCCCCACTCTCATC
1016-103	103	23	GTTGTCAGTCCATTTGGATTGTC
1017-103	103	119	TTCTTGACGACCATAGAGCATTGGAACCACCTGATCCCATCCCGAACTCAGTAGTGAAACGATGCATCGCCGATGGTAGTGTGGGGTTTCCCCATGTGAGAGTAGGTCATCGTCCAGAT
1018-103	103	33	ACGGAGGTCAGGGGTTCGATCCCCCTAGCGGCC
1019-103	103	71	TCCGATGTAGTATAACGGTTAGAACACCTGGCTTTCACCCAGGAGATCCGGGTTCGATTCCCGGTATCGGA
1020-103	103	38	ATCTCCGGCTTTGCTGGGGCTTGGGCCTTTTTACTTCT
1021-103	103	30	ACAACTCACCAACCGAATCCACCGGCCCCG
1022-102	102	34	ACGCGGGAGGCCCGGGTTCGATTCCCGGACTGCG
1023-102	102	26	ACGGAAGGCCTAGGGTTCGTTCCCCT
1024-102	102	31	ACGCGGGTGACCCGGGTTCATTTCCCGGCCG
1025-102	102	35	AAATCAATCCTCCCACGGTGAGCTTTCTTTTCACC
1026-102	102	34	AAGCGTTCATAGCGACGTCGCTTTTTGATCCTTC
1027-102	102	46	AAACGGCGCATGGGAGAAGCTCTATTGTGTCATCCCCGTGCATGCC
1028-102	102	65	ATCGAATGAAGAGACCAATGGGTTTAGCGTAGTCTTCGGGCTATGCACCGTCTAGGTTTGGGAGT
1029-102	102	35	TACGGAAGGCCTAGGGTTCGGTCCCCTACTCGTCC
1030-102	102	120	TTCTTGACGACCATAGAGCATGGGAACCACCTGATCCCATCCCGAACTCAGTAGTGAAACGATGCATCGCCGATGGTAGTGTGGGGTTTCCCCATGTGAGAGTAGGTCATCGTCAAGATT
1031-102	102	41	AGAGTTGTCAGTCCATTTGGATTGTCATTTCAATGGGGGAT
1032-101	101	120	TTCTTGACGACCATAGAGCATTGGAACCACCTGATCCCATCCCGAACTCAGTAGTGAAACGATGCATCGCCGATGGTAGTGTGGGGATTCCCCATGTGAGAGTAGGTCATCGTCAAGATT
1033-101	101	66	GCTTTTGGTCGGTGGAGTGATTTGTTTGGTTGATTCCGTCAACGGACGAGATCCAAGCTGCCCAGT
1034-101	101	43	CGTGATTCTCTCAGTGAGCGGCGAGCGAAGAGGGAACGAACTC
1035-101	101	21	ACTGGAGCGGGGAAGGATTTC
1036-101	101	20	AGCGATCCTTTGCGAAGAAT
1037-101	101	39	CAGTGCTCTGAATGTCAACGTGACGAGATTCACCGACGC
1038-101	101	60	CGCGCGGGCCCCGCTCTTTTTTATTACGTTTCCTTCGGGGGGCGTGACTCGTGGGTACCC
1039-101	101	35	AAGCCCAATTAGTGATTGCCCATTATTCCTTTGGT
1040-101	101	55	AGGGAACGTGAGCTGGGTTTAGACCGTCGTGAGACAGGTTGGTTTTACCCTACTT
1041-101	101	57	ACTCACAGGCTCAGTTAGTACTGAGGTCAGTGATGACTCGGGAACCCTGAGTGCCGT
1042-100	100	30	GCGGTTATCACCTCGGACTCTGAATCCGAT
1043-100	100	28	GTGGCGGCCAAGCGTTCATAGCGACGTC
1044-100	100	32	AGCGAAATTCCTTGTCGGGTAAGTTCCGACCT
1045-100	100	44	AATTACCGAATCTTTGAACGCAAACGGCGCATGGGAGAAGCTCT
1046-100	100	33	TTGAAGGGCTAAGCGGGGAAAGAAGACCCTGTT
1047-100	100	57	AAAACGATGAGGCAGCGAAAAGAAATAGAGTTGTCAGTCCATTTGGATTGTCATTTC
1048-100	100	21	AGACCTGAGTGTGGCAGGACT
1049-100	100	22	TGGAGTGTGCCTGTTTGGACCC
1050-100	100	28	CTCGGTAGTATAGTGGTTAGTATACCCG
1051-100	100	25	CGTCTAGTGGTTAGGACATTCGCCT
1052-100	100	35	GACGTGATGAGGCTGACCCTGCTCCGCTACTGACA
1053-100	100	21	ACCTCGGACTCTGAATCCGAG
1054-99	99	31	TTCTCGGCAGTATAGTGGTTAGTATACCCGC
1055-99	99	27	AGGCTACCGTTTCGGCTTTTGTTGGTT
1056-99	99	34	AACCGTGATCCGAGACTCTACAGGGCAACTGACG
1057-99	99	36	GCAATTGCGGTCCAACGGTTAAGATCCCCGCCTTCC
1058-99	99	54	GAGGGGCATTTACGTCCCGAGGCGCTGAACCTTGAGGCCTGAAATTTCATGCTC
1059-99	99	53	ACGTCCCGAGGCGCTGAACCTTGAGGCCTGAAATTTCATGCTCAGGGACAAAA
1060-99	99	38	GGGATTCCTTTGTAATTGCACAAGGTGAAATTTTGGGC
1061-99	99	35	AAGGTATTGACCCGGGTTCGTTTCCCGGGCGGCGC
1062-99	99	32	AGCCCTTCCGATGTAGATGTGGCCTGGAGGTT
1063-99	99	22	GTCACCATACCCAAGTGGTTAC
1064-99	99	59	CCGTGCGCTTACAATCCGTCAGAGCCTGCCTTTGGGTGGGTGATGGCGTGCCTTTTGAA
1065-98	98	24	AAAACTTATGGGCTCATTCTCGAT
1066-98	98	35	CACGCGGGTGACCCGGGTTCATTTCCCGGCCGGGA
1067-98	98	47	ACCACAGGGATAACTGGCTTGTGGCGGCCAAGCGTTCATAGCGACGT
1068-98	98	35	TCCCGAGGCGTCGTAACCCGGCGTCTCACTCTGGC
1069-98	98	26	GTTCTTTCTCGATTCCCTGAATGGTG
1070-98	98	21	CTGCCCAGTGCTCTGAATGTC
1071-98	98	23	CTGTGCGGCGACATCTGAGGTGT
1072-98	98	79	AGATGTGGCCTGGAGGTTAGGACGAAGCTTATGGCGTGAGCCTAAGATGGACCGGCCTCTAGTGCAGATCTTGGTTGGC
1073-98	98	22	GCCGGCCCCCCTCCCCAGCCCC
1074-98	98	35	AGTCAGAGAAAACCGGAAGGCCAGTGTCCTCTCGC
1075-98	98	72	TACCTGGTTGATCCTGCCAGTAGTCATATGCTTGTCTCAAAGATTAAGCCATGCATGTGCAAGTATGAACTA
1076-98	98	23	AAGGTGAAATTTTGGGCAACAGC
1077-97	97	21	ATAGTGGATAGAACAAGCGGC
1078-97	97	20	GGATAGAACAAGCGGCTCTC
1079-97	97	34	GCCCAGGAGATCCGGGTTCGATTCCCGGTATCGG
1080-97	97	50	ATCGTGAGGGAAGTATGGGGTAGTACGAGAGGAACTCCCATGCCGTGCCT
1081-97	97	47	AGTAGCTGGTTCACATCGAAGTTTCCCTCAGGATAGCTGGTGCTAGT
1082-97	97	20	GAGTTGTTCGGAAACTGAGC
1083-97	97	33	CGATGGTCGTCTAGTGGTTAGGACATTCGCCTC
1084-97	97	35	AGACGGTGGGCAACCATCGTCGTGAGACGCCCAGC
1085-97	97	25	AGGGGTTCGATCCCCCTAGCGGCCT
1086-97	97	27	GAAGGGCTAAGCGGGGAAAGAAGACCC
1087-96	96	20	GATTCCCTGAATGGTGGTGC
1088-96	96	25	CCGATTTGTGAAGTTAAGCACTCAC
1089-96	96	34	TTCTCGGTAGTATAGTGGCTAGTATACCCGCCTG
1090-96	96	21	TTGAAGGGCTAAGCGGGGAAA
1091-96	96	43	GTTCCTGGTCGTCCCGTCCATGTCGGATTTGGTGACCCAGGCC
1092-96	96	30	CTTCTCTGCGGGATTCCTTTGTAATTGCAC
1093-95	95	52	ACGACAACGCAGGTGTCCTAAGGCGAGCTCAGTGGGAACAGAAATCTCACGT
1094-95	95	33	AGTGTAGCGGTTATCACCTCGGACTCTGAATCC
1095-95	95	33	GATCTCCCTTGGAGGCGTGGGTTCCCCCCACTC
1096-95	95	34	TTCTCGGTAGTATAGTGGTTAGTATACCCGCCTT
1097-95	95	24	AATGATGGCGGCGCTGTCTCCAGC
1098-95	95	35	CTTTCGAGGGCGTGGGTTCCCCCCACTCTCATCAC
1099-95	95	23	AAGTGCCGGGTGCCGGGGGAAAC
1100-95	95	31	GCTCCTACAGTGTAGCGGTTATCACCTCGGA
1101-95	95	28	ACTCTGGCACGGGCCGGTCTTGGCGGGT
1102-95	95	25	GTGATCTCCCTTGGAGGCGTGGGTT
1103-95	95	36	AAGCGGGTGACCCGGGTTTCTCCCGGCAATTGCACC
1104-95	95	31	ATGACTCGGGAACCCGGAGTGCCGTACTCCC
1105-95	95	45	AGTTGGACGGTGGCCATGGAAGTCGGCATCCGCTAAGGAGTGTGT
1106-95	95	28	AGTATAACGGTTAGAACACCTGGCTTTC
1107-94	94	37	GGTGGAGTGATTTGTTTGGTTGATTCCGTCAACGGAC
1108-94	94	37	GTCGCGCGGGTGACCCGGGTTCAATTCCCGGCCGGGA
1109-94	94	43	CGAGGCGCTGAACCTTGAGGCCTGAAATTTCATGCTCAGGGAC
1110-94	94	29	ACCCGCTAGACCCGGGTTCGATCCCCGGC
1111-94	94	23	AGGCGCGCAAATTGCCCAATGTC
1112-94	94	57	AGGCTCAGTTAGTACTGAGGTCAGTGATGACTCGGGAACCCTGAGTGCCGTACTCCT
1113-94	94	42	ATAGACTCACTTGGGACCGAGGATTGCAATTATTGGTCGCGC
1114-94	94	32	CGAGGCGTCGTAACCCGGCGTCTCACTCTGGC
1115-94	94	34	GCGATGGTCGTCTAGTGGTTAGGACATTCGCCTC
1116-94	94	33	AGCTACCACTTCTACGGAGGGCAGCAGGCGCGC
1117-93	93	32	ATCCCGTCCGATTTGTGAAGTTAAGCACTCAC
1118-93	93	28	GGGGAAGGATTTCGTGCCAACGGCACTC
1119-93	93	38	CGCGCGGGTGACCCGGGTTCATTTCCCGGCCGGGAAGC
1120-93	93	25	AGGCTCCGTTAGTACTGAGGTCAGT
1121-93	93	35	CGCGCGGGTGACCCGGGTTCATTTCCCGGCCGGGA
1122-93	93	34	GAACCTTGAGGCCTGAAATTTCATGCTCAGGGAC
1123-93	93	30	AACCCTGGTTCGAGTCCAGGTAGGAGTGCC
1124-93	93	47	AACAACTCACCAACCGAATCCACCGGCCCCGAAAATGGATGACGCTT
1125-93	93	26	GTGGCGGCCAAGCGTTCATAGCGACG
1126-93	93	43	AGTTCGGGGGAGAACGTACTGGGGCGTCAGAGGTGAAATTCTT
1127-93	93	32	ATGCAGCCGTTCTTCAGATGTTGTTTTGGCGC
1128-93	93	26	TGGTTCGTTTCCGGCCGGAAGGACCA
1129-93	93	28	GAACCTTGAGGCCTGAAATTTCATGCTC
1130-92	92	24	GGGAACCCTGAGTGCCGTACTCCT
1131-92	92	29	TCTCGGTAGTATAGTGGTTAGTATACCCG
1132-92	92	34	AATGGAAGAGCATCTGACTGCGGATCAGAGGGTT
1133-92	92	33	CGGAAGGCCTAGGGTTCGTTCCCCTACTCGTCC
1134-92	92	39	ACGGGAAAGGGTGGTGTGCTTTTTTCTGCGTGCGTCTTC
1135-92	92	35	TCGCGCGGGTGACCCGGGTTCAATTCCCGGCCGGG
1136-92	92	60	AACGTGTCGCGATGGATGACTTGGCTTCCTATTTCGTTGAAGAACGCAGTAAAGTGCGAT
1137-92	92	53	ATGGCCGCTTTTGGTCGGTGGAGTGATTTGTTTGGTTGATTCCGTCAACGGAC
1138-92	92	40	ACTCAGCGGAGGAAAAGAAAACAACCGTGATTCTCTCAGT
1139-92	92	28	GAGCTCAGTGGGAACAGAAATCTCACGT
1140-92	92	66	AGTGTAGCGGTTATCACCTCGGACTCTGAATCCGATAACCCTGGTTCGAGTCCAGGTAGGAGTGCC
1141-92	92	37	GACGGAACTGATCTGGACTTGGCCGGACTGGTTGGGG
1142-92	92	82	AGAGGCACCAAGTGGGCCTTCTTCGGTAAGCGGAGCAGGCGATGCGGAATGAACCGCTTAGGGATATGTGGCGTCAAAACTT
1143-92	92	31	GCAATTGTGGTCCAACGGTTAAGATCCCCGC
1144-91	91	36	AAGGTGAAGCCCGGGGAAACCCAGGTGGAGGCCTGT
1145-91	91	40	CACGACTCTCGGCAACGGATATCTCGGCTCTCGCATCGAT
1146-91	91	64	AACGTGTCGCGATGGATGACTTGGCTTCCTATTTCGTTGAAGAACGCAGTAAAGTGCGATAAGT
1147-91	91	45	CGGTGGAGTGATTTGTTTGGTTGATTCCGTCAACGGACGAGATCC
1148-91	91	34	GTGCGAAAGCCGGCTTGTTCCGGCGTCTTTTGAC
1149-91	91	33	AAAAGGTTGCGGGTTCGTGTCCCGCCAGGGGTA
1150-91	91	36	AAGGTATTGACCCGGGTTCGTTTCCCGGGCGGCGCA
1151-91	91	39	CATCGAATCGCCACCTACAAGACTGGAGCTTGCTCCCTC
1152-91	91	56	GAGGGGTTTAGTGCGTCCGGTACGAGCTCCGGTTCGTCCGGCCGTAACGCCTTTTC
1153-91	91	22	CCCGGCGTCTCACTCTGGCACG
1154-91	91	28	AGTGGACTGCCATGGCGTTGACGGGAGC
1155-91	91	24	ATGGCCGCTTTTGGTCGGTGGAGT
1156-91	91	23	ATCTGCCAGATGGGGAGTTTGGC
1157-91	91	40	AATGTCAGTGAGAACAAGAAAAACGACTTTTGTCGAACCT
1158-91	91	23	GGGCCTGGCGAGCGGTGGGTAGT
1159-91	91	23	GGGAAAGGGTGGTGTGCTTTTTT
1160-91	91	29	AGGGGTCGTAGGTTCAATCCCTGCAGCTC
1161-91	91	48	AGCTACCACTTCTACGGAGGGCAGCAGGCGCGCAAATTGCCCAATGTC
1162-90	90	24	AAAAGGGTGTTGGTGGATATGGAC
1163-90	90	37	AGTGCGTCCGGTACGAGCTCCGGTTCGTCCGGCCGTA
1164-90	90	29	TGCCAGATGGGGAGTTTGGCTGGGGCGGC
1165-90	90	28	CGCCCGTCGTTGTTTCCGATGATGGTGC
1166-90	90	35	AATGAGATTCCCTCTGTCCCGAGTTACTATCTAGC
1167-90	90	22	GGTTTCTTCTCCGTGATGCTCC
1168-90	90	70	ATGGCCGCTTTTGGTCGGTGGAGTGATTTGTTTGGTTGATTCCGTCAACGGACGAGATCCAAGCTGCCCA
1169-90	90	38	AAGGTATTGACCCGGGTTCGATTCCCGGGCGGCGCACC
1170-90	90	21	ACTTCTCGCGTTGTTCGGAGC
1171-90	90	44	CTGCCACGCGGGAGGCCCGGGTTCGTTTCCCGGACTGCGCACCA
1172-90	90	48	CGTCTAGTGGTTAGGACATTCGCCTCACACGCGAGAGATCGCGGGTTC
1173-90	90	36	GTTGCTGAATACAACCCTTCATGTGAGTATTGAGCC
1174-90	90	21	GACGTCGCTTTTTGATCCTTC
1175-90	90	28	CGTGTCGCGATGGATGACTTGGCTTCCT
1176-89	89	40	ACGGAACGTGGCAGGCTGCGGAGGGCACACTCATCCCTCA
1177-89	89	24	TGACGTGGTGCTCTGCTTGGCTGT
1178-89	89	31	AAAGGGTTCGTAGTTGAACTGTGGGCTGTGC
1179-89	89	21	GAGATTCCCTCTGTCCCGAGT
1180-89	89	46	AGCAGGTGTGATTTCACGCGAAGGTTCGAACCCTTCCGTTTGCGCC
1181-89	89	47	CTGCCAGATGGGGAGTTTGGCTGGGGCGGCATATCTGTTACACGACA
1182-89	89	34	GATTGCCCATTATTCCTTTGGTAAGGGCGGAAAC
1183-89	89	135	CGTAGGCACTTGAAGTTCTTGACGACCATAGAGCATTGGAACCACCTGATCCCATCCCGAACTCAGTAGTGAAACGATGCATCGCCGATGGTAGTGTGGGGTTTCCCCATGTGAGAGTAGGTCATCGTCAAGATT
1184-88	88	48	AAGCGGAGCAGGCGATGCGGAATGAACCGCTTAGGGATATGTGGCGTC
1185-88	88	63	AACCGTGCTGTAAACTGAACCAACGGGATTGCCTCGTGCAGTTCCGGAGTCTTGTTTCGAGAC
1186-88	88	25	ACCCTGTGTCAGCACCGCGCCCGCT
1187-88	88	41	AATTAGTGATTGCCCATTATTCCTTTGGTAAGGGCGGAAAC
1188-88	88	24	AGAGTAGGAAGACCGATAGCGAAC
1189-88	88	118	TTCTTGACGACCATAGAGCATTGGAACCACCTGATCCCATCCCGAACTCAGTAGTGAAACGATGCATCGCCGATGGTAGTGTGGGGTTTCCCCATGTGAGAGTAGGTCATCGTCAAGA
1190-87	87	28	GCGGGTGACCCGGGTTCATTTCCCGGCC
1191-87	87	31	ATGTTCTGGGCGACACGCGCACTACAATGTC
1192-87	87	34	TCCGATGCGGTATAGTGGATAGAACAAGCGGCTC
1193-87	87	50	ACACGACTCTCGGCAACGGATATCTCGGCTCTCGCATCGATGAAGAACGT
1194-87	87	82	CTGTGCGGCGACATCTGAGGTGTAGTATAGGTGGAAGCGCAAGCGCAAATGAAATACCACCACTCGGAACGTTGCTTCACTT
1195-87	87	32	GGTAGGTATTGGGATCGTTACCCAACTTCTCC
1196-87	87	23	GGCGATGGAAATGGGGTGCCCCC
1197-87	87	37	CTTCCCGAGGCGTCGTAACCCGGCGTCTCACTCTGGC
1198-87	87	31	ATGGTCGTCTAGTGGTTAGGACATTCGCCTC
1199-86	86	27	AGTTGGACGGTGGCCATGGAAGTCGGC
1200-86	86	34	TGTAGCGGTTATCACCTCGGACTCTGAATCCGAT
1201-86	86	20	TCAGATGTTGTTTTGGCGCT
1202-86	86	22	AGGCTTAGCGGGGAGGACGTGG
1203-86	86	30	ACTCTGGCACGGGCCGGTCTTGGCGGGTTC
1204-86	86	37	ATGGGGTAGTACGAGAGGAACTCCCATGCCGTGCCTC
1205-86	86	32	CGCGGGTGACCCGGGTTCATTTCCCGGCCGGG
1206-86	86	21	ATGGGCTCATTCTCGATACGT
1207-85	85	40	GATTTGTTTGGTTGATTCCGTCAACGGACGAGATCCAAGC
1208-85	85	20	GTTGTTTCCGATGATGGTGC
1209-85	85	36	GCTCTGAATACCCGGGTCCGTTTCCCGGTTTCCCCT
1210-85	85	30	ATCGCACGGTGGTTCTCGGCTGAACGCCTC
1211-85	85	35	GCGGGTGACCCGGGTTCATTTCCCGGCCGGGAAGC
1212-85	85	46	AGTCAAGGGAACGGACTTGAAGGGCTAAGCGGGGAAAGAAGACCCT
1213-85	85	30	AGAAGCCAATCCCAAGACCAGATGCCCACT
1214-85	85	72	CATCGAATCGCCACCTACAAGACTGGAGCTTGCTCCCTCGAAGGCGCCAAGTATATTCATGATCACAAGACA
1215-85	85	20	TCTCTGCGGGATTCCTTTGT
1216-85	85	38	GGCTCTGAATACCCGGGTCCGATTCCCGGTTTCCCCTC
1217-85	85	38	AGTGCTCTGAATGTCAACGTGACGAGATTCACCGACGC
1218-84	84	28	ATTGGGATCGTTACCCAACTTCTCCACC
1219-84	84	30	AAGACCTTGGATTGAGGTTCCAATCCTTTC
1220-84	84	28	ATAGGTTTGTGATGCATCCAAGTGGTGT
1221-84	84	21	GCTTTTTGATCCTTCGATGTC
1222-84	84	32	ACAGGGTCGCTGGTTCGTTTCCGGCCGGAAGG
1223-84	84	22	CTTAGCGGGGAGGACGTGGACC
1224-84	84	32	AGCTTTGTATTGGACTTTGAACGGATCTGTGT
1225-84	84	39	ACGCATGTCATGCATGCCAGGGGGCGTCCGTGATTTTTT
1226-84	84	52	ATCACCTCGGACTCTGAATCCGATAACCCTGGTTCGTGTCCAGGTAGGAGTG
1227-84	84	35	TTCTCGGTAGTATAGTGGTTAGCATACCCGCCTGT
1228-84	84	21	GGCAAGATGGTCGAGTGGTCG
1229-84	84	20	GGTGAGATGGTCGAGTGGTC
1230-84	84	36	ACAGTTGGACGGTGGCCATGGAAGTCGGCATCCGCT
1231-84	84	34	ACGCGGGAGGCCCGGGTTCGTTTCCCGGACTGCT
1232-84	84	33	ATTGAGCCAAAGAAGGTGTTAGCCCATTGAGCC
1233-83	83	37	ACCCGCTAGACCCGGGTTCGGTCCCCGGCATCGGAAC
1234-83	83	29	CTCGGTAGTATAGTGGTTAGTATACCCGC
1235-83	83	28	ACGTCCCTCTCCAAACGAGAGAACATGC
1236-83	83	37	GAAGGGCTAAGCGGGGAAAGAAGACCCTGTTGAGTTT
1237-83	83	32	ACGTACTGTCATTGTTGTGAGTTCTGCGCATT
1238-83	83	68	ACCATGACGTTGATAGATCGGATGTAGAAGCGCGGTAACGCGTGGAGCTAACCGATACTAATTGCTCT
1239-83	83	43	GTGTGTCGGCGGCAGCTGCTTTCGGGTAGCTGTTCGACTGGCC
1240-83	83	65	AGATGTGGCCTGGAGGTTAGGACGAAGCTTATGGCGTGAGCCTAAGATGGACCGGCCTCTAGTGC
1241-83	83	33	TTTCTGGGTAGTATAGTGGTTAGTATACCCGCC
1242-83	83	47	TGACGTGGTGCTCTGCTTGGCTGTGTGTCGGTGTGACCCGCACCCCT
1243-83	83	34	GGGGGCTTAGCTCAGTGGCAGAGCATTGGATTCC
1244-83	83	33	GGAGGGCAGCAGGCGCGCAAATTGCCCAATGTC
1245-83	83	33	ACCGCCCGTCGTTGTTTCCGATGATGGTGCAAT
1246-83	83	30	GGAGGAAAAGAAAACAACCGTGATTCTCTC
1247-83	83	33	AAGGGAACGGACTTGAAGGGCTAAGCGGGGAAA
1248-83	83	29	GCGGGTGACCCGGGTTCATTTCCCGGCCG
1249-83	83	49	AATGGGTTTAGCGTAGTCTTCGGGCTATGCACCGTCTAGGTTTGGGAGT
1250-83	83	32	GGTGGTGCATGGCCGCTTTTGGTCGGTGGAGT
1251-83	83	41	AGGCTCTGGTCTTTCGAGGCGTGGGTTCCCCCCACCTCCGT
1252-82	82	31	GTCGCTGGTTCGTTTCCGGCCGGAAGGACCA
1253-82	82	36	CGTGATCTCCCTTGGAGGCGTGGGTTCCCCCCACTC
1254-82	82	20	ATTTCGTTGAAGAACGCAGT
1255-82	82	32	TTGGACGGTGGCCATGGAAGTCGGCATCCGCT
1256-82	82	28	AGTTCGGGGGAGAACGTACTGGGGCGTC
1257-82	82	43	ATTCCGTGCGAAAGCCGGCTTGTTCCGGCGTCTTTTGACGAAC
1258-82	82	22	AATCCTTTCGAGGGCGTGGGTT
1259-82	82	35	AATCCTTTCGAGGGCGTGGGTTCCCCCCACTCTCA
1260-82	82	35	TTCTCGGTAGCATAGTGGTTAGTATACCCGCCTGT
1261-82	82	40	GGATAAGGCTTTGGACTTCTAATCCAAAGATTGCGGGTTC
1262-82	82	20	GTTGACGGGAGCGGGGGATT
1263-82	82	35	ACAGGGTCGCTGGTTCGTTTCCGGCCGGAAGGACC
1264-82	82	42	TACCTGGTTGATCCTGCCAGTAGTCATATGCTTGTCTCAAAG
1265-82	82	54	AGGATGAGGATTGACAGATTGAGTGTTCTTTCTCGATTCCCTGAATGGTGGTGC
1266-82	82	38	AAGGCGAGCTCAGTGGGAACAGAAATCTCACGTAGAAC
1267-82	82	41	ACACGACTCTCGGCAACGGATATCTCGGCTCTCGCATCGAT
1268-81	81	40	AACTGGCTTGTGGCGGCCAAGCGTTCATAGCGACGTCGCT
1269-81	81	28	GTTGCTTCACTTATCGAATGAAGAGACC
1270-81	81	33	AGCTGGAAATTGCGAGAAAAAGATTATCCGTGC
1271-81	81	69	GCTCCTATAGTGTAGCGGTTATCACCTCGGACTCTGAATCCGATAACCCTGGTTCGTGTCCAGGTAGGA
1272-81	81	80	GATTTGTGAAGTTAAGCACTCACAGGCTCCGTTAGTACTGAGGTCAGTGATGACTCGGGAACCCTGAGTGCCGTACTCCT
1273-81	81	22	GGTTGCAGGTTCGAATCCTGTC
1274-81	81	33	GGTGAGATGGTCGAGTGGTCTAAGACTTGGATT
1275-81	81	35	TTCTCGGTAGTATAGTGGTTAGTATACCCGCCTTT
1276-81	81	26	ACGGGAAAGGGTGGTGTGCTTTTTTC
1277-81	81	31	CGGTGGAGTGATTTGTTTGGTTGATTCCGTC
1278-81	81	30	AATTGTGGTCCAACGGTTAAGATCCCCGCC
1279-81	81	29	GTTCTTTCTCGATTCCCTGAATGGTGGTG
1280-81	81	36	ATTGGTATGCGAAACTTCCGGAACCTGTCTTCCGGC
1281-81	81	23	TCTTCAGATGTTGTTTTGGCGCT
1282-81	81	33	CCCAGGAGATCCGGGTTCGATTCCCGGTATCGG
1283-81	81	29	ACCCGCTAGACCCGGGTTCGTTCCCCGGC
1284-81	81	21	GTGCGGCGACATCTGAGGTGT
1285-80	80	39	CGCGCAAATTACCCAATCCTGACACGGGGAGGTAGTGAC
1286-80	80	46	ACTGTGACTAAAGAAGCGTGACTAAAGCAGTCATTTGACTTGAATT
1287-80	80	30	GGACGGTGGCCATGGAAGTCGGCATCCGCT
1288-80	80	46	AACCGTGATTCTCTCAGTGAGCGGCGAGCGAAGAGGGAACGAACTC
1289-80	80	67	ATGCAGCCGTTCTTCAGATGTTGTTTTGGCGCTCGCCGCCTTAGCACGCTGATAGCGACTGTACTGT
1290-80	80	21	GAATCCACCGGCCCCGAAAAT
1291-80	80	80	AGTGTCCTCTCGCATGCAGCCGTTCTTCAGATGTTGTTTTGGCGCTCGCCGCCTTAGCACGCTGATAGCGACTGTACTGT
1292-80	80	30	AATTGGAGGACAAGTCTGGTGCCAGCACCC
1293-80	80	33	AGGGTCGCTGGTTCGTTTCCGGCCGGAAGGACT
1294-80	80	28	GAGGGCGTGGGTTCCCCCCACTCTCATC
1295-80	80	24	ATTTCAACGGCCAGAACCAGCCCT
1296-80	80	31	TGTTCTTTCTCGATTCCCTGAATGGTGGTGC
1297-80	80	48	AGGTCGTGATCTCCCTTGGAGGCGTGGGTTCCCCCCACTCTTGTCACC
1298-80	80	40	ATTACTCAGCGGAGGAAAAGAAAACAACCGTGATTCTCTC
1299-79	79	25	GAGTTGTCAGTCCATTTGGATTGTC
1300-79	79	36	ACGCGAGAGATCGCGGGTTCATTCCCCGCCCGTCGT
1301-79	79	26	AAAAGGTTGCGGGTTCGGGTCCCGCC
1302-79	79	36	GTCGCGCGGGTGACCCGGGTTCATTTCCCGGCCGGG
1303-79	79	135	CGTAGGCACTTGAATTTCTGGACGACCATAGAGCATTGGAACCACCTGATCCCATCCCGAACTCAGTAGTGAAACGATGCATCGCCGATGGTAGTGTGGGGTTTCCCCATGTGAGAGTAGGTCATCGTCAAGATT
1304-79	79	38	ACCCGCTAGACCCGGGTTCGATCCCCGGCATCGGAACC
1305-79	79	34	AGACCTGAGTGTGGCAGGACTACCCGCCGAACTT
1306-79	79	23	AGTTGGACGGTGGCCATGGAAGT
1307-79	79	46	ATGAGATTCCCTCTGTCCCGAGTTACTATCTAGCGAAACGACAGTC
1308-79	79	21	AGGTGATCGGACAGGCGGTGT
1309-79	79	33	AAAGACAATGGAAGTACCTCCATTTCAACGGCC
1310-79	79	71	CGCGTGATGCACAGCTGTTTGACCATCAGATGCCCTCATGAGGACACCCAAAACACAGACCTGCACTGATG
1311-79	79	30	AGTGGATAGAACAAGCGGCTCTCACCCGCT
1312-79	79	29	TCTCTGCGGGATTCCTTTGTAATTGCACA
1313-79	79	28	AGGTGGGAGGCTTTGAAGTTGGAACGCT
1314-79	79	37	AATTGCAGAATCATTCAATTACCGAATCTTTGAACGC
1315-78	78	24	AGTATAGTGGTTAGTATACCCGCC
1316-78	78	33	GGTCCTATAGTGTAGTGGTTATCACTTCGGACT
1317-78	78	33	CGTGGGTTGCGTTGGAGTGTGCCTGTTTGGACC
1318-78	78	33	TCCGATGTAGTATAACGGTTAGAACACCTGGCT
1319-78	78	44	CTTCTGGCTAACCTTGAGTCCTTGTGGCTCTTGGCGAACCGGGA
1320-78	78	34	CACGCGGGTGACCCGGGTTCATTTCCCGGCCGGG
1321-78	78	30	GATGTCGGCTCTTCCTAACCTAGCGCCGCA
1322-78	78	29	AACCCTGGTTCGTGTCCAGGTAGGAGTGC
1323-78	78	120	TTCTTGACGACCATAGAGCATTGGAACCACCTGATCCCATCCCGAACTCAGTAGTGAAACGATGCATCGCCGATGGTAGTGTGGGGTTTCCCCATGTGAGAGTAGGTCATCGTCACGATT
1324-78	78	27	ACAGTGTAGCGGTTATCACCTCGGACT
1325-78	78	33	ACCTTCCCGAGGCGTCGTAACCCGGCGTCTCAC
1326-78	78	33	GGGGGCTTAGCTCAGTGGAGAGCATTGGATTCC
1327-78	78	43	ATCGCACGGTGGTTCTCGGCTGAACGCCTCTAAGCCAGAAGCC
1328-78	78	53	TTCTCGGTAGTATAGTGGTTAGTATACCCGCCTGTCACGCGGGTGACCCGGGT
1329-78	78	85	ATCGTTTTGTTAGGAAAGTGAAGGTGTGTCGGCGGCAGCTGCTTTCGGGTAGCTGTTCGACTGGCCATAACTGAAAAGGGGCAAC
1330-78	78	29	ATAGGTTTGTGATGCATCCAAGTGGTGTA
1331-78	78	33	AATTACCACAGGGATAACTGGCTTGTGGCGGCC
1332-78	78	31	GGAGGTCAGGGGTTCGATCCCCCTAGCGGCC
1333-78	78	32	ACGCGGGAGGCCCGGGTTCGTTTCCCGGACTG
1334-78	78	32	ATAGTGGATAGAACAAGCGGCTCTCACCCGCT
1335-78	78	20	GAAGGTTGTGGGTTCCCCCC
1336-77	77	29	ATCGCACGGTGGTTCTCGGCTGAACGCCT
1337-77	77	68	TTCTCGGTAGTATAGTGGTTAGTATACCCGCCTGTCACGCGGGTGACCCGGGTTCATTTCCCGGCCGG
1338-77	77	34	ACACACCGCCCGTCGTTGTTTCCGATGATGGTGC
1339-77	77	33	CTCGGTAGTATAGTGGTTAGTATACCCGCCTGT
1340-77	77	33	GAGACTGCGAAAGCAAGGCCAGCGATCCTTTGC
1341-77	77	26	AATGTTCTGGGCGACACGCGCACTAC
1342-77	77	58	CGCGGGCCCCGCTCTTTTTTATTACGTTTCCTTCGGGGGGCGTGACTCGTGGGTACCC
1343-77	77	40	TGTCGGCGGCAGCTGCTTTCGGGTAGCTGTTCGACTGGCC
1344-77	77	39	AGCAAACTCATCGGCGGGTTTTACCCAACGGTGGGCCGC
1345-77	77	31	ACACGAGTTGTTCGGAAACTGAGCACAACGT
1346-77	77	30	GTCGCGATGGATGACTTGGCTTCCTATTTC
1347-77	77	30	TCGGTAGTATAGTGGTTAGTATACCCGCCT
1348-77	77	22	AGTGGATAGAACAAGCGGCTCT
1349-77	77	37	TGTCGCGCGGGTGACCCGGGTTCATTTCCCGGCCGGG
1350-77	77	25	AGTGTAGTGGTTATCACTTCGGACT
1351-76	76	23	AGAGTTGTCAGTCCATTTGGATT
1352-76	76	24	AGGTGTGATTTCACGCGAAGGTTC
1353-76	76	26	ATTCTTCAAGGATACCTTCCTCAATC
1354-76	76	24	ATCACCTCGAACTCTGAATCCGAT
1355-76	76	40	TTACGTCCCTCTCCAAACGAGAGAACATGCATGGGCTGGC
1356-76	76	31	CTCGGTAGTATAGTGGTTAGTATACCCGCCT
1357-76	76	36	TCCGATGTAGTATAACGGTTAGAACACCTGGCTTTC
1358-76	76	25	ATTGTGTCATCCCCGTGCATGCCAT
1359-76	76	135	CGTAGGCACGTGAAGTTCTTGACGACCATAGAGCATTGGAACCACCTGATCCCATCCCGAACTCAGTAGTGAAACGATGCATCGCCGATGGTAGTGTGGGGTTTCCCCATGTGAGAGTAGGTCATCGTCAAGATT
1360-76	76	51	AGCAAAGATCTAACGGAGATATACTCAACATGCAACGTTGGATACTGGAGC
1361-76	76	27	GCGCAGTTGGTCTAGTGGAGAATTCTC
1362-76	76	40	ATTTGTCTGCCAAAGTTAAATACAGAGTAGGAAGACCGAT
1363-76	76	33	GTGTCGGCGGCAGCTGCTTTCGGGTAGCTGTTC
1364-75	75	23	AAAGGGTGTTGGTGGATATGGAC
1365-75	75	120	TTCTTGACGACCATAGAGCATTGGAACCACCTGATCCCATCCCGAACTCAGTAGTGAAACGATGCATCGCCGATGGTAGTGTGGGGGTTCCCCATGTGAGAGTAGGTCATCGTCCAGATT
1366-75	75	24	TGCAAGGCCGGAAAGAAAAGAATT
1367-75	75	30	ACGCGGGTGACCCGGGTTCATTTCCCGGCC
1368-75	75	58	AGTATAGGTGGAAGCGCAAGCGCAAATGAAATACCACCACTCGGAACGTTGCTTCACT
1369-75	75	71	TTCTCGGTAGTATAGTGGTTAGTATACCCGCCTGTCGCGCGGGTGACCCGGGTTCAATTCCCGGCCGGGAA
1370-75	75	34	TTTCTCGGTAGTATAGTGGTTAGTATACCCGCCT
1371-75	75	31	GAGGGTTGCAGGTTCGGGTCCTGCAGGGGTC
1372-75	75	62	ACGCATGTCATGCATGCCAGGGGGCGTCCGTGATTTTTTACTGTGACTAAAGAAGCGTGACT
1373-75	75	29	CGCGGGTGACCCGGGTTCATTTCCCGGCC
1374-75	75	83	AGTGTCCTCTCGCATGCAGCCGTTCTTCAGATGTTGTTTTGGCGCTCGCCGCCTTAGCACGCTGATAGCGACTGTACTGTCGT
1375-75	75	29	CGTCCCGTCCATGTCGGATTTGGTGACCC
1376-75	75	31	AGTACGAGAGGAACTCCCATGCCGTGCCTCT
1377-75	75	31	GAATGGTGGTGCATGGCCGCTTTTGGTCGGT
1378-75	75	27	ATTTAGGTAGTGCCTCAAGTATTACCT
1379-75	75	29	CCCATCGCAACCTCGGTTCGGTGTGTGGC
1380-75	75	33	TTCTCGGTAGTATAGTGTTTAGTATACCCGCCT
1381-75	75	36	ACGGAAGGCCTAGGGTTCGTTCCCCTACTCGTCCAC
1382-75	75	24	ATCACCTCGGACTCTGAATCCGAC
1383-75	75	58	TTGAGGGGTTTAGTGCGTCCGGTACGAGCTCCGGTTCGTCCGGCCGTAACGCCTTTTC
1384-75	75	68	CGGGAAAGGGTGGTGTGCTTTTTTCTGCGTGCGTCTTCACGGGCGTCGCGCGGGCCCCGCTCTTTTTT
1385-75	75	31	GAAATACCACCACTCGGAACGTTGCTTCACT
1386-75	75	37	AGTAAAACCAATGCCTTCACTGGCAGTAACACCCAGC
1387-74	74	23	GAAAAGCACTTTGGAAAGAGAGT
1388-74	74	30	AAGACTTTGGATTGAGGCTCCAATCCTTTC
1389-74	74	63	AGTTCGGGGGAGAACGTACTGGGGCGTCAGAGGTGAAATTCTTAGACCGCACCAAGACGAACT
1390-74	74	21	GTCTGTGAAGGCTACCTTCCC
1391-74	74	29	AACCGTGATTCTCTCAGTGAGCGGCGAGC
1392-74	74	54	GGAAGGCCAGTGTCCTCTCGCATGCAGCCGTTCTTCAGATGTTGTTTTGGCGCT
1393-74	74	29	AAGGCGAGCTCAGTGGGAACAGAAATCTC
1394-74	74	30	GAATGTCAACGTGACGAGATTCACCGACGC
1395-74	74	22	ATCTAAGCGGGAAACTCGTTTC
1396-74	74	49	AGTGAGCGGCGAGCGAAGAGGGAACGAACTCGTTGCCGAATCGGGTCTT
1397-74	74	28	AAAGGAGCAGCCTCTAGGCTACCGTTTC
1398-74	74	26	AAGGCCAGCGATCCTTTGCGAAGAAT
1399-74	74	29	TAGGTTTGTGATGCATCCAAGTGGTGTAT
1400-74	74	26	AACTGGCTTGTGGCGGCCAAGCGTTC
1401-74	74	41	AGACCGTCGTGAGACAGGTTGGTTTTACCCTACTTAGCTGG
1402-74	74	34	AGGGGTCGTAGGTTCAATCCCTGCAGCTCTCACC
1403-74	74	35	AGAACAAGCGGCTCTCACCCGCTAGACCCGGGTTC
1404-74	74	22	AAGTGGTATCAATTGCAGAATC
1405-74	74	21	CGGATTTGGTGACCCAGGCCC
1406-74	74	76	GGGGCCATAGCTCAGCTGGGAGAGCGCCTGCCTTGCACGCAGGAGGTCAACGGTTCGATCCCGTTTGGCTCCACCA
1407-73	73	33	ATTGACCCGGGTTCGATTCCCGGGCGGCGCACC
1408-73	73	34	GGTGAGATGGTCGAGTGGTCTAAGACATTGGATT
1409-73	73	25	AATGAGATTCCCTCTGTCCCGAGTT
1410-73	73	31	TCTCCGGCTTTGCTGGGGCTTGGGCCTTTTT
1411-73	73	72	TTCTCGGTAGTATAGTGGTTAGTATACCCGCCTGTCGCGCGGGTGACCCGGGTTCATTTCCCGGCCGGGAAG
1412-73	73	34	AGAGGGTTGCAGGTTCGAATCCTGTCACGGATGC
1413-73	73	32	ACCGACCGGCCCTCCGTGGGTTGCGTTGGAGT
1414-73	73	43	ATCTCCGGCTTTGCTGGGGCTTGGGCCTTTTTACTTCTCGCGT
1415-73	73	49	AGGCTCCGTTAGTACTGAGGTCAGTGATGACTCGGGAACCCGGAGTGCC
1416-73	73	20	TGTGCGGCGACATCTGAGGT
1417-73	73	77	CGGGGCGTAGCGCAGTCCGGTAGCGCACTAGCATGGGGTGCTAGGGGTCGAGTGTTCGAATCACTCCGTCCCGACCA
1418-73	73	33	GCTTGGCTGTGTGTCGGTGTGACCCGCACCCCT
1419-73	73	42	AGGATGAGGATTGACAGATTGAGTGTTCTTTCTCGATTCCCT
1420-73	73	41	ACTTCTACGGAGGGCAGCAGGCGCGCAAATTGCCCAATGTC
1421-73	73	38	CCTGGCGAGCGGTGGGTAGTACTTGGTACGCTCATCAC
1422-73	73	37	AAAGAAGCGTGACTAAAGCAGTCATTTGACTTGAATT
1423-73	73	23	GAAAGCTTTGAGGTTACAGTCTC
1424-73	73	64	AAGCGGACGTCGGGTCGTTCTTGGGCCTGGCGAGCGGTGGGTAGTACTTGGTACGCTCATCACC
1425-73	73	40	GTCGCGCGGGTGACCCGGGTTCATTTCCCGGCCGGGAAGC
1426-73	73	34	ATCAAACTGTGCCGATTACGTCCCTGCCATTTGT
1427-73	73	22	GGTCGTGATCTCCCTTGGAGGC
1428-73	73	20	ATCGGAGCGAAAGACTCATC
1429-73	73	43	AGATTCCCTCTGTCCCGAGTTACTATCTAGCGAAACGACAGTC
1430-73	73	27	GGGAGGCCCGGGTTCGTTTCCCGGACT
1431-72	72	23	ATCGAAGTTTCCCTCAGGATAGC
1432-72	72	50	GTCGGATTTGGTGACCCAGGCCCTTGCAGCCCGTGAACATTCAAAGAAAC
1433-72	72	29	ATAGTGTAGCGGTTATCACCTCGGACTCT
1434-72	72	33	TTCTCGGTAGTATAGTGGTTAGTATCCCCGCCT
1435-72	72	29	CCGTCCGATTTGTGAAGTTAAGCACTCAC
1436-72	72	32	CTCGGTAGTATAGTGGTTAGTATACCCGCCTG
1437-72	72	23	CGGCCCCCCTCCCCAGCCCCCAC
1438-72	72	40	GTGATCTCCCTTGGAGGCGTGGGTTCCCCCCACTCTTGTC
1439-72	72	27	AAGCGGGTGACCCGGGTTCCTCCCGGC
1440-72	72	32	AATCCTCCCACGGTGAGCTTTCTTTTCACCAT
1441-72	72	40	GACCCCGTCATTTCGCCTGCACCTGTGCTGTCCGAGAGAG
1442-72	72	40	AATTCCAGCTCCAAAAGCGTATATTAATGCTGTTGCTGTT
1443-72	72	41	AGCGCAAATGAAATACCACCACTCGGAACGTTGCTTCACTT
1444-72	72	31	ACAACTCACCAACCGAATCCACCGGCCCCGA
1445-72	72	23	AGCTCGTGATCTCCCTTGGAGGC
1446-72	72	32	GGTAAGACGGAGGTCAGGGGTTCGATCCCCCT
1447-72	72	32	CACGGGAAAGGGTGGTGTGCTTTTTTCTGCGT
1448-72	72	21	GAGTTTGACTCCAGTCTGGCT
1449-72	72	37	AGTGATCCGGTGGTTCTGTATGGAAGGGCCATCGCTC
1450-72	72	32	AACCGAATCCACCGGCCCCGAAAATGGATGAC
1451-72	72	22	GGCCAAGCGTTCATAGCGACGT
1452-71	71	49	GTGAGGGAAGTATGGGGTAGTACGAGAGGAACTCCCATGCCGTGCCTCT
1453-71	71	46	GAACTCGTTGCCGAATCGGGTCTTACAAGGCCTTGAGTTGTGGCAC
1454-71	71	39	CCGCTGATGAGGACCCACTTACGACGGTCTTATGACACA
1455-71	71	120	TTCTTGACGACAATAGAGCATTGGAACCACCTGATCCCATCCCGAACTCAGTAGTGAAACGATGCATCGCCGATGGTAGTGTGGGGTTTCCCCATGTGAGAGTAGGTCATCGTCAAGATT
1456-71	71	38	GAATCCGATAACCCTGGTTCGAGTCCAGGTAGGAGTGC
1457-71	71	29	AGCTGGTGATGGCCGTGTAGTGGACTGCC
1458-71	71	24	TTCTTCTCTGCGGGATTCCTTTGT
1459-71	71	20	AGACCGCACCAAGACGAACT
1460-71	71	33	AGGGTTCGATTCCGGAGAGGGAGCCTGAGAAAT
1461-71	71	41	CGTGATCTCCCTTGGAGGCGTGGGTTCCCCCCACTCTTGTC
1462-71	71	120	TTCTTGACGACCATAGAGCATTGGAACCACCTGATCCCATCCCGAACTCAGTAGTGAAACGATGCATCGCCGATGGTAGTGTGGGGTTTCCCCATGTGAGAGTAGGTCATCGTCAAGATA
1463-71	71	39	AACACCGACCGGCCCTCCGTGGGTTGCGTTGGAGTGTGC
1464-71	71	31	GGCTAGGACCGGAGATGGGATGTCTTTGGCA
1465-71	71	43	AGGTGTGATTTCACGCGAAGGTTCGTACCCTTCCGTTTGCGCC
1466-71	71	32	AACGACCGTCGATGATTACATGCGATGCAAGT
1467-71	71	29	GCGCAGTTGGTCTAGTGGAGAATTCTCGC
1468-71	71	24	AAAACCAATGCCTTCACTGGCAGT
1469-71	71	20	ACGGTGGTTCTCGGCTGAAC
1470-71	71	23	GGCCTCTAGGAATGAAGGAGGGT
1471-71	71	26	AAAACGATGAGGCAGCGAAAAGAAAT
1472-71	71	21	GGGGAGTTTGGCTGGGGCGGC
1473-70	70	20	AGTGTAGCGGTTATCACCTC
1474-70	70	40	AACACGGGGAACTTTACCAGATCCGGACAGGATGAGGATT
1475-70	70	41	ATCTGCCAGATGGGGAGTTTGGCTGGGGCGGCATATCTGTT
1476-70	70	23	CCACGGTGAGCTTTCTTTTCACC
1477-70	70	69	ATTTCGTGGTTGGTGCAGGAGTGGCGAAATTCAAGCGCAAAGCAAACCCGTTGCTGAATACAACCCTTC
1478-70	70	24	CTCGTCTGTTCCGCACTTGATAAG
1479-70	70	35	ACGCGGGAGGCCCGGGTTCGTTTCCCGGACTGCAC
1480-70	70	49	AAGTCAGAGAAAACCGGAAGGCCAGTGTCCTCTCGCATGCAGCCGTTCT
1481-70	70	30	AGTCGATGGGAAATTGGTTAATATTCCAAT
1482-70	70	38	TGTCGCGCGGGTGACCCGGGTTCATTTCCCGGCCGGGA
1483-70	70	35	ACGCGGGAGGCCCGGGTTCGGTTCCCGGACTGCGC
1484-70	70	32	CGCCGCCTTAGCACGCTGATAGCGACTGTACT
1485-70	70	36	TGCGGTAGGTATTGGGATCGTTACCCAACTTCTCCA
1486-70	70	36	ATGCCTCAGAATCACTGCATTTGCAGGAATCTGCGC
1487-70	70	30	CTGAATGGTGGTGCATGGCCGCTTTTGGTC
1488-70	70	63	ATATCTGTTACACGACAACGCAGGTGTCCTAAGGCGAGCTCAGTGGGAACAGAAATCTCACGT
1489-70	70	25	TTTGTGATGCATCCAAGTGGTGTAT
1490-69	69	53	AACGATTTCCAGTACGAATCGAGACTGCGAAAGCAAGGCCAGCGATCCTTTGC
1491-69	69	35	TTCTCGGTAATATAGTGGTTAGTATACCCGCCTGT
1492-69	69	35	ACCCGCTAGACCCGGGTTCGGTCCCCGGCATCGGA
1493-69	69	24	ATCACCTCGGACTCTGAATCCGAA
1494-69	69	21	GCCTCGGACTCTGAATCCGAT
1495-69	69	46	ATCATCCCTGTTGGTGCCGTGCCAGGACCGTATGACTCCAAGAGCT
1496-69	69	22	ACGCGAAGGTTCGAACCCTTCC
1497-69	69	36	ATGCAGCCGTTCTTCAGATGTTGTTTTGGCGCTCGC
1498-69	69	29	AACCCTGGTTCGAGTCCAGGTAGGAGTGC
1499-69	69	35	GGCGAGCGGTGGGTAGTACTTGGTACGCTCATCAC
1500-69	69	21	ACGGGGAACTTTACCAGATCC
1501-69	69	52	AAAACGATGAGGCAGCGAAAAGAAATAGAGTTGTCAGTCCATTTGGATTGTC
1502-69	69	34	CCAGGAGATCCGGGTTCGATTCCCGGTATCGGAG
1503-69	69	34	CGTGGGTTGCGTTGGAGTGTGCCTGTTTGGACCC
1504-69	69	27	ATTACGTCCCTCTCCAAACGAGAGAAC
1505-69	69	32	TGGGGTTTGTCGAACGGCAAGTGCCCCGAAGC
1506-69	69	42	ATTACGTTTCCTTCGGGGGGCGTGACTCGTGGGTACCCAACC
1507-69	69	32	TTCTCGGTAGTATAGTGGTTAGTATACCCGCA
1508-69	69	35	AAGGCTTTGGACTTCTAATCCAAAGATTGCGGGTT
1509-69	69	29	TCCGATGCGGTATAGTGGATAGAACAAGC
1510-69	69	73	TTCTCGGTAGTATAGTGGTTAGTATACCCGCCTGTCGCGCGGGTGACCCGGGGTCATTTCCCGGCCGGGAAGC
1511-69	69	38	GACTCCAGTCTGGCTCTGTGCGGCGACATCTGAGGTGT
1512-69	69	37	GGCTCTGAATACCCGGGTCCGATTCCCGGTTTCCCCT
1513-68	68	42	AGCACCGTTGCGGAACACGACCCATTGATCTATCGGCGGACT
1514-68	68	20	GTCATCACACCCAAGTGGTT
1515-68	68	67	TTCTCGGTAGTATAGTGGTTAGTATACCCGCCTGTCGCGGGTGACCCGGGTTCATTTCCCGGCCGGG
1516-68	68	23	AGGAAATATGAACAAATCATACC
1517-68	68	44	ATATCCCGTCCGATTTGTGAAGTTAAGCACTCACAGGCTCCGTT
1518-68	68	32	GGAAGGCCTAGGGTTCGATCCCCTACTCGTCC
1519-68	68	38	GGACGTCGGGTCGTTCTTGGGCCTGGCGAGCGGTGGGT
1520-68	68	28	GGATCCGAAGGTTGTGGGTTCGCCCCCC
1521-68	68	37	CAAATCCAGGGGTCGTAGGTTCAATCCCTGCAGCTCT
1522-68	68	52	ATCGTGAGGGAAGTATGGGGTAGTACGAGAGGAACTCCCATGCCGTGCCTCG
1523-68	68	71	AAGTTCGCAAGAAGCATTGGCTCTGAGGGCAAAGTCAGAGAAAACCGGAAGGCCAGTGTCCTCTCGCATGC
1524-68	68	41	TTCAGATGTTGTTTTGGCGCTCGCCGCCTTAGCACGCTGAT
1525-68	68	68	TTCTCGGTAGTATAGTGGTTAGTATACCCGCCTGTCGCGCGGGTGACCCGGGTTCATTTCCCGGCCGG
1526-68	68	20	GTCGCGGGTGACCCGGGTTC
1527-68	68	31	ATGTCATGCATGCCAGGGGGCGTCCGTGATT
1528-68	68	23	ACCCGGCGTCTCACTCTGGCACG
1529-68	68	44	AGGTTCCAATCCTTTCGAGGGCGTGGGTTCCCCCCACTCTCATC
1530-68	68	77	GAAAGGGAGATGCAAAATGCATCTGTGGTGTGCACACGTCAAATCCGTTTGATTTGCCCAACACCGACCGGCCCTCC
1531-68	68	30	GAGTTGTCAGTCCATTTGGATTGTCATTTC
1532-68	68	34	TCGCGGGTGACCCGGGTTCATTTCCCGGCCGGGA
1533-68	68	28	GCGATGGTCGTCTAGTGGTTAGGACATT
1534-67	67	38	AAGTGCTTTCCCATCGCAACCTCGGTTCGGTGTGTGGC
1535-67	67	35	TTCTCGGTAGTATAGTGGTTAGTATACCCGCCTAT
1536-67	67	32	AACTGAAAAGGGGCAACAGAGAACCTGGGATT
1537-67	67	79	AACTCACCAACCGAATCCACCGGCCCCGAAAATGGATGACGCTTAAGCCCAATTAGTGATTGCCCATTATTCCTTTGGT
1538-67	67	48	GAGGGGCATTTACGTCCCGAGGCGCTGAACCTTGAGGCCTGAAATTTC
1539-67	67	120	TTCTTGACGACCATAGAGCATTGGAACCACCTGATCCCATCCCGAACTCAGTAGTGAAACGATGCATCGCCGATGGTAGTGTGGGGTTTCCCCATGTGAGAGTAAGTCATCGTCAAGATT
1540-67	67	54	AGGTTTGTTCCTGGTCGTCCCGTCCATGTCGGATTTGGTGACCCAGGCCCTTGC
1541-67	67	25	AGGTTCAATCCCTGCAGCTCTCACC
1542-67	67	34	AGGATGAGGATTGACAGATTGAGTGTTCTTTCTC
1543-67	67	35	GGCAAGATGGTCGAGTGGTCTAAGACTTCACGTTC
1544-67	67	40	AACGATTTCCAGTACGAATCGAGACTGCGAAAGCAAGGCC
1545-67	67	28	AGACTTCGTATCTGAGGGTTGCAGGTTC
1546-67	67	56	ATAGGTGGAAGCGCAAGCGCAAATGAAATACCACCACTCGGAACGTTGCTTCACTT
1547-67	67	42	GTGATTCTCTCAGTGAGCGGCGAGCGAAGAGGGAACGAACTC
1548-67	67	21	AGTGGTTAGGACATTCGCCTC
1549-67	67	37	AAATTGCCAACTCAGAACTGCTTACGGCGGGGAATCC
1550-67	67	34	GACGGAGGTCAGGGGTTCGATCCCCCTAGCGGCC
1551-67	67	24	ATCCCCTCGGACTCTGAATCCGAT
1552-67	67	24	ATCACCTCGGACTCTGAATTCGAT
1553-67	67	30	ACGGAAGGCCTAGGGTTCGTTCCCCTACTC
1554-67	67	25	GAGGGCGTGGGTTCCCCCCACTCTC
1555-67	67	25	AGGCTACCGTTTCGGCTTTTGTTGG
1556-67	67	36	AAGCGGGTGACCCGGGTTCCTCCCGGCAATTGCACC
1557-67	67	31	GTTTGGTTGATTCCGTCAACGGACGAGATCC
1558-67	67	35	GATTTGTTTGGTTGATTCCGTCAACGGACGAGATC
1559-67	67	34	GAAATTTTGGGCAACAGCAGGTCTGTGATGCTCC
1560-67	67	37	GACAGTTGGACGGTGGCCATGGAAGTCGGCATCCGCT
1561-67	67	29	AGTAGCTGGTTCACATCGAAGTTTCCCTC
1562-66	66	37	GGACTTGAAGGGCTAAGCGGGGAAAGAAGACCCTGTT
1563-66	66	22	CGAATTCTTCTCTGCGGGATTC
1564-66	66	24	ATCACCTCGGACTCTGAATCCAAT
1565-66	66	28	GGTATAGTGGATAGAACAAGCGGCTCTC
1566-66	66	34	CATGCAGCCGTTCTTCAGATGTTGTTTTGGCGCT
1567-66	66	22	AGGTGATCGGACAGGCGGTGTT
1568-66	66	22	GATGGTACCCTCCCAAGGTATT
1569-66	66	41	ATCGATCCTTTAGACCTTCGGAGTTTGAAGCTAGAGGTGTC
1570-66	66	31	GAGGGTTGCAGGTTCGTGTCCTGCAGGGGTC
1571-66	66	32	CGGATCCGAAGGTTGTGGGTTCGCCCCCCATC
1572-66	66	29	ATCCGAAGGTTGTGGGTTCGCCCCCCATC
1573-66	66	52	TTCTCGGTAGTATAGTGGTTAGTATACCCGCCTGTCGCGCGGGTGACCCGGG
1574-66	66	30	GAGAGATCGCGGGTTCATTCCCCGCCCGTC
1575-65	65	23	AAGCGGGGAAAGAAGACCCTGTT
1576-65	65	43	CTGAACGACTCTCGGCAACGGATATCTCGGCTCTTGCATCGAT
1577-65	65	53	GCTCCTATAGTGTAGCGGTTATCACCTCGGACTCTGAATCCGATAACCCTGGT
1578-65	65	22	TCTTCTCTGCGGGATTCCTTTG
1579-65	65	38	TACGGAAGGCCTAGGGTTCGATCCCCTACTCGTCCACC
1580-65	65	36	TCTGCTTGGCTGTGTGTCGGTGTGACCCGCACCCCT
1581-65	65	27	ACGTCCCGAGGCGCTGAACCTTGAGGC
1582-65	65	36	CGCGGGTGACCCGGGTTCATTTCCCGGCCGGGAAGC
1583-65	65	52	GTCGGCTCTTCCTAACCTAGCGCCGCAGAAGACGCTAAGGGTTGGATTGTTC
1584-65	65	26	AGCTCAGTGGTAGAGCATTGGATTCC
1585-65	65	69	TTCTCGGTAGTATAGTGGTTAGTATACCCGCCTGTCGCGGGTGACCCGGGTTCATTTCCCGGCCGGGAA
1586-65	65	44	ACTGAGGTCAGTGATGACTCGGGAACCCTGAGTGCCGTACTCTT
1587-65	65	21	GATCTGGTTGATTCTGCCAGG
1588-65	65	36	ATTGGTATGCGAAACTTCCGGAACCCGTCTTCCGGC
1589-65	65	20	AGCCAAATGCCTCGTCTTCC
1590-65	65	120	TTCTTGACGACCATAGAGCATTGGAACCACCTGATCCCATCCCGAGCTCAGTAGTGAAACGATGCATCGCCGATGGTAGTGTGGGGTTTCCCCATGTGAGAGTAGGTCATCGTCAAGATT
1591-65	65	90	AACGTGTCGCGATGGATGACTTGGCTTCCTATTTCGTTGAAGAACGCAGTAAAGTGCGATAAGTGGTATCAATTGCAGAATCATTCAATT
1592-65	65	74	TTCTCGGTAGTATAGTGGTTAGTATACCCGCCTGTCACGCGGGTGACCCGGGTTCATTTCCCGGCCGGGAAGCC
1593-65	65	61	AGGTGGAAGCGCAAGCGCAAATGAAATACCACCACTCGGAACGTTGCTTCACTTATCGAAT
1594-65	65	29	AGAAGTATTGTGCGGTAAAGCAAATGATT
1595-65	65	26	TGTCGCGATGGATGACTTGGCTTCCT
1596-65	65	33	TTCTGGGTAGTATAGTGGTTAGTATCCCCGCCT
1597-65	65	38	ACACGCGAGAGATCGCGGGTTCAATCCCCGCCCGTCGT
1598-64	64	31	AGAGAAAACCGGAAGGCCAGTGTCCTCTCGC
1599-64	64	58	GGTTATCACCTCGGACTCTGAATCCGATAACCCTGGTTCGAGTCCAGGTAGGAGTGCC
1600-64	64	24	ACGCCATGCAGAAGAGGGCTTATC
1601-64	64	67	CCGTGCGCTTACAATCCGTCAGAGCCTGCGCACCCTTGAGGTTGTGGGTGATGGCGTGCCTTTTGAA
1602-64	64	38	GGAGCGGGGGCTCAAGATTGAAAAATGCAGCTCTCCCT
1603-64	64	40	GAAGTGCAAGAATTTTGGGTCTTGGTGAAATGAGCGGAGT
1604-64	64	37	ACACACCGCCCGTCGTTGTTTCCGATGATGGTGCAAT
1605-64	64	33	TTCTCGGTAGTATAGTGGCTAGTATACCCGCCT
1606-64	64	36	AGAGGCATTGGTGTTCTTAGAATATCGACCTATTCT
1607-64	64	34	ACCCAGGAGATCCGGGTTCGTTTCCCGGTATCGG
1608-64	64	56	TGTCGTCTGTGAAGGCTACCTTCCCGAGGCGTCGTAACCCGGCGTCTCACTCTGGC
1609-64	64	34	GTCGCGCGGGTGACCCGGGTTCATTTCCCGGCCG
1610-64	64	46	AAGACTGGAGCTTGCTCCCTCGAAGGCGCCAAGTATATTCATGATC
1611-64	64	45	ACCGTGAGGGAAAGGCGAAAAGAACCCCTGTGAGGGGAGTGAAAT
1612-64	64	29	TGAAGGGCTAAGCGGGGAAAGAAGACCCT
1613-64	64	43	ATTACTCAGCGGAGGAAAAGAAAACAACCGTGATTCTCTCAGT
1614-64	64	37	GCTCTGAATACCCGGGTCCGTTTCCCGGTTTCCCCTC
1615-64	64	21	ATCAGCTGGTGATGGCCGTGT
1616-64	64	32	CTCGCGGGTGACCCGGGTTCATTTCCCGGCCG
1617-63	63	23	TTGTCAGTCCATTTGGATTGTCA
1618-63	63	49	AATTGCACAAGGTGAAATTTTGGGCAACAGCAGGTCTGTGATGCTCCTC
1619-63	63	22	ATGCAGCCGTTCTTCAGATGTT
1620-63	63	41	ATCGCAACCTCGGTTCGGTGTGTGGCGCCTTTGAGGGGTTT
1621-63	63	22	CGCTTTTTGATCCTTCGATGTC
1622-63	63	39	AATCCTTTCGAGGGCGTGGGTTCAAACCCCACTCTCATC
1623-63	63	46	AGACCGTCGTGAGACAGGTTGGTTTTACCCTACTTAGCTGGAAATT
1624-63	63	73	TTCTCGGTAGTATAGTGGTTAGTATACCCGCCTGTCACGCGGGTGACCCGGGTTCATTTCCCGGCCGGGCAGC
1625-63	63	21	GTTGCAGGTTCGAATCCTGTC
1626-63	63	49	AGTCAAGGGAACGGACTTGAAGGGCTAAGCGGGGAAAGAAGACCCTGTT
1627-63	63	70	CGCATGCAGCCGTTCTTCAGATGTTGTTTTGGCGCTCGCCGCCTTAGCACGCTGATAGCGACTGTACTGT
1628-63	63	21	GTGTGGCGCCTTTGAGGGGTT
1629-63	63	28	AACGTGTCGCGATGGATGACTTGGCTTC
1630-63	63	23	ATTGTGTCATCCCCGTGCATGCC
1631-63	63	34	TGCGGTAGGTATTGGGATCGTACCCAACTTCTCC
1632-63	63	24	GGTTAGGACATTCGCCTCACACGC
1633-63	63	22	TCGTGATCTCCCTTGGAGGCGT
1634-63	63	30	AGTACGAATCGAGACTGCGAAAGCAAGGCC
1635-63	63	61	AAGCACTCACAGGCTCAGTTAGTACTGAGGTCAGTGATGACTCGGGAACCCTGAGTGCCGT
1636-63	63	34	ATTGAGCCATAAACCTGAGCGCCTCATGAACTGT
1637-63	63	120	TTCTTGACGACCATAGAGCATTGGAACCACCTGATCCCATCCCGAACTCAGTAGTGAAACGATGCATCGCCGATGGTAGTGTGGGGTTTCCCCATGTGAGAGTAGGTCATCATCAAGATT
1638-62	62	24	GACTGCTCCACTGGGGCGCCGCGC
1639-62	62	25	AGACCCGGGTTCGATCCCCGGCATC
1640-62	62	43	GCCATTGACGGAACTGATCTGGACTTGGCCGGACTGGTTGGGG
1641-62	62	20	GTTTCCGGCCGGAAGGACCA
1642-62	62	42	GAGCTGGGTTTAGACCGTCGTGAGACAGGTTGGTTTTACCCT
1643-62	62	51	ATCTGCCAGATGGGGAGTTTGGCTGGGGCGGCATATCTGTTACACGACAAC
1644-62	62	34	GCTGAACCTTGAGGCCTGAAATTTCATGCTCAGG
1645-62	62	30	GGGTGACCCGGGTTCATTTCCCGGCCGGGA
1646-62	62	61	AGCATCGGGTTAGTAAGTATACGGGCGTAAGCAATGAAACCTGTAGAACACTTAACTTGGT
1647-62	62	52	TTCGTGAGGGAAGTATGGGGTAGTACGAGAGGAACTCCCATGCCGTGCCTCT
1648-62	62	83	CACACGACTCTCGGCAACGGATATCTCGGCTCTCGCATCGATGAAGAACGTAGCGAAATGCGATACCTGGTGTGAATTGCAGA
1649-62	62	21	CGTCGGCCCTTGCTCCCTCAC
1650-62	62	25	ACTGGGGCGTCAGAGGTGAAATTCT
1651-62	62	31	GGTCGTGGGTTCGGTCCCCACGGAGTGCGCC
1652-62	62	27	CTGTTTGGACCCGAAAGGTGGTGAACT
1653-62	62	38	AGAGGGGTGGCGCGGGCCCGCCGTTGAAGCGAGGGAAC
1654-62	62	50	AAAGTCAGAGAAAACCGGAAGGCCAGTGTCCTCTCGCATGCAGCCGTTCT
1655-62	62	35	ATTACGTTTCCTTCGGGGGGCGTGACTCGTGGGTA
1656-62	62	20	AAAGTGCGATAAGTGGTATC
1657-62	62	36	TTCTCGGCAGTATAGTGGTTAGTATACCCGCCTGTC
1658-62	62	61	AAGCGAGTAGCACTGTTTGGGAATGCAGTGTCAAGTTGGCAGGTATTTGTCTGCCAAAGTT
1659-62	62	68	TCCGATGTAGTATAACGGTTAGAACACCTGGCTTTCACCCAGGAGATCCGGGTTCGATTCCCGGTATC
1660-62	62	59	GATGTCGGCTCTTCCTAACCTAGCGCCGCAGAAGACGCTAAGGGTTGGATTGTTCACCC
1661-62	62	63	ACTTCGGTGGGGCTCGAGGGGCATTTACGTCCCGAGGCGCTGAACCTTGAGGCCTGAAATTTC
1662-62	62	63	AAGAAACACGGGAGTGGTTCCTTTCCTGATTTACGCATGTCATGCATGCCAGGGGGCGTCCGT
1663-62	62	35	AACACCGACCGGCCCTCCGTGGGTTGCGTTGGAGT
1664-61	61	35	ACGCGGGAGGCCCGAGTTCGTTTCCCGGACTGCGC
1665-61	61	20	AATCCCTGCAGCTCTCACCA
1666-61	61	58	GTGGGTTGCGTTGGAGTGTGCCTGTTTGGACCCGAAAGGTGGTGAACTATGCCTGAAC
1667-61	61	31	AGCGGTTATCACCTCGGACTCTGAATCCGAG
1668-61	61	28	CTCTGCGGGATTCCTTTGTAATTGCACA
1669-61	61	36	AACCGAATCCACCGGCCCCGAAAATGGATGACGCTT
1670-61	61	57	CCGTTTGCTTACAAACCGTTGGAGCCTCCTTGTAAGGGTGACAGCGTGCCTTTTGAA
1671-61	61	31	TTCTCGGTAGTATAGTGGTTAGTATGCCCGC
1672-61	61	53	TATCGTGAGGGAAGTATGGGGTAGTACGAGAGGAACTCCCATGCCGTGCCTCT
1673-61	61	120	TTCTTGACGACCATAGAGCATTGGAACCACCTGATCCAATCCCGAACTCAGTAGTGAAACGATGCATCGCCGATGGTAGTGTGGGGTTTCCCCATGTGAGAGTAGGTCATCGTCAAGATT
1674-61	61	78	AATTGTTGGTCTTCAACGAGGAATGCCTAGTAAGCGCGAGTCATCAGCTCGCGTTGACTACGTCCCTGCCCTTTGTAC
1675-61	61	30	AACCCTGGTTCGTGTCCAGGTAGGAGTGCC
1676-61	61	21	GGTGAGATGGTTGAGTGGTCT
1677-61	61	23	ACTGCATTTGCAGGAATCTGCGC
1678-61	61	35	CACCCAGGAGATCCGGGTTCGATTCCCGGTATCGG
1679-61	61	35	TTCTCGGTAGTATAGTGGTTAGTATACCCGCCTCT
1680-61	61	64	AAACGGCGCATGGGAGAAGCTCTATTGTGTCATCCCCGTGCATGCCATATTCTCAGTGTCGAAC
1681-61	61	32	CTTTCGAGGGCGTGGGTTCCCCCCACTCTCAT
1682-61	61	35	CGGGAGGCCCGGGTTCGTTTCCCGGACTGCGCACC
1683-61	61	62	GCCTTTGAGGGGTTTAGTGCGTCCGGTACGAGCTCCGGTTCGTCCGGCCGTAACGCCTTTTC
1684-61	61	25	AAGTATATTCATGATCACAAGACAT
1685-61	61	22	AGGTTCAATCCCTGCAGCTCTC
1686-61	61	33	ATCGCAAACTGATTTCTGCCCAGTGCTCTGAAT
1687-61	61	23	ATGCATGGGCTGGCATGAGCGGC
1688-61	61	21	AGTTTCTGGGGTTTGTCGAAC
1689-61	61	30	AAGACTTTGGATTGAGGTTCCAATCCTTGC
1690-61	61	27	TCGTCTAGTGGTTAGGACATTCGCCTC
1691-61	61	29	GCCTGTTTGGACCCGAAAGGTGGTGAACT
1692-61	61	23	CCCAACTGCAGACCGTACTCATC
1693-61	61	135	TCGTAGGCACTTGAATTTCTTGACGACCATAGAGCATTGGAACCACCTGATCCCATCCCGAACTCAGTAGTGAAACGATGCATCGCCGATGGTAGTGTGGGGTTTCCCCATGTGAGAGTAGGTCATCGTCAAGAT
1694-60	60	33	GGAAGAGCATCTGACTGCGGATCAGAGGGTTGC
1695-60	60	27	ATTGTTGTGAGTTCTGCGCATTAAAGC
1696-60	60	33	TTCTCGGTAGTAGTGGTTAGTATACCCGCCTGT
1697-60	60	42	AGTTGCGATTTCGCGCGCAGGTTCGAATCCTGCTGGTGACGC
1698-60	60	31	ACGGCAAGTGCCCCGAAGCCATCGCACGGTG
1699-60	60	52	AACTGGCTTGTGGCGGCCAAGCGTTCATAGCGACGTCGCTTTTTGATCCTTC
1700-60	60	32	TTCTCGGTAGCATAGTGGTTAGTATACCCGCC
1701-60	60	21	AACCCTGGTTCGTGTCCAGGT
1702-60	60	75	AGAGGCACCAAGTGGGCCTTCTTCGGTAAGCGGAGCAGGCGATGCGGAATGAACCGCTTAGGGATATGTGGCGTC
1703-60	60	43	AGCGAGGGTGACGCGCTGCGTTGACGTGGTGCTCTGCTTGGCT
1704-60	60	36	CGGAAGGCCTAGGGTTCGTTCCCCTACTCGTCCACC
1705-60	60	35	ACGCGGGAGGCCCGGGTTCGTTTCCCGAACTGCGC
1706-60	60	30	GATGTGGTATAGTGGATAGAACAAGCGGCT
1707-60	60	25	AGATGGGGAGTTTGGCTGGGGCGGC
1708-60	60	20	ATGACTCTCTTAAGGTAGCC
1709-60	60	44	ATCGTGAGGGAAGTATGGGGTAGTACGAGAGGAACTCCCATGCC
1710-60	60	35	CGTGCGAAAGCCGGCTTGTTCCGGCGTCTTTTGAC
1711-60	60	28	GGAGGACAAGTCTGGTGCCAGCACCCGC
1712-60	60	52	TTCTCGGTAGTATAGTGGTTAGTATACCCGCCTGTCACGCGGGTGACCCGGG
1713-60	60	32	CCAGGAGATCCGGGTTCGATTCCCGGTATCGG
1714-60	60	27	GGCCTCTTGGCGCAATGGAAGCGCATC
1715-60	60	37	GATCTCCCTTGGAGGCGTGGGTTCCCCCCACTCTTGT
1716-60	60	30	GAAGGGCTAAGCGGGGAAAGAAGACCCTGT
1717-60	60	40	AGGATGAGGATTGACAGATTGAGTGTTCTTTCTCGATTCC
1718-60	60	38	ACCCAGGAGATCCGGGTTCGTTTCCCGGTATCGGAGCC
1719-60	60	25	AGCTACCACTTCTACGGAGGGCAGC
1720-60	60	30	ACTGGGGCGTCAGAGGTGAAATTCTTAGAC
1721-60	60	84	ATGCAACGTTGGATACTGGAGCGGGGAAGGATTTCGTGCCAACGGCACTCGTACACGAGTTGTTCGGAAACTGAGCACAACGTT
1722-59	59	39	AGTGCGTCCGGTACGAGCTCCGGTTCGTCCGGCCGTAAC
1723-59	59	27	TGTGGGCTGTGCAGGTTTGTTCCTGGT
1724-59	59	120	TTCTTGACGACTATAGAGCATTGGAACCACCTGATCCCATCCCGAACTCAGTAGTGAAACGATGCATCGCCGATGGTAGTGTGGGGTTTCCCCATGTGAGAGTAGGTCATCGTCAAGATT
1725-59	59	35	AGTGATGACTCGGGAACCCTGAGTGCCGTACTCCT
1726-59	59	33	CGAACTGTAGAGTTTGATCCTGGCTCAGATTGA
1727-59	59	29	AGACTCACTTGGGACCGAGGATTGCAATT
1728-59	59	60	CCATGTGCATACAATCCGTTGGAGCGCATCCTTGTGATGTGTGACAGCGTGCCTTTTGAA
1729-59	59	44	GCACAAGGTGAAATTTTGGGCAACAGCAGGTCTGTGATGCTCCT
1730-59	59	25	ATCGCACGGTGGTTCTCGGCTGAAC
1731-59	59	61	GAAGGGCTAAGCGGGGAAAGAAGACCCTGTTGAGTTTGACTCCAGTCTGGCTCTGTGCGGC
1732-59	59	26	GTTGACGTGGTGCTCTGCTTGGCTGT
1733-59	59	73	TTCTCGGTAGTATAGTGGTTAGTATACCCGCCTGTCACGCGGGTGACCCGGGCTCATTTCCCGGCCGGGAAGC
1734-59	59	30	AATCTGCCGCAAAAATCTTGCGGTTTCCGC
1735-59	59	35	AGGAGGCCTAGGGTTCAAACCCCTACTCGTCCACC
1736-59	59	31	TGGACGGTGGCCATGGAAGTCGGCATCCGCT
1737-59	59	43	GATTTGTTTGGTTGATTCCGTCAACGGACGAGATCCAAGCTGC
1738-59	59	34	TTCTGGGTAGTATAGTGGTTAGTATACCCGCCTG
1739-59	59	31	ATCTTTTCTATTCGGCCTTTACCGGCCACCC
1740-59	59	22	GAACCTTGAGGCCTGAAATTTC
1741-59	59	22	GAAAAGGGTGTTGGTGGATATG
1742-59	59	47	AACGTGTCGCGATGGATGACTTGGCTTCCTATTTCGTTGAAGAACGC
1743-59	59	21	ATATTCATGATCACAAGACAT
1744-59	59	30	AAGGGCGGAAACAAAACTCTTGGAGAAAGT
1745-59	59	92	GATTCCCTGAATGGTGGTGCATGGCCGCTTTTGGTCGGTGGAGTGATTTGTTTGGTTGATTCCGTCAACGGACGAGATCCAAGCTGCCCAGT
1746-59	59	67	CCGTGCGCTTACAATCCGTCAGAGCCTGCTCACCCTTGAGGTGGTGGGTGATGGCGTGCCTTTTGAA
1747-59	59	36	TTACGGAAGGCCTAGGGTTCGTTCCCCTACTCGTCC
1748-59	59	28	AGGCTACCGTTTCGGCTTTTGTTGGTTT
1749-59	59	25	ATAACGGTTAGAACACCTGGCTTTC
1750-59	59	23	AGGGGTTCATTTCCCCTAGCGGC
1751-59	59	36	ATGTTGGCGATGGAAATGGGGTGCCCCCACCCGTCT
1752-59	59	21	GTGGGTTGCGTTGGAGTGTGC
1753-59	59	41	ATTGTGTCATCCCCGTGCATGCCATATTCTCAGTGTCGAAC
1754-59	59	32	CTTTCGAGGCGTGGGTTCCCCCCACCTCCGTC
1755-58	58	120	TTCTTGACGACCATAGAGCATTGGAACCACCTGATCCCATCCCGAACTCAGTAGTGAAACGATGCATCGCCGATGGTAGTGTGGGGTTTCCCCATGTGAGAGTAGGTCATCGCCAAGATT
1756-58	58	135	CGTAGGCACGTGAATTTCTGGACGACCATAGAGCATTGGAACCACCTGATCCCATCCCGAACTCAGTAGTGAAACGATGCATCGCCGATGGTAGTGTGGGGTTTCCCCATGTGAGAGTAGGTCATCGTCAAGATT
1757-58	58	21	GGAAATGGGGTGCCCCCACCC
1758-58	58	37	TCGTGATCTCCCTTGGAGGCGTGGGTTCCCCCCACTC
1759-58	58	46	AGGATGAGGATTGACAGATTGAGTGTTCTTTCTCGATTCCCTGAAT
1760-58	58	34	ACAGGAGGCCTAGGGTTCATACCCCTACTCGTCC
1761-58	58	22	AGACCGTACTCATCACCGCATC
1762-58	58	120	TTCTTGACGACCATAGAGCATTGGAACCGCCTGATCCCATCCCGAACTCAGTAGTGAAACGATGCATCGCCGATGGTAGTGTGGGGTTTCCCCATGTGAGAGTAGGTCATCGTCAAGATT
1763-58	58	23	GGACGGGGGATGGTGGTGGGGGT
1764-58	58	41	GATTTGTTTGGTTGATTCCGTCAACGGACGAGATCCAAGCT
1765-58	58	120	TTCTTGACGACCATAGAGCATTGGAACCACCTGATCCCATCCCGAACTCAGTAGTGAAGCGATGCATCGCCGATGGTAGTGTGGGGTTTCCCCATGTGAGAGTAGGTCATCGTCAAGATT
1766-58	58	32	AGGGTCGCTGGTTCGATTCCGGCCGGAAGGAC
1767-58	58	87	ATATCGTTTTGTTAGGAAAGTGAAGGTGTGTCGGCGGCAGCTGCTTTCGGGTAGCTGTTCGACTGGCCATAACTGAAAAGGGGCAAC
1768-58	58	20	ATTGGTGTTCTTAGAATATC
1769-58	58	75	CGCGCGATGGAGCAGCCTGGTAGCTCGTTGGGCTCATAACCCAAAGGTCGCAAGTTCAAATCTTGCTCGCGCAAC
1770-58	58	31	ATGACTCGGGAACTCGGAGTGCCGTACTCCT
1771-58	58	51	AGGAAAGTGAAGGTGTGTCGGCGGCAGCTGCTTTCGGGTAGCTGTTCGACT
1772-58	58	44	GATTTGTTTGGTTGATTCCGTCAACGGACGAGATCCAAGCTGCC
1773-58	58	73	TTCTCGGTAGTATAGTGGTTAGTATACCCGCCTGTCGCGCGGGTGACCCGGGTTCATTTCCCGGCCGGGCAGC
1774-58	58	20	AGGCTCCGTTAGTACTGAGG
1775-58	58	30	CTTTCGAGGGCGTGGGTTCCCCCCACTCTC
1776-58	58	40	GCGATGGTCGTCTAGTGGTTAGGACATTCGCCTCACACGC
1777-58	58	69	GACCATGACGTTGATAGATCGGATGTAGAAGCGCGGTAACGCGTGGAGCTAACCGATACTAATTGCTCT
1778-57	57	36	AAAATTGGATAACTTGGCGAAACGCCAAGCTAATAC
1779-57	57	47	ATTGGATTCCAAATCCAGGGGTCGTAGGTTCAATCCCTGCAGCTCTC
1780-57	57	38	AAATCCAGGGGTCGTAGGTTCAATCCCTGCAGCTCTCA
1781-57	57	37	GCGCGGGTGACCCGGGTTCATTTCCCGGCCGGGAAGC
1782-57	57	33	TGCGGTAGGTATTGGGATCTACCCAACTTCTCC
1783-57	57	22	TGTGCGGCGACATCTGAGGTGT
1784-57	57	29	TGGTCCAACGGTTAAGATCCCCGCCTTCC
1785-57	57	25	TACCTGGTTGATCCTGCCAGTAGTC
1786-57	57	53	AAGGTGAAGCCCGGGGAAACCCAGGTGGAGGCCTGTAGCGATGCTGACGTGCA
1787-57	57	84	ATTTGCTTGTGTAGGATAGGTGGGAGGCTTTGAAGCGTGGACGCCAGTTCGCGTGGAGCCAACCTTGAAATACCACCCTGGCAA
1788-57	57	29	ACCACAGGGATAACTGGCTTGTGGCGGCC
1789-57	57	85	GAACTGTGGGCTGTGCAGGTTTGTTCCTGGTCGTCCCGTCCATGTCGGATTTGGTGACCCAGGCCCTTGCAGCCCGTGAACATTC
1790-57	57	32	GCAATTGTGGTCCAACGGTTAAGATCCCCGCC
1791-57	57	20	AGTAGAATTCAGAATTGCCC
1792-57	57	34	TTCTCGGTAGTATAGTGGTTAGTATACCCGCCTC
1793-57	57	35	GTTGGCGATGGAAATGGGGTGCCCCCACCCGTCTT
1794-57	57	20	CGAACCCTTCCGTTTGCGCC
1795-57	57	32	TGAAGGGCTAAGCGGGGAAAGAAGACCCTGTT
1796-57	57	57	CCGTTTGCTTACAAACCATTGGAGCCTCCTTGTAGGGGTGACAGCGTGCCTTTTGAA
1797-57	57	29	AACTCAGAACTGCTTACGGCGGGGAATCC
1798-57	57	38	GAAGAGCATCTGACTGCGGATCAGAGGGTTGCAGGTTC
1799-57	57	28	GCGCCGCTGGTCTAGTGGATGATGATGT
1800-57	57	35	TTCTCGGTAGTATAGTGGTTAGTATACCCACCTGT
1801-57	57	35	GCATGCAGCCGTTCTTCAGATGTTGTTTTGGCGCT
1802-57	57	37	GCAAGGGAGGAGATATGGTTGCCAGTACTTCTCTCGT
1803-57	57	86	ATGCTTCACTTCGGTGGGGCTCGAGGGGCATTTACGTCCCGAGGCGCTGAACCTTGAGGCCTGAAATTTCATGCTCAGGGACAAAA
1804-57	57	28	CTGTGCGGCGACATCTGAGGTGTAGTAT
1805-57	57	41	AGATCACAGGGTCGCTGGTTCGTTTCCGGCCGGAAGGACCA
1806-57	57	20	AGGACATTCGCCTCACACGC
1807-57	57	39	CACCCAGGAGATCCGGGTTCGATTCCCGGTATCGGAGCC
1808-57	57	34	CGCGCGGGTGACCCGGGTTCATTTCCCGGCCGGG
1809-57	57	27	AATGGAAGTACCTCCATTTCAACGGCC
1810-57	57	32	ATAGCGACGTCGCTTTTTGATCCTTCGATGTC
1811-57	57	21	TGAATCCGATAACCCTGGTTC
1812-57	57	57	CCGTTTACTTACAAACCGTTGGAGCCTCCTTGTAGGGGTGACAGCGTGCCTTTTGAA
1813-56	56	21	GGCAAGATGGTTGAGTGGTCT
1814-56	56	26	AAGCGGGTGACCCGGGTTCTCCCGGC
1815-56	56	53	TTCTCGGTAGTATAGTGGTTAGTATACCCGCCTGTCGCGCGGGTGACCCGGGT
1816-56	56	40	ACGAATCGAGACTGCGAAAGCAAGGCCAGCGATCCTTTGC
1817-56	56	34	TTCTCGGTAGTATAGTGGTTAGTATACCCGCCTA
1818-56	56	33	AGAGGGTTGCAGGTTCGTATCCTGTCACGGATG
1819-56	56	54	ATTACGTTTCCTTCGGGGGGCGTGACTCGTGGGTACCCAACCGTGCTGTAAACT
1820-56	56	52	AAGTGCTTTCCCATCGCAACCTCGGTTCGGTGTGTGGCGCCTTTGAGGGGTT
1821-56	56	35	AGTTGAACTGTGGGCTGTGCAGGTTTGTTCCTGGT
1822-56	56	33	CGCGGGTGACCCGGGTTCATTTCCCGGCCGGGA
1823-56	56	23	AATCCCAAGACCAGATGCCCACT
1824-56	56	23	AGGTTCGAATCCTGTCACGGATG
1825-56	56	34	AAACCTGTAGAACACTTAACTTGGTGCTTTCTTT
1826-56	56	35	ACACCGCCCGTCGTTGTTTCCGATGATGGTGCAAT
1827-56	56	26	GTTTGTGATGCATCCAAGTGGTGTAT
1828-56	56	37	AGCGGGTGACCCGGGTTCGACTCCCGGCAATTGCACC
1829-56	56	25	GAAGGTTGTGGGTTCGACCCCCATC
1830-56	56	21	GGCGGAGTGGCCGAGTGGTCT
1831-56	56	120	TTCTTGACGACCATAGAGCATTGGAACCACCTGATCCCATCCCGAACTCAGTAGTGAAACGATGCATCGCCGATGGTAGTGTTGGGTTTCCCCATGTGAGAGTAGGTCATCGTCAAGATT
1832-56	56	34	ACGCGGGTGACCCGGGTTCATTTCCCGGCCGGGA
1833-56	56	47	GACGTGGTGCTCTGCTTGGCTGTGTGTCGGTGTGACCCGCACCCCTG
1834-56	56	27	TGGACGGGGGATGGTGGTGGGGGTCGC
1835-56	56	22	AGTGGTAGAATTCTCGCCTGCC
1836-56	56	31	ATCTGACTGCGGATCAGAGGGTTGCAGGTTC
1837-56	56	21	AGGTTCCCCCCTGTTGGGAGC
1838-56	56	33	TTCTCGGTAGTATAGTGGTTAGTATACCCGCCC
1839-56	56	36	AAGTCGCAGTACATTTTGAGGGGCGTAACGCCCATT
1840-56	56	33	CAATGTTCTGGGCGACACGCGCACTACAATGTC
1841-56	56	45	GATTTGTTTGGTTGATTCCGTCAACGGACGAGATCCAAGCTGCCC
1842-56	56	39	AGGCTCTGGTCTTTCGAGGCGTGGGTTCCCCCCACCTCC
1843-56	56	25	GATTTCCAGTACGAATCGAGACTGC
1844-56	56	32	GGAAGGCCTAGGGTTCGGTCCCCTACTCGTCC
1845-56	56	29	GATTTGGGTATCGGAGCGAAAGACTCATC
1846-56	56	48	GCCGTTCTTCAGATGTTGTTTTGGCGCTCGCCGCCTTAGCACGCTGAT
1847-56	56	30	GGTGGAGTGATTTGTTTGGTTGATTCCGTC
1848-56	56	52	ATCGTGAGGGAAGTAGGGGGTAGTACGAGAGGAACTCCCATGCCGTGCCTCT
1849-56	56	70	GATGTAGATGTGGCCTGGAGGTTAGGACGAAGCTTATGGCGTGAGCCTAAGATGGACCGGCCTCTAGTGC
1850-56	56	81	AGTCAGTGAAACATAGCAAAACGGTCTGGAAAGTCCGGCCATAGCGGGTGATAGCCCCGTATGCGAAATGCCAAACTGATG
1851-56	56	32	AGTGCTTTCCCATCGCAACCTCGGTTCGGTGT
1852-56	56	34	TTTCTGGGTAGTATAGTGGTTAGTATACCCGCCT
1853-55	55	33	CCGAGGCGTCGTAACCCGGCGTCTCACTCTGGC
1854-55	55	67	CCGTGCGCTTACAATCCGTCAGAGCCTGCGCACCCTTGAGGTGGTGGGTGATGGCGTGCCCTTTGAA
1855-55	55	35	ACGCGGGAGGCCCAGGTTCGTTTCCCGGACTGCGC
1856-55	55	45	AAGGGAACGGACTTGAAGGGCTAAGCGGGGAAAGAAGACCCTGTT
1857-55	55	25	ATGGCGTTGACGGGAGCGGGGGATT
1858-55	55	49	ACTTGAGTGAAAACACCATATCCCGTCCGATTTGTGAAGTTAAGCACTC
1859-55	55	24	GGACGGGGGATGGTGGTGGGGGTC
1860-55	55	69	TCCGATGTGGTATAGTGGATAGAACAAGCGGCTCTCACCCGCTAGACCCGGGTTCGTTCCCCGGCATCG
1861-55	55	38	GCTCTGAATACCCGGGTCCGTTTCCCGGTTTCCCCTCC
1862-55	55	47	AGTGTAGCGGTTATCACCTCGGACTCTGAATCCGATAACCCTGGTTC
1863-55	55	22	ACGTCAAATCCGTTTGATTTGC
1864-55	55	39	AACTGGCTTGTGGCGGCCAAGCGTTCATAGCGACGTCGC
1865-55	55	23	CGCGATGGATGACTTGGCTTCCT
1866-55	55	25	AGCTCGTGTCGTGAGATGTTGGGTT
1867-55	55	52	AATGGAAGAGCATCTGACTGCGGATCAGAGGGTTGCAGGTTCGAATCCTGTC
1868-55	55	27	GGTTTGTGATGCATCCAAGTGGTGTAT
1869-55	55	77	AGTGTCCTCTCGCATGCAGCCGTTCTTCAGATGTTGTTTTGGCGCTCGCCGCCTTAGCACGCTGATAGCGACTGTAC
1870-55	55	22	AACTGGCTTGTGGCGGCCAAGC
1871-55	55	21	ATCCTCAGCACGTTTTCTGTT
1872-55	55	99	AATGTTCTGGGCGACACGCGCACTACAATGTCAGTGAGAACAAGAAAAACGACTTTTGTCGAACCTACTTGATCAAAAGAGTGGGGAAACCCCGGAATC
1873-55	55	50	ACATCTCCGGCTTTGCTGGGGCTTGGGCCTTTTTACTTCTCGCGTTGTTC
1874-55	55	22	ACGAGTTGTTCGGAAACTGAGC
1875-55	55	35	CGAACTGTAGAGTTTGATCCTGGCTCAGATTGAAC
1876-55	55	30	GTGGTCCAACGGTTAAGATCCCCGCCTTCC
1877-55	55	36	ATGACTCTCTTAAGGTAGCCAAATGCCTCGTCTTCC
1878-55	55	29	AGATGTGGCCTGGAGGTTAGGACGAAGCT
1879-55	55	31	GCGCGGGTGACCCGGGTTCATTTCCCGGCCG
1880-55	55	66	ATCGCACGGTGGTTCTCGGCTGAACGCCTCTAAGCCAGAAGCCAATCCCAAGACCAGATGCCCACT
1881-54	54	39	GGAAGCGCATCAGACTTCGGATCTGAGGGTTGCAGGTTC
1882-54	54	43	CGTGATCTCCCTTGGAGGCGTGGGTTCCCCCCACTCTTGTCAC
1883-54	54	21	AGGGGGTCATGGCGACTTACC
1884-54	54	35	GGTAAGGGCGGAAACAAAACTCTTGGAGAAAGTGT
1885-54	54	21	CGGAGAGGGAGCCTGAGAAAT
1886-54	54	39	AAGGTATTGACCCGGGTTCGTTTCCCGGGCGGCGCACCA
1887-54	54	34	GATTCTCTCAGTGAGCGGCGAGCGAAGAGGGAAC
1888-54	54	35	ACGGAAGGCCTAGGGTTCGTTCCCCTACTCGTCCA
1889-54	54	57	AAAGCAAATGATTAGAGGCATTGGTGTTCTTAGAATATCGACCTATTCTCAAACTTT
1890-54	54	23	AGTATAGGTGGAAGCGCAAGCGC
1891-54	54	22	AAAGAAAGCGTAATAGCTCACT
1892-54	54	47	GATGAGGCAGCGAAAAGAAATAGAGTTGTCAGTCCATTTGGATTGTC
1893-54	54	33	AGTGTTCTTTCTCGATTCCCTGAATGGTGGTGC
1894-54	54	35	ACGGAAGGCCTAGGGTTCTCCCCTACTCGTCCACC
1895-54	54	48	GGTCGGTGGAGTGATTTGTTTGGTTGATTCCGTCAACGGACGAGATCC
1896-54	54	57	CCATTTGCTTACAAACCGTTGGAGCCTCCTTGTAGGGGTGACAGCGTGCCTTTTGAA
1897-54	54	34	GGTGAGGTGGATGAGTGGCTGAAATCAGTAGTTT
1898-54	54	24	ATATCCCGTCCGATTTGTGAAGTT
1899-54	54	22	AGTAGAATTCAGAATTGCCCAT
1900-54	54	20	GTCCCGAGTTACTATCTAGC
1901-54	54	40	AGTGGGGAATTTTGGACAATGGGCGAAAGCCTGATCCAGC
1902-54	54	26	AAGGCTGATGTCAATCTTCGAGAGAT
1903-54	54	55	GTCGTCTGTGAAGGCTACCTTCCCGAGGCGTCGTAACCCGGCGTCTCACTCTGGC
1904-54	54	25	TGGTTCGATTCCGGCCGGAAGGACC
1905-54	54	27	ATTTCTTCAATAGAGGAAGCAAAAGTC
1906-54	54	50	CAGTAATGCGTTAAGCTAACTGATACTAATTGCTCGTGCGGCTTGACCCT
1907-54	54	59	AGGGGCATTTACGTCCCGAGGCGCTGAACCTTGAGGCCTGAAATTTCATGCTCAGGGAC
1908-54	54	42	ATCGCACGGTGGTTCTCGGCTGAACGCCTCTAAGCCAGAAGC
1909-54	54	23	GTCGGATTTGGTGACCCAGGCCC
1910-54	54	36	ATGGGGTAGTACGAGAGGAACTCCCATGCCGTGCCT
1911-54	54	21	GATGAGGCAGCGAAAAGAAAT
1912-54	54	32	ATTCGGTCGAATTCTTCTCTGCGGGATTCCTT
1913-54	54	42	AGGTGTCCTAAGGCGAGCTCAGTGGGAACAGAAATCTCACGT
1914-54	54	63	ACTTCTCGCGTTGTTCGGAGCGGGGGCTCAAGATTGAAAAATGCAGCTCTCCCTACGTACTGT
1915-54	54	26	GAAATTTTGGGCAACAGCAGGTCTGT
1916-54	54	52	GATGAGGCAGCGAAAAGAAATAGAGTTGTCAGTCCATTTGGATTGTCATTTC
1917-53	53	39	GAATCCGATAACCCTGGTTCGAGTCCAGGTAGGAGTGCC
1918-53	53	36	AAGGAGGACGGTTTCTTCTGAATACAAGAATTCTCC
1919-53	53	83	TCTGTGCGGCGACATCTGAGGTGTAGTATAGGTGGAAGCGCAAGCGCAAATGAAATACCACCACTCGGAACGTTGCTTCACTT
1920-53	53	28	TCTTTCTCGATTCCCTGAATGGTGGTGC
1921-53	53	33	GTGCTGCCCTGGTGCCGAAACTGCGCAAGAGCC
1922-53	53	72	ATAGGTGGAAGCGCAAGCGCAAATGAAATACCACCACTCGGAACGTTGCTTCACTTATCGAATGAAGAGACC
1923-53	53	26	ACGCGGGAGGCCCGGGTTCGATTCCC
1924-53	53	24	ACGGCCCAGACTCCTACGGGAGGC
1925-53	53	40	GCATGTGCCGTCTGCGCTGCGATTCGGGGGGCCACAGAGC
1926-53	53	35	AGAGGGTTGCAGGTTCGTATCCTGTCACGGATGCC
1927-53	53	37	ACGGGGAACTTTACCAGATCCGGACAGGATGAGGATT
1928-53	53	32	CTCTGCGGGATTCCTTTGTAATTGCACAAGGT
1929-53	53	31	CGAGGGCGTGGGTTCAAACCCCACTCTCATC
1930-53	53	22	AGAAACTTTCCAGAGATGGATT
1931-53	53	38	CAAAGTCAGAGAAAACCGGAAGGCCAGTGTCCTCTCGC
1932-53	53	34	TTCTCGGTAGCATAGTGGTTAGTATACCCGCCTG
1933-53	53	37	AGCGGGTGACCCGGGTTCGGCTCCCGGCAATTGCACC
1934-53	53	70	TTCTCGGTAGTATAGTGGTTAGTATACCCGCCTGTCACGCGGGTGACCCGGGTTCAATTCCCGGCCGGGA
1935-53	53	20	GGTTAAGATCCCCGCCTTCC
1936-53	53	35	CCGATGTGGTATAGTGGATAGAACAAGCGGCTCTC
1937-53	53	28	ATTGACCCGGGTTCGTTTCCCGGGCGGC
1938-53	53	46	GAGGCGCTGAACCTTGAGGCCTGAAATTTCATGCTCAGGGACAAAA
1939-53	53	35	AGTGTCAAGTTGGCAGGTATTTGTCTGCCAAAGTT
1940-53	53	29	CAACTCACCAACCGAATCCACCGGCCCCG
1941-53	53	62	AAACGGCGCATGGGAGAAGCTCTATTGTGTCATCCCCGTGCATGCCATATTCTCAGTGTCGA
1942-53	53	33	ATGCGAAACTTCCGGAACCTGTCTTCCGGCAAC
1943-53	53	25	AGTTGTCAGTCCATTTGGATTGTCA
1944-53	53	73	TTCTCGGTAGTATAGTGGTTAGTATACCCGCCTGTCACGCGGGTGACCCGGGGTCATTTCCCGGCCGGGAAGC
1945-53	53	39	ATGGGCCGGCCTGCGGCAGGGTTTACCCTGTGTCAGCAC
1946-53	53	39	AAGGCCAGCGATCCTTTGCGAAGAATAGGAAATATGAAC
1947-53	53	74	ATGCAGCCGTTCTTCAGATGTTGTTTTGGCGCTCGCCGCCTTAGCACGCTGATAGCGACTGTACTGTCGTCTGT
1948-52	52	33	GAAAGGGAGATGCAAAATGCATCTGTGGTGTGC
1949-52	52	35	AGGCTGGGTGTGGAAGTGCAGCAATGCATTAAGCT
1950-52	52	29	ACACCATGGGAGCGGGTTCTGCCAGAAGT
1951-52	52	36	ACCCGCTAGACCCGGGTTCGTTCCCCGGCATCGGAA
1952-52	52	30	ACGGAAGGCCTAGGGTTCGGTCCCCTACTC
1953-52	52	36	ACAGGGTCGCTGGTTCGTTTCCGGCCGGAAGGACCA
1954-52	52	25	TGGAGCTTGCTCCCTCGAAGGCGCC
1955-52	52	34	ACCCAGGAGATCCGAGTTCGATTCCCGGTATCGG
1956-52	52	39	GAAGGTGTGTCGGCGGCAGCTGCTTTCGGGTAGCTGTTC
1957-52	52	67	CGCTTTTGGTCGGTGGAGTGATTTGTTTGGTTGATTCCGTCAACGGACGAGATCCAAGCTGCCCAGT
1958-52	52	120	TTCTTAACGACCATAGAGCATTGGAACCACCTGATCCCATCCCGAACTCAGTAGTGAAACGATGCATCGCCGATGGTAGTGTGGGGTTTCCCCATGTGAGAGTAGGTCATCGTCAAGATT
1959-52	52	61	AGCGGTTATCACCTCGGACTCTGAATCCGATAACCCTGGTTCGAGTCCAGGTAGGAGTGCC
1960-52	52	77	CGCGGGATGGAGCAGTCTGGTAGCTCGTCGGGCTCATAACCCGAAGGTCGTCGGTTCAAATCCGGCTCCCGCAACCA
1961-52	52	28	AAGAATTTTGGGTCTTGGTGAAATGAGC
1962-52	52	30	GGGAGGCCCGGGTTCGTTTCCCGGACTGCG
1963-52	52	35	TCCTCGGTAGTATAGTGGTTAGTATACCCGCCTGT
1964-52	52	27	ACTCACCAACCGAATCCACCGGCCCCG
1965-52	52	33	CTGGGGTTTGTCGAACGGCAAGTGCCCCGAAGC
1966-52	52	35	GCGCCGCTGGTCTAGTGGTATGATGGTACCCTCCC
1967-52	52	51	GCAGCCGTTCTTCAGATGTTGTTTTGGCGCTCGCCGCCTTAGCACGCTGAT
1968-52	52	22	AAACCTGAGCGCCTCATGAACT
1969-52	52	22	GATGCTCCTCAATGTTCTGGGC
1970-52	52	34	AGGCAGTTTGACTGGGGCGGTCTCCTCCCAAAGC
1971-52	52	68	ACGGGCGTCGCGCGGGCCCCGCTCTTTTTTATTACGTTTCCTTCGGGGGGCGTGACTCGTGGGTACCC
1972-52	52	36	CGCATGCAGCCGTTCTTCAGATGTTGTTTTGGCGCT
1973-52	52	47	CGCATGTCATGCATGCCAGGGGGCGTCCGTGATTTTTTACTGTGACT
1974-52	52	89	ATGGCGGTAACCCCGTCCCCACGGGAAAGGGTGGTGTGCTTTTTTCTGCGTGCGTCTTCACGGGCGTCGCGCGGGCCCCGCTCTTTTTT
1975-52	52	55	ACTCTGGCACGGGCCGGTCTTGGCGGGTTCACGCTCGCCTTGTGCCGCGTCCCAC
1976-52	52	28	AGGAGATCCGGGTTCGATTCCCGGTATC
1977-52	52	67	GATCTGGTTGATTCTGCCAGTAGTCATATGCTTGTTTCAAGGACTTAGCCATGCATGCCTCAGAATC
1978-52	52	32	TTCTCGGTAGTATAGTGGTTAGTATACCCGCT
1979-52	52	34	TTCTCGGTAGTATAGTGGTTAGCATACCCGCCTG
1980-52	52	31	CACGCGGGTGACCCGGGTTCATTTCCCGGCC
1981-52	52	39	ATCGCAAACTGATTTCTGCCCAGTGCTCTGAATGTCAAC
1982-52	52	58	CATCGAATCGCCACCTACAAGACTGGAGCTTGCTCCCTCGAAGGCGCCAAGTATATTC
1983-52	52	36	AACTGGCTTGTGGCGGCCAAGCGGTCATAGCGACGT
1984-52	52	61	ATCTGTTACACGACAACGCAGGTGTCCTAAGGCGAGCTCAGTGGGAACAGAAATCTCACGT
1985-52	52	38	GTTGGAGTGTGCCTGTTTGGACCCGAAAGGTGGTGAAC
1986-52	52	30	GTGAGATTGTGAAGGGATCTCGCAGGTATC
1987-52	52	23	GAGCTGTGCACGGCGCAAGCCGC
1988-52	52	120	TTCTTGACAACCATAGAGCATTGGAACCACCTGATCCCATCCCGAACTCAGTAGTGAAACGATGCATCGCCGATGGTAGTGTGGGGTTTCCCCATGTGAGAGTAGGTCATCGTCAAGATT
1989-51	51	36	TCTGAATACCCGGGTCCGTTTCCCGGTTTCCCCTCC
1990-51	51	32	TTCTCGGTAGTATAGTGGTTAGCATACCCGCC
1991-51	51	30	GTGGTATAGTGGATAGAACAAGCGGCTCTC
1992-51	51	20	GTTTCCCGGGCGGCGCACCA
1993-51	51	38	GCCACGCGGGAGGCCCGGGTTCGTTTCCCGGACTGCGC
1994-51	51	25	TGGCGGCCAAGCGTTCATAGCGACG
1995-51	51	51	GTGAGCTGGGTTTAGACCGTCGTGAGACAGGTTGGTTTTACCCTACTTAGC
1996-51	51	88	TGACCTGGTGACTATGCCGGGAGGTCCCCACCCGATCCCATTCCGAACTCGGTCGTTAAGCTTCCCAGGGCCGATGGTACTTCGTCTC
1997-51	51	32	GCGGGTGACCCGGGTTCATTTCCCGGCCGGGA
1998-51	51	43	ACTGTTTCGGCTAGGGGGTCATCCCGACTTACCAAACCGATGC
1999-51	51	35	AAGCGGGTGACCCGGGTTCGTCTCCCGGCAATTGC
[truncated: 686,525 more rows]
