# Supplementary material for: Small RNAs derived from tRNAs and rRNAs are highly enriched in exosomes from both old and new world Leishmania providing evidence for conserved exosomal RNA Packaging
Source: BMC Genomics. 2015 Mar 5;16(1):151. doi: 10.1186/s12864-015-1260-7 (PMC4352550; doi:10.1186/s12864-015-1260-7)
Supplement: Additional file 3: Table S1. — Sequences found in L. donovani and L. braziliensis exosomes. File 1 ‘LD_Collapsed_reads.tab’: Collapsed Read IDs including full nucleotide sequences, File 2 ‘LD_vsLdoB-bowtie2-HTseq.tab’: Results of the Bowtie2 alignment of the L. donovani exosome sequencing library against the LdBPK reference genome, File 3 ‘LD_vsLmjF-bowtie2-HTseq.tab’: Results of the Bowtie2 alignment of the L. donovani exosome sequencing library against the LmjF reference genome. File 4 ‘LB_Collapsed_reads.tab’: Collapsed Reads including full nucleotide sequences, File 5 ‘LB_vsLbrM-bowtie2-HTseq.tab’: Results of the Bowtie2 alignment of the L. braziliensis exosome sequencing library against the LbrM reference genome, File 6 ‘LB_vsLmjF-bowtie2-HTseq.tab’: Results of the Bowtie2 alignment of the L. braziliensis exosome sequencing library against the LmjF reference genome. “cRead ID” refers to the identifier of the collapsed read, which is composed of the cRead number, followed by the number of copies. “Strand” refers to the strand the reads were aligning with, plus = top strand, minus = bottom strand. [file 12864_2015_1260_MOESM3_ESM.zip › LD_vsLdoB-bowtie2-HTseq.tab]

cRead-ID	strand	chromosome	Leftmost coordinate	alignment length	feature mapped
1-20381	plus	Ld15_v01s1	312760	35M	no_feature
2-19959	plus	Ld24_v01s1	658816	24M	LdBPK_24tRNA2
3-15932	plus	Ld15_v01s1	312760	32M	no_feature
5-13258	minus	Ld24_v01s1	715768	34M	LdBPK_24tRNA5
8-7977	minus	Ld24_v01s1	715769	33M	LdBPK_24tRNA5
9-7207	minus	Ld11_v01s1	156768	21M	no_feature
10-6339	plus	Ld15_v01s1	312760	31M	no_feature
7-9721	minus	Ld27_v01s1	1017610	34M	LdBPK_27rRNA4
12-6017	minus	Ld27_v01s1	1020306	41M	LdBPK_27rRNA6
14-4541	plus	Ld15_v01s1	312760	36M	no_feature
15-4424	minus	Ld27_v01s1	1020274	32M	LdBPK_27rRNA6
16-4220	minus	Ld09_v01s1	429812	34M	LdBPK_09tRNA6
17-3888	minus	Ld23_v01s1	229708	21M	LdBPK_23tRNA5
18-3868	plus	Ld24_v01s1	658819	21M	LdBPK_24tRNA2
19-3389	minus	Ld36_v01s1	1630360	31M	LdBPK_36tRNA2
20-3379	minus	Ld11_v01s1	156755	34M	no_feature
21-3330	minus	Ld33_v01s1	104594	20M	LdBPK_33tRNA1
13-4861	minus	Ld27_v01s1	1015010	52M	no_feature
23-3225	minus	Ld27_v01s1	1022130	21M	no_feature
24-3144	plus	Ld11_v01s1	207962	34M	no_feature
26-3037	minus	Ld27_v01s1	1017209	41M	LdBPK_27rRNA4
27-3030	minus	Ld27_v01s1	1016954	32M	LdBPK_27rRNA3
29-2805	minus	Ld27_v01s1	1021596	31M	no_feature
28-2807	minus	Ld27_v01s1	1014368	73M	no_feature
30-2796	plus	Ld24_v01s1	658804	36M	LdBPK_24tRNA2
32-2565	minus	Ld27_v01s1	1020306	43M	LdBPK_27rRNA6
33-2562	minus	Ld27_v01s1	1015595	32M	no_feature
34-2483	minus	Ld27_v01s1	1020038	24M	LdBPK_27rRNA6
31-2618	minus	Ld17_v01s1	328837	73M	LdBPK_17tRNA1
36-2397	plus	Ld15_v01s1	312763	29M	no_feature
35-2461	minus	Ld27_v01s1	1019684	30M	LdBPK_27rRNA5
37-2179	minus	Ld27_v01s1	1021132	33M	LdBPK_27rRNA6
39-2081	minus	Ld24_v01s1	715770	31M	LdBPK_24tRNA5
40-2033	minus	Ld33_v01s1	104710	36M	LdBPK_33tRNA2
41-2006	minus	Ld15_v01s1	312908	36M	no_feature
42-1990	minus	Ld27_v01s1	1017772	21M	LdBPK_27rRNA4
43-1981	minus	Ld27_v01s1	1021130	35M	LdBPK_27rRNA6
45-1863	minus	Ld27_v01s1	1021601	26M	no_feature
46-1858	minus	Ld27_v01s1	1020992	26M	LdBPK_27rRNA6
47-1856	minus	Ld27_v01s1	1016424	49M	no_feature
38-2103	minus	Ld17_v01s1	328837	73M	LdBPK_17tRNA1
48-1843	minus	Ld36_v01s1	2497439	13M2D24M	LdBPK_36tRNA4
49-1824	minus	Ld23_v01s1	229671	23M	LdBPK_23tRNA5
51-1750	minus	Ld24_v01s1	715770	30M	LdBPK_24tRNA5
50-1776	minus	Ld09_v01s1	429810	2S36M	LdBPK_09tRNA6
52-1714	plus	Ld31_v01s1	495848	38M	LdBPK_31_tRNA2
53-1675	minus	Ld27_v01s1	1016424	45M	no_feature
54-1664	minus	Ld27_v01s1	1016424	53M	no_feature
56-1585	plus	Ld31_v01s1	495848	35M	LdBPK_31_tRNA2
57-1577	minus	Ld27_v01s1	1019576	31M	LdBPK_27rRNA5
58-1551	minus	Ld27_v01s1	1016226	28M	no_feature
59-1513	minus	Ld36_v01s1	495613	30M	no_feature
60-1513	plus	Ld23_v01s1	230619	37M	LdBPK_23tRNA10
61-1489	minus	Ld27_v01s1	1016036	47M	no_feature
63-1451	minus	Ld23_v01s1	230437	1S37M	LdBPK_23tRNA9
64-1428	minus	Ld27_v01s1	1022126	25M	no_feature
62-1457	minus	Ld23_v01s1	230437	1S37M	LdBPK_23tRNA9
65-1421	minus	Ld27_v01s1	1016415	62M	no_feature
66-1416	minus	Ld27_v01s1	1015700	28M	no_feature
67-1393	minus	Ld27_v01s1	1015121	42M	no_feature
68-1348	minus	Ld27_v01s1	1014982	28M	no_feature
69-1329	minus	Ld27_v01s1	1015728	69M	no_feature
70-1326	minus	Ld27_v01s1	1015121	65M	no_feature
71-1304	minus	Ld27_v01s1	1016226	30M	no_feature
72-1298	minus	Ld15_v01s1	312908	23M	no_feature
73-1288	minus	Ld27_v01s1	1020355	22M	LdBPK_27rRNA6
75-1279	plus	Ld05_v01s1	361121	26M	LdBPK_05tRNA1
74-1279	minus	Ld27_v01s1	1014057	3S61M	no_feature
76-1279	minus	Ld09_v01s1	429810	2S32M	LdBPK_09tRNA6
79-1190	minus	Ld27_v01s1	1014972	38M	no_feature
77-1251	minus	Ld27_v01s1	1015010	79M	no_feature
81-1150	plus	Ld11_v01s1	156899	34M	no_feature
82-1139	minus	Ld27_v01s1	1018261	23M	LdBPK_27rRNA4
83-1128	minus	Ld27_v01s1	1017505	37M	LdBPK_27rRNA4
85-1085	plus	Ld36_v01s1	1041592	33M	no_feature
84-1114	plus	Ld11_v01s1	208090	36M2S	LdBPK_11tRNA1
87-1061	plus	Ld36_v01s1	1041592	34M	no_feature
86-1084	minus	Ld27_v01s1	1021693	39M	no_feature
88-1058	plus	Ld11_v01s1	157233	36M1S	no_feature
89-1045	plus	Ld11_v01s1	157233	34M	no_feature
91-1027	plus	Ld09_v01s1	417115	31M	LdBPK_09tRNA3
92-1023	minus	Ld31_v01s1	495977	30M	LdBPK_31_tRNA3
93-1020	minus	Ld27_v01s1	1021130	31M	LdBPK_27rRNA6
94-1002	minus	Ld27_v01s1	1015121	45M	no_feature
90-1041	minus	Ld27_v01s1	1015889	81M	no_feature
96-974	minus	Ld09_v01s1	429810	36M	LdBPK_09tRNA6
97-971	minus	Ld23_v01s1	230445	29M	LdBPK_23tRNA9
98-970	plus	Ld24_v01s1	658816	35M	LdBPK_24tRNA2
99-967	plus	Ld24_v01s1	658819	32M	LdBPK_24tRNA2
101-958	minus	Ld27_v01s1	1018075	21M	LdBPK_27rRNA4
100-958	minus	Ld27_v01s1	1015122	41M	no_feature
102-947	minus	Ld27_v01s1	1016335	22M	no_feature
104-944	plus	Ld24_v01s1	658796	35M	LdBPK_24tRNA2
103-944	minus	Ld09_v01s1	429810	1S36M	LdBPK_09tRNA6
106-918	minus	Ld23_v01s1	230445	29M	LdBPK_23tRNA9
105-941	minus	Ld27_v01s1	1016409	68M	no_feature
107-900	minus	Ld27_v01s1	1016424	46M	no_feature
109-880	minus	Ld11_v01s1	207795	36M	no_feature
110-860	plus	Ld15_v01s1	312764	28M	no_feature
111-839	minus	Ld27_v01s1	1017644	27M	LdBPK_27rRNA4
112-827	plus	Ld31_v01s1	209207	35M	LdBPK_31_tRNA1
108-888	minus	Ld17_v01s1	328837	35M2D36M	LdBPK_17tRNA1
113-810	minus	Ld27_v01s1	1015010	38M	no_feature
114-808	minus	Ld31_v01s1	495976	31M	LdBPK_31_tRNA3
115-803	minus	Ld36_v01s1	496178	24M	no_feature
116-803	minus	Ld27_v01s1	1019676	38M	LdBPK_27rRNA5
117-792	plus	Ld36_v01s1	2496614	21M	LdBPK_36tRNA3
118-783	minus	Ld27_v01s1	1014163	24M	no_feature
119-779	minus	Ld36_v01s1	1630371	25M	LdBPK_36tRNA2
121-774	minus	Ld17_v01s1	328880	30M	LdBPK_17tRNA1
120-777	minus	Ld27_v01s1	1014971	39M	no_feature
123-766	minus	Ld27_v01s1	1016508	21M	no_feature
124-762	minus	Ld27_v01s1	1017840	31M	LdBPK_27rRNA4
126-757	plus	Ld11_v01s1	371888	26M	LdBPK_11tRNA3
128-744	minus	Ld36_v01s1	1042180	1S25M	no_feature
129-742	minus	Ld27_v01s1	1020453	72M	LdBPK_27rRNA6
130-742	minus	Ld27_v01s1	1015985	43M	no_feature
131-735	minus	Ld31_v01s1	495971	36M	LdBPK_31_tRNA3
132-734	minus	Ld27_v01s1	1017485	32M	LdBPK_27rRNA4
133-715	plus	Ld23_v01s1	230625	31M	LdBPK_23tRNA10
134-711	minus	Ld15_v01s1	312911	20M	no_feature
136-706	minus	Ld27_v01s1	1016960	26M	LdBPK_27rRNA3
137-704	minus	Ld27_v01s1	1015603	24M	no_feature
139-695	minus	Ld27_v01s1	1020307	40M	LdBPK_27rRNA6
138-702	minus	Ld27_v01s1	1014058	60M	no_feature
141-683	plus	Ld36_v01s1	1041592	31M	no_feature
140-688	minus	Ld27_v01s1	1015679	49M	no_feature
142-681	minus	Ld27_v01s1	1021204	23M	LdBPK_27rRNA6
144-676	minus	Ld17_v01s1	328879	30M	LdBPK_17tRNA1
143-677	minus	Ld23_v01s1	230474	36M	LdBPK_23tRNA9
145-675	minus	Ld27_v01s1	1015219	35M	no_feature
146-674	minus	Ld27_v01s1	1019679	35M	LdBPK_27rRNA5
147-661	minus	Ld27_v01s1	1020265	41M	LdBPK_27rRNA6
148-655	minus	Ld27_v01s1	1019996	20M	LdBPK_27rRNA6
151-639	minus	Ld29_v01s1	845045	21M	LdBPK_29tRNA1
152-639	minus	Ld27_v01s1	1018075	24M	LdBPK_27rRNA4
150-652	plus	Ld11_v01s1	371995	51M	no_feature
154-628	minus	Ld27_v01s1	1016444	33M	no_feature
156-604	minus	Ld27_v01s1	1015994	28M	no_feature
153-629	minus	Ld17_v01s1	328840	70M	LdBPK_17tRNA1
157-598	minus	Ld16_v01s1	445994	27M	LdBPK_161tRNA1
158-596	minus	Ld27_v01s1	1020525	30M	LdBPK_27rRNA6
159-596	minus	Ld10_v01s1	520002	34M	LdBPK_10tRNA2
160-589	minus	Ld23_v01s1	230474	34M	LdBPK_23tRNA9
161-585	minus	Ld27_v01s1	1015694	34M	no_feature
163-571	minus	Ld27_v01s1	1020472	29M	LdBPK_27rRNA6
162-585	plus	Ld23_v01s1	230619	33M3S	LdBPK_23tRNA10
164-563	plus	Ld09_v01s1	417287	49M	LdBPK_09rRNA2
166-555	plus	Ld31_v01s1	495848	36M	LdBPK_31_tRNA2
165-562	minus	Ld27_v01s1	1016490	39M	no_feature
168-550	minus	Ld27_v01s1	1020355	21M	LdBPK_27rRNA6
167-553	minus	Ld27_v01s1	1021805	48M	no_feature
169-548	minus	Ld09_v01s1	429811	35M	LdBPK_09tRNA6
170-537	minus	Ld27_v01s1	1021296	48M	LdBPK_27rRNA6
171-537	minus	Ld16_v01s1	445985	44M	LdBPK_161tRNA1
172-533	plus	Ld31_v01s1	209217	25M	LdBPK_31_tRNA1
173-531	minus	Ld27_v01s1	1021132	29M	LdBPK_27rRNA6
174-530	minus	Ld27_v01s1	1021198	29M	LdBPK_27rRNA6
175-530	minus	Ld27_v01s1	1020479	22M	LdBPK_27rRNA6
177-519	minus	Ld36_v01s1	495777	2S25M	no_feature
178-515	minus	Ld27_v01s1	1017690	23M	LdBPK_27rRNA4
179-513	minus	Ld27_v01s1	1020067	30M	LdBPK_27rRNA6
180-506	minus	Ld27_v01s1	1017644	25M	LdBPK_27rRNA4
181-505	minus	Ld27_v01s1	1020307	35M	LdBPK_27rRNA6
176-522	minus	Ld17_v01s1	328840	70M	LdBPK_17tRNA1
184-496	minus	Ld27_v01s1	1015997	25M	no_feature
186-491	plus	Ld09_v01s1	430300	31M	LdBPK_09tRNA8
185-494	minus	Ld09_v01s1	429812	70M	LdBPK_09tRNA6
187-490	minus	Ld27_v01s1	1016424	42M	no_feature
188-490	minus	Ld27_v01s1	1015121	43M	no_feature
189-488	minus	Ld27_v01s1	1020684	37M	LdBPK_27rRNA6
190-486	minus	Ld23_v01s1	229669	25M	LdBPK_23tRNA5
191-486	minus	Ld27_v01s1	1020527	28M	LdBPK_27rRNA6
192-481	minus	Ld27_v01s1	1021180	47M	LdBPK_27rRNA6
194-476	minus	Ld34_v01s1	1387748	24M	no_feature
195-471	minus	Ld09_v01s1	429813	33M	LdBPK_09tRNA6
196-470	minus	Ld09_v01s1	429817	29M	LdBPK_09tRNA6
197-467	minus	Ld36_v01s1	495612	31M	no_feature
198-466	minus	Ld16_v01s1	445986	1S23M	LdBPK_161tRNA1
199-465	minus	Ld27_v01s1	1017834	37M	LdBPK_27rRNA4
200-464	minus	Ld16_v01s1	445988	21M	LdBPK_161tRNA1
201-462	minus	Ld27_v01s1	1017203	53M	LdBPK_27rRNA4
202-461	minus	Ld36_v01s1	2497442	10M2D24M	LdBPK_36tRNA4
204-452	plus	Ld11_v01s1	372023	23M	no_feature
205-448	plus	Ld24_v01s1	658807	33M	LdBPK_24tRNA2
206-446	plus	Ld23_v01s1	229957	28M	LdBPK_23tRNA7
203-453	minus	Ld17_v01s1	328837	73M	LdBPK_17tRNA1
207-445	plus	Ld24_v01s1	658817	23M	LdBPK_24tRNA2
208-445	minus	Ld27_v01s1	1014163	26M	no_feature
209-444	minus	Ld36_v01s1	495611	32M	no_feature
211-434	minus	Ld27_v01s1	1015124	39M	no_feature
212-429	minus	Ld27_v01s1	1020816	34M	LdBPK_27rRNA6
213-425	minus	Ld34_v01s1	1387747	25M	no_feature
214-424	minus	Ld31_v01s1	495977	30M	LdBPK_31_tRNA3
215-424	minus	Ld27_v01s1	1015888	21M	no_feature
217-423	plus	Ld36_v01s1	497162	35M	no_feature
219-422	minus	Ld27_v01s1	1015355	36M	no_feature
220-422	minus	Ld27_v01s1	1016407	70M	no_feature
222-419	minus	Ld15_v01s1	312911	22M	no_feature
221-419	minus	Ld27_v01s1	1018348	43M	LdBPK_27rRNA4
224-415	minus	Ld31_v01s1	495975	32M	LdBPK_31_tRNA3
225-415	minus	Ld23_v01s1	230439	35M	LdBPK_23tRNA9
223-418	minus	Ld27_v01s1	1020232	74M	LdBPK_27rRNA6
227-411	minus	Ld27_v01s1	1021601	21M	no_feature
228-405	minus	Ld09_v01s1	429810	1S32M	LdBPK_09tRNA6
229-404	minus	Ld27_v01s1	1020307	42M	LdBPK_27rRNA6
230-399	minus	Ld27_v01s1	1020146	28M	LdBPK_27rRNA6
231-398	plus	Ld23_v01s1	230619	38M2S	LdBPK_23tRNA10
232-398	minus	Ld27_v01s1	1015889	40M	no_feature
234-393	plus	Ld11_v01s1	156898	35M	no_feature
235-392	minus	Ld27_v01s1	1015280	30M	no_feature
237-391	plus	Ld15_v01s1	312760	23M	no_feature
236-392	minus	Ld27_v01s1	1019638	76M	LdBPK_27rRNA5
239-389	minus	Ld27_v01s1	1015284	26M	no_feature
238-390	plus	Ld17_v01s1	329026	42M1S	LdBPK_17tRNA2
241-385	minus	Ld27_v01s1	1014088	30M	no_feature
240-387	minus	Ld27_v01s1	1020271	35M	LdBPK_27rRNA6
242-382	minus	Ld27_v01s1	1018599	24M	LdBPK_27rRNA4
243-382	minus	Ld27_v01s1	1017209	47M	LdBPK_27rRNA4
244-380	minus	Ld27_v01s1	1016890	64M	LdBPK_27rRNA3
246-376	minus	Ld15_v01s1	312909	35M	no_feature
248-372	minus	Ld31_v01s1	495937	34M	LdBPK_31_tRNA3
247-373	minus	Ld15_v01s1	312872	1S36M	no_feature
250-371	minus	Ld27_v01s1	1020282	24M	LdBPK_27rRNA6
249-372	minus	Ld27_v01s1	1021296	88M	LdBPK_27rRNA6
251-370	minus	Ld27_v01s1	1015991	31M	no_feature
252-369	minus	Ld27_v01s1	1017552	44M	LdBPK_27rRNA4
253-366	minus	Ld27_v01s1	1020327	20M	LdBPK_27rRNA6
255-364	minus	Ld27_v01s1	1016378	37M	no_feature
256-362	minus	Ld27_v01s1	1017411	60M	LdBPK_27rRNA4
258-358	minus	Ld29_v01s1	845186	20M	LdBPK_29tRNA2
260-354	minus	Ld09_v01s1	430159	26M	ambiguous[exon_LdBPK_09tRNA7-1+exon_LdBPK_09rRNA3-1]
259-354	minus	Ld27_v01s1	1017207	57M	LdBPK_27rRNA4
261-353	minus	Ld27_v01s1	1015122	44M	no_feature
262-351	minus	Ld27_v01s1	1018890	38M	LdBPK_27rRNA4
263-351	minus	Ld27_v01s1	1018075	33M	LdBPK_27rRNA4
264-350	minus	Ld27_v01s1	1020232	42M	LdBPK_27rRNA6
265-348	plus	Ld23_v01s1	230585	34M	LdBPK_23tRNA10
266-348	plus	Ld23_v01s1	230625	27M3S	LdBPK_23tRNA10
267-346	minus	Ld27_v01s1	1021065	60M	LdBPK_27rRNA6
268-344	plus	Ld09_v01s1	417439	37M1S	LdBPK_09tRNA4
269-342	plus	Ld09_v01s1	417439	37M	LdBPK_09tRNA4
270-342	minus	Ld27_v01s1	1018599	32M	LdBPK_27rRNA4
271-341	minus	Ld27_v01s1	1018076	32M	LdBPK_27rRNA4
273-341	minus	Ld27_v01s1	1018262	30M	LdBPK_27rRNA4
272-341	minus	Ld27_v01s1	1014940	70M	no_feature
274-340	minus	Ld27_v01s1	1018077	31M	LdBPK_27rRNA4
275-340	plus	Ld31_v01s1	209207	35M	LdBPK_31_tRNA1
276-339	minus	Ld27_v01s1	1016014	22M	no_feature
278-339	minus	Ld27_v01s1	1021384	42M	LdBPK_27rRNA6
277-339	minus	Ld27_v01s1	1015284	55M	no_feature
279-338	minus	Ld31_v01s1	495937	34M	LdBPK_31_tRNA3
280-337	minus	Ld27_v01s1	1015354	37M	no_feature
281-337	minus	Ld31_v01s1	495976	31M	LdBPK_31_tRNA3
282-337	minus	Ld23_v01s1	230474	23M	LdBPK_23tRNA9
283-336	minus	Ld27_v01s1	1018255	37M	LdBPK_27rRNA4
285-334	plus	Ld31_v01s1	495852	34M	LdBPK_31_tRNA2
284-335	minus	Ld23_v01s1	230437	1S37M	LdBPK_23tRNA9
287-333	minus	Ld27_v01s1	1021305	21M	LdBPK_27rRNA6
288-333	minus	Ld36_v01s1	1630360	28M	LdBPK_36tRNA2
286-333	minus	Ld11_v01s1	207771	13M2D28M	no_feature
291-330	minus	Ld17_v01s1	328876	33M	LdBPK_17tRNA1
292-329	minus	Ld27_v01s1	1015121	44M	no_feature
293-328	minus	Ld27_v01s1	1017552	39M	LdBPK_27rRNA4
294-327	minus	Ld27_v01s1	1015705	23M	no_feature
295-326	minus	Ld27_v01s1	1016995	21M	LdBPK_27rRNA3
296-325	minus	Ld27_v01s1	1020274	29M	LdBPK_27rRNA6
297-322	minus	Ld27_v01s1	1021809	39M	no_feature
298-322	minus	Ld27_v01s1	1015598	29M	no_feature
299-322	minus	Ld27_v01s1	1015681	47M	no_feature
300-319	minus	Ld27_v01s1	1016900	45M	LdBPK_27rRNA3
301-319	plus	Ld36_v01s1	1041592	26M	no_feature
302-318	minus	Ld27_v01s1	1017956	31M	LdBPK_27rRNA4
303-316	minus	Ld27_v01s1	1016414	63M	no_feature
305-315	minus	Ld27_v01s1	1018848	33M	LdBPK_27rRNA4
306-314	minus	Ld27_v01s1	1020828	22M	LdBPK_27rRNA6
307-314	minus	Ld27_v01s1	1018512	24M	LdBPK_27rRNA4
308-313	minus	Ld17_v01s1	328855	32M	LdBPK_17tRNA1
310-311	plus	Ld31_v01s1	209207	35M	LdBPK_31_tRNA1
309-312	minus	Ld27_v01s1	1014389	52M	no_feature
312-311	minus	Ld27_v01s1	1020016	22M	LdBPK_27rRNA6
314-310	minus	Ld27_v01s1	1015888	27M	no_feature
315-309	minus	Ld27_v01s1	1017944	43M	LdBPK_27rRNA4
317-308	plus	Ld11_v01s1	372022	24M	no_feature
318-308	minus	Ld27_v01s1	1016036	37M	no_feature
319-307	minus	Ld27_v01s1	1019987	29M	LdBPK_27rRNA6
321-305	minus	Ld27_v01s1	1020306	36M	LdBPK_27rRNA6
320-305	minus	Ld17_v01s1	328875	35M	LdBPK_17tRNA1
323-303	minus	Ld27_v01s1	1015994	34M	no_feature
325-302	minus	Ld27_v01s1	1015355	27M	no_feature
326-300	minus	Ld27_v01s1	1020509	24M	LdBPK_27rRNA6
327-300	plus	Ld11_v01s1	372412	39M	no_feature
328-300	minus	Ld27_v01s1	1015121	46M	no_feature
329-298	minus	Ld27_v01s1	1019644	70M	LdBPK_27rRNA5
330-298	minus	Ld27_v01s1	1021693	40M	no_feature
332-297	minus	Ld27_v01s1	1020357	33M	LdBPK_27rRNA6
331-297	minus	Ld27_v01s1	1017203	61M	LdBPK_27rRNA4
333-296	minus	Ld27_v01s1	1021596	44M	no_feature
334-296	minus	Ld23_v01s1	229179	46M	LdBPK_23rRNA1
335-296	minus	Ld27_v01s1	1014368	72M	no_feature
336-295	plus	Ld11_v01s1	372409	42M	no_feature
338-292	minus	Ld27_v01s1	1018300	21M	LdBPK_27rRNA4
337-293	minus	Ld27_v01s1	1017815	85M	LdBPK_27rRNA4
339-292	minus	Ld27_v01s1	1014389	51M	no_feature
340-291	plus	Ld33_v01s1	104881	32M	LdBPK_33tRNA3
343-289	minus	Ld27_v01s1	1018512	35M	LdBPK_27rRNA4
345-289	minus	Ld27_v01s1	1015888	54M	no_feature
347-288	plus	Ld15_v01s1	312763	33M	no_feature
349-287	minus	Ld27_v01s1	1016514	22M	no_feature
350-287	minus	Ld09_v01s1	430153	32M	ambiguous[exon_LdBPK_09tRNA7-1+exon_LdBPK_09rRNA3-1]
348-288	minus	Ld27_v01s1	1016036	44M	no_feature
351-286	minus	Ld17_v01s1	328837	73M	LdBPK_17tRNA1
354-282	minus	Ld27_v01s1	1017208	43M	LdBPK_27rRNA4
353-284	minus	Ld27_v01s1	1015729	68M	no_feature
356-280	plus	Ld15_v01s1	312761	34M	no_feature
355-281	minus	Ld27_v01s1	1016938	48M	LdBPK_27rRNA3
357-280	plus	Ld24_v01s1	658817	22M	LdBPK_24tRNA2
358-280	minus	Ld27_v01s1	1017772	27M	LdBPK_27rRNA4
359-280	minus	Ld27_v01s1	1018907	23M	LdBPK_27rRNA4
361-278	minus	Ld27_v01s1	1015545	20M	no_feature
360-279	minus	Ld27_v01s1	1014928	38M	no_feature
362-278	minus	Ld27_v01s1	1014057	3S38M	no_feature
363-278	minus	Ld27_v01s1	1021305	79M	LdBPK_27rRNA6
364-277	plus	Ld09_v01s1	430306	25M	LdBPK_09tRNA8
365-276	minus	Ld27_v01s1	1018599	28M	LdBPK_27rRNA4
366-275	minus	Ld27_v01s1	1020327	41M	LdBPK_27rRNA6
367-273	minus	Ld27_v01s1	1016561	24M	no_feature
369-272	minus	Ld27_v01s1	1020306	40M	LdBPK_27rRNA6
370-270	minus	Ld27_v01s1	1015010	28M	no_feature
371-270	minus	Ld27_v01s1	1020465	41M	LdBPK_27rRNA6
372-269	plus	Ld11_v01s1	371888	26M	LdBPK_11tRNA3
374-267	minus	Ld23_v01s1	229664	23M	LdBPK_23tRNA5
375-265	minus	Ld27_v01s1	1015469	34M	no_feature
376-265	plus	Ld15_v01s1	312760	29M	no_feature
377-264	minus	Ld27_v01s1	1020940	30M	LdBPK_27rRNA6
379-261	plus	Ld24_v01s1	658796	31M	LdBPK_24tRNA2
378-263	minus	Ld27_v01s1	1019584	23M	LdBPK_27rRNA5
380-260	minus	Ld27_v01s1	1015698	30M	no_feature
382-258	minus	Ld09_v01s1	430137	36M	ambiguous[exon_LdBPK_09tRNA7-1+exon_LdBPK_09rRNA3-1]
381-259	plus	Ld34_v01s1	482482	24M1S	LdBPK_34tRNA2
384-257	minus	Ld27_v01s1	1014940	31M	no_feature
385-257	minus	Ld31_v01s1	495938	33M	LdBPK_31_tRNA3
383-257	minus	Ld07_v01s1	380004	2S33M	LdBPK_07tRNA1
386-257	minus	Ld27_v01s1	1020456	50M	LdBPK_27rRNA6
388-255	minus	Ld27_v01s1	1018496	51M	LdBPK_27rRNA4
387-255	minus	Ld17_v01s1	328839	71M	LdBPK_17tRNA1
389-254	minus	Ld27_v01s1	1021739	36M	no_feature
391-253	minus	Ld15_v01s1	312908	25M	no_feature
390-253	minus	Ld27_v01s1	1016424	44M	no_feature
393-251	minus	Ld27_v01s1	1015892	23M	no_feature
392-252	minus	Ld09_v01s1	429813	69M	LdBPK_09tRNA6
394-251	minus	Ld27_v01s1	1015121	33M	no_feature
395-251	minus	Ld27_v01s1	1021302	24M	LdBPK_27rRNA6
398-249	plus	Ld17_v01s1	329174	25M	LdBPK_17tRNA3
397-250	minus	Ld27_v01s1	1015892	50M	no_feature
400-249	minus	Ld27_v01s1	1020355	23M	LdBPK_27rRNA6
399-249	minus	Ld27_v01s1	1015872	70M	no_feature
401-249	minus	Ld27_v01s1	1018188	43M	LdBPK_27rRNA4
402-247	minus	Ld27_v01s1	1020355	35M	LdBPK_27rRNA6
404-246	minus	Ld27_v01s1	1016444	22M	no_feature
403-246	plus	Ld05_v01s1	361095	36M	LdBPK_05tRNA1
406-245	plus	Ld34_v01s1	482482	21M	LdBPK_34tRNA2
405-246	minus	Ld27_v01s1	1015206	48M	no_feature
407-244	plus	Ld21_v01s1	447524	27M	no_feature
409-244	minus	Ld27_v01s1	1014992	29M	no_feature
411-243	minus	Ld27_v01s1	1014944	27M	no_feature
412-243	minus	Ld23_v01s1	229056	32M	LdBPK_23tRNA3
413-242	minus	Ld27_v01s1	1016412	65M	no_feature
414-241	minus	Ld27_v01s1	1017209	55M	LdBPK_27rRNA4
415-241	minus	Ld27_v01s1	1015758	45M	no_feature
416-241	minus	Ld27_v01s1	1015223	44M	no_feature
417-241	minus	Ld23_v01s1	230439	35M	LdBPK_23tRNA9
418-240	minus	Ld27_v01s1	1021018	47M	LdBPK_27rRNA6
419-240	plus	Ld15_v01s1	312761	35M	no_feature
421-238	minus	Ld27_v01s1	1020533	22M	LdBPK_27rRNA6
420-239	minus	Ld27_v01s1	1016424	43M	no_feature
422-238	minus	Ld27_v01s1	1016357	21M	no_feature
423-237	plus	Ld24_v01s1	658811	29M	LdBPK_24tRNA2
424-236	minus	Ld31_v01s1	495973	34M	LdBPK_31_tRNA3
428-234	minus	Ld27_v01s1	1016357	39M	no_feature
427-235	plus	Ld23_v01s1	230618	38M	LdBPK_23tRNA10
430-234	minus	Ld27_v01s1	1020510	35M	LdBPK_27rRNA6
431-233	minus	Ld27_v01s1	1017610	33M	LdBPK_27rRNA4
429-234	minus	Ld17_v01s1	328841	69M	LdBPK_17tRNA1
432-233	minus	Ld27_v01s1	1018261	20M	LdBPK_27rRNA4
434-231	minus	Ld27_v01s1	1017568	28M	LdBPK_27rRNA4
435-231	minus	Ld27_v01s1	1018321	27M	LdBPK_27rRNA4
436-230	minus	Ld27_v01s1	1015274	36M	no_feature
438-229	minus	Ld27_v01s1	1017517	25M	LdBPK_27rRNA4
437-230	minus	Ld27_v01s1	1020525	64M	LdBPK_27rRNA6
439-229	minus	Ld23_v01s1	229178	47M	LdBPK_23rRNA1
441-229	minus	Ld27_v01s1	1017321	26M	LdBPK_27rRNA4
440-229	minus	Ld27_v01s1	1017312	35M	LdBPK_27rRNA4
442-229	minus	Ld27_v01s1	1016995	30M	LdBPK_27rRNA3
443-227	minus	Ld27_v01s1	1020939	22M	LdBPK_27rRNA6
444-227	plus	Ld11_v01s1	372056	47M	LdBPK_11rRNA1
446-227	plus	Ld11_v01s1	208095	30M	LdBPK_11tRNA1
447-226	minus	Ld27_v01s1	1016945	41M	LdBPK_27rRNA3
448-226	minus	Ld27_v01s1	1020465	36M	LdBPK_27rRNA6
449-226	minus	Ld27_v01s1	1018077	22M	LdBPK_27rRNA4
451-226	minus	Ld27_v01s1	1016003	25M	no_feature
452-226	plus	Ld23_v01s1	230621	35M	LdBPK_23tRNA10
454-225	minus	Ld27_v01s1	1021404	20M	LdBPK_27rRNA6
455-224	minus	Ld31_v01s1	495974	33M	LdBPK_31_tRNA3
456-224	minus	Ld21_v01s1	163636	28M	no_feature
458-224	minus	Ld27_v01s1	1015154	32M	no_feature
459-222	minus	Ld27_v01s1	1015872	37M	no_feature
461-221	minus	Ld27_v01s1	1017650	32M	LdBPK_27rRNA4
462-220	minus	Ld23_v01s1	229225	28M	LdBPK_23rRNA1
464-218	minus	Ld09_v01s1	429816	30M	LdBPK_09tRNA6
463-219	minus	Ld27_v01s1	1018292	70M	LdBPK_27rRNA4
465-218	minus	Ld27_v01s1	1020207	25M	LdBPK_27rRNA6
466-217	minus	Ld31_v01s1	495971	33M	LdBPK_31_tRNA3
467-217	minus	Ld27_v01s1	1015463	27M	no_feature
468-217	minus	Ld15_v01s1	312873	35M	no_feature
469-216	minus	Ld27_v01s1	1015365	32M	no_feature
470-214	minus	Ld05_v01s1	360877	23M	no_feature
471-213	minus	Ld27_v01s1	1021864	34M	no_feature
474-212	minus	Ld27_v01s1	1021404	22M	LdBPK_27rRNA6
473-212	minus	Ld27_v01s1	1015996	26M	no_feature
475-212	plus	Ld31_v01s1	495848	37M	LdBPK_31_tRNA2
476-212	minus	Ld27_v01s1	1015889	53M	no_feature
477-211	minus	Ld27_v01s1	1015949	30M	no_feature
478-211	minus	Ld23_v01s1	230444	30M	LdBPK_23tRNA9
480-210	minus	Ld05_v01s1	360922	29M	no_feature
479-210	minus	Ld27_v01s1	1016444	46M	no_feature
481-210	minus	Ld27_v01s1	1021753	22M	no_feature
482-209	minus	Ld27_v01s1	1019684	20M	LdBPK_27rRNA5
484-208	minus	Ld27_v01s1	1020361	29M	LdBPK_27rRNA6
485-208	minus	Ld27_v01s1	1014064	21M	no_feature
487-207	minus	Ld27_v01s1	1018314	34M	LdBPK_27rRNA4
488-206	minus	Ld17_v01s1	328844	26M	LdBPK_17tRNA1
489-206	minus	Ld27_v01s1	1021527	32M	no_feature
491-206	plus	Ld36_v01s1	1573985	38M	no_feature
490-206	minus	Ld27_v01s1	1019632	82M	LdBPK_27rRNA5
493-205	minus	Ld31_v01s1	495978	29M	LdBPK_31_tRNA3
492-206	minus	Ld27_v01s1	1019952	32M	LdBPK_27rRNA6
494-203	minus	Ld27_v01s1	1016324	33M	no_feature
495-203	minus	Ld24_v01s1	659139	21M	no_feature
496-202	minus	Ld27_v01s1	1021453	20M	LdBPK_27rRNA6
497-202	minus	Ld17_v01s1	328837	38M	LdBPK_17tRNA1
499-202	minus	Ld27_v01s1	1018890	40M	LdBPK_27rRNA4
500-202	minus	Ld27_v01s1	1015758	37M	no_feature
501-202	minus	Ld27_v01s1	1021035	25M	LdBPK_27rRNA6
502-201	minus	Ld27_v01s1	1015124	30M	no_feature
503-200	minus	Ld05_v01s1	360922	25M	no_feature
505-199	minus	Ld09_v01s1	417654	36M	LdBPK_09tRNA5
506-199	minus	Ld27_v01s1	1018126	24M	LdBPK_27rRNA4
504-200	minus	Ld24_v01s1	715735	32M	LdBPK_24tRNA5
507-198	plus	Ld09_v01s1	430300	21M1D9M	LdBPK_09tRNA8
508-198	minus	Ld27_v01s1	1018076	23M	LdBPK_27rRNA4
509-198	minus	Ld27_v01s1	1020982	36M	LdBPK_27rRNA6
510-197	minus	Ld27_v01s1	1016444	29M	no_feature
512-197	minus	Ld27_v01s1	1020509	28M	LdBPK_27rRNA6
513-196	minus	Ld27_v01s1	1014057	38M	no_feature
514-196	minus	Ld27_v01s1	1018016	34M	LdBPK_27rRNA4
515-196	minus	Ld27_v01s1	1020067	32M	LdBPK_27rRNA6
516-196	plus	Ld33_v01s1	104881	32M	LdBPK_33tRNA3
519-195	minus	Ld36_v01s1	1042355	35M	no_feature
520-195	plus	Ld18_v01s1	301887	36M	no_feature
521-194	minus	Ld27_v01s1	1014393	30M	no_feature
523-193	minus	Ld27_v01s1	1020306	45M	LdBPK_27rRNA6
524-193	minus	Ld27_v01s1	1017998	52M	LdBPK_27rRNA4
525-193	minus	Ld27_v01s1	1016477	67M	no_feature
526-192	minus	Ld27_v01s1	1018823	22M	LdBPK_27rRNA4
527-192	minus	Ld27_v01s1	1018261	29M	LdBPK_27rRNA4
528-192	plus	Ld11_v01s1	156901	32M	no_feature
529-191	plus	Ld24_v01s1	658796	34M	LdBPK_24tRNA2
530-191	minus	Ld05_v01s1	360854	46M	no_feature
532-190	minus	Ld09_v01s1	430157	28M	ambiguous[exon_LdBPK_09tRNA7-1+exon_LdBPK_09rRNA3-1]
531-191	minus	Ld27_v01s1	1021384	89M	LdBPK_27rRNA6
533-190	minus	Ld27_v01s1	1015143	20M	no_feature
534-190	plus	Ld21_v01s1	447711	34M	LdBPK_21tRNA2
535-190	minus	Ld27_v01s1	1021113	40M	LdBPK_27rRNA6
537-189	minus	Ld27_v01s1	1021601	22M	no_feature
536-190	minus	Ld27_v01s1	1021305	71M	LdBPK_27rRNA6
539-189	minus	Ld21_v01s1	163836	23M	LdBPK_21tRNA1
541-188	minus	Ld27_v01s1	1014058	37M	no_feature
540-189	minus	Ld17_v01s1	328841	35M	LdBPK_17tRNA1
542-188	minus	Ld27_v01s1	1016216	38M	no_feature
543-187	minus	Ld27_v01s1	1019679	32M	LdBPK_27rRNA5
545-186	minus	Ld27_v01s1	1018264	20M	LdBPK_27rRNA4
544-186	minus	Ld17_v01s1	328837	37M	LdBPK_17tRNA1
546-186	minus	Ld27_v01s1	1016190	36M	no_feature
547-185	minus	Ld27_v01s1	1015771	24M	no_feature
548-185	minus	Ld27_v01s1	1015766	31M	no_feature
549-184	minus	Ld33_v01s1	104594	32M	LdBPK_33tRNA1
551-184	plus	Ld34_v01s1	482482	20M	LdBPK_34tRNA2
550-184	minus	Ld27_v01s1	1014389	34M	no_feature
552-184	minus	Ld27_v01s1	1014992	31M	no_feature
553-184	minus	Ld27_v01s1	1014393	47M	no_feature
555-184	minus	Ld17_v01s1	328843	30M	LdBPK_17tRNA1
557-182	minus	Ld27_v01s1	1016529	23M	no_feature
558-182	minus	Ld09_v01s1	430159	29M	ambiguous[exon_LdBPK_09tRNA7-1+exon_LdBPK_09rRNA3-1]
559-182	minus	Ld27_v01s1	1015889	26M	no_feature
560-182	minus	Ld27_v01s1	1015532	33M	no_feature
561-182	minus	Ld27_v01s1	1020357	20M	LdBPK_27rRNA6
562-182	minus	Ld24_v01s1	659139	21M	no_feature
563-182	minus	Ld27_v01s1	1016378	46M	no_feature
564-182	minus	Ld27_v01s1	1020456	23M	LdBPK_27rRNA6
566-182	minus	Ld27_v01s1	1015215	39M	no_feature
565-182	minus	Ld27_v01s1	1017713	59M	LdBPK_27rRNA4
569-181	plus	Ld36_v01s1	1042825	24M	LdBPK_36snRNA1
568-181	minus	Ld27_v01s1	1015696	32M	no_feature
572-181	minus	Ld27_v01s1	1015010	51M	no_feature
574-180	minus	Ld27_v01s1	1015121	38M	no_feature
576-180	minus	Ld27_v01s1	1017611	1S33M	LdBPK_27rRNA4
575-180	minus	Ld27_v01s1	1017815	79M	LdBPK_27rRNA4
577-179	minus	Ld16_v01s1	445996	27M	LdBPK_161tRNA1
578-179	minus	Ld27_v01s1	1015889	20M	no_feature
580-178	minus	Ld27_v01s1	1016477	37M	no_feature
581-178	minus	Ld27_v01s1	1018261	31M	LdBPK_27rRNA4
579-179	minus	Ld27_v01s1	1014057	2S61M	no_feature
582-178	minus	Ld27_v01s1	1015684	44M	no_feature
584-178	minus	Ld27_v01s1	1015888	42M	no_feature
587-178	minus	Ld27_v01s1	1018264	28M	LdBPK_27rRNA4
586-178	minus	Ld24_v01s1	715769	33M	LdBPK_24tRNA5
589-177	minus	Ld16_v01s1	445993	36M	LdBPK_161tRNA1
588-177	minus	Ld36_v01s1	495777	3S25M	no_feature
591-176	minus	Ld27_v01s1	1021035	30M	LdBPK_27rRNA6
593-175	plus	Ld15_v01s1	312761	32M	no_feature
594-175	minus	Ld27_v01s1	1017947	40M	LdBPK_27rRNA4
595-175	minus	Ld27_v01s1	1019684	29M	LdBPK_27rRNA5
590-177	minus	Ld17_v01s1	328840	32M2D36M	LdBPK_17tRNA1
596-175	minus	Ld11_v01s1	156738	30M	no_feature
598-174	minus	Ld27_v01s1	1018076	20M	LdBPK_27rRNA4
600-174	minus	Ld27_v01s1	1015758	46M	no_feature
599-174	plus	Ld10_v01s1	519868	30M1S	LdBPK_10tRNA1
601-174	minus	Ld27_v01s1	1017309	38M	LdBPK_27rRNA4
602-173	minus	Ld27_v01s1	1016228	26M	no_feature
604-173	minus	Ld27_v01s1	1021130	29M	LdBPK_27rRNA6
603-173	minus	Ld21_v01s1	163636	29M	no_feature
605-172	minus	Ld27_v01s1	1017207	49M	LdBPK_27rRNA4
606-172	minus	Ld27_v01s1	1015121	39M	no_feature
607-171	minus	Ld31_v01s1	495936	35M	LdBPK_31_tRNA3
611-171	plus	Ld34_v01s1	1388088	24M	no_feature
610-171	plus	Ld31_v01s1	495848	38M	LdBPK_31_tRNA2
612-171	minus	Ld27_v01s1	1017213	43M	LdBPK_27rRNA4
613-170	minus	Ld27_v01s1	1015690	38M	no_feature
615-169	minus	Ld27_v01s1	1018348	33M	LdBPK_27rRNA4
614-170	minus	Ld27_v01s1	1015121	60M	no_feature
618-168	minus	Ld17_v01s1	328874	28M	LdBPK_17tRNA1
617-169	minus	Ld27_v01s1	1021405	48M	LdBPK_27rRNA6
620-168	minus	Ld27_v01s1	1017903	41M	LdBPK_27rRNA4
619-168	minus	Ld27_v01s1	1015947	75M	no_feature
622-168	minus	Ld27_v01s1	1021693	46M	no_feature
621-168	minus	Ld27_v01s1	1015888	88M	no_feature
624-168	minus	Ld27_v01s1	1020163	40M	LdBPK_27rRNA6
623-168	minus	Ld36_v01s1	1630360	44M	LdBPK_36tRNA2
625-167	minus	Ld27_v01s1	1018599	35M	LdBPK_27rRNA4
627-166	minus	Ld27_v01s1	1020992	24M	LdBPK_27rRNA6
628-166	minus	Ld27_v01s1	1017193	71M	LdBPK_27rRNA4
630-166	minus	Ld27_v01s1	1020676	45M	LdBPK_27rRNA6
631-166	minus	Ld27_v01s1	1021403	50M	LdBPK_27rRNA6
632-165	plus	Ld15_v01s1	312762	34M	no_feature
634-165	minus	Ld27_v01s1	1020039	23M	LdBPK_27rRNA6
636-165	minus	Ld27_v01s1	1020939	31M	LdBPK_27rRNA6
637-165	minus	Ld27_v01s1	1021252	44M	LdBPK_27rRNA6
640-164	minus	Ld23_v01s1	229671	23M	LdBPK_23tRNA5
633-165	minus	Ld17_v01s1	328839	71M	LdBPK_17tRNA1
642-163	minus	Ld17_v01s1	328875	35M	LdBPK_17tRNA1
641-163	minus	Ld27_v01s1	1014368	55M	no_feature
643-163	minus	Ld27_v01s1	1015889	55M	no_feature
644-163	minus	Ld27_v01s1	1018060	66M	LdBPK_27rRNA4
646-162	minus	Ld27_v01s1	1015355	42M	no_feature
647-162	minus	Ld27_v01s1	1017840	25M	LdBPK_27rRNA4
649-162	minus	Ld27_v01s1	1017321	23M	LdBPK_27rRNA4
648-162	minus	Ld27_v01s1	1015695	33M	no_feature
651-161	plus	Ld15_v01s1	313095	44M	no_feature
652-161	minus	Ld27_v01s1	1018512	52M	LdBPK_27rRNA4
653-160	minus	Ld27_v01s1	1021384	69M	LdBPK_27rRNA6
654-160	minus	Ld27_v01s1	1015124	35M	no_feature
655-160	minus	Ld27_v01s1	1021252	36M	LdBPK_27rRNA6
656-160	minus	Ld05_v01s1	360854	45M	no_feature
658-159	plus	Ld11_v01s1	208055	27M	LdBPK_11tRNA1
657-160	minus	Ld31_v01s1	495974	33M	LdBPK_31_tRNA3
662-158	minus	Ld27_v01s1	1021405	42M	LdBPK_27rRNA6
661-159	minus	Ld36_v01s1	495613	35M	no_feature
664-158	minus	Ld27_v01s1	1020897	31M	LdBPK_27rRNA6
665-158	minus	Ld31_v01s1	495952	30M	LdBPK_31_tRNA3
663-158	minus	Ld17_v01s1	328837	73M	LdBPK_17tRNA1
667-158	minus	Ld27_v01s1	1020306	42M	LdBPK_27rRNA6
668-157	minus	Ld27_v01s1	1020702	45M	LdBPK_27rRNA6
669-157	minus	Ld11_v01s1	156755	1S34M	no_feature
670-157	plus	Ld26_v01s1	640547	58M	no_feature
671-157	plus	Ld23_v01s1	230619	38M1S	LdBPK_23tRNA10
672-157	plus	Ld36_v01s1	1041557	34M	no_feature
673-157	minus	Ld27_v01s1	1017834	31M	LdBPK_27rRNA4
674-157	minus	Ld27_v01s1	1021190	37M	LdBPK_27rRNA6
676-156	minus	Ld27_v01s1	1020465	44M	LdBPK_27rRNA6
677-156	minus	Ld27_v01s1	1021384	41M	LdBPK_27rRNA6
678-156	minus	Ld09_v01s1	283764	23M	LdBPK_09rRNA1
679-156	minus	Ld27_v01s1	1021384	40M	LdBPK_27rRNA6
680-156	minus	Ld27_v01s1	1017471	34M	LdBPK_27rRNA4
681-155	minus	Ld27_v01s1	1020291	33M	LdBPK_27rRNA6
682-155	minus	Ld27_v01s1	1016942	44M	LdBPK_27rRNA3
683-155	minus	Ld27_v01s1	1017311	36M	LdBPK_27rRNA4
684-155	minus	Ld16_v01s1	445996	33M	LdBPK_161tRNA1
685-154	minus	Ld27_v01s1	1017567	32M	LdBPK_27rRNA4
686-154	minus	Ld27_v01s1	1018658	35M	LdBPK_27rRNA4
687-154	minus	Ld27_v01s1	1020240	25M	LdBPK_27rRNA6
689-154	minus	Ld27_v01s1	1020506	27M	LdBPK_27rRNA6
690-153	plus	Ld09_v01s1	417439	36M	LdBPK_09tRNA4
691-153	minus	Ld27_v01s1	1021132	27M	LdBPK_27rRNA6
692-153	minus	Ld27_v01s1	1019587	20M	LdBPK_27rRNA5
693-152	plus	Ld21_v01s1	447711	27M	LdBPK_21tRNA2
694-152	minus	Ld27_v01s1	1015888	24M	no_feature
695-152	minus	Ld27_v01s1	1017900	44M	LdBPK_27rRNA4
697-152	plus	Ld26_v01s1	641936	33M	ambiguous[exon_LdBPK_26snoRNA11-1+exon_LdBPK_26snoRNA10-1]
698-151	minus	Ld23_v01s1	230437	37M	LdBPK_23tRNA9
699-151	minus	Ld09_v01s1	430164	29M	ambiguous[exon_LdBPK_09tRNA7-1+exon_LdBPK_09rRNA3-1]
700-150	minus	Ld27_v01s1	1017650	21M	LdBPK_27rRNA4
701-150	minus	Ld27_v01s1	1015122	42M	no_feature
702-150	plus	Ld09_v01s1	417439	37M2S	LdBPK_09tRNA4
703-150	minus	Ld27_v01s1	1018362	26M	LdBPK_27rRNA4
704-150	minus	Ld36_v01s1	2497500	1S20M	LdBPK_36tRNA4
705-150	minus	Ld27_v01s1	1020232	33M	LdBPK_27rRNA6
706-150	minus	Ld36_v01s1	495614	29M	no_feature
707-149	minus	Ld27_v01s1	1019664	50M	LdBPK_27rRNA5
708-149	minus	Ld27_v01s1	1016421	45M	no_feature
709-149	minus	Ld27_v01s1	1015728	67M	no_feature
710-149	minus	Ld27_v01s1	1020174	23M	LdBPK_27rRNA6
711-149	minus	Ld27_v01s1	1016036	36M	no_feature
712-148	plus	Ld05_v01s1	451755	38M	no_feature
713-148	minus	Ld27_v01s1	1018634	24M	LdBPK_27rRNA4
716-147	minus	Ld27_v01s1	1016900	42M	LdBPK_27rRNA3
717-147	plus	Ld05_v01s1	451352	28M	no_feature
718-147	minus	Ld27_v01s1	1016952	34M	LdBPK_27rRNA3
719-147	minus	Ld27_v01s1	1015929	41M	no_feature
720-146	plus	Ld21_v01s1	447738	24M	LdBPK_21tRNA2
721-146	minus	Ld23_v01s1	229670	24M	LdBPK_23tRNA5
722-146	plus	Ld09_v01s1	430441	34M	LdBPK_09tRNA9
723-146	minus	Ld27_v01s1	1016014	69M	no_feature
726-145	minus	Ld27_v01s1	1017209	42M	LdBPK_27rRNA4
727-145	plus	Ld17_v01s1	329174	25M	LdBPK_17tRNA3
728-145	minus	Ld23_v01s1	229177	48M	LdBPK_23rRNA1
729-145	minus	Ld23_v01s1	230444	30M	LdBPK_23tRNA9
730-145	minus	Ld27_v01s1	1021601	24M	no_feature
731-144	minus	Ld27_v01s1	1016444	21M	no_feature
733-144	minus	Ld27_v01s1	1015949	21M	no_feature
734-143	minus	Ld27_v01s1	1021296	30M	LdBPK_27rRNA6
735-143	minus	Ld27_v01s1	1015023	25M	no_feature
736-143	plus	Ld11_v01s1	157232	35M	no_feature
739-142	plus	Ld09_v01s1	430300	21M2D8M	LdBPK_09tRNA8
740-142	minus	Ld27_v01s1	1017568	23M	LdBPK_27rRNA4
741-142	minus	Ld27_v01s1	1020747	39M	LdBPK_27rRNA6
742-142	minus	Ld27_v01s1	1014402	21M	no_feature
743-141	minus	Ld27_v01s1	1015124	42M	no_feature
744-141	minus	Ld27_v01s1	1020527	30M	LdBPK_27rRNA6
745-141	minus	Ld31_v01s1	495975	32M	LdBPK_31_tRNA3
746-141	minus	Ld27_v01s1	1017819	75M	LdBPK_27rRNA4
747-140	minus	Ld11_v01s1	156356	24M	no_feature
748-140	minus	Ld07_v01s1	380004	33M	LdBPK_07tRNA1
749-140	minus	Ld29_v01s1	845184	22M	LdBPK_29tRNA2
751-140	minus	Ld27_v01s1	1021438	46M	LdBPK_27rRNA6
752-139	minus	Ld36_v01s1	495611	1S32M	no_feature
666-158	plus	Ld02_v01s1	268422	30M	no_feature
753-139	minus	Ld17_v01s1	328837	35M2D36M	LdBPK_17tRNA1
755-138	minus	Ld27_v01s1	1021947	20M	no_feature
756-138	minus	Ld27_v01s1	1021512	47M	no_feature
757-138	minus	Ld09_v01s1	429947	27M	no_feature
758-138	plus	Ld11_v01s1	208095	26M	LdBPK_11tRNA1
754-139	minus	Ld24_v01s1	715733	69M	LdBPK_24tRNA5
759-138	minus	Ld27_v01s1	1020303	44M	LdBPK_27rRNA6
760-138	minus	Ld17_v01s1	328878	32M	LdBPK_17tRNA1
761-138	minus	Ld31_v01s1	495938	33M	LdBPK_31_tRNA3
762-138	minus	Ld27_v01s1	1022105	21M	no_feature
764-137	minus	Ld27_v01s1	1017918	26M	LdBPK_27rRNA4
766-137	minus	Ld27_v01s1	1017772	23M	LdBPK_27rRNA4
767-137	minus	Ld27_v01s1	1015124	40M	no_feature
765-137	plus	Ld36_v01s1	1041592	35M	no_feature
768-137	minus	Ld27_v01s1	1015133	48M	no_feature
769-137	minus	Ld27_v01s1	1016003	37M	no_feature
770-137	minus	Ld27_v01s1	1020306	24M	LdBPK_27rRNA6
773-136	minus	Ld27_v01s1	1017650	40M	LdBPK_27rRNA4
774-136	minus	Ld09_v01s1	429812	33M1S	LdBPK_09tRNA6
776-136	minus	Ld27_v01s1	1017648	21M	LdBPK_27rRNA4
775-136	minus	Ld17_v01s1	328840	37M	LdBPK_17tRNA1
778-136	minus	Ld27_v01s1	1014163	22M	no_feature
777-136	minus	Ld36_v01s1	1630369	35M	LdBPK_36tRNA2
780-136	minus	Ld27_v01s1	1016051	32M	no_feature
779-136	minus	Ld36_v01s1	2497438	14M2D24M	LdBPK_36tRNA4
781-135	minus	Ld23_v01s1	230475	35M	LdBPK_23tRNA9
782-135	minus	Ld27_v01s1	1020992	28M	LdBPK_27rRNA6
783-135	minus	Ld27_v01s1	1014935	31M	no_feature
786-134	minus	Ld27_v01s1	1016955	31M	LdBPK_27rRNA3
785-134	minus	Ld27_v01s1	1017648	23M	LdBPK_27rRNA4
787-134	minus	Ld27_v01s1	1015121	36M	no_feature
789-134	minus	Ld23_v01s1	230437	37M	LdBPK_23tRNA9
788-134	minus	Ld27_v01s1	1014971	77M	no_feature
790-133	minus	Ld27_v01s1	1018643	25M	LdBPK_27rRNA4
791-133	minus	Ld27_v01s1	1018434	33M	LdBPK_27rRNA4
792-133	minus	Ld27_v01s1	1016191	35M	no_feature
793-133	minus	Ld27_v01s1	1021518	41M	no_feature
795-133	minus	Ld27_v01s1	1021404	34M	LdBPK_27rRNA6
794-133	minus	Ld27_v01s1	1016444	55M	no_feature
796-132	minus	Ld31_v01s1	495972	35M	LdBPK_31_tRNA3
799-132	minus	Ld27_v01s1	1015124	41M	no_feature
800-132	plus	Ld15_v01s1	312768	27M	no_feature
801-132	plus	Ld23_v01s1	229957	27M	LdBPK_23tRNA7
802-131	minus	Ld27_v01s1	1015685	43M	no_feature
804-131	plus	Ld21_v01s1	447551	22M	no_feature
805-131	minus	Ld27_v01s1	1015979	43M	no_feature
806-131	plus	Ld11_v01s1	372036	31M	no_feature
807-131	plus	Ld24_v01s1	658818	22M	LdBPK_24tRNA2
808-130	minus	Ld09_v01s1	429817	25M	LdBPK_09tRNA6
809-130	plus	Ld09_v01s1	417320	24M	no_feature
811-130	minus	Ld27_v01s1	1017567	29M	LdBPK_27rRNA4
810-130	minus	Ld27_v01s1	1014057	61M	no_feature
814-129	minus	Ld27_v01s1	1021426	21M	LdBPK_27rRNA6
813-129	minus	Ld27_v01s1	1016167	35M	no_feature
816-129	minus	Ld27_v01s1	1018126	33M	LdBPK_27rRNA4
815-129	minus	Ld27_v01s1	1020935	47M	LdBPK_27rRNA6
817-129	minus	Ld27_v01s1	1016190	31M	no_feature
818-128	minus	Ld05_v01s1	360923	24M	no_feature
819-128	minus	Ld09_v01s1	430121	38M	ambiguous[exon_LdBPK_09tRNA7-1+exon_LdBPK_09rRNA3-1]
820-128	minus	Ld23_v01s1	230437	1S33M	LdBPK_23tRNA9
821-127	minus	Ld33_v01s1	104725	21M	LdBPK_33tRNA2
822-127	minus	Ld09_v01s1	429810	3S36M	LdBPK_09tRNA6
823-127	minus	Ld27_v01s1	1016036	38M	no_feature
825-127	minus	Ld27_v01s1	1020617	34M	LdBPK_27rRNA6
824-127	minus	Ld27_v01s1	1021018	42M	LdBPK_27rRNA6
827-126	minus	Ld27_v01s1	1015872	34M	no_feature
828-126	minus	Ld27_v01s1	1015066	23M	no_feature
826-127	plus	Ld11_v01s1	156898	37M1S	no_feature
830-126	minus	Ld27_v01s1	1019677	37M	LdBPK_27rRNA5
831-126	minus	Ld27_v01s1	1021302	42M	LdBPK_27rRNA6
829-126	minus	Ld17_v01s1	328876	1S34M	LdBPK_17tRNA1
832-126	plus	Ld26_v01s1	642089	28M	LdBPK_26snoRNA15
833-126	minus	Ld17_v01s1	328882	28M	LdBPK_17tRNA1
834-125	minus	Ld27_v01s1	1016427	35M	no_feature
836-125	minus	Ld27_v01s1	1020232	39M	LdBPK_27rRNA6
837-125	minus	Ld27_v01s1	1020324	44M	LdBPK_27rRNA6
838-125	minus	Ld27_v01s1	1015125	38M	no_feature
839-125	minus	Ld27_v01s1	1015595	30M	no_feature
840-125	minus	Ld27_v01s1	1015579	48M	no_feature
841-125	plus	Ld34_v01s1	1388088	30M	no_feature
843-125	minus	Ld27_v01s1	1015310	29M	no_feature
842-125	minus	Ld27_v01s1	1017283	64M	LdBPK_27rRNA4
844-125	minus	Ld27_v01s1	1014140	49M	no_feature
845-124	minus	Ld36_v01s1	1042320	35M	no_feature
846-124	plus	Ld23_v01s1	230631	25M	LdBPK_23tRNA10
847-124	minus	Ld27_v01s1	1020316	31M	LdBPK_27rRNA6
848-124	minus	Ld27_v01s1	1014159	30M	no_feature
849-124	minus	Ld09_v01s1	429945	51M	LdBPK_09rRNA3
850-124	minus	Ld27_v01s1	1014905	35M	no_feature
851-124	minus	Ld27_v01s1	1018292	56M	LdBPK_27rRNA4
852-123	minus	Ld27_v01s1	1018823	40M	LdBPK_27rRNA4
853-123	minus	Ld10_v01s1	519968	33M	LdBPK_10tRNA2
855-123	minus	Ld05_v01s1	360852	48M	no_feature
856-123	plus	Ld33_v01s1	104881	32M	LdBPK_33tRNA3
857-123	minus	Ld27_v01s1	1014064	24M	no_feature
859-123	minus	Ld27_v01s1	1016950	36M	LdBPK_27rRNA3
858-123	minus	Ld27_v01s1	1014922	49M	no_feature
861-122	minus	Ld27_v01s1	1015048	41M	no_feature
863-122	minus	Ld27_v01s1	1017568	24M	LdBPK_27rRNA4
862-122	minus	Ld27_v01s1	1015354	43M	no_feature
864-122	plus	Ld02_v01s1	268422	30M	no_feature
865-122	minus	Ld23_v01s1	229664	30M	LdBPK_23tRNA5
866-122	minus	Ld27_v01s1	1020390	46M	LdBPK_27rRNA6
867-122	minus	Ld27_v01s1	1018262	28M	LdBPK_27rRNA4
868-121	minus	Ld27_v01s1	1020207	33M	LdBPK_27rRNA6
869-121	minus	Ld27_v01s1	1020306	38M	LdBPK_27rRNA6
870-121	minus	Ld36_v01s1	1630360	38M	LdBPK_36tRNA2
871-121	minus	Ld27_v01s1	1020018	20M	LdBPK_27rRNA6
872-120	minus	Ld27_v01s1	1015150	31M	no_feature
873-120	minus	Ld27_v01s1	1020617	46M	LdBPK_27rRNA6
876-120	minus	Ld27_v01s1	1014393	48M	no_feature
877-120	minus	Ld33_v01s1	101091	54M	no_feature
879-120	plus	Ld36_v01s1	995585	23M	no_feature
880-120	minus	Ld27_v01s1	1017568	31M	LdBPK_27rRNA4
881-119	minus	Ld27_v01s1	1019684	25M	LdBPK_27rRNA5
878-120	minus	Ld27_v01s1	1014057	1S61M	no_feature
883-118	minus	Ld27_v01s1	1018643	50M	LdBPK_27rRNA4
884-118	minus	Ld27_v01s1	1018806	42M	LdBPK_27rRNA4
885-118	minus	Ld27_v01s1	1018000	50M	LdBPK_27rRNA4
887-118	minus	Ld27_v01s1	1014383	40M	no_feature
888-118	minus	Ld27_v01s1	1016939	47M	LdBPK_27rRNA3
891-118	minus	Ld27_v01s1	1016897	45M	LdBPK_27rRNA3
890-118	minus	Ld27_v01s1	1015011	78M	no_feature
892-118	minus	Ld27_v01s1	1018060	39M	LdBPK_27rRNA4
894-117	minus	Ld27_v01s1	1017448	23M	LdBPK_27rRNA4
895-117	minus	Ld27_v01s1	1016312	45M	no_feature
896-117	minus	Ld24_v01s1	715768	34M	LdBPK_24tRNA5
897-117	minus	Ld23_v01s1	230475	33M	LdBPK_23tRNA9
898-117	minus	Ld27_v01s1	1020472	38M	LdBPK_27rRNA6
899-117	minus	Ld27_v01s1	1018014	46M	LdBPK_27rRNA4
900-117	minus	Ld27_v01s1	1021527	21M	no_feature
904-117	minus	Ld27_v01s1	1017648	42M	LdBPK_27rRNA4
903-117	minus	Ld27_v01s1	1014905	61M	no_feature
905-116	minus	Ld27_v01s1	1021134	31M	LdBPK_27rRNA6
907-116	minus	Ld27_v01s1	1016477	36M	no_feature
908-116	minus	Ld17_v01s1	328840	36M	LdBPK_17tRNA1
910-116	minus	Ld27_v01s1	1018202	21M	LdBPK_27rRNA4
911-116	minus	Ld27_v01s1	1021131	31M	LdBPK_27rRNA6
913-115	minus	Ld27_v01s1	1018152	36M	LdBPK_27rRNA4
912-115	minus	Ld24_v01s1	715770	32M	LdBPK_24tRNA5
914-115	minus	Ld27_v01s1	1014983	27M	no_feature
916-114	minus	Ld27_v01s1	1018292	29M	LdBPK_27rRNA4
915-115	minus	Ld27_v01s1	1016848	42M	LdBPK_27rRNA3
918-114	plus	Ld24_v01s1	658813	27M	LdBPK_24tRNA2
917-114	minus	Ld27_v01s1	1022061	32M	no_feature
919-114	minus	Ld27_v01s1	1020488	37M	LdBPK_27rRNA6
920-114	minus	Ld27_v01s1	1016322	35M	no_feature
921-113	plus	Ld36_v01s1	1042818	31M	LdBPK_36snRNA1
922-113	plus	Ld11_v01s1	208095	31M	LdBPK_11tRNA1
923-113	minus	Ld27_v01s1	1015889	23M	no_feature
925-113	plus	Ld24_v01s1	658804	26M	LdBPK_24tRNA2
924-113	minus	Ld27_v01s1	1016444	56M	no_feature
926-113	minus	Ld27_v01s1	1016910	28M	LdBPK_27rRNA3
927-113	minus	Ld27_v01s1	1016910	44M	LdBPK_27rRNA3
928-113	minus	Ld23_v01s1	230474	34M	LdBPK_23tRNA9
930-112	plus	Ld24_v01s1	658816	23M	LdBPK_24tRNA2
929-113	minus	Ld27_v01s1	1015532	47M	no_feature
931-112	minus	Ld27_v01s1	1015669	59M	no_feature
934-112	plus	Ld11_v01s1	156899	29M	no_feature
933-112	minus	Ld27_v01s1	1020694	61M	LdBPK_27rRNA6
937-112	minus	Ld27_v01s1	1020359	31M	LdBPK_27rRNA6
936-112	minus	Ld27_v01s1	1017210	40M	LdBPK_27rRNA4
939-112	minus	Ld27_v01s1	1019566	41M	LdBPK_27rRNA5
938-112	minus	Ld27_v01s1	1015994	30M	no_feature
942-111	plus	Ld36_v01s1	1041594	24M	no_feature
943-111	minus	Ld27_v01s1	1014163	25M1S	no_feature
944-111	minus	Ld27_v01s1	1016900	39M	LdBPK_27rRNA3
941-111	minus	Ld17_v01s1	328840	70M	LdBPK_17tRNA1
946-111	plus	Ld09_v01s1	430300	31M	LdBPK_09tRNA8
945-111	minus	Ld27_v01s1	1016900	54M	LdBPK_27rRNA3
948-111	minus	Ld27_v01s1	1018050	49M	LdBPK_27rRNA4
949-111	minus	Ld27_v01s1	1017610	38M	LdBPK_27rRNA4
951-110	minus	Ld27_v01s1	1016148	42M	no_feature
952-110	minus	Ld27_v01s1	1020935	37M	LdBPK_27rRNA6
953-110	minus	Ld27_v01s1	1018711	43M	LdBPK_27rRNA4
955-110	minus	Ld27_v01s1	1021076	36M	LdBPK_27rRNA6
956-110	plus	Ld09_v01s1	430306	22M	LdBPK_09tRNA8
957-109	minus	Ld27_v01s1	1020904	24M	LdBPK_27rRNA6
954-110	minus	Ld17_v01s1	328838	72M	LdBPK_17tRNA1
958-109	minus	Ld31_v01s1	495939	25M	LdBPK_31_tRNA3
959-109	minus	Ld27_v01s1	1014922	44M	no_feature
961-109	minus	Ld27_v01s1	1015948	22M	no_feature
960-109	minus	Ld27_v01s1	1015729	66M	no_feature
962-109	minus	Ld27_v01s1	1016336	29M	no_feature
963-109	minus	Ld27_v01s1	1017517	22M	LdBPK_27rRNA4
964-109	minus	Ld27_v01s1	1016161	21M	no_feature
965-109	minus	Ld27_v01s1	1015762	41M	no_feature
966-109	minus	Ld27_v01s1	1017193	63M	LdBPK_27rRNA4
967-109	minus	Ld17_v01s1	328877	33M	LdBPK_17tRNA1
968-109	plus	Ld24_v01s1	659297	21M	no_feature
970-109	minus	Ld27_v01s1	1015872	33M	no_feature
969-109	minus	Ld27_v01s1	1020306	37M	LdBPK_27rRNA6
972-108	minus	Ld27_v01s1	1016868	28M	LdBPK_27rRNA3
973-108	plus	Ld36_v01s1	1041592	30M	no_feature
971-109	plus	Ld31_v01s1	209207	36M2S	LdBPK_31_tRNA1
975-108	minus	Ld15_v01s1	312919	25M	no_feature
974-108	minus	Ld15_v01s1	312872	1S36M	no_feature
976-108	minus	Ld27_v01s1	1017900	33M	LdBPK_27rRNA4
977-108	minus	Ld27_v01s1	1019684	27M	LdBPK_27rRNA5
979-107	plus	Ld36_v01s1	1041592	31M	no_feature
980-107	minus	Ld27_v01s1	1021404	49M	LdBPK_27rRNA6
978-108	minus	Ld27_v01s1	1014057	3S60M	no_feature
981-107	minus	Ld27_v01s1	1020670	24M	LdBPK_27rRNA6
982-107	minus	Ld27_v01s1	1016288	22M	no_feature
984-107	minus	Ld27_v01s1	1016435	27M	no_feature
983-107	plus	Ld09_v01s1	417440	35M	LdBPK_09tRNA4
985-106	minus	Ld09_v01s1	429849	25M	LdBPK_09tRNA6
986-106	minus	Ld24_v01s1	715769	25M	LdBPK_24tRNA5
987-106	minus	Ld27_v01s1	1014982	22M	no_feature
988-106	minus	Ld27_v01s1	1018447	44M	LdBPK_27rRNA4
989-106	minus	Ld27_v01s1	1015186	37M	no_feature
990-106	plus	Ld26_v01s1	642251	40M	no_feature
992-105	plus	Ld36_v01s1	1041592	25M	no_feature
991-106	minus	Ld27_v01s1	1016167	32M	no_feature
993-105	minus	Ld27_v01s1	1016868	22M	LdBPK_27rRNA3
994-105	minus	Ld33_v01s1	104568	26M	LdBPK_33tRNA1
995-105	minus	Ld27_v01s1	1014078	29M	no_feature
996-104	minus	Ld27_v01s1	1021131	34M	LdBPK_27rRNA6
998-104	minus	Ld27_v01s1	1019644	40M	LdBPK_27rRNA5
999-104	minus	Ld27_v01s1	1015782	21M	no_feature
1000-104	minus	Ld27_v01s1	1016954	34M	LdBPK_27rRNA3
1001-104	minus	Ld31_v01s1	1329673	24M	LdBPK_31_tRNA5
997-104	minus	Ld27_v01s1	1015728	1S69M	no_feature
1002-104	plus	Ld36_v01s1	1041557	34M	no_feature
1004-104	minus	Ld27_v01s1	1017312	27M	LdBPK_27rRNA4
1003-104	minus	Ld27_v01s1	1020232	48M	LdBPK_27rRNA6
1005-104	plus	Ld15_v01s1	312763	32M	no_feature
1006-104	minus	Ld31_v01s1	208931	28M	no_feature
1007-104	minus	Ld27_v01s1	1015150	36M	no_feature
1008-104	minus	Ld17_v01s1	328855	35M	LdBPK_17tRNA1
1009-104	minus	Ld27_v01s1	1020303	46M	LdBPK_27rRNA6
1010-104	minus	Ld27_v01s1	1020940	32M	LdBPK_27rRNA6
1011-104	minus	Ld27_v01s1	1016910	23M	LdBPK_27rRNA3
1012-103	minus	Ld27_v01s1	1017644	46M	LdBPK_27rRNA4
1014-103	minus	Ld33_v01s1	101132	28M	no_feature
1013-103	minus	Ld09_v01s1	283812	53M	LdBPK_09rRNA1
1016-103	minus	Ld27_v01s1	1021601	23M	no_feature
1015-103	minus	Ld11_v01s1	156708	13M2D21M	no_feature
1018-103	minus	Ld36_v01s1	495778	33M	no_feature
1020-103	minus	Ld27_v01s1	1016948	38M	LdBPK_27rRNA3
1019-103	minus	Ld09_v01s1	429811	71M	LdBPK_09tRNA6
1021-103	minus	Ld27_v01s1	1017568	30M	LdBPK_27rRNA4
1022-102	minus	Ld36_v01s1	1042321	34M	no_feature
1023-102	plus	Ld11_v01s1	156899	26M	no_feature
1025-102	minus	Ld27_v01s1	1016995	35M	LdBPK_27rRNA3
1024-102	minus	Ld17_v01s1	328843	31M	LdBPK_17tRNA1
1026-102	minus	Ld27_v01s1	1015339	34M	no_feature
1027-102	minus	Ld27_v01s1	1019561	46M	LdBPK_27rRNA5
1029-102	plus	Ld11_v01s1	207961	35M	no_feature
1028-102	minus	Ld27_v01s1	1015823	65M	no_feature
1031-102	minus	Ld27_v01s1	1021586	41M	no_feature
1034-101	minus	Ld27_v01s1	1018817	43M	LdBPK_27rRNA4
1033-101	minus	Ld27_v01s1	1020453	66M	LdBPK_27rRNA6
1035-101	minus	Ld27_v01s1	1017326	21M	LdBPK_27rRNA4
1036-101	minus	Ld27_v01s1	1015443	20M	no_feature
1037-101	minus	Ld27_v01s1	1016167	39M	no_feature
1039-101	minus	Ld27_v01s1	1017517	35M	LdBPK_27rRNA4
1038-101	minus	Ld27_v01s1	1015690	60M	no_feature
1041-101	minus	Ld09_v01s1	429945	57M	LdBPK_09rRNA3
1040-101	minus	Ld27_v01s1	1015219	55M	no_feature
1042-100	minus	Ld36_v01s1	1630360	30M	LdBPK_36tRNA2
1043-100	minus	Ld27_v01s1	1015354	28M	no_feature
1045-100	minus	Ld27_v01s1	1019584	44M	LdBPK_27rRNA5
1046-100	minus	Ld27_v01s1	1015991	33M	no_feature
1048-100	minus	Ld27_v01s1	1018907	21M	LdBPK_27rRNA4
1049-100	minus	Ld27_v01s1	1018075	22M	LdBPK_27rRNA4
1047-100	minus	Ld27_v01s1	1021596	57M	no_feature
1050-100	plus	Ld15_v01s1	312762	28M	no_feature
1051-100	plus	Ld09_v01s1	417098	25M	LdBPK_09tRNA3
1052-100	plus	Ld35_v01s1	1682593	35M	no_feature
1053-100	minus	Ld16_v01s1	445986	1S20M	LdBPK_161tRNA1
1055-99	minus	Ld27_v01s1	1021200	27M	LdBPK_27rRNA6
1054-99	minus	Ld17_v01s1	328879	31M	LdBPK_17tRNA1
1057-99	minus	Ld23_v01s1	230474	36M	LdBPK_23tRNA9
1056-99	plus	Ld35_v01s1	1682635	34M	no_feature
1058-99	minus	Ld27_v01s1	1014064	54M	no_feature
1060-99	minus	Ld27_v01s1	1020330	38M	LdBPK_27rRNA6
1059-99	minus	Ld27_v01s1	1014057	3S50M	no_feature
1061-99	plus	Ld11_v01s1	208090	35M	LdBPK_11tRNA1
1063-99	minus	Ld31_v01s1	1329715	22M	LdBPK_31_tRNA5
1062-99	minus	Ld27_v01s1	1017453	32M	LdBPK_27rRNA4
1065-98	minus	Ld27_v01s1	1017673	24M	LdBPK_27rRNA4
1067-98	minus	Ld27_v01s1	1015355	47M	no_feature
1066-98	minus	Ld17_v01s1	328840	35M	LdBPK_17tRNA1
1069-98	minus	Ld27_v01s1	1020529	26M	LdBPK_27rRNA6
1068-98	minus	Ld27_v01s1	1016357	35M	no_feature
1070-98	minus	Ld27_v01s1	1016190	21M	no_feature
1071-98	minus	Ld27_v01s1	1015947	23M	no_feature
1074-98	minus	Ld27_v01s1	1016477	35M	no_feature
1072-98	minus	Ld27_v01s1	1017392	79M	LdBPK_27rRNA4
1076-98	minus	Ld27_v01s1	1020324	23M	LdBPK_27rRNA6
1077-97	minus	Ld31_v01s1	495975	21M	LdBPK_31_tRNA3
1078-97	minus	Ld15_v01s1	312908	20M	no_feature
1075-98	minus	Ld27_v01s1	1022094	15S54M3S	no_feature
1079-97	minus	Ld09_v01s1	429812	33M1S	LdBPK_09tRNA6
1080-97	minus	Ld27_v01s1	1015012	50M	no_feature
1082-97	minus	Ld27_v01s1	1017285	20M	LdBPK_27rRNA4
1081-97	minus	Ld27_v01s1	1017900	47M	LdBPK_27rRNA4
1083-97	minus	Ld09_v01s1	430159	33M	ambiguous[exon_LdBPK_09tRNA7-1+exon_LdBPK_09rRNA3-1]
1084-97	minus	Ld27_v01s1	1021912	35M	no_feature
1085-97	plus	Ld36_v01s1	497173	25M	no_feature
1087-96	minus	Ld27_v01s1	1020525	20M	LdBPK_27rRNA6
1086-97	minus	Ld27_v01s1	1015995	27M	no_feature
1088-96	minus	Ld09_v01s1	283812	25M	LdBPK_09rRNA1
1089-96	minus	Ld17_v01s1	328876	34M	LdBPK_17tRNA1
1090-96	minus	Ld27_v01s1	1016003	21M	no_feature
1091-96	minus	Ld27_v01s1	1021404	43M	LdBPK_27rRNA6
1092-96	minus	Ld27_v01s1	1020347	30M	LdBPK_27rRNA6
1094-95	minus	Ld16_v01s1	445988	33M	LdBPK_161tRNA1
1093-95	minus	Ld27_v01s1	1015532	52M	no_feature
1099-95	plus	Ld36_v01s1	999298	23M	no_feature
1096-95	minus	Ld24_v01s1	715769	1S33M	LdBPK_24tRNA5
1101-95	minus	Ld27_v01s1	1016337	28M	no_feature
1100-95	minus	Ld36_v01s1	1630373	31M	LdBPK_36tRNA2
1102-95	minus	Ld23_v01s1	229664	25M	LdBPK_23tRNA5
1105-95	minus	Ld27_v01s1	1017599	45M	LdBPK_27rRNA4
1104-95	minus	Ld21_v01s1	163636	31M	no_feature
1106-95	minus	Ld09_v01s1	429846	28M	LdBPK_09tRNA6
1107-94	minus	Ld27_v01s1	1020472	37M	LdBPK_27rRNA6
1109-94	minus	Ld27_v01s1	1014058	43M	no_feature
1110-94	minus	Ld31_v01s1	495942	29M	LdBPK_31_tRNA3
1111-94	minus	Ld27_v01s1	1021658	23M	no_feature
1108-94	minus	Ld17_v01s1	328840	37M	LdBPK_17tRNA1
1112-94	minus	Ld09_v01s1	429939	57M	LdBPK_09rRNA3
1113-94	minus	Ld27_v01s1	1020163	42M	LdBPK_27rRNA6
1114-94	minus	Ld27_v01s1	1016357	32M	no_feature
1115-94	plus	Ld09_v01s1	417090	34M	LdBPK_09tRNA3
1116-94	minus	Ld27_v01s1	1021673	33M	no_feature
1117-93	minus	Ld21_v01s1	163693	32M	no_feature
1118-93	minus	Ld27_v01s1	1017311	28M	LdBPK_27rRNA4
1120-93	plus	Ld11_v01s1	372046	25M	no_feature
1122-93	minus	Ld27_v01s1	1014058	34M	no_feature
1123-93	plus	Ld24_v01s1	658840	29M1S	LdBPK_24tRNA2
1124-93	minus	Ld27_v01s1	1017552	47M	LdBPK_27rRNA4
1125-93	minus	Ld27_v01s1	1015356	26M	no_feature
1126-93	minus	Ld27_v01s1	1020992	43M	LdBPK_27rRNA6
1127-93	minus	Ld27_v01s1	1016445	32M	no_feature
1129-93	minus	Ld27_v01s1	1014064	28M	no_feature
1130-92	minus	Ld11_v01s1	156348	24M	no_feature
1131-92	plus	Ld15_v01s1	312761	29M	no_feature
1132-92	plus	Ld05_v01s1	361095	34M	LdBPK_05tRNA1
1133-92	plus	Ld11_v01s1	157234	33M	no_feature
1134-92	minus	Ld27_v01s1	1015758	39M	no_feature
1136-92	minus	Ld27_v01s1	1019654	60M	LdBPK_27rRNA5
1135-92	minus	Ld17_v01s1	328841	32M3S	LdBPK_17tRNA1
1137-92	minus	Ld27_v01s1	1020472	53M	LdBPK_27rRNA6
1138-92	minus	Ld27_v01s1	1018845	40M	LdBPK_27rRNA4
1139-92	minus	Ld27_v01s1	1015532	28M	no_feature
1142-92	minus	Ld27_v01s1	1017690	82M	LdBPK_27rRNA4
1143-92	minus	Ld23_v01s1	230479	31M	LdBPK_23tRNA9
1144-91	minus	Ld27_v01s1	1018014	36M	LdBPK_27rRNA4
1140-92	plus	Ld24_v01s1	658804	65M1S	LdBPK_24tRNA2
1146-91	minus	Ld27_v01s1	1019650	64M	LdBPK_27rRNA5
1147-91	minus	Ld27_v01s1	1020465	45M	LdBPK_27rRNA6
1148-91	minus	Ld27_v01s1	1021809	34M	no_feature
1149-91	minus	Ld33_v01s1	104561	33M	LdBPK_33tRNA1
1150-91	plus	Ld11_v01s1	208090	36M	LdBPK_11tRNA1
1151-91	minus	Ld27_v01s1	1014402	39M	no_feature
1152-91	minus	Ld27_v01s1	1021065	56M	LdBPK_27rRNA6
1153-91	minus	Ld27_v01s1	1016354	22M	no_feature
1154-91	minus	Ld27_v01s1	1021747	28M	no_feature
1155-91	minus	Ld27_v01s1	1020501	24M	LdBPK_27rRNA6
1156-91	minus	Ld27_v01s1	1015604	23M	no_feature
1157-91	minus	Ld27_v01s1	1020240	40M	LdBPK_27rRNA6
1158-91	minus	Ld27_v01s1	1015140	23M	no_feature
1159-91	minus	Ld27_v01s1	1015772	23M	no_feature
1160-91	plus	Ld23_v01s1	230625	27M2S	LdBPK_23tRNA10
1162-90	minus	Ld27_v01s1	1017644	24M	LdBPK_27rRNA4
1161-91	minus	Ld27_v01s1	1021658	48M	no_feature
1163-90	minus	Ld27_v01s1	1021075	37M	LdBPK_27rRNA6
1164-90	minus	Ld27_v01s1	1015595	29M	no_feature
1165-90	minus	Ld27_v01s1	1020067	28M	LdBPK_27rRNA6
1166-90	minus	Ld27_v01s1	1016048	35M	no_feature
1167-90	minus	Ld27_v01s1	1018292	22M	LdBPK_27rRNA4
1169-90	plus	Ld11_v01s1	208090	36M2S	LdBPK_11tRNA1
1168-90	minus	Ld27_v01s1	1020455	70M	LdBPK_27rRNA6
1170-90	minus	Ld27_v01s1	1016933	21M	LdBPK_27rRNA3
1172-90	minus	Ld09_v01s1	430137	48M	ambiguous[exon_LdBPK_09tRNA7-1+exon_LdBPK_09rRNA3-1]
1173-90	minus	Ld27_v01s1	1018685	36M	LdBPK_27rRNA4
1171-90	plus	Ld31_v01s1	495843	43M1S	LdBPK_31_tRNA2
1174-90	minus	Ld27_v01s1	1015339	21M	no_feature
1175-90	minus	Ld27_v01s1	1019684	28M	LdBPK_27rRNA5
1177-89	minus	Ld05_v01s1	360877	24M	no_feature
1178-89	minus	Ld27_v01s1	1021453	31M	LdBPK_27rRNA6
1179-89	minus	Ld27_v01s1	1016059	21M	no_feature
1181-89	minus	Ld27_v01s1	1015578	47M	no_feature
1180-89	plus	Ld17_v01s1	329023	45M1S	LdBPK_17tRNA2
1182-89	minus	Ld27_v01s1	1017505	34M	LdBPK_27rRNA4
1184-88	minus	Ld27_v01s1	1017697	48M	LdBPK_27rRNA4
1186-88	minus	Ld27_v01s1	1020801	25M	LdBPK_27rRNA6
1185-88	minus	Ld27_v01s1	1015627	63M	no_feature
1187-88	minus	Ld27_v01s1	1017505	41M	LdBPK_27rRNA4
1188-88	minus	Ld27_v01s1	1018540	24M	LdBPK_27rRNA4
1191-87	minus	Ld27_v01s1	1020274	31M	LdBPK_27rRNA6
1190-87	minus	Ld17_v01s1	328844	28M	LdBPK_17tRNA1
1192-87	minus	Ld15_v01s1	312910	34M	no_feature
1195-87	plus	Ld31_v01s1	209210	32M	LdBPK_31_tRNA1
1196-87	minus	Ld27_v01s1	1018264	23M	LdBPK_27rRNA4
1194-87	minus	Ld27_v01s1	1015888	82M	no_feature
1198-87	minus	Ld09_v01s1	430159	31M	ambiguous[exon_LdBPK_09tRNA7-1+exon_LdBPK_09rRNA3-1]
1197-87	minus	Ld27_v01s1	1016357	37M	no_feature
1199-86	minus	Ld27_v01s1	1017617	27M	LdBPK_27rRNA4
1200-86	minus	Ld36_v01s1	1630360	34M	LdBPK_36tRNA2
1201-86	minus	Ld27_v01s1	1016444	20M	no_feature
1202-86	minus	Ld05_v01s1	360925	22M	no_feature
1203-86	minus	Ld27_v01s1	1016335	30M	no_feature
1204-86	minus	Ld27_v01s1	1015011	37M	no_feature
1206-86	minus	Ld27_v01s1	1017669	21M	LdBPK_27rRNA4
1205-86	minus	Ld17_v01s1	328841	32M	LdBPK_17tRNA1
1207-85	minus	Ld27_v01s1	1020461	40M	LdBPK_27rRNA6
1208-85	minus	Ld27_v01s1	1020067	20M	LdBPK_27rRNA6
1210-85	minus	Ld27_v01s1	1014941	30M	no_feature
1209-85	plus	Ld09_v01s1	417440	36M	LdBPK_09tRNA4
1211-85	minus	Ld17_v01s1	328837	35M	LdBPK_17tRNA1
1212-85	minus	Ld27_v01s1	1015994	46M	no_feature
1213-85	minus	Ld27_v01s1	1014905	30M	no_feature
1215-85	minus	Ld27_v01s1	1020355	20M	LdBPK_27rRNA6
1214-85	minus	Ld27_v01s1	1014369	72M	no_feature
1217-85	minus	Ld27_v01s1	1016167	38M	no_feature
1216-85	plus	Ld09_v01s1	430438	37M1S	LdBPK_09tRNA9
1220-84	minus	Ld27_v01s1	1016228	28M	no_feature
1221-84	minus	Ld27_v01s1	1015333	21M	no_feature
1223-84	minus	Ld05_v01s1	360922	22M	no_feature
1222-84	minus	Ld36_v01s1	495613	32M	no_feature
1225-84	minus	Ld27_v01s1	1021305	39M	LdBPK_27rRNA6
1227-84	minus	Ld24_v01s1	715767	35M	LdBPK_24tRNA5
1226-84	minus	Ld16_v01s1	445957	52M	LdBPK_161tRNA1
1229-84	minus	Ld36_v01s1	2497500	20M	LdBPK_36tRNA4
1228-84	plus	Ld09_v01s1	284079	20M1S	LdBPK_09tRNA2
1230-84	minus	Ld27_v01s1	1017610	36M	LdBPK_27rRNA4
1232-84	minus	Ld27_v01s1	1018660	33M	LdBPK_27rRNA4
1231-84	plus	Ld31_v01s1	495848	33M1S	LdBPK_31_tRNA2
1234-83	minus	Ld17_v01s1	328879	29M	LdBPK_17tRNA1
1233-83	minus	Ld15_v01s1	312872	1S36M	no_feature
1235-83	minus	Ld27_v01s1	1014159	28M	no_feature
1237-83	minus	Ld27_v01s1	1016868	32M	LdBPK_27rRNA3
1236-83	minus	Ld27_v01s1	1015985	37M	no_feature
1239-83	minus	Ld27_v01s1	1017209	43M	LdBPK_27rRNA4
1240-83	minus	Ld27_v01s1	1017406	65M	LdBPK_27rRNA4
1241-83	minus	Ld17_v01s1	328878	32M1S	LdBPK_17tRNA1
1242-83	minus	Ld05_v01s1	360854	47M	no_feature
1243-83	plus	Ld23_v01s1	230585	34M	LdBPK_23tRNA10
1244-83	minus	Ld27_v01s1	1021658	33M	no_feature
1245-83	minus	Ld27_v01s1	1020064	33M	LdBPK_27rRNA6
1246-83	minus	Ld27_v01s1	1018848	30M	LdBPK_27rRNA4
1247-83	minus	Ld27_v01s1	1016003	33M	no_feature
1248-83	minus	Ld24_v01s1	715735	29M	LdBPK_24tRNA5
1250-83	minus	Ld27_v01s1	1020501	32M	LdBPK_27rRNA6
1249-83	minus	Ld27_v01s1	1015823	49M	no_feature
1251-83	minus	Ld34_v01s1	482669	12M2D29M	LdBPK_34tRNA4
1254-82	minus	Ld27_v01s1	1019664	20M	LdBPK_27rRNA5
1256-82	minus	Ld27_v01s1	1021007	28M	LdBPK_27rRNA6
1255-82	minus	Ld27_v01s1	1017610	32M	LdBPK_27rRNA4
1258-82	minus	Ld36_v01s1	2497456	22M	LdBPK_36tRNA4
1257-82	minus	Ld27_v01s1	1021805	43M	no_feature
1259-82	minus	Ld11_v01s1	207773	11M2D24M	no_feature
1260-82	minus	Ld24_v01s1	715767	35M	LdBPK_24tRNA5
1261-82	minus	Ld33_v01s1	104710	40M	LdBPK_33tRNA2
1262-82	minus	Ld27_v01s1	1021739	20M	no_feature
1266-82	minus	Ld27_v01s1	1015527	38M	no_feature
1265-82	minus	Ld27_v01s1	1020525	54M	LdBPK_27rRNA6
1269-81	minus	Ld27_v01s1	1015872	28M	no_feature
1268-81	minus	Ld27_v01s1	1015351	40M	no_feature
1270-81	minus	Ld27_v01s1	1015186	33M	no_feature
1272-81	minus	Ld11_v01s1	156348	80M	no_feature
1273-81	plus	Ld05_v01s1	361125	22M	LdBPK_05tRNA1
1271-81	minus	Ld36_v01s1	1630335	69M	LdBPK_36tRNA2
1274-81	minus	Ld11_v01s1	207818	7M1D26M	no_feature
1275-81	minus	Ld17_v01s1	328877	2S33M	LdBPK_17tRNA1
1276-81	minus	Ld27_v01s1	1015771	26M	no_feature
1278-81	minus	Ld23_v01s1	230478	30M	LdBPK_23tRNA9
1277-81	minus	Ld27_v01s1	1020479	31M	LdBPK_27rRNA6
1280-81	plus	Ld02_v01s1	268416	36M	no_feature
1279-81	minus	Ld27_v01s1	1020526	29M	LdBPK_27rRNA6
1281-81	minus	Ld27_v01s1	1016444	23M	no_feature
1282-81	minus	Ld09_v01s1	429812	33M	LdBPK_09tRNA6
1284-81	minus	Ld27_v01s1	1015947	21M	no_feature
1283-81	minus	Ld31_v01s1	495942	29M	LdBPK_31_tRNA3
1287-80	minus	Ld27_v01s1	1017610	30M	LdBPK_27rRNA4
1286-80	minus	Ld27_v01s1	1021259	46M	LdBPK_27rRNA6
1288-80	minus	Ld27_v01s1	1018817	46M	LdBPK_27rRNA4
1290-80	minus	Ld27_v01s1	1017563	21M	LdBPK_27rRNA4
1289-80	minus	Ld27_v01s1	1016410	67M	no_feature
1292-80	minus	Ld27_v01s1	1021529	30M	no_feature
1291-80	minus	Ld27_v01s1	1016410	80M	no_feature
1295-80	minus	Ld27_v01s1	1018428	24M	LdBPK_27rRNA4
1296-80	minus	Ld27_v01s1	1020525	31M	LdBPK_27rRNA6
1299-79	minus	Ld27_v01s1	1021601	25M	no_feature
1298-80	minus	Ld27_v01s1	1018848	40M	LdBPK_27rRNA4
1301-79	minus	Ld33_v01s1	104568	26M	LdBPK_33tRNA1
1300-79	minus	Ld09_v01s1	430121	36M	ambiguous[exon_LdBPK_09tRNA7-1+exon_LdBPK_09rRNA3-1]
1304-79	minus	Ld15_v01s1	312872	2S36M	no_feature
1305-79	minus	Ld27_v01s1	1018894	34M	LdBPK_27rRNA4
1306-79	minus	Ld27_v01s1	1017621	23M	LdBPK_27rRNA4
1308-79	minus	Ld27_v01s1	1020041	21M	LdBPK_27rRNA6
1307-79	minus	Ld27_v01s1	1016036	46M	no_feature
1309-79	minus	Ld27_v01s1	1018440	33M	LdBPK_27rRNA4
1311-79	minus	Ld15_v01s1	312901	30M	no_feature
1312-79	minus	Ld27_v01s1	1020346	29M	LdBPK_27rRNA6
1314-79	minus	Ld27_v01s1	1019607	37M	LdBPK_27rRNA5
1315-78	plus	Ld15_v01s1	312768	24M	no_feature
1316-78	minus	Ld23_v01s1	229078	33M	LdBPK_23tRNA3
1317-78	minus	Ld27_v01s1	1018076	33M	LdBPK_27rRNA4
1318-78	minus	Ld09_v01s1	429849	33M	LdBPK_09tRNA6
1321-78	minus	Ld27_v01s1	1015309	30M	no_feature
1320-78	minus	Ld17_v01s1	328841	34M	LdBPK_17tRNA1
1322-78	plus	Ld24_v01s1	658840	29M	LdBPK_24tRNA2
1324-78	minus	Ld16_v01s1	445996	25M2S	LdBPK_161tRNA1
1325-78	minus	Ld27_v01s1	1016363	33M	no_feature
1327-78	minus	Ld27_v01s1	1014928	43M	no_feature
1328-78	plus	Ld15_v01s1	312760	53M	no_feature
1330-78	minus	Ld27_v01s1	1016227	29M	no_feature
1331-78	minus	Ld27_v01s1	1015373	33M	no_feature
1329-78	minus	Ld27_v01s1	1017190	85M	LdBPK_27rRNA4
1332-78	plus	Ld36_v01s1	497166	31M	no_feature
1333-78	plus	Ld36_v01s1	1041592	32M	no_feature
1334-78	minus	Ld31_v01s1	495964	32M	LdBPK_31_tRNA3
1336-77	minus	Ld27_v01s1	1014942	29M	no_feature
1338-77	minus	Ld27_v01s1	1020067	34M	LdBPK_27rRNA6
1339-77	plus	Ld15_v01s1	312762	33M	no_feature
1340-77	minus	Ld27_v01s1	1015450	33M	no_feature
1337-77	minus	Ld17_v01s1	328842	68M	LdBPK_17tRNA1
1341-77	minus	Ld27_v01s1	1020280	26M	LdBPK_27rRNA6
1342-77	minus	Ld27_v01s1	1015690	58M	no_feature
1343-77	minus	Ld27_v01s1	1017209	40M	LdBPK_27rRNA4
1344-77	minus	Ld27_v01s1	1020390	39M	LdBPK_27rRNA6
1345-77	minus	Ld27_v01s1	1017278	31M	LdBPK_27rRNA4
1346-77	minus	Ld27_v01s1	1019679	30M	LdBPK_27rRNA5
1347-77	plus	Ld15_v01s1	312763	30M	no_feature
1348-77	minus	Ld15_v01s1	312909	22M	no_feature
1350-77	minus	Ld23_v01s1	229078	25M	LdBPK_23tRNA3
1351-76	minus	Ld27_v01s1	1021604	23M	no_feature
1352-76	minus	Ld21_v01s1	163835	24M	LdBPK_21tRNA1
1353-76	minus	Ld27_v01s1	1020935	26M	LdBPK_27rRNA6
1354-76	minus	Ld36_v01s1	1630360	24M	LdBPK_36tRNA2
1356-76	minus	Ld17_v01s1	328877	31M	LdBPK_17tRNA1
1355-76	minus	Ld27_v01s1	1014149	40M	no_feature
1357-76	minus	Ld09_v01s1	429846	36M	LdBPK_09tRNA6
1358-76	minus	Ld27_v01s1	1019559	25M	LdBPK_27rRNA5
1360-76	minus	Ld27_v01s1	1017339	51M	LdBPK_27rRNA4
1362-76	minus	Ld27_v01s1	1018547	40M	LdBPK_27rRNA4
1363-76	minus	Ld27_v01s1	1017217	33M	LdBPK_27rRNA4
1364-75	minus	Ld27_v01s1	1017644	23M	LdBPK_27rRNA4
1366-75	minus	Ld27_v01s1	1017772	24M	LdBPK_27rRNA4
1368-75	minus	Ld27_v01s1	1015889	58M	no_feature
1367-75	minus	Ld17_v01s1	328844	30M	LdBPK_17tRNA1
1370-75	minus	Ld24_v01s1	715769	33M1S	LdBPK_24tRNA5
1369-75	minus	Ld24_v01s1	715731	71M	LdBPK_24tRNA5
1371-75	plus	Ld23_v01s1	229970	31M	LdBPK_23tRNA7
1373-75	minus	Ld17_v01s1	328844	29M	LdBPK_17tRNA1
1372-75	minus	Ld27_v01s1	1021282	62M	LdBPK_27rRNA6
1375-75	minus	Ld27_v01s1	1021409	29M	LdBPK_27rRNA6
1376-75	minus	Ld27_v01s1	1015010	31M	no_feature
1374-75	minus	Ld27_v01s1	1016407	83M	no_feature
1377-75	minus	Ld27_v01s1	1020506	31M	LdBPK_27rRNA6
1379-75	minus	Ld27_v01s1	1021127	29M	LdBPK_27rRNA6
1380-75	minus	Ld17_v01s1	328877	33M	LdBPK_17tRNA1
1381-75	plus	Ld11_v01s1	156899	36M	no_feature
1382-75	minus	Ld16_v01s1	445986	1S23M	LdBPK_161tRNA1
1383-75	minus	Ld27_v01s1	1021065	58M	LdBPK_27rRNA6
1385-75	minus	Ld27_v01s1	1015889	31M	no_feature
1384-75	minus	Ld27_v01s1	1015728	68M	no_feature
1387-74	minus	Ld27_v01s1	1018496	23M	LdBPK_27rRNA4
1386-75	minus	Ld27_v01s1	1021864	37M	no_feature
1390-74	minus	Ld27_v01s1	1016388	21M	no_feature
1389-74	minus	Ld27_v01s1	1020972	63M	LdBPK_27rRNA6
1391-74	minus	Ld27_v01s1	1018834	29M	LdBPK_27rRNA4
1393-74	minus	Ld27_v01s1	1015536	29M	no_feature
1392-74	minus	Ld27_v01s1	1016444	54M	no_feature
1394-74	minus	Ld27_v01s1	1016167	30M	no_feature
1397-74	minus	Ld27_v01s1	1021214	28M	LdBPK_27rRNA6
1398-74	minus	Ld27_v01s1	1015443	26M	no_feature
1396-74	minus	Ld27_v01s1	1018799	49M	LdBPK_27rRNA4
1399-74	minus	Ld27_v01s1	1016226	29M	no_feature
1400-74	minus	Ld27_v01s1	1015365	26M	no_feature
1401-74	minus	Ld27_v01s1	1015213	41M	no_feature
1403-74	minus	Ld31_v01s1	495952	35M	LdBPK_31_tRNA3
1402-74	plus	Ld23_v01s1	230625	32M2S	LdBPK_23tRNA10
1404-74	minus	Ld27_v01s1	1019632	22M	LdBPK_27rRNA5
1405-74	minus	Ld27_v01s1	1021403	21M	LdBPK_27rRNA6
1407-73	plus	Ld11_v01s1	208095	31M2S	LdBPK_11tRNA1
1408-73	minus	Ld11_v01s1	156755	34M	no_feature
1409-73	minus	Ld27_v01s1	1016058	25M	no_feature
1410-73	minus	Ld27_v01s1	1016954	31M	LdBPK_27rRNA3
1412-73	minus	Ld07_v01s1	380004	1S33M	LdBPK_07tRNA1
1413-73	minus	Ld27_v01s1	1018091	32M	LdBPK_27rRNA4
1414-73	minus	Ld27_v01s1	1016943	43M	LdBPK_27rRNA3
1415-73	minus	Ld21_v01s1	163644	49M	no_feature
1411-73	minus	Ld24_v01s1	715730	72M	LdBPK_24tRNA5
1416-73	minus	Ld27_v01s1	1015949	20M	no_feature
1418-73	minus	Ld05_v01s1	360854	33M	no_feature
1419-73	minus	Ld27_v01s1	1020537	42M	LdBPK_27rRNA6
1420-73	minus	Ld27_v01s1	1021658	41M	no_feature
1421-73	minus	Ld27_v01s1	1015122	38M	no_feature
1422-73	minus	Ld27_v01s1	1021259	37M	LdBPK_27rRNA6
1423-73	minus	Ld27_v01s1	1020694	23M	LdBPK_27rRNA6
1424-73	minus	Ld27_v01s1	1015121	64M	no_feature
1427-73	minus	Ld23_v01s1	229671	22M	LdBPK_23tRNA5
1426-73	minus	Ld27_v01s1	1020101	34M	LdBPK_27rRNA6
1428-73	minus	Ld27_v01s1	1017956	20M	LdBPK_27rRNA4
1430-73	plus	Ld36_v01s1	1041596	27M	no_feature
1429-73	minus	Ld27_v01s1	1016036	43M	no_feature
1431-72	minus	Ld27_v01s1	1017910	23M	LdBPK_27rRNA4
1433-72	minus	Ld16_v01s1	445994	29M	LdBPK_161tRNA1
1432-72	minus	Ld27_v01s1	1021376	50M	LdBPK_27rRNA6
1434-72	minus	Ld17_v01s1	328877	33M	LdBPK_17tRNA1
1435-72	plus	Ld15_v01s1	313053	29M	no_feature
1436-72	minus	Ld17_v01s1	328876	32M	LdBPK_17tRNA1
1440-72	minus	Ld27_v01s1	1016993	32M	LdBPK_27rRNA3
1441-72	plus	Ld26_v01s1	641595	40M	LdBPK_26snoRNA6
1442-72	minus	Ld27_v01s1	1021484	40M	LdBPK_27rRNA6
1443-72	minus	Ld27_v01s1	1015888	41M	no_feature
1444-72	minus	Ld27_v01s1	1017567	31M	LdBPK_27rRNA4
1447-72	minus	Ld27_v01s1	1015766	32M	no_feature
1448-72	minus	Ld27_v01s1	1015970	21M	no_feature
1446-72	minus	Ld36_v01s1	1042188	31M1S	no_feature
1450-72	minus	Ld27_v01s1	1017556	32M	LdBPK_27rRNA4
1451-72	minus	Ld27_v01s1	1015355	22M	no_feature
1452-71	minus	Ld27_v01s1	1015010	49M	no_feature
1453-71	minus	Ld27_v01s1	1018777	46M	LdBPK_27rRNA4
1454-71	plus	Ld35_v01s1	1682269	39M	no_feature
1457-71	minus	Ld27_v01s1	1021764	29M	no_feature
1458-71	minus	Ld27_v01s1	1020355	24M	LdBPK_27rRNA6
1456-71	plus	Ld24_v01s1	658831	38M	LdBPK_24tRNA2
1459-71	minus	Ld27_v01s1	1020972	20M	LdBPK_27rRNA6
1460-71	minus	Ld27_v01s1	1021706	33M	no_feature
1463-71	minus	Ld27_v01s1	1018087	39M	LdBPK_27rRNA4
1466-71	minus	Ld33_v01s1	101265	32M	no_feature
1468-71	minus	Ld27_v01s1	1021874	24M	no_feature
1469-71	minus	Ld27_v01s1	1014946	20M	no_feature
1470-71	minus	Ld27_v01s1	1021035	23M	LdBPK_27rRNA6
1471-71	minus	Ld27_v01s1	1021627	26M	no_feature
1472-71	minus	Ld27_v01s1	1015595	21M	no_feature
1473-70	plus	Ld24_v01s1	658804	20M	LdBPK_24tRNA2
1475-70	minus	Ld27_v01s1	1015586	41M	no_feature
1474-70	minus	Ld27_v01s1	1020567	40M	LdBPK_27rRNA6
1476-70	minus	Ld27_v01s1	1016995	23M	LdBPK_27rRNA3
1477-70	minus	Ld27_v01s1	1018701	69M	LdBPK_27rRNA4
1480-70	minus	Ld27_v01s1	1016464	49M	no_feature
1479-70	plus	Ld31_v01s1	495848	33M2S	LdBPK_31_tRNA2
1483-70	plus	Ld36_v01s1	1041592	35M	no_feature
1484-70	minus	Ld27_v01s1	1016412	32M	no_feature
1485-70	plus	Ld31_v01s1	209207	36M	LdBPK_31_tRNA1
1486-70	minus	Ld27_v01s1	1022061	36M	no_feature
1487-70	minus	Ld27_v01s1	1020509	30M	LdBPK_27rRNA6
1489-70	minus	Ld27_v01s1	1016226	25M	no_feature
1488-70	minus	Ld27_v01s1	1015532	63M	no_feature
1490-69	minus	Ld27_v01s1	1015450	53M	no_feature
1491-69	minus	Ld24_v01s1	715767	35M	LdBPK_24tRNA5
1492-69	minus	Ld31_v01s1	495936	35M	LdBPK_31_tRNA3
1493-69	minus	Ld16_v01s1	445986	1S23M	LdBPK_161tRNA1
1496-69	plus	Ld17_v01s1	329038	22M	LdBPK_17tRNA2
1495-69	plus	Ld36_v01s1	1574145	46M	no_feature
1497-69	minus	Ld27_v01s1	1016441	36M	no_feature
1499-69	minus	Ld27_v01s1	1015122	35M	no_feature
1498-69	plus	Ld24_v01s1	658840	29M	LdBPK_24tRNA2
1500-69	minus	Ld27_v01s1	1020583	21M	LdBPK_27rRNA6
1502-69	minus	Ld09_v01s1	429810	34M	LdBPK_09tRNA6
1501-69	minus	Ld27_v01s1	1021601	52M	no_feature
1504-69	minus	Ld27_v01s1	1014163	27M	no_feature
1503-69	minus	Ld27_v01s1	1018075	34M	LdBPK_27rRNA4
1505-69	minus	Ld27_v01s1	1014972	32M	no_feature
1506-69	minus	Ld27_v01s1	1015686	42M	no_feature
1508-69	minus	Ld33_v01s1	104711	35M	LdBPK_33tRNA2
1509-69	minus	Ld31_v01s1	495978	29M	LdBPK_31_tRNA3
1507-69	minus	Ld17_v01s1	328879	1S31M	LdBPK_17tRNA1
1511-69	minus	Ld27_v01s1	1015947	38M	no_feature
1512-69	plus	Ld09_v01s1	430438	37M	LdBPK_09tRNA9
1513-68	plus	Ld26_v01s1	640642	42M	no_feature
1514-68	minus	Ld29_v01s1	845186	20M	LdBPK_29tRNA2
1510-69	minus	Ld17_v01s1	328837	73M	LdBPK_17tRNA1
1516-68	minus	Ld27_v01s1	1015420	23M	no_feature
1517-68	minus	Ld11_v01s1	207315	44M	no_feature
1518-68	plus	Ld11_v01s1	157235	32M	no_feature
1519-68	minus	Ld27_v01s1	1015143	38M	no_feature
1515-68	minus	Ld24_v01s1	715733	31M2D36M	LdBPK_24tRNA5
1520-68	plus	Ld09_v01s1	430300	28M	LdBPK_09tRNA8
1521-68	plus	Ld23_v01s1	230618	34M3S	LdBPK_23tRNA10
1522-68	minus	Ld27_v01s1	1015011	1S51M	no_feature
1523-68	minus	Ld27_v01s1	1016473	71M	no_feature
1524-68	minus	Ld27_v01s1	1016424	41M	no_feature
1527-68	minus	Ld27_v01s1	1021309	31M	LdBPK_27rRNA6
1528-68	minus	Ld27_v01s1	1016354	23M	no_feature
1525-68	minus	Ld24_v01s1	715734	68M	LdBPK_24tRNA5
1529-68	minus	Ld11_v01s1	156708	13M2D31M	no_feature
1531-68	minus	Ld27_v01s1	1021596	30M	no_feature
1533-68	minus	Ld09_v01s1	430165	28M	ambiguous[exon_LdBPK_09tRNA7-1+exon_LdBPK_09rRNA3-1]
1530-68	minus	Ld27_v01s1	1018108	77M	LdBPK_27rRNA4
1534-67	minus	Ld27_v01s1	1021127	38M	LdBPK_27rRNA6
1536-67	minus	Ld27_v01s1	1017175	32M	LdBPK_27rRNA4
1535-67	minus	Ld24_v01s1	715769	2S33M	LdBPK_24tRNA5
1537-67	minus	Ld27_v01s1	1017517	79M	LdBPK_27rRNA4
1538-67	minus	Ld27_v01s1	1014070	48M	no_feature
1540-67	minus	Ld27_v01s1	1021399	54M	LdBPK_27rRNA6
1542-67	minus	Ld27_v01s1	1020545	34M	LdBPK_27rRNA6
1543-67	minus	Ld23_v01s1	229694	35M	LdBPK_23tRNA5
1544-67	minus	Ld27_v01s1	1015463	40M	no_feature
1545-67	plus	Ld23_v01s1	229957	28M	LdBPK_23tRNA7
1547-67	minus	Ld27_v01s1	1018817	42M	LdBPK_27rRNA4
1546-67	minus	Ld27_v01s1	1015888	56M	no_feature
1548-67	minus	Ld09_v01s1	430159	21M	ambiguous[exon_LdBPK_09tRNA7-1+exon_LdBPK_09rRNA3-1]
1550-67	minus	Ld36_v01s1	496178	34M	no_feature
1549-67	minus	Ld27_v01s1	1016273	37M	no_feature
1552-67	minus	Ld36_v01s1	1630360	24M	LdBPK_36tRNA2
1553-67	plus	Ld11_v01s1	157233	30M	no_feature
1555-67	minus	Ld27_v01s1	1021202	25M	LdBPK_27rRNA6
1557-67	minus	Ld27_v01s1	1020465	31M	LdBPK_27rRNA6
1558-67	minus	Ld27_v01s1	1020466	35M	LdBPK_27rRNA6
1559-67	minus	Ld27_v01s1	1020308	34M	LdBPK_27rRNA6
1560-67	minus	Ld27_v01s1	1017610	37M	LdBPK_27rRNA4
1561-67	minus	Ld27_v01s1	1017918	29M	LdBPK_27rRNA4
1563-66	minus	Ld27_v01s1	1020361	22M	LdBPK_27rRNA6
1562-66	minus	Ld27_v01s1	1015991	37M	no_feature
1565-66	minus	Ld15_v01s1	312908	28M	no_feature
1566-66	minus	Ld27_v01s1	1016444	34M	no_feature
1564-66	minus	Ld36_v01s1	1630363	3S21M	LdBPK_36tRNA2
1567-66	minus	Ld27_v01s1	1020040	22M	LdBPK_27rRNA6
1568-66	plus	Ld11_v01s1	208076	22M	LdBPK_11tRNA1
1570-66	plus	Ld23_v01s1	229970	31M	LdBPK_23tRNA7
1572-66	plus	Ld09_v01s1	430302	29M	LdBPK_09tRNA8
1571-66	plus	Ld09_v01s1	430299	32M	LdBPK_09tRNA8
1574-66	minus	Ld09_v01s1	430123	30M	ambiguous[exon_LdBPK_09tRNA7-1+exon_LdBPK_09rRNA3-1]
1573-66	minus	Ld17_v01s1	328858	52M	LdBPK_17tRNA1
1575-65	minus	Ld27_v01s1	1015991	23M	no_feature
1577-65	minus	Ld16_v01s1	445976	53M	LdBPK_161tRNA1
1578-65	minus	Ld27_v01s1	1020356	22M	LdBPK_27rRNA6
1580-65	minus	Ld05_v01s1	360854	36M	no_feature
1581-65	minus	Ld27_v01s1	1014080	27M	no_feature
1579-65	plus	Ld11_v01s1	207961	37M1S	no_feature
1582-65	minus	Ld17_v01s1	328837	36M	LdBPK_17tRNA1
1583-65	minus	Ld27_v01s1	1015284	52M	no_feature
1584-65	plus	Ld23_v01s1	230593	26M	LdBPK_23tRNA10
1586-65	plus	Ld09_v01s1	417300	44M	no_feature
1587-65	minus	Ld27_v01s1	1022131	1S20M	no_feature
1588-65	plus	Ld02_v01s1	268416	36M	no_feature
1589-65	minus	Ld27_v01s1	1016108	20M	no_feature
1585-65	minus	Ld17_v01s1	328839	33M2D36M	LdBPK_17tRNA1
1591-65	minus	Ld27_v01s1	1019624	90M	LdBPK_27rRNA5
1593-65	minus	Ld27_v01s1	1015881	61M	no_feature
1594-65	minus	Ld27_v01s1	1017871	29M	LdBPK_27rRNA4
1595-65	minus	Ld27_v01s1	1019684	26M	LdBPK_27rRNA5
1597-65	plus	Ld09_v01s1	417124	38M	LdBPK_09tRNA3
1598-64	minus	Ld27_v01s1	1016477	31M	no_feature
1592-65	minus	Ld17_v01s1	328837	1S73M	LdBPK_17tRNA1
1600-64	plus	Ld36_v01s1	996322	24M	no_feature
1602-64	minus	Ld27_v01s1	1016900	38M	LdBPK_27rRNA3
1603-64	minus	Ld27_v01s1	1018348	40M	LdBPK_27rRNA4
1604-64	minus	Ld27_v01s1	1020064	37M	LdBPK_27rRNA6
1599-64	plus	Ld24_v01s1	658812	57M1S	LdBPK_24tRNA2
1605-64	minus	Ld17_v01s1	328877	33M	LdBPK_17tRNA1
1606-64	minus	Ld27_v01s1	1017835	36M	LdBPK_27rRNA4
1607-64	minus	Ld09_v01s1	429812	34M	LdBPK_09tRNA6
1608-64	minus	Ld27_v01s1	1016357	56M	no_feature
1610-64	minus	Ld27_v01s1	1014377	46M	no_feature
1612-64	minus	Ld27_v01s1	1015994	29M	no_feature
1613-64	minus	Ld27_v01s1	1018845	43M	LdBPK_27rRNA4
1615-64	minus	Ld27_v01s1	1021775	21M	no_feature
1614-64	plus	Ld09_v01s1	430439	36M1S	LdBPK_09tRNA9
1617-63	minus	Ld27_v01s1	1021600	23M	no_feature
1619-63	minus	Ld27_v01s1	1016455	22M	no_feature
1618-63	minus	Ld27_v01s1	1020306	49M	LdBPK_27rRNA6
1621-63	minus	Ld27_v01s1	1015333	22M	no_feature
1620-63	minus	Ld27_v01s1	1021112	41M	LdBPK_27rRNA6
1622-63	minus	Ld36_v01s1	2497439	39M	LdBPK_36tRNA4
1623-63	minus	Ld27_v01s1	1015208	46M	no_feature
1625-63	plus	Ld11_v01s1	371893	21M	LdBPK_11tRNA3
1626-63	minus	Ld27_v01s1	1015991	49M	no_feature
1627-63	minus	Ld27_v01s1	1016410	70M	no_feature
1628-63	minus	Ld27_v01s1	1021113	21M	LdBPK_27rRNA6
1629-63	minus	Ld27_v01s1	1019686	28M	LdBPK_27rRNA5
1624-63	minus	Ld17_v01s1	328841	4S69M	LdBPK_17tRNA1
1630-63	minus	Ld27_v01s1	1019561	23M	LdBPK_27rRNA5
1632-63	minus	Ld09_v01s1	430153	24M	ambiguous[exon_LdBPK_09tRNA7-1+exon_LdBPK_09rRNA3-1]
1631-63	plus	Ld31_v01s1	209207	20M1D14M	LdBPK_31_tRNA1
1633-63	minus	Ld23_v01s1	229669	22M	LdBPK_23tRNA5
1635-63	plus	Ld09_v01s1	417277	61M	LdBPK_09rRNA2
1634-63	minus	Ld27_v01s1	1015463	30M	no_feature
1636-63	minus	Ld27_v01s1	1018634	34M	LdBPK_27rRNA4
1638-62	plus	Ld36_v01s1	999208	24M	no_feature
1639-62	minus	Ld15_v01s1	312876	25M	no_feature
1642-62	minus	Ld27_v01s1	1015223	42M	no_feature
1643-62	minus	Ld27_v01s1	1015576	51M	no_feature
1644-62	minus	Ld27_v01s1	1014061	34M	no_feature
1645-62	minus	Ld17_v01s1	328840	30M	LdBPK_17tRNA1
1649-62	plus	Ld29_v01s1	845533	21M	no_feature
1647-62	minus	Ld27_v01s1	1015010	51M1S	no_feature
1650-62	minus	Ld27_v01s1	1020993	25M	LdBPK_27rRNA6
1652-62	minus	Ld27_v01s1	1018060	27M	LdBPK_27rRNA4
1653-62	minus	Ld05_v01s1	360814	38M	no_feature
1654-62	minus	Ld27_v01s1	1016464	50M	no_feature
1655-62	minus	Ld27_v01s1	1015693	35M	no_feature
1656-62	minus	Ld27_v01s1	1019644	20M	LdBPK_27rRNA5
1657-62	minus	Ld24_v01s1	715766	36M	LdBPK_24tRNA5
1658-62	minus	Ld27_v01s1	1018570	61M	LdBPK_27rRNA4
1659-62	minus	Ld09_v01s1	429814	68M	LdBPK_09tRNA6
1660-62	minus	Ld27_v01s1	1015280	59M	no_feature
1661-62	minus	Ld27_v01s1	1014070	63M	no_feature
1663-62	minus	Ld27_v01s1	1018091	35M	LdBPK_27rRNA4
1662-62	minus	Ld27_v01s1	1021313	63M	LdBPK_27rRNA6
1666-61	minus	Ld27_v01s1	1018050	58M	LdBPK_27rRNA4
1668-61	minus	Ld27_v01s1	1020346	28M	LdBPK_27rRNA6
1667-61	minus	Ld36_v01s1	1630361	1S30M	LdBPK_36tRNA2
1669-61	minus	Ld27_v01s1	1017552	36M	LdBPK_27rRNA4
1671-61	minus	Ld17_v01s1	328879	31M	LdBPK_17tRNA1
1672-61	minus	Ld27_v01s1	1015010	53M	no_feature
1676-61	minus	Ld36_v01s1	2497499	21M	LdBPK_36tRNA4
1677-61	minus	Ld27_v01s1	1022061	23M	no_feature
1678-61	minus	Ld09_v01s1	429812	35M	LdBPK_09tRNA6
1680-61	minus	Ld27_v01s1	1019543	64M	LdBPK_27rRNA5
1679-61	minus	Ld24_v01s1	715769	2S33M	LdBPK_24tRNA5
1682-61	plus	Ld31_v01s1	495851	35M	LdBPK_31_tRNA2
1684-61	minus	Ld27_v01s1	1014368	25M	no_feature
1683-61	minus	Ld27_v01s1	1021065	62M	LdBPK_27rRNA6
1686-61	minus	Ld27_v01s1	1016193	33M	no_feature
1687-61	minus	Ld27_v01s1	1014140	23M	no_feature
1688-61	minus	Ld27_v01s1	1014989	21M	no_feature
1690-61	minus	Ld09_v01s1	430159	27M	ambiguous[exon_LdBPK_09tRNA7-1+exon_LdBPK_09rRNA3-1]
1691-61	minus	Ld27_v01s1	1018060	29M	LdBPK_27rRNA4
1692-61	minus	Ld27_v01s1	1016624	23M	no_feature
1694-60	plus	Ld11_v01s1	371865	33M	LdBPK_11tRNA3
1695-60	minus	Ld27_v01s1	1016863	27M	LdBPK_27rRNA3
1696-60	minus	Ld17_v01s1	328875	21M2D12M	LdBPK_17tRNA1
1697-60	minus	Ld31_v01s1	1329655	42M	LdBPK_31_tRNA5
1698-60	minus	Ld27_v01s1	1014960	31M	no_feature
1699-60	minus	Ld27_v01s1	1015339	52M	no_feature
1700-60	minus	Ld17_v01s1	328878	32M	LdBPK_17tRNA1
1701-60	minus	Ld16_v01s1	445964	21M	LdBPK_161tRNA1
1703-60	minus	Ld05_v01s1	360879	43M	no_feature
1702-60	minus	Ld27_v01s1	1017697	75M	LdBPK_27rRNA4
1706-60	minus	Ld15_v01s1	312911	30M	no_feature
1707-60	minus	Ld27_v01s1	1015595	25M	no_feature
1705-60	plus	Ld31_v01s1	495848	35M	LdBPK_31_tRNA2
1708-60	minus	Ld27_v01s1	1016124	20M	no_feature
1709-60	minus	Ld27_v01s1	1015018	44M	no_feature
1710-60	minus	Ld27_v01s1	1021809	35M	no_feature
1711-60	minus	Ld27_v01s1	1021527	28M	no_feature
1712-60	minus	Ld17_v01s1	328858	52M	LdBPK_17tRNA1
1713-60	minus	Ld09_v01s1	429812	32M	LdBPK_09tRNA6
1714-60	plus	Ld23_v01s1	229930	27M	LdBPK_23tRNA7
1716-60	minus	Ld27_v01s1	1015992	30M	no_feature
1717-60	minus	Ld27_v01s1	1020539	40M	LdBPK_27rRNA6
1719-60	minus	Ld27_v01s1	1021681	25M	no_feature
1718-60	minus	Ld09_v01s1	429810	2S36M	LdBPK_09tRNA6
1720-60	minus	Ld27_v01s1	1020988	30M	LdBPK_27rRNA6
1722-59	minus	Ld27_v01s1	1021073	39M	LdBPK_27rRNA6
1723-59	minus	Ld27_v01s1	1021438	27M	LdBPK_27rRNA6
1721-60	minus	Ld27_v01s1	1017277	84M	LdBPK_27rRNA4
1725-59	minus	Ld11_v01s1	156348	35M	no_feature
1727-59	minus	Ld27_v01s1	1020174	29M	LdBPK_27rRNA6
1730-59	minus	Ld27_v01s1	1014946	25M	no_feature
1729-59	minus	Ld27_v01s1	1020307	44M	LdBPK_27rRNA6
1732-59	minus	Ld05_v01s1	360877	26M	no_feature
1731-59	minus	Ld27_v01s1	1015961	61M	no_feature
1733-59	minus	Ld17_v01s1	328837	73M	LdBPK_17tRNA1
1734-59	minus	Ld27_v01s1	1022010	30M	no_feature
1735-59	plus	Ld33_v01s1	104881	33M2S	LdBPK_33tRNA3
1736-59	minus	Ld27_v01s1	1017610	31M	LdBPK_27rRNA4
1737-59	minus	Ld27_v01s1	1020458	43M	LdBPK_27rRNA6
1738-59	minus	Ld17_v01s1	328876	34M	LdBPK_17tRNA1
1740-59	minus	Ld27_v01s1	1014070	22M	no_feature
1739-59	minus	Ld27_v01s1	1020755	31M	LdBPK_27rRNA6
1741-59	minus	Ld27_v01s1	1017647	22M	LdBPK_27rRNA4
1743-59	minus	Ld27_v01s1	1014368	21M	no_feature
1742-59	minus	Ld27_v01s1	1019667	47M	LdBPK_27rRNA5
1744-59	minus	Ld27_v01s1	1017487	30M	LdBPK_27rRNA4
1745-59	minus	Ld27_v01s1	1020453	92M	LdBPK_27rRNA6
1748-59	minus	Ld27_v01s1	1021199	28M	LdBPK_27rRNA6
1749-59	minus	Ld09_v01s1	429846	25M	LdBPK_09tRNA6
1750-59	minus	Ld34_v01s1	1387749	23M	no_feature
1751-59	minus	Ld27_v01s1	1018256	36M	LdBPK_27rRNA4
1752-59	minus	Ld27_v01s1	1018087	21M	LdBPK_27rRNA4
1753-59	minus	Ld27_v01s1	1019543	41M	LdBPK_27rRNA5
1757-58	minus	Ld27_v01s1	1018260	21M	LdBPK_27rRNA4
1760-58	plus	Ld33_v01s1	104879	34M	LdBPK_33tRNA3
1759-58	minus	Ld27_v01s1	1020533	46M	LdBPK_27rRNA6
1761-58	minus	Ld27_v01s1	1016616	22M	no_feature
1764-58	minus	Ld27_v01s1	1020460	41M	LdBPK_27rRNA6
1766-58	minus	Ld36_v01s1	495611	32M	no_feature
1767-58	minus	Ld27_v01s1	1017190	87M	LdBPK_27rRNA4
1768-58	minus	Ld27_v01s1	1017845	20M	LdBPK_27rRNA4
1771-58	minus	Ld27_v01s1	1017213	51M	LdBPK_27rRNA4
1772-58	minus	Ld27_v01s1	1020457	44M	LdBPK_27rRNA6
1774-58	plus	Ld11_v01s1	372046	20M	no_feature
1776-58	minus	Ld09_v01s1	430153	40M	ambiguous[exon_LdBPK_09tRNA7-1+exon_LdBPK_09rRNA3-1]
1778-57	minus	Ld27_v01s1	1021974	36M	no_feature
1779-57	plus	Ld23_v01s1	230609	47M	LdBPK_23tRNA10
1773-58	minus	Ld24_v01s1	715733	4S69M	LdBPK_24tRNA5
1780-57	plus	Ld23_v01s1	230619	38M	LdBPK_23tRNA10
1783-57	minus	Ld27_v01s1	1015947	22M	no_feature
1784-57	minus	Ld23_v01s1	230474	29M	LdBPK_23tRNA9
1786-57	minus	Ld27_v01s1	1017997	53M	LdBPK_27rRNA4
1788-57	minus	Ld27_v01s1	1015373	29M	no_feature
1790-57	minus	Ld23_v01s1	230478	32M	LdBPK_23tRNA9
1791-57	minus	Ld27_v01s1	1020436	20M	LdBPK_27rRNA6
1789-57	minus	Ld27_v01s1	1021384	85M	LdBPK_27rRNA6
1793-57	minus	Ld27_v01s1	1018255	35M	LdBPK_27rRNA4
1792-57	minus	Ld17_v01s1	328877	1S33M	LdBPK_17tRNA1
1795-57	minus	Ld27_v01s1	1015991	32M	no_feature
1797-57	minus	Ld27_v01s1	1016273	29M	no_feature
1798-57	plus	Ld05_v01s1	361099	38M	LdBPK_05tRNA1
1801-57	minus	Ld27_v01s1	1016444	35M	no_feature
1800-57	minus	Ld24_v01s1	715767	35M	LdBPK_24tRNA5
1802-57	minus	Ld27_v01s1	1018188	37M	LdBPK_27rRNA4
1804-57	minus	Ld27_v01s1	1015942	28M	no_feature
1806-57	minus	Ld09_v01s1	430153	20M	ambiguous[exon_LdBPK_09tRNA7-1+exon_LdBPK_09rRNA3-1]
1807-57	minus	Ld09_v01s1	429810	2S37M	LdBPK_09tRNA6
1809-57	minus	Ld27_v01s1	1018440	27M	LdBPK_27rRNA4
1803-57	minus	Ld27_v01s1	1014057	3S83M	no_feature
1810-57	minus	Ld27_v01s1	1015333	32M	no_feature
1811-57	plus	Ld24_v01s1	658830	21M	LdBPK_24tRNA2
1813-56	minus	Ld23_v01s1	229708	21M	LdBPK_23tRNA5
1816-56	minus	Ld27_v01s1	1015450	40M	no_feature
1815-56	minus	Ld24_v01s1	715749	53M	LdBPK_24tRNA5
1818-56	plus	Ld11_v01s1	371888	33M	LdBPK_11tRNA3
1817-56	minus	Ld17_v01s1	328877	1S33M	LdBPK_17tRNA1
1819-56	minus	Ld27_v01s1	1015674	54M	no_feature
1820-56	minus	Ld27_v01s1	1021113	52M	LdBPK_27rRNA6
1821-56	minus	Ld27_v01s1	1021438	35M	LdBPK_27rRNA6
1822-56	minus	Ld24_v01s1	715732	33M	LdBPK_24tRNA5
1823-56	minus	Ld27_v01s1	1014905	23M	no_feature
1824-56	minus	Ld23_v01s1	229352	23M	LdBPK_23tRNA4
1827-56	minus	Ld27_v01s1	1016226	26M	no_feature
1826-56	minus	Ld27_v01s1	1020064	35M	LdBPK_27rRNA6
1829-56	plus	Ld09_v01s1	430306	25M	LdBPK_09tRNA8
1828-56	minus	Ld23_v01s1	230437	1S36M	LdBPK_23tRNA9
1830-56	minus	Ld34_v01s1	482726	21M	LdBPK_34tRNA4
1832-56	minus	Ld24_v01s1	715732	34M	LdBPK_24tRNA5
1835-56	minus	Ld10_v01s1	520001	22M	LdBPK_10tRNA2
1833-56	minus	Ld05_v01s1	360853	47M	no_feature
1836-56	plus	Ld11_v01s1	372420	31M	no_feature
1839-56	plus	Ld23_v01s1	229555	36M	no_feature
1840-56	minus	Ld27_v01s1	1020274	33M	LdBPK_27rRNA6
1838-56	minus	Ld24_v01s1	715770	1S32M	LdBPK_24tRNA5
1841-56	minus	Ld27_v01s1	1020456	45M	LdBPK_27rRNA6
1842-56	minus	Ld34_v01s1	482671	10M2D29M	LdBPK_34tRNA4
1843-56	minus	Ld27_v01s1	1015475	25M	no_feature
1844-56	plus	Ld11_v01s1	207964	32M	no_feature
1845-56	minus	Ld27_v01s1	1017956	29M	LdBPK_27rRNA4
1847-56	minus	Ld27_v01s1	1020479	30M	LdBPK_27rRNA6
1846-56	minus	Ld27_v01s1	1016424	48M	no_feature
1848-56	minus	Ld27_v01s1	1015010	52M	no_feature
1849-56	minus	Ld27_v01s1	1017406	70M	LdBPK_27rRNA4
1851-56	minus	Ld27_v01s1	1021132	32M	LdBPK_27rRNA6
1852-56	minus	Ld17_v01s1	328877	33M1S	LdBPK_17tRNA1
1853-55	minus	Ld27_v01s1	1016357	33M	no_feature
1857-55	minus	Ld27_v01s1	1021739	25M	no_feature
1856-55	minus	Ld27_v01s1	1015991	45M	no_feature
1858-55	plus	Ld09_v01s1	417236	49M	LdBPK_09rRNA2
1860-55	minus	Ld15_v01s1	312875	69M	no_feature
1861-55	plus	Ld09_v01s1	430439	36M2S	LdBPK_09tRNA9
1862-55	plus	Ld24_v01s1	658804	47M	LdBPK_24tRNA2
1863-55	minus	Ld27_v01s1	1018128	22M	LdBPK_27rRNA4
1865-55	minus	Ld27_v01s1	1019684	23M	LdBPK_27rRNA5
1864-55	minus	Ld27_v01s1	1015352	39M	no_feature
1868-55	minus	Ld27_v01s1	1016226	27M	no_feature
1867-55	plus	Ld11_v01s1	372409	52M	no_feature
1870-55	minus	Ld27_v01s1	1015369	22M	no_feature
1869-55	minus	Ld27_v01s1	1016413	77M	no_feature
1871-55	minus	Ld27_v01s1	1020726	21M	LdBPK_27rRNA6
1872-55	minus	Ld27_v01s1	1020207	99M	LdBPK_27rRNA6
1874-55	minus	Ld27_v01s1	1017285	22M	LdBPK_27rRNA4
1873-55	minus	Ld27_v01s1	1016938	50M	LdBPK_27rRNA3
1876-55	minus	Ld23_v01s1	230474	30M	LdBPK_23tRNA9
1877-55	minus	Ld27_v01s1	1016108	36M	no_feature
1878-55	minus	Ld27_v01s1	1017442	29M	LdBPK_27rRNA4
1881-54	plus	Ld23_v01s1	229946	39M	LdBPK_23tRNA7
1880-55	minus	Ld27_v01s1	1014905	66M	no_feature
1885-54	minus	Ld27_v01s1	1021706	21M	no_feature
1884-54	minus	Ld27_v01s1	1017485	35M	LdBPK_27rRNA4
1887-54	minus	Ld27_v01s1	1018823	34M	LdBPK_27rRNA4
1886-54	plus	Ld11_v01s1	208090	36M3S	LdBPK_11tRNA1
1888-54	plus	Ld11_v01s1	156899	35M	no_feature
1889-54	minus	Ld27_v01s1	1017827	57M	LdBPK_27rRNA4
1890-54	minus	Ld27_v01s1	1015924	23M	no_feature
1892-54	minus	Ld27_v01s1	1021601	47M	no_feature
1893-54	minus	Ld27_v01s1	1020525	33M	LdBPK_27rRNA6
1895-54	minus	Ld27_v01s1	1020465	48M	LdBPK_27rRNA6
1899-54	minus	Ld27_v01s1	1020434	22M	LdBPK_27rRNA6
1898-54	plus	Ld11_v01s1	372559	24M	no_feature
1900-54	minus	Ld27_v01s1	1016048	20M	no_feature
1902-54	minus	Ld24_v01s1	658607	26M	LdBPK_24snRNA1
1903-54	minus	Ld27_v01s1	1016357	55M	no_feature
1904-54	minus	Ld36_v01s1	495611	1S24M	no_feature
1905-54	minus	Ld27_v01s1	1019989	27M	LdBPK_27rRNA6
1907-54	minus	Ld27_v01s1	1014058	59M	no_feature
1908-54	minus	Ld27_v01s1	1014929	42M	no_feature
1909-54	minus	Ld27_v01s1	1021403	23M	LdBPK_27rRNA6
1910-54	minus	Ld27_v01s1	1015012	36M	no_feature
1911-54	minus	Ld27_v01s1	1021627	21M	no_feature
1912-54	minus	Ld27_v01s1	1020358	32M	LdBPK_27rRNA6
1913-54	minus	Ld27_v01s1	1015532	42M	no_feature
1915-54	minus	Ld27_v01s1	1020316	26M	LdBPK_27rRNA6
1914-54	minus	Ld27_v01s1	1016891	63M	LdBPK_27rRNA3
1916-54	minus	Ld27_v01s1	1021596	52M	no_feature
1918-53	plus	Ld29_v01s1	845360	36M	no_feature
1917-53	plus	Ld24_v01s1	658831	38M1S	LdBPK_24tRNA2
1920-53	minus	Ld27_v01s1	1020525	28M	LdBPK_27rRNA6
1919-53	minus	Ld27_v01s1	1015888	83M	no_feature
1921-53	plus	Ld26_v01s1	642125	33M	LdBPK_26snoRNA15
1923-53	minus	Ld10_v01s1	519975	26M	LdBPK_10tRNA2
1922-53	minus	Ld27_v01s1	1015872	72M	no_feature
1925-53	plus	Ld05_v01s1	451187	40M	LdBPK_05snoRNA1
1927-53	minus	Ld27_v01s1	1020567	37M	LdBPK_27rRNA6
1929-53	minus	Ld11_v01s1	207771	31M	no_feature
1928-53	minus	Ld27_v01s1	1020342	32M	LdBPK_27rRNA6
1931-53	minus	Ld27_v01s1	1016477	38M	no_feature
1932-53	minus	Ld17_v01s1	328876	34M	LdBPK_17tRNA1
1935-53	minus	Ld23_v01s1	230474	20M	LdBPK_23tRNA9
1934-53	minus	Ld17_v01s1	328840	70M	LdBPK_17tRNA1
1936-53	minus	Ld31_v01s1	495971	35M	LdBPK_31_tRNA3
1937-53	plus	Ld11_v01s1	208095	28M	LdBPK_11tRNA1
1939-53	minus	Ld27_v01s1	1018570	35M	LdBPK_27rRNA4
1938-53	minus	Ld27_v01s1	1014057	3S43M	no_feature
1940-53	minus	Ld27_v01s1	1017568	29M	LdBPK_27rRNA4
1942-53	plus	Ld02_v01s1	267542	33M	no_feature
1943-53	minus	Ld27_v01s1	1021600	25M	no_feature
1941-53	minus	Ld27_v01s1	1019545	62M	LdBPK_27rRNA5
1945-53	minus	Ld27_v01s1	1020811	39M	LdBPK_27rRNA6
1946-53	minus	Ld27_v01s1	1015430	39M	no_feature
1947-53	minus	Ld27_v01s1	1016403	74M	no_feature
1948-52	minus	Ld27_v01s1	1018152	33M	LdBPK_27rRNA4
1944-53	minus	Ld17_v01s1	328837	73M	LdBPK_17tRNA1
1952-52	plus	Ld11_v01s1	157233	30M	no_feature
1951-52	minus	Ld31_v01s1	495935	36M	LdBPK_31_tRNA3
1954-52	minus	Ld27_v01s1	1014393	25M	no_feature
1955-52	minus	Ld09_v01s1	429812	34M	LdBPK_09tRNA6
1956-52	minus	Ld27_v01s1	1017217	39M	LdBPK_27rRNA4
1957-52	minus	Ld27_v01s1	1020453	67M	LdBPK_27rRNA6
1961-52	minus	Ld27_v01s1	1018353	28M	LdBPK_27rRNA4
1962-52	plus	Ld36_v01s1	1041596	30M	no_feature
1963-52	minus	Ld17_v01s1	328875	33M2S	LdBPK_17tRNA1
1959-52	plus	Ld24_v01s1	658809	60M1S	LdBPK_24tRNA2
1964-52	minus	Ld27_v01s1	1017568	27M	LdBPK_27rRNA4
1965-52	minus	Ld27_v01s1	1014972	33M	no_feature
1966-52	plus	Ld11_v01s1	208055	35M	LdBPK_11tRNA1
1968-52	minus	Ld27_v01s1	1018636	22M	LdBPK_27rRNA4
1967-52	minus	Ld27_v01s1	1016424	51M	no_feature
1969-52	minus	Ld27_v01s1	1020294	22M	LdBPK_27rRNA6
1972-52	minus	Ld27_v01s1	1016444	36M	no_feature
1971-52	minus	Ld27_v01s1	1015690	68M	no_feature
1973-52	minus	Ld27_v01s1	1021296	47M	LdBPK_27rRNA6
1974-52	minus	Ld27_v01s1	1015728	89M	no_feature
1975-52	minus	Ld27_v01s1	1016310	55M	no_feature
1976-52	minus	Ld09_v01s1	429814	28M	LdBPK_09tRNA6
1977-52	minus	Ld27_v01s1	1022084	67M	no_feature
1978-52	minus	Ld24_v01s1	715771	1S31M	LdBPK_24tRNA5
1979-52	minus	Ld17_v01s1	328876	34M	LdBPK_17tRNA1
1980-52	minus	Ld17_v01s1	328844	31M	LdBPK_17tRNA1
1981-52	minus	Ld27_v01s1	1016187	39M	no_feature
1983-52	minus	Ld27_v01s1	1015355	36M	no_feature
1982-52	minus	Ld27_v01s1	1014383	58M	no_feature
1984-52	minus	Ld27_v01s1	1015532	61M	no_feature
1985-52	minus	Ld27_v01s1	1018061	38M	LdBPK_27rRNA4
1986-52	minus	Ld27_v01s1	1015059	30M	no_feature
1987-52	minus	Ld27_v01s1	1018321	23M	LdBPK_27rRNA4
1991-51	minus	Ld15_v01s1	312908	30M	no_feature
1990-51	minus	Ld17_v01s1	328878	32M	LdBPK_17tRNA1
1993-51	plus	Ld31_v01s1	495845	38M	LdBPK_31_tRNA2
1994-51	minus	Ld27_v01s1	1015356	25M	no_feature
1995-51	minus	Ld27_v01s1	1015216	51M	no_feature
1997-51	minus	Ld24_v01s1	715732	32M	LdBPK_24tRNA5
1999-51	minus	Ld23_v01s1	230439	35M	LdBPK_23tRNA9
2001-51	minus	Ld27_v01s1	1018292	25M	LdBPK_27rRNA4
2000-51	minus	Ld27_v01s1	1020306	44M	LdBPK_27rRNA6
2003-51	minus	Ld27_v01s1	1021315	46M	LdBPK_27rRNA6
2004-51	minus	Ld27_v01s1	1016900	41M	LdBPK_27rRNA3
2002-51	minus	Ld17_v01s1	328878	3S32M	LdBPK_17tRNA1
2005-51	minus	Ld27_v01s1	1018605	26M	LdBPK_27rRNA4
2006-51	minus	Ld27_v01s1	1016900	43M	LdBPK_27rRNA3
2007-51	minus	Ld36_v01s1	1630360	24M	LdBPK_36tRNA2
2009-51	minus	Ld27_v01s1	1021201	26M	LdBPK_27rRNA6
2010-51	plus	Ld23_v01s1	230620	36M	LdBPK_23tRNA10
2011-51	minus	Ld27_v01s1	1016036	27M	no_feature
2012-51	minus	Ld27_v01s1	1018077	32M	LdBPK_27rRNA4
2013-51	minus	Ld27_v01s1	1018732	22M	LdBPK_27rRNA4
2015-51	minus	Ld27_v01s1	1015586	21M	no_feature
2014-51	minus	Ld27_v01s1	1020306	30M	LdBPK_27rRNA6
2017-51	minus	Ld36_v01s1	1042188	28M	no_feature
2016-51	plus	Ld36_v01s1	996071	27M	no_feature
2019-50	minus	Ld17_v01s1	328837	33M	LdBPK_17tRNA1
2021-50	minus	Ld27_v01s1	1016059	24M	no_feature
2020-50	minus	Ld23_v01s1	229671	23M	LdBPK_23tRNA5
2022-50	plus	Ld02_v01s1	267536	39M	no_feature
2023-50	minus	Ld27_v01s1	1021393	31M	LdBPK_27rRNA6
2025-50	minus	Ld27_v01s1	1021045	20M	LdBPK_27rRNA6
2024-50	minus	Ld27_v01s1	1019669	45M	LdBPK_27rRNA5
2027-50	minus	Ld27_v01s1	1020524	31M	LdBPK_27rRNA6
2028-50	minus	Ld36_v01s1	495618	25M	no_feature
2029-50	minus	Ld27_v01s1	1020972	46M	LdBPK_27rRNA6
2030-50	minus	Ld27_v01s1	1020766	20M	LdBPK_27rRNA6
2031-50	minus	Ld27_v01s1	1016193	23M	no_feature
2032-50	minus	Ld27_v01s1	1015595	31M	no_feature
2033-50	minus	Ld24_v01s1	715767	35M	LdBPK_24tRNA5
2035-50	minus	Ld27_v01s1	1021524	24M	no_feature
2036-50	minus	Ld31_v01s1	495935	36M	LdBPK_31_tRNA3
2034-50	minus	Ld27_v01s1	1017203	74M	LdBPK_27rRNA4
2038-50	minus	Ld27_v01s1	1018060	41M	LdBPK_27rRNA4
2040-50	minus	Ld27_v01s1	1015010	56M	no_feature
2042-50	minus	Ld27_v01s1	1018838	21M	LdBPK_27rRNA4
2043-50	minus	Ld27_v01s1	1016014	37M	no_feature
2039-50	minus	Ld17_v01s1	328837	36M1D36M	LdBPK_17tRNA1
2044-50	minus	Ld27_v01s1	1020368	66M	LdBPK_27rRNA6
2045-50	minus	Ld27_v01s1	1015122	43M	no_feature
2047-50	minus	Ld27_v01s1	1015121	37M	no_feature
2048-50	minus	Ld23_v01s1	229669	25M	LdBPK_23tRNA5
2046-50	minus	Ld17_v01s1	328880	1S30M	LdBPK_17tRNA1
2050-50	minus	Ld27_v01s1	1014143	28M	no_feature
2049-50	minus	Ld36_v01s1	1630360	24M	LdBPK_36tRNA2
2051-50	minus	Ld27_v01s1	1017644	29M	LdBPK_27rRNA4
2052-50	minus	Ld27_v01s1	1020941	29M	LdBPK_27rRNA6
2053-50	minus	Ld27_v01s1	1020274	50M	LdBPK_27rRNA6
2058-49	minus	Ld09_v01s1	283822	22M	LdBPK_09rRNA1
2061-49	minus	Ld33_v01s1	104561	33M	LdBPK_33tRNA1
2059-49	minus	Ld24_v01s1	715735	30M2S	LdBPK_24tRNA5
2062-49	minus	Ld27_v01s1	1019543	33M	LdBPK_27rRNA5
2063-49	minus	Ld27_v01s1	1017147	43M	LdBPK_27rRNA4
2064-49	minus	Ld27_v01s1	1021805	59M	no_feature
2065-49	minus	Ld27_v01s1	1015976	64M	no_feature
2067-49	minus	Ld27_v01s1	1021518	30M	no_feature
2066-49	minus	Ld36_v01s1	1630361	1S35M	LdBPK_36tRNA2
2069-49	minus	Ld27_v01s1	1017610	40M	LdBPK_27rRNA4
2071-49	minus	Ld23_v01s1	230437	2S37M	LdBPK_23tRNA9
2070-49	minus	Ld27_v01s1	1021113	67M	LdBPK_27rRNA6
2073-49	minus	Ld27_v01s1	1015010	50M	no_feature
2077-49	plus	Ld11_v01s1	207962	26M	no_feature
2076-49	minus	Ld27_v01s1	1018890	40M	LdBPK_27rRNA4
2078-49	minus	Ld27_v01s1	1018068	40M	LdBPK_27rRNA4
2080-49	minus	Ld27_v01s1	1016508	28M	no_feature
2081-49	minus	Ld27_v01s1	1014936	35M	no_feature
2082-49	minus	Ld27_v01s1	1016169	33M	no_feature
2079-49	minus	Ld27_v01s1	1014369	1S72M	no_feature
2083-49	minus	Ld27_v01s1	1020355	31M	LdBPK_27rRNA6
2085-49	minus	Ld27_v01s1	1021936	23M	no_feature
2084-49	minus	Ld27_v01s1	1018894	36M	LdBPK_27rRNA4
2086-49	minus	Ld27_v01s1	1017485	20M	LdBPK_27rRNA4
2088-49	minus	Ld27_v01s1	1020676	24M	LdBPK_27rRNA6
2087-49	minus	Ld27_v01s1	1016415	61M	no_feature
2091-49	minus	Ld09_v01s1	283755	40M	LdBPK_09rRNA1
2089-49	minus	Ld27_v01s1	1018362	43M	LdBPK_27rRNA4
2093-49	minus	Ld27_v01s1	1015881	34M	no_feature
2092-49	minus	Ld27_v01s1	1019584	40M	LdBPK_27rRNA5
2094-49	minus	Ld27_v01s1	1014992	30M	no_feature
2095-49	minus	Ld27_v01s1	1017611	1S33M	LdBPK_27rRNA4
2097-49	minus	Ld27_v01s1	1018161	24M	LdBPK_27rRNA4
2096-49	minus	Ld27_v01s1	1018890	35M3S	LdBPK_27rRNA4
2099-49	minus	Ld27_v01s1	1016446	31M	no_feature
2098-49	minus	Ld27_v01s1	1015947	45M	no_feature
2101-49	plus	Ld31_v01s1	495852	31M	LdBPK_31_tRNA2
2102-49	minus	Ld36_v01s1	1630360	24M	LdBPK_36tRNA2
2104-49	minus	Ld27_v01s1	1016387	22M	no_feature
2103-49	minus	Ld27_v01s1	1017584	60M	LdBPK_27rRNA4
2105-48	minus	Ld27_v01s1	1015011	51M	no_feature
2106-48	minus	Ld27_v01s1	1020747	43M	LdBPK_27rRNA6
2107-48	minus	Ld17_v01s1	328875	35M	LdBPK_17tRNA1
2108-48	minus	Ld27_v01s1	1016452	25M	no_feature
2109-48	minus	Ld27_v01s1	1017312	32M	LdBPK_27rRNA4
2111-48	minus	Ld27_v01s1	1016083	21M	no_feature
2110-48	minus	Ld27_v01s1	1016128	62M	no_feature
2113-48	minus	Ld09_v01s1	429974	22M	LdBPK_09rRNA3
2112-48	minus	Ld27_v01s1	1014163	23M	no_feature
2114-48	minus	Ld27_v01s1	1018841	22M	LdBPK_27rRNA4
2115-48	minus	Ld09_v01s1	429810	32M	LdBPK_09tRNA6
2116-48	minus	Ld27_v01s1	1015823	40M	no_feature
2117-48	minus	Ld23_v01s1	229078	27M	LdBPK_23tRNA3
2119-48	minus	Ld27_v01s1	1021693	38M	no_feature
2118-48	minus	Ld11_v01s1	156708	13M2D23M	no_feature
2120-48	minus	Ld27_v01s1	1021901	46M	no_feature
2121-48	minus	Ld27_v01s1	1015695	32M	no_feature
2122-48	minus	Ld27_v01s1	1020386	48M	LdBPK_27rRNA6
2125-48	plus	Ld02_v01s1	267542	33M	no_feature
2126-48	minus	Ld15_v01s1	312874	70M	no_feature
2124-48	minus	Ld24_v01s1	715767	35M1S	LdBPK_24tRNA5
2127-48	minus	Ld27_v01s1	1021527	35M	no_feature
2129-48	minus	Ld27_v01s1	1017918	41M	LdBPK_27rRNA4
2130-48	minus	Ld36_v01s1	1630348	36M	LdBPK_36tRNA2
2132-48	minus	Ld27_v01s1	1020940	42M	LdBPK_27rRNA6
2133-48	minus	Ld27_v01s1	1017650	47M	LdBPK_27rRNA4
2128-48	minus	Ld17_v01s1	328837	36M1D1M1D34M	LdBPK_17tRNA1
2135-48	plus	Ld15_v01s1	312763	20M	no_feature
2136-48	minus	Ld17_v01s1	328876	34M	LdBPK_17tRNA1
2134-48	minus	Ld36_v01s1	495611	2S32M	no_feature
2138-48	minus	Ld27_v01s1	1021384	44M	LdBPK_27rRNA6
2140-48	minus	Ld27_v01s1	1015777	28M	no_feature
2141-48	minus	Ld27_v01s1	1017610	32M2S	LdBPK_27rRNA4
2144-48	minus	Ld27_v01s1	1014064	31M	no_feature
2139-48	minus	Ld17_v01s1	328837	73M	LdBPK_17tRNA1
2145-48	minus	Ld27_v01s1	1018685	42M	LdBPK_27rRNA4
2146-48	minus	Ld27_v01s1	1016424	66M	no_feature
2148-47	minus	Ld27_v01s1	1016424	52M	no_feature
2150-47	minus	Ld27_v01s1	1016499	30M	no_feature
2153-47	minus	Ld27_v01s1	1016108	25M	no_feature
2151-47	minus	Ld27_v01s1	1016387	113M	no_feature
2154-47	minus	Ld27_v01s1	1021204	38M	LdBPK_27rRNA6
2157-47	minus	Ld15_v01s1	312908	22M	no_feature
2155-47	minus	Ld27_v01s1	1015125	39M	no_feature
2158-47	minus	Ld27_v01s1	1017933	43M	LdBPK_27rRNA4
2159-47	minus	Ld27_v01s1	1021402	51M	LdBPK_27rRNA6
2161-47	minus	Ld11_v01s1	207831	20M	no_feature
2160-47	minus	Ld27_v01s1	1014928	41M	no_feature
2162-47	minus	Ld27_v01s1	1021409	34M	LdBPK_27rRNA6
2163-47	minus	Ld27_v01s1	1021131	33M	LdBPK_27rRNA6
2165-47	plus	Ld23_v01s1	230631	26M2S	LdBPK_23tRNA10
2166-47	minus	Ld27_v01s1	1015012	45M	no_feature
2164-47	minus	Ld21_v01s1	163637	43M	no_feature
2167-47	minus	Ld27_v01s1	1015443	40M	no_feature
2168-47	minus	Ld27_v01s1	1017190	74M	LdBPK_27rRNA4
2170-47	minus	Ld27_v01s1	1021385	39M	LdBPK_27rRNA6
2169-47	minus	Ld17_v01s1	328837	73M	LdBPK_17tRNA1
2171-47	minus	Ld27_v01s1	1017207	68M	LdBPK_27rRNA4
2173-47	minus	Ld27_v01s1	1018065	34M	LdBPK_27rRNA4
2174-47	minus	Ld27_v01s1	1021130	34M	LdBPK_27rRNA6
2175-47	minus	Ld27_v01s1	1015500	36M	no_feature
2176-47	minus	Ld36_v01s1	1630360	24M	LdBPK_36tRNA2
2178-47	minus	Ld27_v01s1	1020357	21M	LdBPK_27rRNA6
2179-47	minus	Ld31_v01s1	495942	22M	LdBPK_31_tRNA3
2177-47	minus	Ld27_v01s1	1020453	68M	LdBPK_27rRNA6
2180-47	minus	Ld36_v01s1	1630339	21M	LdBPK_36tRNA2
2182-47	minus	Ld27_v01s1	1018211	32M	LdBPK_27rRNA4
2183-47	minus	Ld27_v01s1	1020897	24M	LdBPK_27rRNA6
2185-47	minus	Ld27_v01s1	1020426	30M	LdBPK_27rRNA6
2186-47	minus	Ld27_v01s1	1015872	43M	no_feature
2187-47	minus	Ld31_v01s1	495937	34M	LdBPK_31_tRNA3
2190-46	plus	Ld11_v01s1	372396	29M	no_feature
2189-47	minus	Ld24_v01s1	715733	32M1S	LdBPK_24tRNA5
2192-46	minus	Ld27_v01s1	1018060	48M	LdBPK_27rRNA4
2194-46	minus	Ld27_v01s1	1016412	67M	no_feature
2195-46	minus	Ld27_v01s1	1014149	38M	no_feature
2197-46	plus	Ld35_v01s1	1682593	23M	no_feature
2198-46	minus	Ld36_v01s1	1630360	24M	LdBPK_36tRNA2
2200-46	minus	Ld27_v01s1	1020294	30M	LdBPK_27rRNA6
2201-46	minus	Ld27_v01s1	1021071	41M	LdBPK_27rRNA6
2202-46	plus	Ld15_v01s1	312760	71M	no_feature
2203-46	minus	Ld27_v01s1	1015443	60M	no_feature
2204-46	minus	Ld21_v01s1	163636	27M	no_feature
2206-46	minus	Ld27_v01s1	1019677	32M	LdBPK_27rRNA5
2207-46	minus	Ld15_v01s1	312888	56M	no_feature
2205-46	minus	Ld27_v01s1	1018060	63M	LdBPK_27rRNA4
2209-46	minus	Ld27_v01s1	1021112	22M	LdBPK_27rRNA6
2208-46	minus	Ld21_v01s1	163636	25M	no_feature
2210-46	minus	Ld11_v01s1	207818	26M	no_feature
2212-46	minus	Ld27_v01s1	1021010	25M	LdBPK_27rRNA6
2213-46	minus	Ld27_v01s1	1017505	23M	LdBPK_27rRNA4
2214-46	plus	Ld11_v01s1	208055	33M	LdBPK_11tRNA1
2215-46	minus	Ld27_v01s1	1020622	41M	LdBPK_27rRNA6
2216-46	minus	Ld27_v01s1	1016464	51M	no_feature
2219-46	minus	Ld27_v01s1	1018060	79M	LdBPK_27rRNA4
2217-46	minus	Ld24_v01s1	715749	15M2D36M	LdBPK_24tRNA5
2223-46	minus	Ld27_v01s1	1015137	27M	no_feature
2222-46	minus	Ld36_v01s1	2497486	33M	LdBPK_36tRNA4
2225-46	minus	Ld27_v01s1	1015986	42M	no_feature
2224-46	minus	Ld27_v01s1	1017203	72M	LdBPK_27rRNA4
2227-46	minus	Ld27_v01s1	1019584	48M	LdBPK_27rRNA5
2226-46	minus	Ld27_v01s1	1017411	65M	LdBPK_27rRNA4
2230-46	minus	Ld34_v01s1	1387747	38M	no_feature
2228-46	minus	Ld11_v01s1	207771	13M2D25M	no_feature
2232-46	minus	Ld33_v01s1	104710	35M	LdBPK_33tRNA2
2231-46	minus	Ld27_v01s1	1017147	60M	LdBPK_27rRNA4
2233-46	minus	Ld27_v01s1	1017772	31M	LdBPK_27rRNA4
2235-46	minus	Ld27_v01s1	1017644	22M	LdBPK_27rRNA4
2236-45	minus	Ld27_v01s1	1018362	29M	LdBPK_27rRNA4
2239-45	minus	Ld27_v01s1	1015881	31M	no_feature
2240-45	minus	Ld27_v01s1	1021150	30M	LdBPK_27rRNA6
2241-45	minus	Ld27_v01s1	1021952	22M	no_feature
2243-45	minus	Ld36_v01s1	1630360	24M	LdBPK_36tRNA2
2242-45	minus	Ld17_v01s1	328878	32M	LdBPK_17tRNA1
2244-45	plus	Ld24_v01s1	658796	23M	LdBPK_24tRNA2
2245-45	minus	Ld34_v01s1	1387752	33M	no_feature
2246-45	minus	Ld27_v01s1	1020390	36M	LdBPK_27rRNA6
2247-45	minus	Ld27_v01s1	1015143	21M	no_feature
2248-45	minus	Ld05_v01s1	360852	47M	no_feature
2250-45	minus	Ld27_v01s1	1020897	26M	LdBPK_27rRNA6
2252-45	minus	Ld27_v01s1	1020482	27M	LdBPK_27rRNA6
2251-45	minus	Ld23_v01s1	230445	45M	LdBPK_23tRNA9
2254-45	plus	Ld36_v01s1	497160	37M	no_feature
2253-45	plus	Ld11_v01s1	371995	61M	no_feature
2256-45	minus	Ld05_v01s1	360854	44M	no_feature
2258-45	minus	Ld27_v01s1	1016477	22M	no_feature
2257-45	minus	Ld27_v01s1	1015339	43M	no_feature
2259-45	minus	Ld27_v01s1	1015019	29M	no_feature
2260-45	minus	Ld24_v01s1	715770	32M	LdBPK_24tRNA5
2262-45	minus	Ld27_v01s1	1016014	41M	no_feature
2261-45	minus	Ld31_v01s1	1329656	41M	LdBPK_31_tRNA5
2263-45	minus	Ld27_v01s1	1015889	82M	no_feature
2265-45	minus	Ld17_v01s1	328880	2S30M	LdBPK_17tRNA1
2266-45	minus	Ld27_v01s1	1018440	51M	LdBPK_27rRNA4
2264-45	minus	Ld17_v01s1	328837	1S73M	LdBPK_17tRNA1
2268-45	minus	Ld15_v01s1	312876	25M	no_feature
2269-45	minus	Ld27_v01s1	1015127	38M	no_feature
2270-45	minus	Ld17_v01s1	328837	40M	LdBPK_17tRNA1
2272-45	minus	Ld27_v01s1	1014140	47M	no_feature
2274-45	minus	Ld27_v01s1	1015764	33M	no_feature
2277-45	minus	Ld27_v01s1	1016890	29M	LdBPK_27rRNA3
2273-45	minus	Ld21_v01s1	163636	57M	no_feature
2279-45	minus	Ld27_v01s1	1018738	32M	LdBPK_27rRNA4
2284-45	minus	Ld27_v01s1	1016490	24M	no_feature
2283-45	minus	Ld17_v01s1	328876	34M	LdBPK_17tRNA1
2286-45	minus	Ld27_v01s1	1019684	22M	LdBPK_27rRNA5
2288-44	minus	Ld27_v01s1	1017283	24M	LdBPK_27rRNA4
2287-45	minus	Ld27_v01s1	1015127	39M	no_feature
2289-44	minus	Ld27_v01s1	1016616	31M	no_feature
2291-44	minus	Ld33_v01s1	104594	21M	LdBPK_33tRNA1
2290-44	minus	Ld27_v01s1	1014064	76M	no_feature
2292-44	plus	Ld34_v01s1	482486	20M1S	LdBPK_34tRNA2
2293-44	minus	Ld27_v01s1	1014969	79M	no_feature
2295-44	minus	Ld27_v01s1	1019654	50M	LdBPK_27rRNA5
2296-44	minus	Ld05_v01s1	360854	35M	no_feature
2297-44	plus	Ld11_v01s1	372396	24M	no_feature
2298-44	minus	Ld27_v01s1	1016288	48M	no_feature
2300-44	minus	Ld05_v01s1	360708	34M	no_feature
2299-44	minus	Ld11_v01s1	207819	1S33M	no_feature
2301-44	minus	Ld27_v01s1	1021180	62M	LdBPK_27rRNA6
2302-44	minus	Ld27_v01s1	1020368	61M	LdBPK_27rRNA6
2303-44	minus	Ld27_v01s1	1016063	20M	no_feature
2304-44	minus	Ld27_v01s1	1018447	26M	LdBPK_27rRNA4
2306-44	minus	Ld27_v01s1	1015778	25M	no_feature
2305-44	minus	Ld27_v01s1	1020456	59M	LdBPK_27rRNA6
2307-44	minus	Ld27_v01s1	1016951	35M	LdBPK_27rRNA3
2308-44	minus	Ld23_v01s1	230475	22M	LdBPK_23tRNA9
2309-44	minus	Ld27_v01s1	1016167	33M	no_feature
2310-44	minus	Ld27_v01s1	1018423	24M	LdBPK_27rRNA4
2311-44	minus	Ld09_v01s1	430157	29M	ambiguous[exon_LdBPK_09tRNA7-1+exon_LdBPK_09rRNA3-1]
2315-44	minus	Ld27_v01s1	1018895	29M	LdBPK_27rRNA4
2317-44	minus	Ld22_v01s1	556574	29M	no_feature
2316-44	minus	Ld11_v01s1	207770	2S14M2D24M	no_feature
2319-44	minus	Ld27_v01s1	1021399	39M	LdBPK_27rRNA6
2320-44	minus	Ld36_v01s1	1630360	31M	LdBPK_36tRNA2
2321-44	minus	Ld27_v01s1	1016413	64M	no_feature
2324-44	plus	Ld11_v01s1	372561	42M	no_feature
2325-44	minus	Ld16_v01s1	445960	69M	LdBPK_161tRNA1
2323-44	minus	Ld16_v01s1	445994	27M2S	LdBPK_161tRNA1
2326-44	minus	Ld27_v01s1	1015532	54M	no_feature
2327-44	minus	Ld34_v01s1	1387752	34M	no_feature
2328-44	minus	Ld27_v01s1	1015694	20M	no_feature
2329-44	minus	Ld27_v01s1	1015764	39M	no_feature
2330-44	minus	Ld27_v01s1	1020306	21M	LdBPK_27rRNA6
2331-44	minus	Ld27_v01s1	1017842	23M	LdBPK_27rRNA4
2332-44	plus	Ld09_v01s1	417285	53M	LdBPK_09rRNA2
2333-44	minus	Ld27_v01s1	1020850	30M	LdBPK_27rRNA6
2335-44	minus	Ld11_v01s1	207268	32M	no_feature
2337-44	minus	Ld05_v01s1	360877	20M	no_feature
2336-44	minus	Ld27_v01s1	1017903	44M	LdBPK_27rRNA4
2338-44	minus	Ld09_v01s1	283772	30M	LdBPK_09rRNA1
[truncated: 241,746 more rows]
