# Supplementary material for: Small RNAs derived from tRNAs and rRNAs are highly enriched in exosomes from both old and new world Leishmania providing evidence for conserved exosomal RNA Packaging
Source: BMC Genomics. 2015 Mar 5;16(1):151. doi: 10.1186/s12864-015-1260-7 (PMC4352550; doi:10.1186/s12864-015-1260-7)
Supplement: Additional file 3: Table S1. — Sequences found in L. donovani and L. braziliensis exosomes. File 1 ‘LD_Collapsed_reads.tab’: Collapsed Read IDs including full nucleotide sequences, File 2 ‘LD_vsLdoB-bowtie2-HTseq.tab’: Results of the Bowtie2 alignment of the L. donovani exosome sequencing library against the LdBPK reference genome, File 3 ‘LD_vsLmjF-bowtie2-HTseq.tab’: Results of the Bowtie2 alignment of the L. donovani exosome sequencing library against the LmjF reference genome. File 4 ‘LB_Collapsed_reads.tab’: Collapsed Reads including full nucleotide sequences, File 5 ‘LB_vsLbrM-bowtie2-HTseq.tab’: Results of the Bowtie2 alignment of the L. braziliensis exosome sequencing library against the LbrM reference genome, File 6 ‘LB_vsLmjF-bowtie2-HTseq.tab’: Results of the Bowtie2 alignment of the L. braziliensis exosome sequencing library against the LmjF reference genome. “cRead ID” refers to the identifier of the collapsed read, which is composed of the cRead number, followed by the number of copies. “Strand” refers to the strand the reads were aligning with, plus = top strand, minus = bottom strand. [file 12864_2015_1260_MOESM3_ESM.zip › LD_vsLmjF-bowtie2-HTseq.tab]

cRead-ID	strand	chromosome	Leftmost coordinate	alignment length	feature mapped
1-20381	plus	LmjF.15	322951	35M	LmjF.15.TRNAASP.01
2-19959	plus	LmjF.24	621512	24M	LmjF.24.TRNAGLN.01
3-15932	plus	LmjF.15	322951	32M	LmjF.15.TRNAASP.01
5-13258	minus	LmjF.24	681023	34M	LmjF.24.TRNAASP.01
7-9721	plus	LmjF.27	1006123	34M	LmjF.27.rRNA.14
8-7977	minus	LmjF.24	681024	33M	LmjF.24.TRNAASP.01
9-7207	plus	LmjF.11	162871	21M	LmjF.11.TRNALEU.02
10-6339	plus	LmjF.15	322951	31M	LmjF.15.TRNAASP.01
12-6017	plus	LmjF.27	1015375	41M	LmjF.27.rRNA.03
13-4861	plus	LmjF.27	1048506	52M	LmjF.27.rRNA.35
14-4541	plus	LmjF.15	322951	36M	LmjF.15.TRNAASP.01
15-4424	plus	LmjF.27	1015416	32M	LmjF.27.rRNA.03
17-3888	minus	LmjF.23	226105	21M	LmjF.23.TRNALEU.01
18-3868	plus	LmjF.24	621515	21M	LmjF.24.TRNAGLN.01
16-4220	minus	LmjF.09	418492	34M	LmjF.09.TRNAGLU.01
19-3389	minus	LmjF.36	1607671	31M	LmjF.36.TRNAGLN.01
21-3330	minus	LmjF.33	106690	20M	LmjF.33.TRNAARG.01
23-3225	plus	LmjF.27	1028204	21M	LmjF.27.rRNA.04
24-3144	minus	LmjF.11	162727	34M	LmjF.11.TRNAALA.02
20-3379	minus	LmjF.11	157009	34M	LmjF.11.TRNALEU.01
27-3030	plus	LmjF.27	1046459	32M	LmjF.27.rRNA.23
28-2807	plus	LmjF.27	997623	73M	LmjF.27.rRNA.37
29-2805	plus	LmjF.27	1052873	31M	LmjF.27.rRNA.06
30-2796	plus	LmjF.24	621500	36M	LmjF.24.TRNAGLN.01
26-3037	plus	LmjF.27	1057324	41M	LmjF.27.rRNA.18
32-2565	plus	LmjF.27	1054151	43M	LmjF.27.rRNA.06
33-2562	plus	LmjF.27	1047942	32M	LmjF.27.rRNA.29
34-2483	plus	LmjF.27	991729	24M	LmjF.27.rRNA.01
35-2461	plus	LmjF.27	1003999	30M	LmjF.27.rRNA.08
31-2618	minus	LmjF.17	343981	73M	LmjF.17.TRNAASP.01
37-2179	plus	LmjF.27	1014557	33M	LmjF.27.rRNA.03
36-2397	plus	LmjF.15	322954	29M	LmjF.15.TRNAASP.01
39-2081	minus	LmjF.24	681025	31M	LmjF.24.TRNAASP.01
40-2033	minus	LmjF.33	106806	36M	LmjF.33.TRNAARG.02
41-2006	minus	LmjF.31	494778	36M	LmjF.31.TRNAGLU.01
42-1990	plus	LmjF.27	1045653	21M	LmjF.27.rRNA.17
43-1981	plus	LmjF.27	1042205	35M	LmjF.27.rRNA.05
45-1863	plus	LmjF.27	1014095	26M	LmjF.27.rRNA.03
46-1858	plus	LmjF.27	1053482	26M	LmjF.27.rRNA.06
47-1856	plus	LmjF.27	1007416	49M	LmjF.27.rRNA.26
48-1843	minus	LmjF.36	2469837	13M2D24M	LmjF.36.TRNALEU.01
49-1824	minus	LmjF.23	226068	23M	LmjF.23.TRNALEU.01
50-1776	minus	LmjF.09	418490	2S36M	LmjF.09.TRNAGLU.01
51-1750	minus	LmjF.24	681025	30M	LmjF.24.TRNAASP.01
52-1714	plus	LmjF.36	1032547	36M2S	LmjF.36.TRNAGLY.01
53-1675	plus	LmjF.27	1058231	45M	LmjF.27.rRNA.30
54-1664	plus	LmjF.27	1034078	53M	LmjF.27.rRNA.28
56-1585	plus	LmjF.31	494661	35M	LmjF.31.TRNAGLY.01
57-1577	plus	LmjF.27	1004106	31M	LmjF.27.rRNA.08
58-1551	plus	LmjF.27	995732	28M	LmjF.27.rRNA.25
59-1513	minus	LmjF.36	491570	30M	LmjF.36.TRNATYR.01
60-1513	plus	LmjF.23	227008	37M	LmjF.23.TRNATRP.01
61-1489	plus	LmjF.27	1007806	47M	LmjF.27.rRNA.26
62-1457	minus	LmjF.23	226826	1S37M	LmjF.23.TRNAGLY.01
63-1451	minus	LmjF.23	226826	1S37M	LmjF.23.TRNAGLY.01
64-1428	plus	LmjF.27	1001540	25M	LmjF.27.rRNA.02
65-1421	plus	LmjF.27	1034078	62M	LmjF.27.rRNA.28
66-1416	plus	LmjF.27	1034830	4S24M	LmjF.27.rRNA.28
67-1393	plus	LmjF.27	1020758	42M	LmjF.27.rRNA.27
68-1348	plus	LmjF.27	1008877	28M	LmjF.27.rRNA.32
38-2103	minus	LmjF.17	343981	73M	LmjF.17.TRNAASP.01
70-1326	plus	LmjF.27	1048383	65M	LmjF.27.rRNA.29
71-1304	plus	LmjF.27	1034299	30M	LmjF.27.rRNA.28
72-1298	minus	LmjF.31	494778	23M	LmjF.31.TRNAGLU.01
73-1288	plus	LmjF.27	1015345	22M	LmjF.27.rRNA.03
69-1329	plus	LmjF.27	996189	19M1I49M	LmjF.27.rRNA.25
75-1279	minus	LmjF.07	381413	26M	LmjF.07.TRNAARG.01
74-1279	plus	LmjF.27	1060725	61M3S	LmjF.27.rRNA.52
76-1279	minus	LmjF.09	418490	2S32M	LmjF.09.TRNAGLU.01
77-1251	plus	LmjF.27	1008798	79M	LmjF.27.rRNA.32
79-1190	plus	LmjF.27	1020910	38M	LmjF.27.rRNA.33
81-1150	minus	LmjF.11	162727	34M	LmjF.11.TRNAALA.02
82-1139	plus	LmjF.27	1017512	23M	LmjF.27.rRNA.15
83-1128	plus	LmjF.27	1045904	37M	LmjF.27.rRNA.17
85-1085	plus	LmjF.36	1032547	33M	LmjF.36.TRNAGLY.01
84-1114	plus	LmjF.11	157284	37M1S	LmjF.11.TRNAGLY.01
86-1084	plus	LmjF.27	1052768	39M	LmjF.27.rRNA.06
87-1061	plus	LmjF.36	1032547	34M	LmjF.36.TRNAGLY.01
88-1058	minus	LmjF.11	162725	1S36M	LmjF.11.TRNAALA.02
89-1045	minus	LmjF.11	162727	34M	LmjF.11.TRNAALA.02
91-1027	plus	LmjF.09	405561	31M	LmjF.09.TRNAVAL.01
90-1041	plus	LmjF.27	1019952	81M	LmjF.27.rRNA.27
92-1023	minus	LmjF.15	323105	30M	LmjF.15.TRNAGLU.01
94-1002	plus	LmjF.27	1008722	45M	LmjF.27.rRNA.26
93-1020	plus	LmjF.27	1014561	31M	LmjF.27.rRNA.03
96-974	minus	LmjF.09	418490	36M	LmjF.09.TRNAGLU.01
97-971	minus	LmjF.23	226834	29M	LmjF.23.TRNAGLY.01
98-970	plus	LmjF.24	621512	35M	LmjF.24.TRNAGLN.01
99-967	plus	LmjF.24	621515	32M	LmjF.24.TRNAGLN.01
100-958	plus	LmjF.27	1048406	41M	LmjF.27.rRNA.29
101-958	plus	LmjF.27	1017700	21M	LmjF.27.rRNA.15
102-947	plus	LmjF.27	1034198	22M	LmjF.27.rRNA.28
104-944	plus	LmjF.24	621492	35M	LmjF.24.TRNAGLN.01
103-944	minus	LmjF.09	418490	1S36M	LmjF.09.TRNAGLU.01
105-941	plus	LmjF.27	1007412	68M	LmjF.27.rRNA.26
106-918	minus	LmjF.23	226834	29M	LmjF.23.TRNAGLY.01
107-900	plus	LmjF.27	1034085	46M	LmjF.27.rRNA.28
109-880	minus	LmjF.36	2469861	36M	LmjF.36.TRNALEU.01
110-860	plus	LmjF.15	322955	28M	LmjF.15.TRNAASP.01
111-839	plus	LmjF.27	994193	27M	LmjF.27.rRNA.13
112-827	plus	LmjF.31	203971	35M	LmjF.31.TRNAALA.01
108-888	minus	LmjF.17	343981	35M2D36M	LmjF.17.TRNAASP.01
114-808	minus	LmjF.15	323104	31M	LmjF.15.TRNAGLU.01
115-803	minus	LmjF.36	491734	24M	LmjF.36.TRNATHR.01
113-810	plus	LmjF.27	1048520	38M	LmjF.27.rRNA.35
116-803	plus	LmjF.27	1054808	38M	LmjF.27.rRNA.12
117-792	plus	LmjF.36	2469008	21M	LmjF.36.TRNACYS.01
119-779	minus	LmjF.36	1607682	25M	LmjF.36.TRNAGLN.01
118-783	plus	LmjF.27	1022924	24M	LmjF.27.rRNA.49
120-777	plus	LmjF.27	1020910	39M	LmjF.27.rRNA.33
121-774	minus	LmjF.17	344024	30M	LmjF.17.TRNAASP.01
123-766	plus	LmjF.27	1058171	21M	LmjF.27.rRNA.30
124-762	plus	LmjF.27	1017925	31M	LmjF.27.rRNA.15
126-757	plus	LmjF.05	359992	26M	LmjF.05.TRNAARG.01
128-744	plus	LmjF.36	492676	26M	LmjF.36.TRNATHR.02
129-742	plus	LmjF.27	1029830	72M	LmjF.27.rRNA.04
130-742	plus	LmjF.27	1007861	43M	LmjF.27.rRNA.26
131-735	minus	LmjF.15	323099	36M	LmjF.15.TRNAGLU.01
133-715	plus	LmjF.23	227014	31M	LmjF.23.TRNATRP.01
134-711	minus	LmjF.31	494781	20M	LmjF.31.TRNAGLU.01
136-706	plus	LmjF.27	1018809	26M	LmjF.27.rRNA.21
137-704	plus	LmjF.27	1047942	24M	LmjF.27.rRNA.29
138-702	plus	LmjF.27	1022472	60M	LmjF.27.rRNA.48
139-695	plus	LmjF.27	1030008	40M	LmjF.27.rRNA.04
141-683	plus	LmjF.36	1032547	31M	LmjF.36.TRNAGLY.01
142-681	plus	LmjF.27	990564	23M	LmjF.27.rRNA.01
143-677	minus	LmjF.23	226863	36M	LmjF.23.TRNAGLY.01
144-676	minus	LmjF.17	344023	30M	LmjF.17.TRNAASP.01
140-688	plus	LmjF.27	1058975	4S45M	LmjF.27.rRNA.30
145-675	plus	LmjF.27	1008634	35M	LmjF.27.rRNA.26
146-674	plus	LmjF.27	1030663	35M	LmjF.27.rRNA.10
147-661	plus	LmjF.27	1030049	41M	LmjF.27.rRNA.04
148-655	plus	LmjF.27	1054484	20M	LmjF.27.rRNA.06
151-639	minus	LmjF.29	819734	21M	LmjF.29.TRNALEU.01
150-652	plus	LmjF.09	405683	51M	LmjF.09.5SrRNA.02
152-639	plus	LmjF.27	1045347	24M	LmjF.27.rRNA.17
154-628	plus	LmjF.27	1034078	33M	LmjF.27.rRNA.28
156-604	plus	LmjF.27	1019900	28M	LmjF.27.rRNA.27
153-629	minus	LmjF.17	343984	70M	LmjF.17.TRNAASP.01
157-598	minus	LmjF.16	455470	27M	LmjF.16.TRNAGLN.01
158-596	plus	LmjF.27	1029800	30M	LmjF.27.rRNA.04
159-596	minus	LmjF.36	1033397	34M	LmjF.36.TRNAGLY.02
160-589	minus	LmjF.23	226863	34M	LmjF.23.TRNAGLY.01
162-585	plus	LmjF.23	227008	36M	LmjF.23.TRNATRP.01
163-571	plus	LmjF.27	991290	29M	LmjF.27.rRNA.01
164-563	plus	LmjF.11	163071	49M	LmjF.11.5SRRNA.02
161-585	plus	LmjF.27	1058975	4S30M	LmjF.27.rRNA.30
165-562	plus	LmjF.27	1058171	39M	LmjF.27.rRNA.30
166-555	plus	LmjF.31	494661	36M	LmjF.31.TRNAGLY.01
167-553	plus	LmjF.27	1052647	48M	LmjF.27.rRNA.06
168-550	plus	LmjF.27	1029979	21M	LmjF.27.rRNA.04
169-548	minus	LmjF.09	418491	35M	LmjF.09.TRNAGLU.01
170-537	plus	LmjF.27	1029011	48M	LmjF.27.rRNA.04
171-537	minus	LmjF.16	455461	44M	LmjF.16.TRNAGLN.01
172-533	plus	LmjF.31	203981	25M	LmjF.31.TRNAALA.01
173-531	plus	LmjF.27	1042209	29M	LmjF.27.rRNA.05
174-530	plus	LmjF.27	1029128	29M	LmjF.27.rRNA.04
175-530	plus	LmjF.27	991290	22M	LmjF.27.rRNA.01
177-519	plus	LmjF.36	492676	26M1S	LmjF.36.TRNATHR.02
178-515	plus	LmjF.27	994151	23M	LmjF.27.rRNA.13
179-513	plus	LmjF.27	1003594	30M	LmjF.27.rRNA.02
180-506	plus	LmjF.27	1018127	25M	LmjF.27.rRNA.15
181-505	plus	LmjF.27	1003349	35M	LmjF.27.rRNA.02
176-522	minus	LmjF.17	343984	70M	LmjF.17.TRNAASP.01
184-496	plus	LmjF.27	1007867	25M	LmjF.27.rRNA.26
186-491	plus	LmjF.09	418982	31M	LmjF.09.TRNAARG.01
185-494	minus	LmjF.09	418492	70M	LmjF.09.TRNAGLU.01
188-490	plus	LmjF.27	1008724	43M	LmjF.27.rRNA.26
187-490	plus	LmjF.27	1058234	42M	LmjF.27.rRNA.30
189-488	plus	LmjF.27	991070	37M	LmjF.27.rRNA.01
190-486	minus	LmjF.23	226066	25M	LmjF.23.TRNALEU.01
191-486	plus	LmjF.27	1029800	28M	LmjF.27.rRNA.04
192-481	plus	LmjF.27	990564	47M	LmjF.27.rRNA.01
194-476	plus	LmjF.24	205363	24M	LmjF.24.TRNAPRO.01
195-471	minus	LmjF.09	418493	33M	LmjF.09.TRNAGLU.01
196-470	minus	LmjF.09	418497	29M	LmjF.09.TRNAGLU.01
197-467	minus	LmjF.36	491569	31M	LmjF.36.TRNATYR.01
199-465	plus	LmjF.27	1017925	37M	LmjF.27.rRNA.15
198-466	minus	LmjF.16	455462	1S23M	LmjF.16.TRNAGLN.01
200-464	minus	LmjF.16	455464	21M	LmjF.16.TRNAGLN.01
201-462	plus	LmjF.27	1057318	53M	LmjF.27.rRNA.18
202-461	minus	LmjF.11	156965	10M2D24M	LmjF.11.TRNALEU.01
204-452	plus	LmjF.09	405711	23M	LmjF.09.5SrRNA.02
205-448	plus	LmjF.24	621503	33M	LmjF.24.TRNAGLN.01
206-446	plus	LmjF.23	226357	28M	LmjF.23.TRNAARG.02
207-445	plus	LmjF.24	621513	23M	LmjF.24.TRNAGLN.01
203-453	minus	LmjF.17	343981	73M	LmjF.17.TRNAASP.01
208-445	plus	LmjF.27	1009845	26M	LmjF.27.rRNA.45
209-444	minus	LmjF.36	491568	32M	LmjF.36.TRNATYR.01
211-434	plus	LmjF.27	1008725	39M	LmjF.27.rRNA.26
212-429	plus	LmjF.27	1014872	34M	LmjF.27.rRNA.03
213-425	plus	LmjF.24	205363	25M	LmjF.24.TRNAPRO.01
214-424	minus	LmjF.15	323105	30M	LmjF.15.TRNAGLU.01
215-424	plus	LmjF.27	1020013	21M	LmjF.27.rRNA.27
217-423	minus	LmjF.36	491734	35M	LmjF.36.TRNATHR.01
219-422	plus	LmjF.27	1020530	36M	LmjF.27.rRNA.27
220-422	plus	LmjF.27	1034078	70M	LmjF.27.rRNA.28
222-419	minus	LmjF.31	494781	22M	LmjF.31.TRNAGLU.01
221-419	plus	LmjF.27	993473	43M	LmjF.27.rRNA.13
223-418	plus	LmjF.27	1030049	74M	LmjF.27.rRNA.04
224-415	minus	LmjF.15	323103	32M	LmjF.15.TRNAGLU.01
225-415	minus	LmjF.23	226828	35M	LmjF.23.TRNAGLY.01
227-411	plus	LmjF.27	1052878	21M	LmjF.27.rRNA.06
229-404	plus	LmjF.27	1054151	42M	LmjF.27.rRNA.06
228-405	minus	LmjF.09	418490	1S32M	LmjF.09.TRNAGLU.01
230-399	plus	LmjF.27	1054326	28M	LmjF.27.rRNA.06
232-398	plus	LmjF.27	1058771	40M	LmjF.27.rRNA.30
231-398	plus	LmjF.23	227008	38M2S	LmjF.23.TRNATRP.01
234-393	minus	LmjF.11	162727	35M	LmjF.11.TRNAALA.02
235-392	plus	LmjF.27	996675	30M	LmjF.27.rRNA.25
237-391	plus	LmjF.15	322951	23M	LmjF.15.TRNAASP.01
236-392	plus	LmjF.27	1030663	76M	LmjF.27.rRNA.10
239-389	plus	LmjF.27	1008578	26M	LmjF.27.rRNA.26
240-387	plus	LmjF.27	1030049	35M	LmjF.27.rRNA.04
241-385	plus	LmjF.27	998534	30M	LmjF.27.rRNA.44
238-390	plus	LmjF.17	344171	41M2S	LmjF.17.TRNASER.01
242-382	plus	LmjF.27	1044823	24M	LmjF.27.rRNA.17
243-382	plus	LmjF.27	1046188	47M	LmjF.27.rRNA.17
244-380	plus	LmjF.27	1046491	64M	LmjF.27.rRNA.23
246-376	minus	LmjF.31	494779	35M	LmjF.31.TRNAGLU.01
248-372	minus	LmjF.15	323065	34M	LmjF.15.TRNAGLU.01
247-373	minus	LmjF.15	323062	37M	LmjF.15.TRNAGLU.01
249-372	plus	LmjF.27	1028971	88M	LmjF.27.rRNA.04
250-371	plus	LmjF.27	991485	24M	LmjF.27.rRNA.01
251-370	plus	LmjF.27	1019900	31M	LmjF.27.rRNA.27
252-369	plus	LmjF.27	1045850	44M	LmjF.27.rRNA.17
253-366	plus	LmjF.27	1030008	20M	LmjF.27.rRNA.04
255-364	plus	LmjF.27	1007474	37M	LmjF.27.rRNA.26
256-362	plus	LmjF.27	1045973	60M	LmjF.27.rRNA.17
258-358	minus	LmjF.31	1315735	20M	LmjF.31.TRNASER.01
259-354	plus	LmjF.27	1046180	57M	LmjF.27.rRNA.17
260-354	minus	LmjF.09	418840	26M	LmjF.09.TRNAVAL.02
261-353	plus	LmjF.27	1035388	44M	LmjF.27.rRNA.28
262-351	plus	LmjF.27	992936	38M	LmjF.27.rRNA.13
263-351	plus	LmjF.27	1032323	33M	LmjF.27.rRNA.16
264-350	plus	LmjF.27	1030081	42M	LmjF.27.rRNA.04
265-348	plus	LmjF.23	226974	34M	LmjF.23.TRNATRP.01
266-348	plus	LmjF.23	227014	30M	LmjF.23.TRNATRP.01
268-344	plus	LmjF.09	419120	38M	LmjF.09.TRNAHIS.02
269-342	plus	LmjF.09	419120	37M	LmjF.09.TRNAHIS.02
267-346	plus	LmjF.27	1002566	60M	LmjF.27.rRNA.02
270-342	plus	LmjF.27	1017165	32M	LmjF.27.rRNA.15
271-341	plus	LmjF.27	1005659	32M	LmjF.27.rRNA.14
273-341	plus	LmjF.27	1045154	30M	LmjF.27.rRNA.17
272-341	plus	LmjF.27	1048558	70M	LmjF.27.rRNA.35
274-340	plus	LmjF.27	1005659	31M	LmjF.27.rRNA.14
276-339	plus	LmjF.27	1034519	22M	LmjF.27.rRNA.28
275-340	plus	LmjF.31	203971	35M	LmjF.31.TRNAALA.01
277-339	plus	LmjF.27	1048230	55M	LmjF.27.rRNA.29
279-338	minus	LmjF.15	323065	34M	LmjF.15.TRNAGLU.01
278-339	plus	LmjF.27	1028929	42M	LmjF.27.rRNA.04
280-337	plus	LmjF.27	1008497	37M	LmjF.27.rRNA.26
281-337	minus	LmjF.15	323104	31M	LmjF.15.TRNAGLU.01
282-337	minus	LmjF.23	226863	23M	LmjF.23.TRNAGLY.01
283-336	plus	LmjF.27	1045154	37M	LmjF.27.rRNA.17
284-335	minus	LmjF.23	226826	1S37M	LmjF.23.TRNAGLY.01
287-333	plus	LmjF.27	1029029	21M	LmjF.27.rRNA.04
288-333	minus	LmjF.36	1607671	28M	LmjF.36.TRNAGLN.01
286-333	minus	LmjF.36	2469837	13M2D28M	LmjF.36.TRNALEU.01
292-329	plus	LmjF.27	1020756	44M	LmjF.27.rRNA.27
291-330	minus	LmjF.17	344020	33M	LmjF.17.TRNAASP.01
293-328	plus	LmjF.27	1018205	39M	LmjF.27.rRNA.15
295-326	plus	LmjF.27	1033414	21M	LmjF.27.rRNA.22
296-325	plus	LmjF.27	1030052	29M	LmjF.27.rRNA.04
297-322	plus	LmjF.27	1028507	39M	LmjF.27.rRNA.04
298-322	plus	LmjF.27	996358	29M	LmjF.27.rRNA.25
300-319	plus	LmjF.27	1018850	45M	LmjF.27.rRNA.21
301-319	plus	LmjF.36	1032547	26M	LmjF.36.TRNAGLY.01
302-318	plus	LmjF.27	1005780	31M	LmjF.27.rRNA.14
303-316	plus	LmjF.27	1058223	63M	LmjF.27.rRNA.30
299-322	plus	LmjF.27	1034830	4S43M	LmjF.27.rRNA.28
305-315	plus	LmjF.27	1004886	33M	LmjF.27.rRNA.14
306-314	plus	LmjF.27	1053650	22M	LmjF.27.rRNA.06
307-314	plus	LmjF.27	1044910	24M	LmjF.27.rRNA.17
308-313	minus	LmjF.17	343999	32M	LmjF.17.TRNAASP.01
309-312	plus	LmjF.27	1049203	52M	LmjF.27.rRNA.41
310-311	plus	LmjF.31	203971	35M	LmjF.31.TRNAALA.01
312-311	plus	LmjF.27	991753	22M	LmjF.27.rRNA.01
314-310	plus	LmjF.27	1058785	27M	LmjF.27.rRNA.30
315-309	plus	LmjF.27	1005780	43M	LmjF.27.rRNA.14
318-308	plus	LmjF.27	1034482	37M	LmjF.27.rRNA.28
317-308	plus	LmjF.05	360122	24M	LmjF.05.5SrRNA.01
319-307	plus	LmjF.27	1003675	29M	LmjF.27.rRNA.02
321-305	plus	LmjF.27	1030013	36M	LmjF.27.rRNA.04
320-305	minus	LmjF.17	344019	35M	LmjF.17.TRNAASP.01
323-303	plus	LmjF.27	1007861	34M	LmjF.27.rRNA.26
325-302	plus	LmjF.27	1048187	27M	LmjF.27.rRNA.29
326-300	plus	LmjF.27	1015189	24M	LmjF.27.rRNA.03
328-300	plus	LmjF.27	1008721	46M	LmjF.27.rRNA.26
327-300	plus	LmjF.11	381507	39M	LmjF.11.TRNAARG.01
330-298	plus	LmjF.27	1028622	40M	LmjF.27.rRNA.04
329-298	plus	LmjF.27	992099	70M	LmjF.27.rRNA.07
332-297	plus	LmjF.27	1029965	33M	LmjF.27.rRNA.04
331-297	plus	LmjF.27	1033165	61M	LmjF.27.rRNA.16
333-296	plus	LmjF.27	1002051	44M	LmjF.27.rRNA.02
334-296	minus	LmjF.11	156797	46M	LmjF.11.5SRRNA.01
336-295	plus	LmjF.05	359966	42M	LmjF.05.TRNAARG.01
335-296	plus	LmjF.27	1021560	72M	LmjF.27.rRNA.39
338-292	plus	LmjF.27	1005446	21M	LmjF.27.rRNA.14
337-293	plus	LmjF.27	1045546	85M	LmjF.27.rRNA.17
339-292	plus	LmjF.27	1021560	51M	LmjF.27.rRNA.39
340-291	plus	LmjF.33	106977	32M	LmjF.33.TRNAALA.01
343-289	plus	LmjF.27	1044899	35M	LmjF.27.rRNA.17
345-289	plus	LmjF.27	1034613	54M	LmjF.27.rRNA.28
347-288	plus	LmjF.15	322954	33M	LmjF.15.TRNAASP.01
348-288	plus	LmjF.27	1007809	44M	LmjF.27.rRNA.26
349-287	plus	LmjF.27	1019386	22M	LmjF.27.rRNA.27
350-287	minus	LmjF.09	418834	32M	LmjF.09.TRNAVAL.02
351-286	minus	LmjF.17	343981	73M	LmjF.17.TRNAASP.01
354-282	plus	LmjF.27	1046193	43M	LmjF.27.rRNA.17
355-281	plus	LmjF.27	1057589	48M	LmjF.27.rRNA.24
356-280	plus	LmjF.15	322952	34M	LmjF.15.TRNAASP.01
357-280	plus	LmjF.24	621513	22M	LmjF.24.TRNAGLN.01
358-280	plus	LmjF.27	1017997	27M	LmjF.27.rRNA.15
359-280	plus	LmjF.27	1044516	23M	LmjF.27.rRNA.17
360-279	plus	LmjF.27	997018	38M	LmjF.27.rRNA.31
353-284	plus	LmjF.27	1008092	19M1I48M	LmjF.27.rRNA.26
361-278	plus	LmjF.27	1048004	20M	LmjF.27.rRNA.29
363-278	plus	LmjF.27	990407	79M	LmjF.27.rRNA.01
364-277	plus	LmjF.09	418988	25M	LmjF.09.TRNAARG.01
365-276	plus	LmjF.27	1017169	28M	LmjF.27.rRNA.15
366-275	plus	LmjF.27	1029987	41M	LmjF.27.rRNA.04
362-278	plus	LmjF.27	998036	38M3S	LmjF.27.rRNA.43
367-273	plus	LmjF.27	1007304	24M	LmjF.27.rRNA.26
369-272	plus	LmjF.27	1015376	40M	LmjF.27.rRNA.03
370-270	plus	LmjF.27	1048530	28M	LmjF.27.rRNA.35
371-270	plus	LmjF.27	1029849	41M	LmjF.27.rRNA.04
372-269	plus	LmjF.11	381530	26M	LmjF.11.TRNAARG.01
374-267	minus	LmjF.23	226061	23M	LmjF.23.TRNALEU.01
375-265	plus	LmjF.27	1008385	34M	LmjF.27.rRNA.26
376-265	plus	LmjF.15	322951	29M	LmjF.15.TRNAASP.01
377-264	plus	LmjF.27	1029385	30M	LmjF.27.rRNA.04
378-263	plus	LmjF.27	992206	23M	LmjF.27.rRNA.07
379-261	plus	LmjF.24	621492	31M	LmjF.24.TRNAGLN.01
380-260	plus	LmjF.27	1034830	4S26M	LmjF.27.rRNA.28
381-259	plus	LmjF.34	470483	24M1S	LmjF.34.TRNAILE.01
382-258	minus	LmjF.09	418818	36M	LmjF.09.TRNAVAL.02
384-257	plus	LmjF.27	1020949	31M	LmjF.27.rRNA.33
385-257	minus	LmjF.15	323066	33M	LmjF.15.TRNAGLU.01
386-257	plus	LmjF.27	1015216	50M	LmjF.27.rRNA.03
383-257	minus	LmjF.07	381406	2S33M	LmjF.07.TRNAARG.01
388-255	plus	LmjF.27	1005220	51M	LmjF.27.rRNA.14
389-254	plus	LmjF.27	1001916	36M	LmjF.27.rRNA.02
387-255	minus	LmjF.17	343983	71M	LmjF.17.TRNAASP.01
391-253	minus	LmjF.31	494778	25M	LmjF.31.TRNAGLU.01
390-253	plus	LmjF.27	1034087	44M	LmjF.27.rRNA.28
393-251	plus	LmjF.27	1058785	23M	LmjF.27.rRNA.30
394-251	plus	LmjF.27	1048415	33M	LmjF.27.rRNA.29
392-252	minus	LmjF.09	418493	69M	LmjF.09.TRNAGLU.01
395-251	plus	LmjF.27	1029029	24M	LmjF.27.rRNA.04
397-250	plus	LmjF.27	1007947	50M	LmjF.27.rRNA.26
398-249	plus	LmjF.17	344320	25M	LmjF.17.TRNAALA.01
400-249	plus	LmjF.27	1029977	23M	LmjF.27.rRNA.04
399-249	plus	LmjF.27	1034613	70M	LmjF.27.rRNA.28
401-249	plus	LmjF.27	1045215	43M	LmjF.27.rRNA.17
402-247	plus	LmjF.27	991401	35M	LmjF.27.rRNA.01
403-246	plus	LmjF.11	381504	36M	LmjF.11.TRNAARG.01
404-246	plus	LmjF.27	1007423	22M	LmjF.27.rRNA.26
405-246	plus	LmjF.27	1048315	48M	LmjF.27.rRNA.29
406-245	plus	LmjF.24	621995	21M	LmjF.24.TRNAILE.01
409-244	plus	LmjF.27	1008866	29M	LmjF.27.rRNA.32
407-244	minus	LmjF.21	166224	27M	LmjF.21.5SrRNA.01
411-243	plus	LmjF.27	1020949	27M	LmjF.27.rRNA.33
412-243	minus	LmjF.23	225445	32M	LmjF.23.TRNAGLN.01
413-242	plus	LmjF.27	1034078	65M	LmjF.27.rRNA.28
414-241	plus	LmjF.27	1046180	55M	LmjF.27.rRNA.17
416-241	plus	LmjF.27	1048302	44M	LmjF.27.rRNA.29
417-241	minus	LmjF.23	226828	35M	LmjF.23.TRNAGLY.01
418-240	plus	LmjF.27	990726	47M	LmjF.27.rRNA.01
415-241	plus	LmjF.27	1008086	25M1I19M	LmjF.27.rRNA.26
419-240	plus	LmjF.15	322952	35M	LmjF.15.TRNAASP.01
421-238	plus	LmjF.27	991236	22M	LmjF.27.rRNA.01
420-239	plus	LmjF.27	1007422	43M	LmjF.27.rRNA.26
422-238	plus	LmjF.27	1034177	21M	LmjF.27.rRNA.28
423-237	plus	LmjF.24	621507	29M	LmjF.24.TRNAGLN.01
424-236	minus	LmjF.15	323101	34M	LmjF.15.TRNAGLU.01
427-235	plus	LmjF.23	227007	38M	LmjF.23.TRNATRP.01
428-234	plus	LmjF.27	1007493	39M	LmjF.27.rRNA.26
430-234	plus	LmjF.27	1029810	35M	LmjF.27.rRNA.04
431-233	plus	LmjF.27	1045803	33M	LmjF.27.rRNA.17
432-233	plus	LmjF.27	1005486	20M	LmjF.27.rRNA.14
429-234	minus	LmjF.17	343985	69M	LmjF.17.TRNAASP.01
434-231	plus	LmjF.27	1006171	28M	LmjF.27.rRNA.14
435-231	plus	LmjF.27	1017448	27M	LmjF.27.rRNA.15
436-230	plus	LmjF.27	1035244	36M	LmjF.27.rRNA.28
437-230	plus	LmjF.27	991202	64M	LmjF.27.rRNA.01
438-229	plus	LmjF.27	1032889	25M	LmjF.27.rRNA.16
440-229	plus	LmjF.27	1046097	35M	LmjF.27.rRNA.17
439-229	minus	LmjF.11	156796	47M	LmjF.11.5SRRNA.01
441-229	plus	LmjF.27	1033082	26M	LmjF.27.rRNA.16
442-229	plus	LmjF.27	1033405	30M	LmjF.27.rRNA.22
443-227	plus	LmjF.27	1014761	22M	LmjF.27.rRNA.03
444-227	minus	LmjF.09	418619	47M	LmjF.09.5SrRNA.01
446-227	plus	LmjF.11	157289	30M	LmjF.11.TRNAGLY.01
447-226	plus	LmjF.27	1046459	41M	LmjF.27.rRNA.23
448-226	plus	LmjF.27	1029854	36M	LmjF.27.rRNA.04
449-226	plus	LmjF.27	1045347	22M	LmjF.27.rRNA.17
451-226	plus	LmjF.27	1019894	25M	LmjF.27.rRNA.27
454-225	plus	LmjF.27	1002267	20M	LmjF.27.rRNA.02
452-226	plus	LmjF.23	227010	35M	LmjF.23.TRNATRP.01
455-224	minus	LmjF.15	323102	33M	LmjF.15.TRNAGLU.01
458-224	plus	LmjF.27	1048383	32M	LmjF.27.rRNA.29
459-222	plus	LmjF.27	1007980	37M	LmjF.27.rRNA.26
461-221	plus	LmjF.27	1006085	32M	LmjF.27.rRNA.14
462-220	minus	LmjF.21	166224	28M	LmjF.21.5SrRNA.01
463-219	plus	LmjF.27	993502	70M	LmjF.27.rRNA.13
464-218	minus	LmjF.09	418496	30M	LmjF.09.TRNAGLU.01
465-218	plus	LmjF.27	1054268	25M	LmjF.27.rRNA.06
466-217	minus	LmjF.15	323099	33M	LmjF.15.TRNAGLU.01
467-217	plus	LmjF.27	1008398	27M	LmjF.27.rRNA.26
469-216	plus	LmjF.27	996588	32M	LmjF.27.rRNA.25
468-217	minus	LmjF.31	494743	35M	LmjF.31.TRNAGLU.01
471-213	plus	LmjF.27	1028457	34M	LmjF.27.rRNA.04
470-214	minus	LmjF.05	359748	23M	no_feature
473-212	plus	LmjF.27	1058678	26M	LmjF.27.rRNA.30
474-212	plus	LmjF.27	1028929	22M	LmjF.27.rRNA.04
476-212	plus	LmjF.27	1058758	53M	LmjF.27.rRNA.30
477-211	plus	LmjF.27	1034576	30M	LmjF.27.rRNA.28
475-212	plus	LmjF.36	1032547	36M1S	LmjF.36.TRNAGLY.01
478-211	minus	LmjF.23	226833	30M	LmjF.23.TRNAGLY.01
479-210	plus	LmjF.27	1007399	46M	LmjF.27.rRNA.26
480-210	minus	LmjF.05	359793	26M3S	no_feature
481-210	plus	LmjF.27	1001916	22M	LmjF.27.rRNA.02
482-209	plus	LmjF.27	1030673	20M	LmjF.27.rRNA.10
484-208	plus	LmjF.27	1003301	29M	LmjF.27.rRNA.02
485-208	plus	LmjF.27	1010472	21M	LmjF.27.rRNA.46
487-207	plus	LmjF.27	1045098	34M	LmjF.27.rRNA.17
488-206	minus	LmjF.17	343988	26M	LmjF.17.TRNAASP.01
489-206	plus	LmjF.27	990232	32M	LmjF.27.rRNA.01
491-206	plus	LmjF.36	1554808	38M	LmjF.36.snoRNA0074
490-206	plus	LmjF.27	1030663	82M	LmjF.27.rRNA.10
492-206	plus	LmjF.27	1030371	32M	LmjF.27.rRNA.04
493-205	minus	LmjF.15	323106	29M	LmjF.15.TRNAGLU.01
495-203	minus	LmjF.24	621838	21M	LmjF.24.TRNALEU.01
496-202	plus	LmjF.27	1028882	20M	LmjF.27.rRNA.04
494-203	plus	LmjF.27	1058343	33M	LmjF.27.rRNA.30
497-202	minus	LmjF.17	343981	38M	LmjF.17.TRNAASP.01
499-202	plus	LmjF.27	1044516	40M	LmjF.27.rRNA.17
501-202	plus	LmjF.27	1029295	25M	LmjF.27.rRNA.04
502-201	plus	LmjF.27	1048415	30M	LmjF.27.rRNA.29
500-202	plus	LmjF.27	996191	17M1I19M	LmjF.27.rRNA.25
503-200	minus	LmjF.05	359793	25M	no_feature
505-199	minus	LmjF.09	406114	36M	LmjF.09.TRNAPHE.01
504-200	minus	LmjF.24	680990	32M	LmjF.24.TRNAASP.01
506-199	plus	LmjF.27	1032281	24M	LmjF.27.rRNA.16
508-198	plus	LmjF.27	1017697	23M	LmjF.27.rRNA.15
507-198	plus	LmjF.09	418982	21M1D9M	LmjF.09.TRNAARG.01
509-198	plus	LmjF.27	1014704	36M	LmjF.27.rRNA.03
510-197	plus	LmjF.27	1034082	29M	LmjF.27.rRNA.28
512-197	plus	LmjF.27	1029818	28M	LmjF.27.rRNA.04
513-196	plus	LmjF.27	1049616	38M	LmjF.27.rRNA.51
514-196	plus	LmjF.27	1032381	34M	LmjF.27.rRNA.16
516-196	plus	LmjF.33	106977	32M	LmjF.33.TRNAALA.01
515-196	plus	LmjF.27	1030256	32M	LmjF.27.rRNA.04
519-195	minus	LmjF.10	533234	35M	LmjF.10.TRNAGLY.01
521-194	plus	LmjF.27	1049221	30M	LmjF.27.rRNA.41
520-195	plus	LmjF.18	307485	36M	LmjF.18.snoRNA0108
523-193	plus	LmjF.27	1054149	45M	LmjF.27.rRNA.06
524-193	plus	LmjF.27	1017746	52M	LmjF.27.rRNA.15
525-193	plus	LmjF.27	1019378	67M	LmjF.27.rRNA.27
526-192	plus	LmjF.27	993019	22M	LmjF.27.rRNA.13
527-192	plus	LmjF.27	1017506	29M	LmjF.27.rRNA.15
529-191	plus	LmjF.24	621492	34M	LmjF.24.TRNAGLN.01
528-192	minus	LmjF.11	162727	32M	LmjF.11.TRNAALA.02
531-191	plus	LmjF.27	1014249	89M	LmjF.27.rRNA.03
532-190	minus	LmjF.09	418838	28M	LmjF.09.TRNAVAL.02
533-190	plus	LmjF.27	1020758	20M	LmjF.27.rRNA.27
530-191	minus	LmjF.05	359737	12S34M	no_feature
534-190	plus	LmjF.36	1033525	34M	LmjF.36.TRNAPRO.01
535-190	plus	LmjF.27	990638	40M	LmjF.27.rRNA.01
536-190	plus	LmjF.27	1002315	71M	LmjF.27.rRNA.02
537-189	plus	LmjF.27	1028732	22M	LmjF.27.rRNA.04
539-189	minus	LmjF.21	166365	23M	LmjF.21.TRNASER.01
540-189	minus	LmjF.17	343985	35M	LmjF.17.TRNAASP.01
541-188	plus	LmjF.27	1049616	37M	LmjF.27.rRNA.51
543-187	plus	LmjF.27	1030666	32M	LmjF.27.rRNA.10
542-188	plus	LmjF.27	1019668	38M	LmjF.27.rRNA.27
545-186	plus	LmjF.27	1045162	20M	LmjF.27.rRNA.17
546-186	plus	LmjF.27	1007663	36M	LmjF.27.rRNA.26
544-186	minus	LmjF.17	343981	37M	LmjF.17.TRNAASP.01
547-185	plus	LmjF.27	1020127	22M2S	LmjF.27.rRNA.27
548-185	plus	LmjF.27	1047773	19M1I11M	LmjF.27.rRNA.29
549-184	minus	LmjF.33	106690	32M	LmjF.33.TRNAARG.01
550-184	plus	LmjF.27	997641	34M	LmjF.27.rRNA.37
551-184	plus	LmjF.24	623390	20M	LmjF.24.TRNAILE.02
552-184	plus	LmjF.27	1048545	31M	LmjF.27.rRNA.35
553-184	plus	LmjF.27	1049204	47M	LmjF.27.rRNA.41
555-184	minus	LmjF.17	343987	30M	LmjF.17.TRNAASP.01
557-182	plus	LmjF.27	1019370	23M	LmjF.27.rRNA.27
558-182	minus	LmjF.09	418840	29M	LmjF.09.TRNAVAL.02
559-182	plus	LmjF.27	1034640	26M	LmjF.27.rRNA.28
560-182	plus	LmjF.27	996420	33M	LmjF.27.rRNA.25
561-182	plus	LmjF.27	1054123	20M	LmjF.27.rRNA.06
562-182	minus	LmjF.24	621838	21M	LmjF.24.TRNALEU.01
563-182	plus	LmjF.27	995562	46M	LmjF.27.rRNA.25
564-182	plus	LmjF.27	1015243	23M	LmjF.27.rRNA.03
565-182	plus	LmjF.27	1005995	59M	LmjF.27.rRNA.14
566-182	plus	LmjF.27	1008634	39M	LmjF.27.rRNA.26
569-181	plus	LmjF.36	1033864	23M1S	LmjF.36.snRNA.01
568-181	plus	LmjF.27	1020197	4S28M	LmjF.27.rRNA.27
574-180	plus	LmjF.27	1020762	38M	LmjF.27.rRNA.27
572-181	plus	LmjF.27	996923	51M	LmjF.27.rRNA.31
575-180	plus	LmjF.27	1045552	79M	LmjF.27.rRNA.17
577-179	minus	LmjF.16	455472	27M	LmjF.16.TRNAGLN.01
578-179	plus	LmjF.27	1007980	20M	LmjF.27.rRNA.26
576-180	plus	LmjF.27	1056932	33M1S	LmjF.27.rRNA.18
580-178	plus	LmjF.27	1034041	37M	LmjF.27.rRNA.28
581-178	plus	LmjF.27	993572	31M	LmjF.27.rRNA.13
582-178	plus	LmjF.27	1058975	4S40M	LmjF.27.rRNA.30
579-179	plus	LmjF.27	1049593	61M2S	LmjF.27.rRNA.51
584-178	plus	LmjF.27	1034625	42M	LmjF.27.rRNA.28
587-178	plus	LmjF.27	1045154	28M	LmjF.27.rRNA.17
586-178	minus	LmjF.24	681024	33M	LmjF.24.TRNAASP.01
589-177	minus	LmjF.16	455469	36M	LmjF.16.TRNAGLN.01
588-177	plus	LmjF.36	492676	26M2S	LmjF.36.TRNATHR.02
591-176	plus	LmjF.27	1029290	30M	LmjF.27.rRNA.04
593-175	plus	LmjF.15	322952	32M	LmjF.15.TRNAASP.01
594-175	plus	LmjF.27	1032444	40M	LmjF.27.rRNA.16
595-175	plus	LmjF.27	1054809	29M	LmjF.27.rRNA.12
596-175	minus	LmjF.11	156992	30M	LmjF.11.TRNALEU.01
590-177	minus	LmjF.24	680987	32M2D36M	LmjF.24.TRNAASP.01
598-174	plus	LmjF.27	1017700	20M	LmjF.27.rRNA.15
599-174	plus	LmjF.03	259343	30M1S	LmjF.03.TRNALYS.01
601-174	plus	LmjF.27	1046097	38M	LmjF.27.rRNA.17
602-173	plus	LmjF.27	995732	26M	LmjF.27.rRNA.25
600-174	plus	LmjF.27	996182	26M1I19M	LmjF.27.rRNA.25
604-173	plus	LmjF.27	1053341	29M	LmjF.27.rRNA.06
605-172	plus	LmjF.27	1033173	49M	LmjF.27.rRNA.16
606-172	plus	LmjF.27	1035394	39M	LmjF.27.rRNA.28
607-171	minus	LmjF.15	323064	35M	LmjF.15.TRNAGLU.01
611-171	minus	LmjF.36	491576	24M	LmjF.36.TRNATYR.01
612-171	plus	LmjF.27	1046188	43M	LmjF.27.rRNA.17
610-171	minus	LmjF.36	1033360	2S36M	LmjF.36.TRNAGLY.02
614-170	plus	LmjF.27	1008707	60M	LmjF.27.rRNA.26
613-170	plus	LmjF.27	1034830	4S34M	LmjF.27.rRNA.28
617-169	plus	LmjF.27	1053047	48M	LmjF.27.rRNA.06
615-169	plus	LmjF.27	1032050	33M	LmjF.27.rRNA.16
618-168	minus	LmjF.17	344018	28M	LmjF.17.TRNAASP.01
620-168	plus	LmjF.27	1045502	41M	LmjF.27.rRNA.17
619-168	plus	LmjF.27	1058678	75M	LmjF.27.rRNA.30
622-168	plus	LmjF.27	990052	46M	LmjF.27.rRNA.01
621-168	plus	LmjF.27	1058724	88M	LmjF.27.rRNA.30
623-168	minus	LmjF.36	1607671	44M	LmjF.36.TRNAGLN.01
624-168	plus	LmjF.27	1003488	40M	LmjF.27.rRNA.02
625-167	plus	LmjF.27	1044812	35M	LmjF.27.rRNA.17
627-166	plus	LmjF.27	1014706	24M	LmjF.27.rRNA.03
628-166	plus	LmjF.27	1033165	71M	LmjF.27.rRNA.16
630-166	plus	LmjF.27	1029634	45M	LmjF.27.rRNA.04
632-165	plus	LmjF.15	322953	34M	LmjF.15.TRNAASP.01
631-166	plus	LmjF.27	990338	50M	LmjF.27.rRNA.01
634-165	plus	LmjF.27	991729	23M	LmjF.27.rRNA.01
636-165	plus	LmjF.27	1029385	31M	LmjF.27.rRNA.04
637-165	plus	LmjF.27	1053204	44M	LmjF.27.rRNA.06
640-164	minus	LmjF.23	226068	23M	LmjF.23.TRNALEU.01
633-165	minus	LmjF.17	343983	71M	LmjF.17.TRNAASP.01
641-163	plus	LmjF.27	1060353	55M	LmjF.27.rRNA.42
643-163	plus	LmjF.27	1034611	55M	LmjF.27.rRNA.28
642-163	minus	LmjF.17	344019	35M	LmjF.17.TRNAASP.01
644-163	plus	LmjF.27	1045320	66M	LmjF.27.rRNA.17
646-162	plus	LmjF.27	1008491	42M	LmjF.27.rRNA.26
647-162	plus	LmjF.27	1017931	25M	LmjF.27.rRNA.15
649-162	plus	LmjF.27	1046100	23M	LmjF.27.rRNA.17
648-162	plus	LmjF.27	996261	4S29M	LmjF.27.rRNA.25
651-161	plus	LmjF.21	448927	44M	LmjF.21.5SrRNA.02
652-161	plus	LmjF.27	1017232	52M	LmjF.27.rRNA.15
653-160	plus	LmjF.27	1028902	69M	LmjF.27.rRNA.04
654-160	plus	LmjF.27	1035395	35M	LmjF.27.rRNA.28
655-160	plus	LmjF.27	1029067	36M	LmjF.27.rRNA.04
657-160	minus	LmjF.15	323102	33M	LmjF.15.TRNAGLU.01
656-160	minus	LmjF.05	359737	12S33M	no_feature
658-159	plus	LmjF.11	157249	27M	LmjF.11.TRNAGLY.01
662-158	plus	LmjF.27	1014275	42M	LmjF.27.rRNA.03
661-159	minus	LmjF.36	491570	35M	LmjF.36.TRNATYR.01
664-158	plus	LmjF.27	1029427	31M	LmjF.27.rRNA.04
665-158	minus	LmjF.15	323080	30M	LmjF.15.TRNAGLU.01
663-158	minus	LmjF.17	343981	73M	LmjF.17.TRNAASP.01
666-158	plus	LmjF.02	292074	30M	LmjF.02.SLRNA.0500
667-158	plus	LmjF.27	1030007	42M	LmjF.27.rRNA.04
668-157	plus	LmjF.27	1029608	45M	LmjF.27.rRNA.04
669-157	minus	LmjF.11	157009	1S34M	LmjF.11.TRNALEU.01
671-157	plus	LmjF.23	227008	38M1S	LmjF.23.TRNATRP.01
672-157	plus	LmjF.36	1032512	34M	LmjF.36.TRNAGLY.01
673-157	plus	LmjF.27	1017931	31M	LmjF.27.rRNA.15
674-157	plus	LmjF.27	1029128	37M	LmjF.27.rRNA.04
670-157	plus	LmjF.26	672353	55M3S	LmjF.26.snoRNA0451
676-156	plus	LmjF.27	1029846	44M	LmjF.27.rRNA.04
677-156	plus	LmjF.27	1028930	41M	LmjF.27.rRNA.04
679-156	plus	LmjF.27	1028931	40M	LmjF.27.rRNA.04
678-156	plus	LmjF.11	381711	23M	LmjF.11.5SRRNA.03
681-155	plus	LmjF.27	1003367	33M	LmjF.27.rRNA.02
682-155	plus	LmjF.27	1057589	44M	LmjF.27.rRNA.24
683-155	plus	LmjF.27	1006418	36M	LmjF.27.rRNA.14
680-156	plus	LmjF.27	1045941	2S32M	LmjF.27.rRNA.17
684-155	minus	LmjF.16	455472	33M	LmjF.16.TRNAGLN.01
685-154	plus	LmjF.27	1032832	32M	LmjF.27.rRNA.16
686-154	plus	LmjF.27	1044753	35M	LmjF.27.rRNA.17
687-154	plus	LmjF.27	991526	25M	LmjF.27.rRNA.01
689-154	plus	LmjF.27	991258	27M	LmjF.27.rRNA.01
691-153	plus	LmjF.27	1053341	27M	LmjF.27.rRNA.06
690-153	plus	LmjF.09	419120	36M	LmjF.09.TRNAHIS.02
692-153	plus	LmjF.27	992206	20M	LmjF.27.rRNA.07
693-152	plus	LmjF.36	1033525	27M	LmjF.36.TRNAPRO.01
694-152	plus	LmjF.27	1007977	24M	LmjF.27.rRNA.26
695-152	plus	LmjF.27	1045502	44M	LmjF.27.rRNA.17
698-151	minus	LmjF.23	226826	37M	LmjF.23.TRNAGLY.01
699-151	minus	LmjF.09	418845	29M	LmjF.09.TRNAVAL.02
700-150	plus	LmjF.27	994193	21M	LmjF.27.rRNA.13
697-152	plus	LmjF.26	649953	33M	LmjF.26.snoRNA0418
701-150	plus	LmjF.27	1048405	42M	LmjF.27.rRNA.29
703-150	plus	LmjF.27	1005379	26M	LmjF.27.rRNA.14
702-150	plus	LmjF.09	419120	38M1S	LmjF.09.TRNAHIS.02
704-150	minus	LmjF.11	157023	1S20M	LmjF.11.TRNALEU.01
705-150	plus	LmjF.27	991526	33M	LmjF.27.rRNA.01
706-150	minus	LmjF.36	491571	29M	LmjF.36.TRNATYR.01
707-149	plus	LmjF.27	1016030	50M	LmjF.27.rRNA.09
708-149	plus	LmjF.27	995520	45M	LmjF.27.rRNA.25
710-149	plus	LmjF.27	1030158	23M	LmjF.27.rRNA.04
711-149	plus	LmjF.27	1034483	36M	LmjF.27.rRNA.28
712-148	plus	LmjF.05	449262	38M	LmjF.05.snoRNA0090
713-148	plus	LmjF.27	1005109	24M	LmjF.27.rRNA.14
716-147	plus	LmjF.27	1006824	42M	LmjF.27.rRNA.20
709-149	plus	LmjF.27	1047775	17M1I49M	LmjF.27.rRNA.29
718-147	plus	LmjF.27	1006780	34M	LmjF.27.rRNA.20
719-147	plus	LmjF.27	1034585	41M	LmjF.27.rRNA.28
717-147	plus	LmjF.05	450272	1S27M	LmjF.05.snoRNA0072
720-146	plus	LmjF.36	1033552	24M	LmjF.36.TRNAPRO.01
721-146	minus	LmjF.23	226067	24M	LmjF.23.TRNALEU.01
722-146	plus	LmjF.09	405900	34M	LmjF.09.TRNAHIS.01
723-146	plus	LmjF.27	1034472	69M	LmjF.27.rRNA.28
726-145	plus	LmjF.27	994611	42M	LmjF.27.rRNA.13
727-145	plus	LmjF.17	344320	25M	LmjF.17.TRNAALA.01
728-145	minus	LmjF.11	156795	48M	LmjF.11.5SRRNA.01
729-145	minus	LmjF.23	226833	30M	LmjF.23.TRNAGLY.01
730-145	plus	LmjF.27	1052875	24M	LmjF.27.rRNA.06
731-144	plus	LmjF.27	1034090	21M	LmjF.27.rRNA.28
733-144	plus	LmjF.27	1034585	21M	LmjF.27.rRNA.28
734-143	plus	LmjF.27	990465	30M	LmjF.27.rRNA.01
736-143	minus	LmjF.11	162727	35M	LmjF.11.TRNAALA.02
735-143	plus	LmjF.27	1048520	25M	LmjF.27.rRNA.35
740-142	plus	LmjF.27	1018205	23M	LmjF.27.rRNA.15
739-142	plus	LmjF.09	418982	21M2D8M	LmjF.09.TRNAARG.01
741-142	plus	LmjF.27	991005	39M	LmjF.27.rRNA.01
742-142	plus	LmjF.27	997641	21M	LmjF.27.rRNA.37
744-141	plus	LmjF.27	991234	30M	LmjF.27.rRNA.01
743-141	plus	LmjF.27	1048403	42M	LmjF.27.rRNA.29
745-141	minus	LmjF.15	323103	32M	LmjF.15.TRNAGLU.01
746-141	plus	LmjF.27	1045552	75M	LmjF.27.rRNA.17
748-140	minus	LmjF.23	225747	33M	LmjF.23.TRNAARG.01
747-140	plus	LmjF.05	360171	24M	LmjF.05.5SrRNA.01
749-140	minus	LmjF.29	819872	22M	LmjF.29.TRNASER.01
751-140	plus	LmjF.27	1014238	46M	LmjF.27.rRNA.03
752-139	plus	LmjF.36	492836	32M1S	LmjF.36.TRNATYR.02
753-139	minus	LmjF.17	343981	35M2D36M	LmjF.17.TRNAASP.01
754-139	minus	LmjF.17	343985	69M	LmjF.17.TRNAASP.01
755-138	plus	LmjF.27	1013755	20M	LmjF.27.rRNA.03
756-138	plus	LmjF.27	1002132	47M	LmjF.27.rRNA.02
757-138	minus	LmjF.11	156794	27M	LmjF.11.5SRRNA.01
758-138	plus	LmjF.11	157289	26M	LmjF.11.TRNAGLY.01
759-138	plus	LmjF.27	1015375	44M	LmjF.27.rRNA.03
761-138	minus	LmjF.15	323066	33M	LmjF.15.TRNAGLU.01
760-138	minus	LmjF.17	344022	32M	LmjF.17.TRNAASP.01
762-138	plus	LmjF.27	1028229	21M	LmjF.27.rRNA.04
764-137	plus	LmjF.27	1045502	26M	LmjF.27.rRNA.17
766-137	plus	LmjF.27	1032636	23M	LmjF.27.rRNA.16
767-137	plus	LmjF.27	1048405	40M	LmjF.27.rRNA.29
768-137	plus	LmjF.27	1020740	48M	LmjF.27.rRNA.27
765-137	plus	LmjF.36	1032547	35M	LmjF.36.TRNAGLY.01
769-137	plus	LmjF.27	1034515	37M	LmjF.27.rRNA.28
770-137	plus	LmjF.27	1054170	24M	LmjF.27.rRNA.06
773-136	plus	LmjF.27	1006077	40M	LmjF.27.rRNA.14
774-136	minus	LmjF.09	418492	33M1S	LmjF.09.TRNAGLU.01
775-136	minus	LmjF.17	343984	37M	LmjF.17.TRNAASP.01
776-136	plus	LmjF.27	1045777	21M	LmjF.27.rRNA.17
778-136	plus	LmjF.27	1010372	22M	LmjF.27.rRNA.46
777-136	minus	LmjF.36	1607680	35M	LmjF.36.TRNAGLN.01
780-136	plus	LmjF.27	1007806	32M	LmjF.27.rRNA.26
781-135	minus	LmjF.23	226864	35M	LmjF.23.TRNAGLY.01
779-136	minus	LmjF.11	156961	14M2D24M	LmjF.11.TRNALEU.01
783-135	plus	LmjF.27	1035587	31M	LmjF.27.rRNA.34
782-135	plus	LmjF.27	1029335	28M	LmjF.27.rRNA.04
785-134	plus	LmjF.27	994193	23M	LmjF.27.rRNA.13
786-134	plus	LmjF.27	1006780	31M	LmjF.27.rRNA.20
787-134	plus	LmjF.27	1048412	36M	LmjF.27.rRNA.29
788-134	plus	LmjF.27	1048520	77M	LmjF.27.rRNA.35
790-133	plus	LmjF.27	1017128	25M	LmjF.27.rRNA.15
789-134	minus	LmjF.23	226826	37M	LmjF.23.TRNAGLY.01
791-133	plus	LmjF.27	1017329	33M	LmjF.27.rRNA.15
792-133	plus	LmjF.27	1034329	35M	LmjF.27.rRNA.28
793-133	plus	LmjF.27	990232	41M	LmjF.27.rRNA.01
795-133	plus	LmjF.27	990353	34M	LmjF.27.rRNA.01
794-133	plus	LmjF.27	1034056	55M	LmjF.27.rRNA.28
796-132	minus	LmjF.15	323100	35M	LmjF.15.TRNAGLU.01
799-132	plus	LmjF.27	1048404	41M	LmjF.27.rRNA.29
800-132	plus	LmjF.15	322959	27M	LmjF.15.TRNAASP.01
801-132	plus	LmjF.23	226357	27M	LmjF.23.TRNAARG.02
804-131	plus	LmjF.11	163071	22M	LmjF.11.5SRRNA.02
802-131	plus	LmjF.27	1058975	4S39M	LmjF.27.rRNA.30
805-131	plus	LmjF.27	1058678	43M	LmjF.27.rRNA.30
807-131	plus	LmjF.24	621514	22M	LmjF.24.TRNAGLN.01
806-131	plus	LmjF.11	163061	31M	LmjF.11.5SRRNA.02
808-130	minus	LmjF.09	418497	25M	LmjF.09.TRNAGLU.01
809-130	plus	LmjF.09	405767	24M	LmjF.09.5SrRNA.02
811-130	plus	LmjF.27	1032835	29M	LmjF.27.rRNA.16
810-130	plus	LmjF.27	1022993	61M	LmjF.27.rRNA.49
814-129	plus	LmjF.27	1002244	21M	LmjF.27.rRNA.02
813-129	plus	LmjF.27	1034353	35M	LmjF.27.rRNA.28
815-129	plus	LmjF.27	1014740	47M	LmjF.27.rRNA.03
816-129	plus	LmjF.27	1032272	33M	LmjF.27.rRNA.16
817-129	plus	LmjF.27	1007668	31M	LmjF.27.rRNA.26
818-128	minus	LmjF.05	359794	24M	no_feature
819-128	minus	LmjF.09	418802	38M	LmjF.09.TRNAVAL.02
820-128	minus	LmjF.23	226826	1S33M	LmjF.23.TRNAGLY.01
821-127	minus	LmjF.33	106821	21M	LmjF.33.TRNAARG.02
823-127	plus	LmjF.27	1019848	38M	LmjF.27.rRNA.27
822-127	minus	LmjF.09	418490	3S36M	LmjF.09.TRNAGLU.01
824-127	plus	LmjF.27	990731	42M	LmjF.27.rRNA.01
825-127	plus	LmjF.27	991140	34M	LmjF.27.rRNA.01
827-126	plus	LmjF.27	1020016	34M	LmjF.27.rRNA.27
826-127	plus	LmjF.11	157152	37M1S	LmjF.11.TRNAALA.01
828-126	plus	LmjF.27	1048479	23M	LmjF.27.rRNA.35
830-126	plus	LmjF.27	1054808	37M	LmjF.27.rRNA.12
831-126	plus	LmjF.27	990447	42M	LmjF.27.rRNA.01
832-126	plus	LmjF.26	650104	28M	LmjF.26.snoRNA0514
829-126	minus	LmjF.17	344020	1S34M	LmjF.17.TRNAASP.01
833-126	minus	LmjF.17	344026	28M	LmjF.17.TRNAASP.01
834-125	plus	LmjF.27	1019460	35M	LmjF.27.rRNA.27
836-125	plus	LmjF.27	1015451	39M	LmjF.27.rRNA.03
837-125	plus	LmjF.27	1054132	44M	LmjF.27.rRNA.06
838-125	plus	LmjF.27	1048406	38M	LmjF.27.rRNA.29
839-125	plus	LmjF.27	1008263	30M	LmjF.27.rRNA.26
840-125	plus	LmjF.27	1034927	48M	LmjF.27.rRNA.28
841-125	plus	LmjF.36	492836	30M	LmjF.36.TRNATYR.02
842-125	plus	LmjF.27	1046097	64M	LmjF.27.rRNA.17
843-125	plus	LmjF.27	1008549	29M	LmjF.27.rRNA.26
844-125	plus	LmjF.27	1022922	49M	LmjF.27.rRNA.49
845-124	minus	LmjF.10	533199	35M	LmjF.10.TRNAGLY.01
846-124	plus	LmjF.23	227020	25M	LmjF.23.TRNATRP.01
847-124	plus	LmjF.27	991444	31M	LmjF.27.rRNA.01
848-124	plus	LmjF.27	1022922	30M	LmjF.27.rRNA.49
849-124	minus	LmjF.11	156792	51M	LmjF.11.5SRRNA.01
850-124	plus	LmjF.27	1008947	35M	LmjF.27.rRNA.32
851-124	plus	LmjF.27	993516	56M	LmjF.27.rRNA.13
852-123	plus	LmjF.27	1016933	40M	LmjF.27.rRNA.15
853-123	minus	LmjF.36	1033363	33M	LmjF.36.TRNAGLY.02
855-123	minus	LmjF.05	359737	14S34M	no_feature
856-123	plus	LmjF.33	106977	32M	LmjF.33.TRNAALA.01
857-123	plus	LmjF.27	1049623	24M	LmjF.27.rRNA.51
858-123	plus	LmjF.27	997013	49M	LmjF.27.rRNA.31
859-123	plus	LmjF.27	1057589	36M	LmjF.27.rRNA.24
861-122	plus	LmjF.27	1008798	41M	LmjF.27.rRNA.32
862-122	plus	LmjF.27	1048172	43M	LmjF.27.rRNA.29
863-122	plus	LmjF.27	1018204	24M	LmjF.27.rRNA.15
865-122	minus	LmjF.23	226061	30M	LmjF.23.TRNALEU.01
864-122	plus	LmjF.02	290723	30M	LmjF.02.SLRNA.0470
867-122	plus	LmjF.27	1005477	28M	LmjF.27.rRNA.14
868-121	plus	LmjF.27	1030115	33M	LmjF.27.rRNA.04
866-122	plus	LmjF.27	1054064	46M	LmjF.27.rRNA.06
869-121	plus	LmjF.27	1030011	38M	LmjF.27.rRNA.04
870-121	minus	LmjF.36	1607671	38M	LmjF.36.TRNAGLN.01
871-121	plus	LmjF.27	991753	20M	LmjF.27.rRNA.01
872-120	plus	LmjF.27	996804	31M	LmjF.27.rRNA.25
873-120	plus	LmjF.27	991128	46M	LmjF.27.rRNA.01
875-120	plus	LmjF.11	157289	32M	LmjF.11.TRNAGLY.01
876-120	plus	LmjF.27	1049203	48M	LmjF.27.rRNA.41
877-120	minus	LmjF.33	102400	54M	LmjF.33.snoRNA0097
879-120	plus	LmjF.36	990151	23M	no_feature
880-120	plus	LmjF.27	1045847	31M	LmjF.27.rRNA.17
878-120	plus	LmjF.27	1009916	61M1S	LmjF.27.rRNA.45
881-119	plus	LmjF.27	992104	25M	LmjF.27.rRNA.07
884-118	plus	LmjF.27	1044598	42M	LmjF.27.rRNA.17
883-118	plus	LmjF.27	1017103	50M	LmjF.27.rRNA.15
885-118	plus	LmjF.27	993814	50M	LmjF.27.rRNA.13
887-118	plus	LmjF.27	1021577	40M	LmjF.27.rRNA.39
888-118	plus	LmjF.27	1006780	47M	LmjF.27.rRNA.20
891-118	plus	LmjF.27	1006824	45M	LmjF.27.rRNA.20
890-118	plus	LmjF.27	1048479	78M	LmjF.27.rRNA.35
892-118	plus	LmjF.27	1045347	39M	LmjF.27.rRNA.17
894-117	plus	LmjF.27	1018323	23M	LmjF.27.rRNA.15
895-117	plus	LmjF.27	1034198	45M	LmjF.27.rRNA.28
896-117	minus	LmjF.24	681023	34M	LmjF.24.TRNAASP.01
897-117	minus	LmjF.23	226864	33M	LmjF.23.TRNAGLY.01
898-117	plus	LmjF.27	991281	38M	LmjF.27.rRNA.01
899-117	plus	LmjF.27	1005707	46M	LmjF.27.rRNA.14
900-117	plus	LmjF.27	990243	21M	LmjF.27.rRNA.01
903-117	plus	LmjF.27	1048602	61M	LmjF.27.rRNA.35
904-117	plus	LmjF.27	1018106	42M	LmjF.27.rRNA.15
905-116	plus	LmjF.27	1014557	31M	LmjF.27.rRNA.03
907-116	plus	LmjF.27	1034042	36M	LmjF.27.rRNA.28
908-116	minus	LmjF.17	343984	36M	LmjF.17.TRNAASP.01
910-116	plus	LmjF.27	1032208	21M	LmjF.27.rRNA.16
911-116	plus	LmjF.27	1014560	31M	LmjF.27.rRNA.03
913-115	plus	LmjF.27	1045258	36M	LmjF.27.rRNA.17
912-115	minus	LmjF.24	681025	32M	LmjF.24.TRNAASP.01
914-115	plus	LmjF.27	1008877	27M	LmjF.27.rRNA.32
916-114	plus	LmjF.27	1045125	29M	LmjF.27.rRNA.17
915-115	plus	LmjF.27	1006876	42M	LmjF.27.rRNA.20
917-114	plus	LmjF.27	1052407	32M	LmjF.27.rRNA.06
918-114	plus	LmjF.24	621509	27M	LmjF.24.TRNAGLN.01
919-114	plus	LmjF.27	991266	37M	LmjF.27.rRNA.01
920-114	plus	LmjF.27	1058343	35M	LmjF.27.rRNA.30
921-113	plus	LmjF.36	1033857	30M1S	LmjF.36.snRNA.01
922-113	plus	LmjF.11	157289	31M	LmjF.11.TRNAGLY.01
923-113	plus	LmjF.27	1007977	23M	LmjF.27.rRNA.26
925-113	plus	LmjF.24	621500	26M	LmjF.24.TRNAGLN.01
924-113	plus	LmjF.27	995486	56M	LmjF.27.rRNA.25
926-113	plus	LmjF.27	1018857	28M	LmjF.27.rRNA.21
927-113	plus	LmjF.27	1057621	44M	LmjF.27.rRNA.24
928-113	minus	LmjF.23	226863	34M	LmjF.23.TRNAGLY.01
929-113	plus	LmjF.27	1047990	47M	LmjF.27.rRNA.29
930-112	plus	LmjF.24	621512	23M	LmjF.24.TRNAGLN.01
933-112	plus	LmjF.27	1053745	61M	LmjF.27.rRNA.06
934-112	minus	LmjF.11	162732	29M	LmjF.11.TRNAALA.02
935-112	plus	LmjF.09	419123	35M	LmjF.09.TRNAHIS.02
936-112	plus	LmjF.27	1033179	40M	LmjF.27.rRNA.16
931-112	plus	LmjF.27	1034830	4S55M	LmjF.27.rRNA.28
937-112	plus	LmjF.27	1029965	31M	LmjF.27.rRNA.04
938-112	plus	LmjF.27	1058676	30M	LmjF.27.rRNA.30
939-112	plus	LmjF.27	1030770	41M	LmjF.27.rRNA.10
942-111	plus	LmjF.36	1032549	24M	LmjF.36.TRNAGLY.01
943-111	plus	LmjF.27	1022923	1S25M	LmjF.27.rRNA.49
944-111	plus	LmjF.27	1018856	39M	LmjF.27.rRNA.21
941-111	minus	LmjF.17	343984	70M	LmjF.17.TRNAASP.01
945-111	plus	LmjF.27	1018841	54M	LmjF.27.rRNA.21
946-111	plus	LmjF.09	418982	31M	LmjF.09.TRNAARG.01
949-111	plus	LmjF.27	994216	38M	LmjF.27.rRNA.13
948-111	plus	LmjF.27	1045347	49M	LmjF.27.rRNA.17
951-110	plus	LmjF.27	1007699	42M	LmjF.27.rRNA.26
953-110	plus	LmjF.27	1017042	43M	LmjF.27.rRNA.15
952-110	plus	LmjF.27	1029383	37M	LmjF.27.rRNA.04
955-110	plus	LmjF.27	1042258	36M	LmjF.27.rRNA.05
956-110	plus	LmjF.09	418988	22M	LmjF.09.TRNAARG.01
954-110	minus	LmjF.17	343982	72M	LmjF.17.TRNAASP.01
957-109	plus	LmjF.27	1002763	24M	LmjF.27.rRNA.02
958-109	minus	LmjF.15	323067	25M	LmjF.15.TRNAGLU.01
959-109	plus	LmjF.27	997018	44M	LmjF.27.rRNA.31
961-109	plus	LmjF.27	996016	22M	LmjF.27.rRNA.25
962-109	plus	LmjF.27	1019557	29M	LmjF.27.rRNA.27
963-109	plus	LmjF.27	994325	22M	LmjF.27.rRNA.13
964-109	plus	LmjF.27	1019740	21M	LmjF.27.rRNA.27
965-109	plus	LmjF.27	1008086	25M1I15M	LmjF.27.rRNA.26
960-109	plus	LmjF.27	1008094	17M1I48M	LmjF.27.rRNA.26
967-109	minus	LmjF.17	344021	33M	LmjF.17.TRNAASP.01
968-109	plus	LmjF.34	470483	21M	LmjF.34.TRNAILE.01
966-109	plus	LmjF.27	1046188	63M	LmjF.27.rRNA.17
969-109	plus	LmjF.27	1015379	37M	LmjF.27.rRNA.03
970-109	plus	LmjF.27	1034650	33M	LmjF.27.rRNA.28
972-108	plus	LmjF.27	1006870	28M	LmjF.27.rRNA.20
973-108	plus	LmjF.36	1032547	30M	LmjF.36.TRNAGLY.01
971-109	plus	LmjF.31	203971	36M2S	LmjF.31.TRNAALA.01
975-108	minus	LmjF.31	494789	25M	LmjF.31.TRNAGLU.01
974-108	minus	LmjF.15	323062	37M	LmjF.15.TRNAGLU.01
976-108	plus	LmjF.27	1005834	33M	LmjF.27.rRNA.14
977-108	plus	LmjF.27	1054811	27M	LmjF.27.rRNA.12
979-107	plus	LmjF.36	1032547	31M	LmjF.36.TRNAGLY.01
980-107	plus	LmjF.27	1028902	49M	LmjF.27.rRNA.04
981-107	plus	LmjF.27	1029661	24M	LmjF.27.rRNA.04
982-107	plus	LmjF.27	995676	22M	LmjF.27.rRNA.25
983-107	plus	LmjF.09	419121	35M	LmjF.09.TRNAHIS.02
984-107	plus	LmjF.27	1058238	27M	LmjF.27.rRNA.30
985-106	minus	LmjF.09	418529	25M	LmjF.09.TRNAGLU.01
978-108	plus	LmjF.27	1022473	60M3S	LmjF.27.rRNA.48
986-106	minus	LmjF.24	681024	25M	LmjF.24.TRNAASP.01
987-106	plus	LmjF.27	996980	22M	LmjF.27.rRNA.31
988-106	plus	LmjF.27	1005276	44M	LmjF.27.rRNA.14
989-106	plus	LmjF.27	996762	37M	LmjF.27.rRNA.25
991-106	plus	LmjF.27	1019723	32M	LmjF.27.rRNA.27
992-105	plus	LmjF.36	1032547	25M	LmjF.36.TRNAGLY.01
993-105	plus	LmjF.27	1046555	22M	LmjF.27.rRNA.23
990-106	plus	LmjF.26	675139	40M	LmjF.26.snoRNA0494
994-105	minus	LmjF.33	106664	26M	LmjF.33.TRNAARG.01
995-105	plus	LmjF.27	1021960	29M	LmjF.27.rRNA.47
996-104	plus	LmjF.27	1053335	34M	LmjF.27.rRNA.06
998-104	plus	LmjF.27	1030693	40M	LmjF.27.rRNA.10
999-104	plus	LmjF.27	1047767	21M	LmjF.27.rRNA.29
1000-104	plus	LmjF.27	1006778	34M	LmjF.27.rRNA.20
1001-104	minus	LmjF.31	1315691	24M	LmjF.31.TRNASER.01
1002-104	plus	LmjF.36	1032512	34M	LmjF.36.TRNAGLY.01
1003-104	plus	LmjF.27	1015442	48M	LmjF.27.rRNA.03
1004-104	plus	LmjF.27	1006426	27M	LmjF.27.rRNA.14
1005-104	plus	LmjF.15	322954	32M	LmjF.15.TRNAASP.01
997-104	plus	LmjF.27	1008092	19M1I49M1S	LmjF.27.rRNA.26
1006-104	minus	LmjF.31	203695	28M	LmjF.31.snRNA.01
1007-104	plus	LmjF.27	1008702	36M	LmjF.27.rRNA.26
1009-104	plus	LmjF.27	1030006	46M	LmjF.27.rRNA.04
1008-104	minus	LmjF.17	343999	35M	LmjF.17.TRNAASP.01
1010-104	plus	LmjF.27	1029383	32M	LmjF.27.rRNA.04
1011-104	plus	LmjF.27	1018862	23M	LmjF.27.rRNA.21
1012-103	plus	LmjF.27	1018106	46M	LmjF.27.rRNA.15
1013-103	minus	LmjF.23	225618	53M	LmjF.23.5SrRNA.01
1014-103	minus	LmjF.33	102441	28M	LmjF.33.snoRNA0097
1016-103	plus	LmjF.27	990167	23M	LmjF.27.rRNA.01
1015-103	minus	LmjF.36	2469837	13M2D21M	LmjF.36.TRNALEU.01
1018-103	minus	LmjF.36	1033227	33M	LmjF.36.TRNATHR.03
1020-103	plus	LmjF.27	1046459	38M	LmjF.27.rRNA.23
1021-103	plus	LmjF.27	1045848	30M	LmjF.27.rRNA.17
1019-103	minus	LmjF.09	418491	71M	LmjF.09.TRNAGLU.01
1022-102	minus	LmjF.10	533200	34M	LmjF.10.TRNAGLY.01
1023-102	minus	LmjF.11	162735	26M	LmjF.11.TRNAALA.02
1024-102	minus	LmjF.17	343987	31M	LmjF.17.TRNAASP.01
1025-102	plus	LmjF.27	1046415	35M	LmjF.27.rRNA.23
1026-102	plus	LmjF.27	996612	34M	LmjF.27.rRNA.25
1027-102	plus	LmjF.27	992206	46M	LmjF.27.rRNA.07
1028-102	plus	LmjF.27	1020034	65M	LmjF.27.rRNA.27
1029-102	minus	LmjF.11	162727	35M	LmjF.11.TRNAALA.02
1031-102	plus	LmjF.27	1052873	41M	LmjF.27.rRNA.06
1033-101	plus	LmjF.27	1029836	66M	LmjF.27.rRNA.04
1034-101	plus	LmjF.27	1004907	43M	LmjF.27.rRNA.14
1035-101	plus	LmjF.27	1006418	21M	LmjF.27.rRNA.14
1036-101	plus	LmjF.27	1048106	20M	LmjF.27.rRNA.29
1037-101	plus	LmjF.27	1007683	39M	LmjF.27.rRNA.26
1039-101	plus	LmjF.27	1006215	35M	LmjF.27.rRNA.14
1040-101	plus	LmjF.27	1020647	55M	LmjF.27.rRNA.27
1041-101	plus	LmjF.11	163065	57M	LmjF.11.5SRRNA.02
1038-101	plus	LmjF.27	996235	60M	LmjF.27.rRNA.25
1042-100	minus	LmjF.36	1607671	30M	LmjF.36.TRNAGLN.01
1043-100	plus	LmjF.27	1048187	28M	LmjF.27.rRNA.29
1046-100	plus	LmjF.27	1034531	33M	LmjF.27.rRNA.28
1045-100	plus	LmjF.27	1030749	44M	LmjF.27.rRNA.10
1048-100	plus	LmjF.27	1004839	21M	LmjF.27.rRNA.14
1047-100	plus	LmjF.27	1052847	57M	LmjF.27.rRNA.06
1050-100	plus	LmjF.15	322953	28M	LmjF.15.TRNAASP.01
1049-100	plus	LmjF.27	1017699	22M	LmjF.27.rRNA.15
1051-100	plus	LmjF.09	405544	25M	LmjF.09.TRNAVAL.01
1052-100	plus	LmjF.35	1679174	35M	LmjF.35.snoRNA0170
1053-100	minus	LmjF.16	455462	1S20M	LmjF.16.TRNAGLN.01
1054-99	minus	LmjF.17	344023	31M	LmjF.17.TRNAASP.01
1055-99	plus	LmjF.27	1014495	27M	LmjF.27.rRNA.03
1056-99	plus	LmjF.35	1673968	34M	LmjF.35.snoRNA0166
1057-99	minus	LmjF.23	226863	36M	LmjF.23.TRNAGLY.01
1058-99	plus	LmjF.27	1021949	54M	LmjF.27.rRNA.47
1060-99	plus	LmjF.27	1015354	38M	LmjF.27.rRNA.03
1061-99	plus	LmjF.11	157284	35M	LmjF.11.TRNAGLY.01
1062-99	plus	LmjF.27	1018309	32M	LmjF.27.rRNA.15
1063-99	minus	LmjF.31	1315733	22M	LmjF.31.TRNASER.01
1059-99	plus	LmjF.27	1049604	50M3S	LmjF.27.rRNA.51
1065-98	plus	LmjF.27	994167	24M	LmjF.27.rRNA.13
1067-98	plus	LmjF.27	1035152	47M	LmjF.27.rRNA.28
1066-98	minus	LmjF.17	343984	35M	LmjF.17.TRNAASP.01
1068-98	plus	LmjF.27	1058308	35M	LmjF.27.rRNA.30
1069-98	plus	LmjF.27	1029800	26M	LmjF.27.rRNA.04
1070-98	plus	LmjF.27	1007678	21M	LmjF.27.rRNA.26
1071-98	plus	LmjF.27	1034585	23M	LmjF.27.rRNA.28
1072-98	plus	LmjF.27	1045973	79M	LmjF.27.rRNA.17
1074-98	plus	LmjF.27	1058188	35M	LmjF.27.rRNA.30
1076-98	plus	LmjF.27	991444	23M	LmjF.27.rRNA.01
1077-97	minus	LmjF.15	323103	21M	LmjF.15.TRNAGLU.01
1078-97	minus	LmjF.31	494778	20M	LmjF.31.TRNAGLU.01
1079-97	minus	LmjF.09	418492	33M1S	LmjF.09.TRNAGLU.01
1075-98	plus	LmjF.27	1052352	3S54M15S	LmjF.27.rRNA.06
1080-97	plus	LmjF.27	1020858	50M	LmjF.27.rRNA.33
1081-97	plus	LmjF.27	1017849	47M	LmjF.27.rRNA.15
1082-97	plus	LmjF.27	1018489	20M	LmjF.27.rRNA.15
1083-97	minus	LmjF.09	418840	33M	LmjF.09.TRNAVAL.02
1084-97	plus	LmjF.27	1013775	35M	LmjF.27.rRNA.03
1085-97	plus	LmjF.36	492676	25M	LmjF.36.TRNATHR.02
1086-97	plus	LmjF.27	1034533	27M	LmjF.27.rRNA.28
1087-96	plus	LmjF.27	1029810	20M	LmjF.27.rRNA.04
1088-96	minus	LmjF.23	225618	25M	LmjF.23.5SrRNA.01
1089-96	minus	LmjF.17	344020	34M	LmjF.17.TRNAASP.01
1090-96	plus	LmjF.27	1034531	21M	LmjF.27.rRNA.28
1091-96	plus	LmjF.27	1028908	43M	LmjF.27.rRNA.04
1092-96	plus	LmjF.27	1003314	30M	LmjF.27.rRNA.02
1094-95	minus	LmjF.16	455464	33M	LmjF.16.TRNAGLN.01
1093-95	plus	LmjF.27	1008304	52M	LmjF.27.rRNA.26
1099-95	plus	LmjF.36	985147	23M	no_feature
1096-95	minus	LmjF.24	681024	1S33M	LmjF.24.TRNAASP.01
1101-95	plus	LmjF.27	1034190	28M	LmjF.27.rRNA.28
1100-95	minus	LmjF.36	1607684	31M	LmjF.36.TRNAGLN.01
1102-95	minus	LmjF.23	226061	25M	LmjF.23.TRNALEU.01
1105-95	plus	LmjF.27	994220	45M	LmjF.27.rRNA.13
1106-95	minus	LmjF.09	418526	28M	LmjF.09.TRNAGLU.01
1107-94	plus	LmjF.27	1029846	37M	LmjF.27.rRNA.04
1109-94	plus	LmjF.27	1022489	43M	LmjF.27.rRNA.48
1110-94	minus	LmjF.15	323070	29M	LmjF.15.TRNAGLU.01
1111-94	plus	LmjF.27	990110	23M	LmjF.27.rRNA.01
1112-94	plus	LmjF.11	163071	57M	LmjF.11.5SRRNA.02
1108-94	minus	LmjF.17	343984	37M	LmjF.17.TRNAASP.01
1114-94	plus	LmjF.27	1034166	32M	LmjF.27.rRNA.28
1115-94	plus	LmjF.09	405536	34M	LmjF.09.TRNAVAL.01
1113-94	plus	LmjF.27	991586	42M	LmjF.27.rRNA.01
1116-94	plus	LmjF.27	990085	33M	LmjF.27.rRNA.01
1118-93	plus	LmjF.27	1006426	28M	LmjF.27.rRNA.14
1117-93	minus	LmjF.09	418676	32M	LmjF.09.5SrRNA.01
1120-93	plus	LmjF.11	163071	25M	LmjF.11.5SRRNA.02
1122-93	plus	LmjF.27	1049619	34M	LmjF.27.rRNA.51
1124-93	plus	LmjF.27	1032832	47M	LmjF.27.rRNA.16
1125-93	plus	LmjF.27	1048187	26M	LmjF.27.rRNA.29
1123-93	minus	LmjF.16	455433	2S28M	LmjF.16.TRNAGLN.01
1126-93	plus	LmjF.27	990756	43M	LmjF.27.rRNA.01
1127-93	plus	LmjF.27	1019445	32M	LmjF.27.rRNA.27
1129-93	plus	LmjF.27	1049619	28M	LmjF.27.rRNA.51
1130-92	plus	LmjF.15	323306	24M	LmjF.15.5SrRNA.01
1131-92	plus	LmjF.15	322952	29M	LmjF.15.TRNAASP.01
1132-92	plus	LmjF.11	381504	34M	LmjF.11.TRNAARG.01
1133-92	minus	LmjF.11	162727	33M	LmjF.11.TRNAALA.02
1135-92	minus	LmjF.17	343985	32M3S	LmjF.17.TRNAASP.01
1134-92	plus	LmjF.27	1020125	19M1I19M	LmjF.27.rRNA.27
1137-92	plus	LmjF.27	991266	53M	LmjF.27.rRNA.01
1136-92	plus	LmjF.27	1030663	60M	LmjF.27.rRNA.10
1138-92	plus	LmjF.27	1044561	40M	LmjF.27.rRNA.17
1139-92	plus	LmjF.27	1008328	28M	LmjF.27.rRNA.26
1142-92	plus	LmjF.27	1005995	82M	LmjF.27.rRNA.14
1143-92	minus	LmjF.23	226868	31M	LmjF.23.TRNAGLY.01
1144-91	plus	LmjF.27	1045396	36M	LmjF.27.rRNA.17
1146-91	plus	LmjF.27	1030663	64M	LmjF.27.rRNA.10
1147-91	plus	LmjF.27	1053990	45M	LmjF.27.rRNA.06
1148-91	plus	LmjF.27	989948	34M	LmjF.27.rRNA.01
1140-92	minus	LmjF.36	1607643	2S64M	LmjF.36.TRNAGLN.01
1149-91	minus	LmjF.33	106657	33M	LmjF.33.TRNAARG.01
1150-91	plus	LmjF.11	157284	36M	LmjF.11.TRNAGLY.01
1151-91	plus	LmjF.27	1021559	39M	LmjF.27.rRNA.39
1153-91	plus	LmjF.27	1034179	22M	LmjF.27.rRNA.28
1154-91	plus	LmjF.27	1028580	28M	LmjF.27.rRNA.04
1155-91	plus	LmjF.27	1029830	24M	LmjF.27.rRNA.04
1152-91	plus	LmjF.27	1029234	56M	LmjF.27.rRNA.04
1156-91	plus	LmjF.27	1020294	23M	LmjF.27.rRNA.27
1158-91	plus	LmjF.27	1035391	23M	LmjF.27.rRNA.28
1157-91	plus	LmjF.27	1015442	40M	LmjF.27.rRNA.03
1160-91	plus	LmjF.23	227014	29M	LmjF.23.TRNATRP.01
1159-91	plus	LmjF.27	1047775	22M1S	LmjF.27.rRNA.29
1161-91	plus	LmjF.27	1001985	48M	LmjF.27.rRNA.02
1162-90	plus	LmjF.27	1018128	24M	LmjF.27.rRNA.15
1163-90	plus	LmjF.27	1002579	37M	LmjF.27.rRNA.02
1164-90	plus	LmjF.27	996361	29M	LmjF.27.rRNA.25
1165-90	plus	LmjF.27	1015627	28M	LmjF.27.rRNA.03
1166-90	plus	LmjF.27	1034472	35M	LmjF.27.rRNA.28
1167-90	plus	LmjF.27	1017482	22M	LmjF.27.rRNA.15
1168-90	plus	LmjF.27	1029830	70M	LmjF.27.rRNA.04
1170-90	plus	LmjF.27	1057621	21M	LmjF.27.rRNA.24
1169-90	plus	LmjF.11	157284	37M1S	LmjF.11.TRNAGLY.01
1172-90	minus	LmjF.09	418818	48M	LmjF.09.TRNAVAL.02
1173-90	plus	LmjF.27	1017075	36M	LmjF.27.rRNA.15
1174-90	plus	LmjF.27	1048209	21M	LmjF.27.rRNA.29
1171-90	plus	LmjF.36	1032542	41M3S	LmjF.36.TRNAGLY.01
1175-90	plus	LmjF.27	1030665	28M	LmjF.27.rRNA.10
1177-89	minus	LmjF.05	359748	24M	no_feature
1176-89	plus	LmjF.36	942471	40M	LmjF.36.snoRNA0086
1178-89	plus	LmjF.27	1014238	31M	LmjF.27.rRNA.03
1179-89	plus	LmjF.27	1034475	21M	LmjF.27.rRNA.28
1181-89	plus	LmjF.27	996360	47M	LmjF.27.rRNA.25
1182-89	plus	LmjF.27	1032892	34M	LmjF.27.rRNA.16
1180-89	minus	LmjF.21	166347	2S44M	LmjF.21.TRNASER.01
1184-88	plus	LmjF.27	1006022	48M	LmjF.27.rRNA.14
1185-88	plus	LmjF.27	1020231	63M	LmjF.27.rRNA.27
1186-88	plus	LmjF.27	1002865	25M	LmjF.27.rRNA.02
1187-88	plus	LmjF.27	1018250	41M	LmjF.27.rRNA.15
1188-88	plus	LmjF.27	1044882	24M	LmjF.27.rRNA.17
1190-87	minus	LmjF.17	343988	28M	LmjF.17.TRNAASP.01
1191-87	plus	LmjF.27	1030050	31M	LmjF.27.rRNA.04
1192-87	minus	LmjF.31	494780	34M	LmjF.31.TRNAGLU.01
1194-87	plus	LmjF.27	1058730	82M	LmjF.27.rRNA.30
1195-87	plus	LmjF.31	203974	32M	LmjF.31.TRNAALA.01
1196-87	plus	LmjF.27	1017509	23M	LmjF.27.rRNA.15
1198-87	minus	LmjF.09	418840	31M	LmjF.09.TRNAVAL.02
1197-87	plus	LmjF.27	995592	37M	LmjF.27.rRNA.25
1200-86	minus	LmjF.36	1607671	34M	LmjF.36.TRNAGLN.01
1199-86	plus	LmjF.27	1045802	27M	LmjF.27.rRNA.17
1201-86	plus	LmjF.27	1007425	20M	LmjF.27.rRNA.26
1202-86	minus	LmjF.05	359796	22M	no_feature
1203-86	plus	LmjF.27	1034190	30M	LmjF.27.rRNA.28
1204-86	plus	LmjF.27	996936	37M	LmjF.27.rRNA.31
1205-86	minus	LmjF.17	343985	32M	LmjF.17.TRNAASP.01
1206-86	plus	LmjF.27	994174	21M	LmjF.27.rRNA.13
1207-85	plus	LmjF.27	1015221	40M	LmjF.27.rRNA.03
1208-85	plus	LmjF.27	1015635	20M	LmjF.27.rRNA.03
1210-85	plus	LmjF.27	1048597	30M	LmjF.27.rRNA.35
1209-85	plus	LmjF.09	419121	36M	LmjF.09.TRNAHIS.02
1211-85	minus	LmjF.17	343981	35M	LmjF.17.TRNAASP.01
1212-85	plus	LmjF.27	1007849	46M	LmjF.27.rRNA.26
1213-85	plus	LmjF.27	1035618	30M	LmjF.27.rRNA.34
1214-85	plus	LmjF.27	1049203	72M	LmjF.27.rRNA.41
1215-85	plus	LmjF.27	1054125	20M	LmjF.27.rRNA.06
1216-85	plus	LmjF.09	405897	38M	LmjF.09.TRNAHIS.01
1217-85	plus	LmjF.27	1034350	38M	LmjF.27.rRNA.28
1220-84	plus	LmjF.27	1007633	28M	LmjF.27.rRNA.26
1221-84	plus	LmjF.27	1048215	21M	LmjF.27.rRNA.29
1223-84	minus	LmjF.05	359793	22M	no_feature
1222-84	minus	LmjF.36	491570	32M	LmjF.36.TRNATYR.01
1225-84	plus	LmjF.27	990447	39M	LmjF.27.rRNA.01
1226-84	minus	LmjF.16	455433	52M	LmjF.16.TRNAGLN.01
1227-84	minus	LmjF.24	681022	35M	LmjF.24.TRNAASP.01
1229-84	plus	LmjF.11	162871	20M	LmjF.11.TRNALEU.02
1230-84	plus	LmjF.27	1045800	36M	LmjF.27.rRNA.17
1228-84	plus	LmjF.09	277210	20M1S	LmjF.09.TRNALEU.01
1232-84	plus	LmjF.27	1044753	33M	LmjF.27.rRNA.17
1231-84	plus	LmjF.31	494661	33M1S	LmjF.31.TRNAGLY.01
1233-83	minus	LmjF.15	323062	37M	LmjF.15.TRNAGLU.01
1234-83	minus	LmjF.17	344023	29M	LmjF.17.TRNAASP.01
1235-83	plus	LmjF.27	1049524	28M	LmjF.27.rRNA.51
1236-83	plus	LmjF.27	1034533	37M	LmjF.27.rRNA.28
1237-83	plus	LmjF.27	1018895	32M	LmjF.27.rRNA.21
1239-83	plus	LmjF.27	1046192	43M	LmjF.27.rRNA.17
1240-83	plus	LmjF.27	994391	65M	LmjF.27.rRNA.13
1241-83	minus	LmjF.17	344022	32M1S	LmjF.17.TRNAASP.01
1242-83	minus	LmjF.05	359737	12S35M	no_feature
1243-83	plus	LmjF.23	226974	34M	LmjF.23.TRNATRP.01
1244-83	plus	LmjF.27	1028664	33M	LmjF.27.rRNA.04
1245-83	plus	LmjF.27	991694	33M	LmjF.27.rRNA.01
1246-83	plus	LmjF.27	992986	30M	LmjF.27.rRNA.13
1247-83	plus	LmjF.27	1007853	33M	LmjF.27.rRNA.26
1248-83	minus	LmjF.24	680990	29M	LmjF.24.TRNAASP.01
1249-83	plus	LmjF.27	1020050	49M	LmjF.27.rRNA.27
1250-83	plus	LmjF.27	1029822	32M	LmjF.27.rRNA.04
1251-83	minus	LmjF.34	470677	12M2D29M	LmjF.34.TRNALEU.01
1254-82	plus	LmjF.27	992129	20M	LmjF.27.rRNA.07
1256-82	plus	LmjF.27	1053465	28M	LmjF.27.rRNA.06
1255-82	plus	LmjF.27	1018154	32M	LmjF.27.rRNA.15
1258-82	plus	LmjF.11	162913	22M	LmjF.11.TRNALEU.02
1257-82	plus	LmjF.27	1013874	43M	LmjF.27.rRNA.03
1260-82	minus	LmjF.24	681022	35M	LmjF.24.TRNAASP.01
1259-82	minus	LmjF.36	2469839	11M2D24M	LmjF.36.TRNALEU.01
1261-82	minus	LmjF.33	106806	40M	LmjF.33.TRNAARG.02
1262-82	plus	LmjF.27	1028596	20M	LmjF.27.rRNA.04
1266-82	plus	LmjF.27	1008323	38M	LmjF.27.rRNA.26
1265-82	plus	LmjF.27	1029776	54M	LmjF.27.rRNA.04
1268-81	plus	LmjF.27	1020530	40M	LmjF.27.rRNA.27
1270-81	plus	LmjF.27	996766	33M	LmjF.27.rRNA.25
1269-81	plus	LmjF.27	1034655	28M	LmjF.27.rRNA.28
1272-81	plus	LmjF.11	163048	80M	LmjF.11.5SRRNA.02
1273-81	plus	LmjF.05	359996	22M	LmjF.05.TRNAARG.01
1271-81	minus	LmjF.36	1607646	69M	LmjF.36.TRNAGLN.01
1275-81	minus	LmjF.17	344021	2S33M	LmjF.17.TRNAASP.01
1274-81	minus	LmjF.36	2469884	7M1D26M	LmjF.36.TRNALEU.01
1277-81	plus	LmjF.27	1053990	31M	LmjF.27.rRNA.06
1276-81	plus	LmjF.27	1034758	24M2S	LmjF.27.rRNA.28
1278-81	minus	LmjF.23	226867	30M	LmjF.23.TRNAGLY.01
1279-81	plus	LmjF.27	1029800	29M	LmjF.27.rRNA.04
1281-81	plus	LmjF.27	995519	23M	LmjF.27.rRNA.25
1282-81	minus	LmjF.09	418492	33M	LmjF.09.TRNAGLU.01
1283-81	minus	LmjF.15	323070	29M	LmjF.15.TRNAGLU.01
1284-81	plus	LmjF.27	1007921	21M	LmjF.27.rRNA.26
1286-80	plus	LmjF.27	1053195	46M	LmjF.27.rRNA.06
1287-80	plus	LmjF.27	1018156	30M	LmjF.27.rRNA.15
1288-80	plus	LmjF.27	1031568	46M	LmjF.27.rRNA.16
1289-80	plus	LmjF.27	1058223	67M	LmjF.27.rRNA.30
1280-81	plus	LmjF.02	273500	36M	LmjF.02.SLRNA.0090
1290-80	plus	LmjF.27	1006183	21M	LmjF.27.rRNA.14
1292-80	plus	LmjF.27	1002132	30M	LmjF.27.rRNA.02
1291-80	plus	LmjF.27	1058210	80M	LmjF.27.rRNA.30
1296-80	plus	LmjF.27	1053944	31M	LmjF.27.rRNA.06
1295-80	plus	LmjF.27	993412	24M	LmjF.27.rRNA.13
1298-80	plus	LmjF.27	1031543	40M	LmjF.27.rRNA.16
1299-79	plus	LmjF.27	1002065	25M	LmjF.27.rRNA.02
1300-79	minus	LmjF.09	418802	36M	LmjF.09.TRNAVAL.02
1301-79	minus	LmjF.33	106664	26M	LmjF.33.TRNAARG.01
1305-79	plus	LmjF.27	1044518	34M	LmjF.27.rRNA.17
1306-79	plus	LmjF.27	1045802	23M	LmjF.27.rRNA.17
1304-79	minus	LmjF.15	323062	1S37M	LmjF.15.TRNAGLU.01
1307-79	plus	LmjF.27	1019840	46M	LmjF.27.rRNA.27
1308-79	plus	LmjF.27	991729	21M	LmjF.27.rRNA.01
1309-79	plus	LmjF.27	1017323	33M	LmjF.27.rRNA.15
1311-79	minus	LmjF.31	494771	30M	LmjF.31.TRNAGLU.01
1312-79	plus	LmjF.27	1029980	29M	LmjF.27.rRNA.04
1314-79	plus	LmjF.27	1016100	37M	LmjF.27.rRNA.09
1315-78	plus	LmjF.15	322959	24M	LmjF.15.TRNAASP.01
1316-78	minus	LmjF.23	225467	33M	LmjF.23.TRNAGLN.01
1317-78	plus	LmjF.27	993755	33M	LmjF.27.rRNA.13
1318-78	minus	LmjF.09	418529	33M	LmjF.09.TRNAGLU.01
1310-79	plus	LmjF.35	1677270	49M1I21M	LmjF.35.snoRNA0156
1321-78	plus	LmjF.27	1020582	30M	LmjF.27.rRNA.27
1320-78	minus	LmjF.17	343985	34M	LmjF.17.TRNAASP.01
1324-78	minus	LmjF.16	455472	25M2S	LmjF.16.TRNAGLN.01
1325-78	plus	LmjF.27	1007493	33M	LmjF.27.rRNA.26
1327-78	plus	LmjF.27	1048597	43M	LmjF.27.rRNA.35
1328-78	plus	LmjF.15	322951	53M	LmjF.15.TRNAASP.01
1330-78	plus	LmjF.27	995730	29M	LmjF.27.rRNA.25
1331-78	plus	LmjF.27	1008482	33M	LmjF.27.rRNA.26
1332-78	minus	LmjF.36	1033227	31M	LmjF.36.TRNATHR.03
1333-78	plus	LmjF.36	1032547	32M	LmjF.36.TRNAGLY.01
1334-78	minus	LmjF.15	323092	32M	LmjF.15.TRNAGLU.01
1329-78	plus	LmjF.27	1033154	85M	LmjF.27.rRNA.16
1336-77	plus	LmjF.27	1048597	29M	LmjF.27.rRNA.35
1338-77	plus	LmjF.27	1015621	34M	LmjF.27.rRNA.03
1339-77	plus	LmjF.15	322953	33M	LmjF.15.TRNAASP.01
1340-77	plus	LmjF.27	996502	33M	LmjF.27.rRNA.25
1337-77	minus	LmjF.17	343986	68M	LmjF.17.TRNAASP.01
1341-77	plus	LmjF.27	1003385	26M	LmjF.27.rRNA.02
1343-77	plus	LmjF.27	1046195	40M	LmjF.27.rRNA.17
1344-77	plus	LmjF.27	1054071	39M	LmjF.27.rRNA.06
1345-77	plus	LmjF.27	1018485	31M	LmjF.27.rRNA.15
1342-77	plus	LmjF.27	1008140	58M	LmjF.27.rRNA.26
1346-77	plus	LmjF.27	1030668	30M	LmjF.27.rRNA.10
1347-77	plus	LmjF.15	322954	30M	LmjF.15.TRNAASP.01
1348-77	minus	LmjF.31	494779	22M	LmjF.31.TRNAGLU.01
1350-77	minus	LmjF.23	225467	25M	LmjF.23.TRNAGLN.01
1351-76	plus	LmjF.27	1028728	23M	LmjF.27.rRNA.04
1352-76	minus	LmjF.21	166364	24M	LmjF.21.TRNASER.01
1353-76	plus	LmjF.27	1029394	26M	LmjF.27.rRNA.04
1354-76	minus	LmjF.36	1607671	24M	LmjF.36.TRNAGLN.01
1355-76	plus	LmjF.27	1049522	40M	LmjF.27.rRNA.51
1356-76	minus	LmjF.17	344021	31M	LmjF.17.TRNAASP.01
1358-76	plus	LmjF.27	1030793	25M	LmjF.27.rRNA.10
1357-76	minus	LmjF.09	418526	36M	LmjF.09.TRNAGLU.01
1360-76	plus	LmjF.27	1033039	51M	LmjF.27.rRNA.16
1363-76	plus	LmjF.27	994612	33M	LmjF.27.rRNA.13
1362-76	plus	LmjF.27	1017209	40M	LmjF.27.rRNA.15
1364-75	plus	LmjF.27	1045779	23M	LmjF.27.rRNA.17
1366-75	plus	LmjF.27	1032635	24M	LmjF.27.rRNA.16
1368-75	plus	LmjF.27	1034608	58M	LmjF.27.rRNA.28
1367-75	minus	LmjF.17	343988	30M	LmjF.17.TRNAASP.01
1370-75	minus	LmjF.24	681024	33M1S	LmjF.24.TRNAASP.01
1369-75	minus	LmjF.24	680986	71M	LmjF.24.TRNAASP.01
1371-75	plus	LmjF.23	226370	31M	LmjF.23.TRNAARG.02
1372-75	plus	LmjF.27	990447	62M	LmjF.27.rRNA.01
1373-75	minus	LmjF.17	343988	29M	LmjF.17.TRNAASP.01
1374-75	plus	LmjF.27	1019432	83M	LmjF.27.rRNA.27
1375-75	plus	LmjF.27	1028917	29M	LmjF.27.rRNA.04
1377-75	plus	LmjF.27	1029818	31M	LmjF.27.rRNA.04
1376-75	plus	LmjF.27	1008846	31M	LmjF.27.rRNA.32
1379-75	plus	LmjF.27	1029199	29M	LmjF.27.rRNA.04
1380-75	minus	LmjF.17	344021	33M	LmjF.17.TRNAASP.01
1381-75	minus	LmjF.11	162725	36M	LmjF.11.TRNAALA.02
1382-75	minus	LmjF.16	455462	1S23M	LmjF.16.TRNAGLN.01
1383-75	plus	LmjF.27	990668	58M	LmjF.27.rRNA.01
1385-75	plus	LmjF.27	996066	31M	LmjF.27.rRNA.25
1386-75	plus	LmjF.27	1028454	37M	LmjF.27.rRNA.04
1387-74	plus	LmjF.27	1044927	23M	LmjF.27.rRNA.17
1389-74	plus	LmjF.27	1029320	63M	LmjF.27.rRNA.04
1390-74	plus	LmjF.27	1007480	21M	LmjF.27.rRNA.26
1391-74	plus	LmjF.27	993001	29M	LmjF.27.rRNA.13
1384-75	plus	LmjF.27	1020126	18M1I49M	LmjF.27.rRNA.27
1392-74	plus	LmjF.27	1019424	54M	LmjF.27.rRNA.27
1393-74	plus	LmjF.27	1020356	29M	LmjF.27.rRNA.27
1394-74	plus	LmjF.27	1034358	30M	LmjF.27.rRNA.28
1397-74	plus	LmjF.27	1029113	28M	LmjF.27.rRNA.04
1396-74	plus	LmjF.27	1044598	49M	LmjF.27.rRNA.17
1398-74	plus	LmjF.27	1008419	26M	LmjF.27.rRNA.26
1399-74	plus	LmjF.27	1058445	29M	LmjF.27.rRNA.30
1400-74	plus	LmjF.27	1035163	26M	LmjF.27.rRNA.28
1401-74	plus	LmjF.27	1020667	41M	LmjF.27.rRNA.27
1403-74	minus	LmjF.15	323080	35M	LmjF.15.TRNAGLU.01
1404-74	plus	LmjF.27	1054868	22M	LmjF.27.rRNA.12
1402-74	plus	LmjF.23	227014	32M2S	LmjF.23.TRNATRP.01
1405-74	plus	LmjF.27	1028931	21M	LmjF.27.rRNA.04
1407-73	plus	LmjF.11	157289	32M1S	LmjF.11.TRNAGLY.01
1409-73	plus	LmjF.27	1058617	25M	LmjF.27.rRNA.30
1410-73	plus	LmjF.27	1006781	31M	LmjF.27.rRNA.20
1408-73	minus	LmjF.11	157009	34M	LmjF.11.TRNALEU.01
1412-73	minus	LmjF.07	381406	1S33M	LmjF.07.TRNAARG.01
1413-73	plus	LmjF.27	993741	32M	LmjF.27.rRNA.13
1414-73	plus	LmjF.27	1018809	43M	LmjF.27.rRNA.21
1411-73	minus	LmjF.17	343982	72M	LmjF.17.TRNAASP.01
1416-73	plus	LmjF.27	1034586	20M	LmjF.27.rRNA.28
1418-73	minus	LmjF.05	359737	12S21M	no_feature
1415-73	plus	LmjF.21	448914	49M	LmjF.21.5SrRNA.02
1419-73	plus	LmjF.27	991212	42M	LmjF.27.rRNA.01
1420-73	plus	LmjF.27	1052801	41M	LmjF.27.rRNA.06
1421-73	plus	LmjF.27	1048409	38M	LmjF.27.rRNA.29
1422-73	plus	LmjF.27	1029059	37M	LmjF.27.rRNA.04
1423-73	plus	LmjF.27	1029638	23M	LmjF.27.rRNA.04
1424-73	plus	LmjF.27	1008703	64M	LmjF.27.rRNA.26
1426-73	plus	LmjF.27	1054365	34M	LmjF.27.rRNA.06
1427-73	minus	LmjF.23	226068	22M	LmjF.23.TRNALEU.01
1428-73	plus	LmjF.27	1045470	20M	LmjF.27.rRNA.17
1429-73	plus	LmjF.27	1034476	43M	LmjF.27.rRNA.28
1430-73	plus	LmjF.36	1032551	27M	LmjF.36.TRNAGLY.01
1431-72	plus	LmjF.27	1045513	23M	LmjF.27.rRNA.17
1433-72	minus	LmjF.16	455470	29M	LmjF.16.TRNAGLN.01
1432-72	plus	LmjF.27	1002265	50M	LmjF.27.rRNA.02
1435-72	plus	LmjF.15	323244	29M	LmjF.15.5SrRNA.01
1436-72	minus	LmjF.17	344020	32M	LmjF.17.TRNAASP.01
1434-72	minus	LmjF.17	344021	33M	LmjF.17.TRNAASP.01
1440-72	plus	LmjF.27	1057550	32M	LmjF.27.rRNA.24
1442-72	plus	LmjF.27	1014198	40M	LmjF.27.rRNA.03
1443-72	plus	LmjF.27	1034626	41M	LmjF.27.rRNA.28
1441-72	plus	LmjF.26	671167	40M	LmjF.26.snoRNA0631
1444-72	plus	LmjF.27	1045848	31M	LmjF.27.rRNA.17
1446-72	minus	LmjF.36	1033234	31M1S	LmjF.36.TRNATHR.03
1447-72	plus	LmjF.27	1034757	20M1I11M	LmjF.27.rRNA.28
1448-72	plus	LmjF.27	1007898	21M	LmjF.27.rRNA.26
1450-72	plus	LmjF.27	1045858	32M	LmjF.27.rRNA.17
1451-72	plus	LmjF.27	1048192	22M	LmjF.27.rRNA.29
1452-71	plus	LmjF.27	1008828	49M	LmjF.27.rRNA.32
1453-71	plus	LmjF.27	1044623	46M	LmjF.27.rRNA.17
1454-71	plus	LmjF.35	1674928	39M	LmjF.35.snoRNA0175
1457-71	plus	LmjF.27	1028562	29M	LmjF.27.rRNA.04
1458-71	plus	LmjF.27	1054121	24M	LmjF.27.rRNA.06
1459-71	plus	LmjF.27	1053508	20M	LmjF.27.rRNA.06
1460-71	plus	LmjF.27	1001952	33M	LmjF.27.rRNA.02
1456-71	minus	LmjF.16	455433	1S37M	LmjF.16.TRNAGLN.01
1463-71	plus	LmjF.27	1017670	39M	LmjF.27.rRNA.15
1466-71	minus	LmjF.33	91900	32M	LmjF.33.snoRNA0123
1468-71	plus	LmjF.27	989893	24M	LmjF.27.rRNA.01
1470-71	plus	LmjF.27	1014664	23M	LmjF.27.rRNA.03
1469-71	plus	LmjF.27	1048602	20M	LmjF.27.rRNA.35
1472-71	plus	LmjF.27	1008272	21M	LmjF.27.rRNA.26
1471-71	plus	LmjF.27	1028702	26M	LmjF.27.rRNA.04
1473-70	plus	LmjF.24	621500	20M	LmjF.24.TRNAGLN.01
1474-70	plus	LmjF.27	1015115	40M	LmjF.27.rRNA.03
1475-70	plus	LmjF.27	1047942	41M	LmjF.27.rRNA.29
1476-70	plus	LmjF.27	1046427	23M	LmjF.27.rRNA.23
1477-70	plus	LmjF.27	1044676	69M	LmjF.27.rRNA.17
1480-70	plus	LmjF.27	1034042	49M	LmjF.27.rRNA.28
1479-70	plus	LmjF.31	494661	33M2S	LmjF.31.TRNAGLY.01
1483-70	plus	LmjF.36	1032547	35M	LmjF.36.TRNAGLY.01
1484-70	plus	LmjF.27	1007445	32M	LmjF.27.rRNA.26
1485-70	plus	LmjF.31	203971	36M	LmjF.31.TRNAALA.01
1486-70	plus	LmjF.27	1028258	36M	LmjF.27.rRNA.04
1487-70	plus	LmjF.27	991252	30M	LmjF.27.rRNA.01
1488-70	plus	LmjF.27	1020326	63M	LmjF.27.rRNA.27
1489-70	plus	LmjF.27	1034304	25M	LmjF.27.rRNA.28
1490-69	plus	LmjF.27	996482	53M	LmjF.27.rRNA.25
1492-69	minus	LmjF.15	323064	35M	LmjF.15.TRNAGLU.01
1491-69	minus	LmjF.24	681022	35M	LmjF.24.TRNAASP.01
1493-69	minus	LmjF.16	455462	1S23M	LmjF.16.TRNAGLN.01
1496-69	plus	LmjF.17	344183	22M	LmjF.17.TRNASER.01
1497-69	plus	LmjF.27	1019445	36M	LmjF.27.rRNA.27
1495-69	plus	LmjF.36	1554968	45M1S	no_feature
1499-69	plus	LmjF.27	1020764	35M	LmjF.27.rRNA.27
1500-69	plus	LmjF.27	1029751	21M	LmjF.27.rRNA.04
1498-69	minus	LmjF.36	1607643	1S28M	LmjF.36.TRNAGLN.01
1501-69	plus	LmjF.27	1052847	52M	LmjF.27.rRNA.06
1502-69	minus	LmjF.09	418490	34M	LmjF.09.TRNAGLU.01
1503-69	plus	LmjF.27	1032322	34M	LmjF.27.rRNA.16
1505-69	plus	LmjF.27	1008883	32M	LmjF.27.rRNA.32
1504-69	plus	LmjF.27	1022922	1S26M	LmjF.27.rRNA.49
1507-69	minus	LmjF.17	344023	1S31M	LmjF.17.TRNAASP.01
1506-69	plus	LmjF.27	996261	4S38M	LmjF.27.rRNA.25
1509-69	minus	LmjF.15	323106	29M	LmjF.15.TRNAGLU.01
1508-69	minus	LmjF.33	106807	35M	LmjF.33.TRNAARG.02
1511-69	plus	LmjF.27	1007904	38M	LmjF.27.rRNA.26
1512-69	plus	LmjF.09	405897	37M	LmjF.09.TRNAHIS.01
1513-68	plus	LmjF.26	664160	42M	LmjF.26.snoRNA0592
1510-69	minus	LmjF.17	343981	73M	LmjF.17.TRNAASP.01
1516-68	plus	LmjF.27	1048126	23M	LmjF.27.rRNA.29
1517-68	plus	LmjF.09	405700	44M	LmjF.09.5SrRNA.02
1515-68	minus	LmjF.24	680988	31M2D36M	LmjF.24.TRNAASP.01
1518-68	plus	LmjF.11	157155	32M	LmjF.11.TRNAALA.01
1519-68	plus	LmjF.27	1048388	38M	LmjF.27.rRNA.29
1520-68	plus	LmjF.09	418982	28M	LmjF.09.TRNAARG.01
1521-68	plus	LmjF.23	227007	37M	LmjF.23.TRNATRP.01
1523-68	plus	LmjF.27	1058156	71M	LmjF.27.rRNA.30
1524-68	plus	LmjF.27	1007424	41M	LmjF.27.rRNA.26
1522-68	plus	LmjF.27	1020858	51M1S	LmjF.27.rRNA.33
1527-68	plus	LmjF.27	1053160	31M	LmjF.27.rRNA.06
1528-68	plus	LmjF.27	1019545	23M	LmjF.27.rRNA.27
1525-68	minus	LmjF.17	343986	68M	LmjF.17.TRNAASP.01
1529-68	minus	LmjF.11	156962	13M2D31M	LmjF.11.TRNALEU.01
1530-68	plus	LmjF.27	993679	77M	LmjF.27.rRNA.13
1531-68	plus	LmjF.27	990165	30M	LmjF.27.rRNA.01
1533-68	minus	LmjF.09	418846	28M	LmjF.09.TRNAVAL.02
1534-67	plus	LmjF.27	1014557	38M	LmjF.27.rRNA.03
1536-67	plus	LmjF.27	1046237	32M	LmjF.27.rRNA.17
1537-67	plus	LmjF.27	1045850	79M	LmjF.27.rRNA.17
1535-67	minus	LmjF.24	681024	2S33M	LmjF.24.TRNAASP.01
1538-67	plus	LmjF.27	1036578	48M	LmjF.27.rRNA.50
1540-67	plus	LmjF.27	1014269	54M	LmjF.27.rRNA.03
1542-67	plus	LmjF.27	991212	34M	LmjF.27.rRNA.01
1541-67	plus	LmjF.23	227023	23M2S	LmjF.23.TRNATRP.01
1544-67	plus	LmjF.27	1020418	40M	LmjF.27.rRNA.27
1545-67	plus	LmjF.23	226357	28M	LmjF.23.TRNAARG.02
1543-67	minus	LmjF.23	226091	35M	LmjF.23.TRNALEU.01
1546-67	plus	LmjF.27	1034611	56M	LmjF.27.rRNA.28
1548-67	minus	LmjF.09	418840	21M	LmjF.09.TRNAVAL.02
1547-67	plus	LmjF.27	1044587	42M	LmjF.27.rRNA.17
1550-67	minus	LmjF.36	491734	34M	LmjF.36.TRNATHR.01
1549-67	plus	LmjF.27	1034245	37M	LmjF.27.rRNA.28
1552-67	minus	LmjF.36	1607671	24M	LmjF.36.TRNAGLN.01
1553-67	minus	LmjF.11	162731	30M	LmjF.11.TRNAALA.02
1555-67	plus	LmjF.27	1014495	25M	LmjF.27.rRNA.03
1557-67	plus	LmjF.27	1015226	31M	LmjF.27.rRNA.03
1558-67	plus	LmjF.27	1015221	35M	LmjF.27.rRNA.03
1559-67	plus	LmjF.27	1054158	34M	LmjF.27.rRNA.06
1560-67	plus	LmjF.27	1018149	37M	LmjF.27.rRNA.15
1561-67	plus	LmjF.27	1005820	29M	LmjF.27.rRNA.14
1562-66	plus	LmjF.27	1007861	37M	LmjF.27.rRNA.26
1563-66	plus	LmjF.27	1029972	22M	LmjF.27.rRNA.04
1565-66	minus	LmjF.31	494778	28M	LmjF.31.TRNAGLU.01
1564-66	minus	LmjF.36	1607674	3S21M	LmjF.36.TRNAGLN.01
1566-66	plus	LmjF.27	1007411	34M	LmjF.27.rRNA.26
1567-66	plus	LmjF.27	991729	22M	LmjF.27.rRNA.01
1568-66	plus	LmjF.11	157270	22M	LmjF.11.TRNAGLY.01
1570-66	plus	LmjF.23	226370	31M	LmjF.23.TRNAARG.02
1572-66	plus	LmjF.09	418984	29M	LmjF.09.TRNAARG.01
1571-66	plus	LmjF.09	418981	32M	LmjF.09.TRNAARG.01
1574-66	minus	LmjF.09	418804	30M	LmjF.09.TRNAVAL.02
1575-65	plus	LmjF.27	1034541	23M	LmjF.27.rRNA.28
1573-66	minus	LmjF.17	344002	52M	LmjF.17.TRNAASP.01
1577-65	minus	LmjF.16	455452	53M	LmjF.16.TRNAGLN.01
1578-65	plus	LmjF.27	1054122	22M	LmjF.27.rRNA.06
1580-65	minus	LmjF.05	359737	12S24M	no_feature
1581-65	plus	LmjF.27	998545	27M	LmjF.27.rRNA.44
1579-65	plus	LmjF.11	157152	37M1S	LmjF.11.TRNAALA.01
1583-65	plus	LmjF.27	1008552	52M	LmjF.27.rRNA.26
1582-65	minus	LmjF.17	343981	36M	LmjF.17.TRNAASP.01
1584-65	plus	LmjF.23	226982	26M	LmjF.23.TRNATRP.01
1586-65	plus	LmjF.09	405747	44M	LmjF.09.5SrRNA.02
1587-65	plus	LmjF.27	1028204	20M1S	LmjF.27.rRNA.04
1585-65	minus	LmjF.24	680986	33M2D36M	LmjF.24.TRNAASP.01
1589-65	plus	LmjF.27	1058572	20M	LmjF.27.rRNA.30
1588-65	plus	LmjF.02	284378	36M	LmjF.02.SLRNA.0330
1591-65	plus	LmjF.27	1016030	90M	LmjF.27.rRNA.09
1593-65	plus	LmjF.27	1034613	61M	LmjF.27.rRNA.28
1594-65	plus	LmjF.27	1005867	29M	LmjF.27.rRNA.14
1595-65	plus	LmjF.27	992103	26M	LmjF.27.rRNA.07
1597-65	plus	LmjF.09	405570	38M	LmjF.09.TRNAVAL.01
1598-64	plus	LmjF.27	1007381	31M	LmjF.27.rRNA.26
1592-65	minus	LmjF.17	343981	1S73M	LmjF.17.TRNAASP.01
1600-64	plus	LmjF.36	988221	24M	no_feature
1602-64	plus	LmjF.27	1018857	38M	LmjF.27.rRNA.21
1599-64	minus	LmjF.36	1607643	2S56M	LmjF.36.TRNAGLN.01
1603-64	plus	LmjF.27	993476	40M	LmjF.27.rRNA.13
1604-64	plus	LmjF.27	1015621	37M	LmjF.27.rRNA.03
1605-64	minus	LmjF.17	344021	33M	LmjF.17.TRNAASP.01
1606-64	plus	LmjF.27	1005896	36M	LmjF.27.rRNA.14
1607-64	minus	LmjF.09	418492	34M	LmjF.09.TRNAGLU.01
1608-64	plus	LmjF.27	1034142	56M	LmjF.27.rRNA.28
1610-64	plus	LmjF.27	1060353	46M	LmjF.27.rRNA.42
1612-64	plus	LmjF.27	1007866	29M	LmjF.27.rRNA.26
1613-64	plus	LmjF.27	1016908	43M	LmjF.27.rRNA.15
1615-64	plus	LmjF.27	1028559	21M	LmjF.27.rRNA.04
1614-64	plus	LmjF.09	405898	37M	LmjF.09.TRNAHIS.01
1617-63	plus	LmjF.27	1028732	23M	LmjF.27.rRNA.04
1618-63	plus	LmjF.27	1015367	49M	LmjF.27.rRNA.03
1619-63	plus	LmjF.27	1019445	22M	LmjF.27.rRNA.27
1621-63	plus	LmjF.27	1048214	22M	LmjF.27.rRNA.29
1620-63	plus	LmjF.27	1053347	41M	LmjF.27.rRNA.06
1622-63	minus	LmjF.36	2469837	39M	LmjF.36.TRNALEU.01
1623-63	plus	LmjF.27	1048315	46M	LmjF.27.rRNA.29
1625-63	minus	LmjF.23	225754	21M	LmjF.23.TRNAARG.01
1626-63	plus	LmjF.27	1007849	49M	LmjF.27.rRNA.26
1627-63	plus	LmjF.27	1019442	70M	LmjF.27.rRNA.27
1628-63	plus	LmjF.27	1029221	21M	LmjF.27.rRNA.04
1629-63	plus	LmjF.27	992099	28M	LmjF.27.rRNA.07
1630-63	plus	LmjF.27	1030793	23M	LmjF.27.rRNA.10
1631-63	plus	LmjF.31	203971	20M1D14M	LmjF.31.TRNAALA.01
1624-63	minus	LmjF.17	343985	4S69M	LmjF.17.TRNAASP.01
1632-63	minus	LmjF.09	418834	24M	LmjF.09.TRNAVAL.02
1634-63	plus	LmjF.27	996492	30M	LmjF.27.rRNA.25
1633-63	minus	LmjF.23	226066	22M	LmjF.23.TRNALEU.01
1635-63	plus	LmjF.11	163061	61M	LmjF.11.5SRRNA.02
1636-63	plus	LmjF.27	993196	34M	LmjF.27.rRNA.13
1638-62	plus	LmjF.36	985057	24M	no_feature
1639-62	minus	LmjF.31	494746	25M	LmjF.31.TRNAGLU.01
1642-62	plus	LmjF.27	1048304	42M	LmjF.27.rRNA.29
1643-62	plus	LmjF.27	1008261	51M	LmjF.27.rRNA.26
1644-62	plus	LmjF.27	1023016	34M	LmjF.27.rRNA.49
1645-62	minus	LmjF.17	343984	30M	LmjF.17.TRNAASP.01
1650-62	plus	LmjF.27	1029337	25M	LmjF.27.rRNA.04
1652-62	plus	LmjF.27	993777	27M	LmjF.27.rRNA.13
1647-62	plus	LmjF.27	996923	1S51M	LmjF.27.rRNA.31
1654-62	plus	LmjF.27	1034041	50M	LmjF.27.rRNA.28
1656-62	plus	LmjF.27	1030713	20M	LmjF.27.rRNA.10
1655-62	plus	LmjF.27	1008164	4S31M	LmjF.27.rRNA.26
1657-62	minus	LmjF.24	681021	36M	LmjF.24.TRNAASP.01
1658-62	plus	LmjF.27	1005136	61M	LmjF.27.rRNA.14
1660-62	plus	LmjF.27	996646	59M	LmjF.27.rRNA.25
1659-62	minus	LmjF.09	418494	68M	LmjF.09.TRNAGLU.01
1661-62	plus	LmjF.27	1060710	63M	LmjF.27.rRNA.52
1662-62	plus	LmjF.27	1014346	63M	LmjF.27.rRNA.03
1663-62	plus	LmjF.27	1045320	35M	LmjF.27.rRNA.17
1666-61	plus	LmjF.27	993756	58M	LmjF.27.rRNA.13
1668-61	plus	LmjF.27	1029981	28M	LmjF.27.rRNA.04
1669-61	plus	LmjF.27	1045858	36M	LmjF.27.rRNA.17
1667-61	minus	LmjF.36	1607672	1S30M	LmjF.36.TRNAGLN.01
1672-61	plus	LmjF.27	1048505	53M	LmjF.27.rRNA.35
1671-61	minus	LmjF.17	344023	31M	LmjF.17.TRNAASP.01
1677-61	plus	LmjF.27	1028271	23M	LmjF.27.rRNA.04
1676-61	minus	LmjF.11	157022	21M	LmjF.11.TRNALEU.01
1678-61	minus	LmjF.09	418492	35M	LmjF.09.TRNAGLU.01
1680-61	plus	LmjF.27	1030770	64M	LmjF.27.rRNA.10
1679-61	minus	LmjF.24	681024	2S33M	LmjF.24.TRNAASP.01
1684-61	plus	LmjF.27	1049251	25M	LmjF.27.rRNA.41
1685-61	plus	LmjF.23	227023	22M	LmjF.23.TRNATRP.01
1686-61	plus	LmjF.27	1007663	33M	LmjF.27.rRNA.26
1683-61	plus	LmjF.27	990664	62M	LmjF.27.rRNA.01
1688-61	plus	LmjF.27	1020910	21M	LmjF.27.rRNA.33
1687-61	plus	LmjF.27	998489	23M	LmjF.27.rRNA.44
1690-61	minus	LmjF.09	418840	27M	LmjF.09.TRNAVAL.02
1691-61	plus	LmjF.27	1045357	29M	LmjF.27.rRNA.17
1692-61	plus	LmjF.27	1007242	23M	LmjF.27.rRNA.26
1694-60	plus	LmjF.05	359969	33M	LmjF.05.TRNAARG.01
1695-60	plus	LmjF.27	1006876	27M	LmjF.27.rRNA.20
1696-60	minus	LmjF.17	344019	21M2D12M	LmjF.17.TRNAASP.01
1697-60	minus	LmjF.31	1315673	42M	LmjF.31.TRNASER.01
1698-60	plus	LmjF.27	1035562	31M	LmjF.27.rRNA.34
1699-60	plus	LmjF.27	1048178	52M	LmjF.27.rRNA.29
1700-60	minus	LmjF.17	344022	32M	LmjF.17.TRNAASP.01
1701-60	minus	LmjF.16	455440	21M	LmjF.16.TRNAGLN.01
1702-60	plus	LmjF.27	1018024	75M	LmjF.27.rRNA.15
1703-60	minus	LmjF.05	359750	43M	no_feature
1706-60	minus	LmjF.31	494781	30M	LmjF.31.TRNAGLU.01
1707-60	plus	LmjF.27	1047949	25M	LmjF.27.rRNA.29
1708-60	plus	LmjF.27	1007745	20M	LmjF.27.rRNA.26
1705-60	plus	LmjF.31	494661	35M	LmjF.31.TRNAGLY.01
1709-60	plus	LmjF.27	1048506	44M	LmjF.27.rRNA.35
1710-60	plus	LmjF.27	1013878	35M	LmjF.27.rRNA.03
1711-60	plus	LmjF.27	1028800	28M	LmjF.27.rRNA.04
1712-60	minus	LmjF.17	344002	52M	LmjF.17.TRNAASP.01
1713-60	minus	LmjF.09	418492	32M	LmjF.09.TRNAGLU.01
1714-60	plus	LmjF.23	226330	27M	LmjF.23.TRNAARG.02
1716-60	plus	LmjF.27	1058678	30M	LmjF.27.rRNA.30
1717-60	plus	LmjF.27	991212	40M	LmjF.27.rRNA.01
1719-60	plus	LmjF.27	1028649	25M	LmjF.27.rRNA.04
1718-60	minus	LmjF.09	418490	2S36M	LmjF.09.TRNAGLU.01
1720-60	plus	LmjF.27	1014704	30M	LmjF.27.rRNA.03
1721-60	plus	LmjF.27	1006404	84M	LmjF.27.rRNA.14
1722-59	plus	LmjF.27	1002579	39M	LmjF.27.rRNA.02
1723-59	plus	LmjF.27	990326	27M	LmjF.27.rRNA.01
1725-59	plus	LmjF.11	163093	35M	LmjF.11.5SRRNA.02
1727-59	plus	LmjF.27	1030152	29M	LmjF.27.rRNA.04
1730-59	plus	LmjF.27	1035582	25M	LmjF.27.rRNA.34
1729-59	plus	LmjF.27	1015371	44M	LmjF.27.rRNA.03
1731-59	plus	LmjF.27	995964	61M	LmjF.27.rRNA.25
1732-59	minus	LmjF.05	359748	26M	no_feature
1734-59	plus	LmjF.27	989751	30M	LmjF.27.rRNA.01
1735-59	plus	LmjF.33	106977	34M1S	LmjF.33.TRNAALA.01
1736-59	plus	LmjF.27	1045805	31M	LmjF.27.rRNA.17
1737-59	plus	LmjF.27	1015221	43M	LmjF.27.rRNA.03
1738-59	minus	LmjF.17	344020	34M	LmjF.17.TRNAASP.01
1739-59	plus	LmjF.27	991005	31M	LmjF.27.rRNA.01
1733-59	minus	LmjF.17	343981	73M	LmjF.17.TRNAASP.01
1740-59	plus	LmjF.27	998039	22M	LmjF.27.rRNA.43
1741-59	plus	LmjF.27	994195	22M	LmjF.27.rRNA.13
1742-59	plus	LmjF.27	1030663	47M	LmjF.27.rRNA.10
1743-59	plus	LmjF.27	1036240	21M	LmjF.27.rRNA.40
1745-59	plus	LmjF.27	1029810	92M	LmjF.27.rRNA.04
1748-59	plus	LmjF.27	1014495	28M	LmjF.27.rRNA.03
1749-59	minus	LmjF.09	418526	25M	LmjF.09.TRNAGLU.01
1750-59	plus	LmjF.34	1534927	23M	LmjF.34.TRNAPRO.01
1751-59	plus	LmjF.27	993572	36M	LmjF.27.rRNA.13
1752-59	plus	LmjF.27	1045338	21M	LmjF.27.rRNA.17
1753-59	plus	LmjF.27	992229	41M	LmjF.27.rRNA.07
1757-58	plus	LmjF.27	1032150	21M	LmjF.27.rRNA.16
1759-58	plus	LmjF.27	991212	46M	LmjF.27.rRNA.01
1760-58	plus	LmjF.33	106975	34M	LmjF.33.TRNAALA.01
1761-58	plus	LmjF.27	1058062	22M	LmjF.27.rRNA.30
1764-58	plus	LmjF.27	1015221	41M	LmjF.27.rRNA.03
1766-58	plus	LmjF.36	492836	32M	LmjF.36.TRNATYR.02
1768-58	plus	LmjF.27	1005902	20M	LmjF.27.rRNA.14
1771-58	plus	LmjF.27	994598	51M	LmjF.27.rRNA.13
1767-58	plus	LmjF.27	1046167	87M	LmjF.27.rRNA.17
1772-58	plus	LmjF.27	1015221	44M	LmjF.27.rRNA.03
1774-58	plus	LmjF.11	163071	20M	LmjF.11.5SRRNA.02
1776-58	minus	LmjF.09	418834	40M	LmjF.09.TRNAVAL.02
1778-57	plus	LmjF.27	1028345	36M	LmjF.27.rRNA.04
1779-57	plus	LmjF.23	226998	47M	LmjF.23.TRNATRP.01
1773-58	minus	LmjF.17	343985	4S69M	LmjF.17.TRNAASP.01
1780-57	plus	LmjF.23	227008	38M	LmjF.23.TRNATRP.01
1783-57	plus	LmjF.27	1034586	22M	LmjF.27.rRNA.28
1784-57	minus	LmjF.23	226863	29M	LmjF.23.TRNAGLY.01
1786-57	plus	LmjF.27	1045396	53M	LmjF.27.rRNA.17
1788-57	plus	LmjF.27	1020519	29M	LmjF.27.rRNA.27
1790-57	minus	LmjF.23	226867	32M	LmjF.23.TRNAGLY.01
1789-57	plus	LmjF.27	990322	85M	LmjF.27.rRNA.01
1791-57	plus	LmjF.27	1029899	20M	LmjF.27.rRNA.04
1793-57	plus	LmjF.27	1032141	35M	LmjF.27.rRNA.16
1795-57	plus	LmjF.27	1007866	32M	LmjF.27.rRNA.26
1792-57	minus	LmjF.17	344021	1S33M	LmjF.17.TRNAASP.01
1797-57	plus	LmjF.27	1019620	29M	LmjF.27.rRNA.27
1798-57	plus	LmjF.05	359970	38M	LmjF.05.TRNAARG.01
1801-57	plus	LmjF.27	1034076	35M	LmjF.27.rRNA.28
1800-57	minus	LmjF.24	681022	35M	LmjF.24.TRNAASP.01
1802-57	plus	LmjF.27	1017571	37M	LmjF.27.rRNA.15
1804-57	plus	LmjF.27	1058730	28M	LmjF.27.rRNA.30
1806-57	minus	LmjF.09	418834	20M	LmjF.09.TRNAVAL.02
1807-57	minus	LmjF.09	418490	2S37M	LmjF.09.TRNAGLU.01
1809-57	plus	LmjF.27	1005300	27M	LmjF.27.rRNA.14
1810-57	plus	LmjF.27	1048204	32M	LmjF.27.rRNA.29
1811-57	plus	LmjF.24	621526	21M	LmjF.24.TRNAGLN.01
1813-56	minus	LmjF.23	226105	21M	LmjF.23.TRNALEU.01
1803-57	plus	LmjF.27	1049571	83M3S	LmjF.27.rRNA.51
1815-56	minus	LmjF.24	681004	53M	LmjF.24.TRNAASP.01
1816-56	plus	LmjF.27	1048079	40M	LmjF.27.rRNA.29
1818-56	plus	LmjF.05	359992	33M	LmjF.05.TRNAARG.01
1817-56	minus	LmjF.17	344021	1S33M	LmjF.17.TRNAASP.01
1820-56	plus	LmjF.27	1002526	52M	LmjF.27.rRNA.02
1821-56	plus	LmjF.27	1028882	35M	LmjF.27.rRNA.04
1819-56	plus	LmjF.27	1047845	4S50M	LmjF.27.rRNA.29
1822-56	minus	LmjF.24	680987	33M	LmjF.24.TRNAASP.01
1823-56	plus	LmjF.27	1020992	23M	LmjF.27.rRNA.33
1824-56	minus	LmjF.07	381406	23M	LmjF.07.TRNAARG.01
1827-56	plus	LmjF.27	1034303	26M	LmjF.27.rRNA.28
1826-56	plus	LmjF.27	1054401	35M	LmjF.27.rRNA.06
1829-56	plus	LmjF.09	418988	25M	LmjF.09.TRNAARG.01
1828-56	minus	LmjF.23	226826	1S36M	LmjF.23.TRNAGLY.01
1830-56	minus	LmjF.34	470734	21M	LmjF.34.TRNALEU.01
1832-56	minus	LmjF.24	680987	34M	LmjF.24.TRNAASP.01
1835-56	minus	LmjF.36	1033396	22M	LmjF.36.TRNAGLY.02
1833-56	minus	LmjF.05	359737	13S34M	no_feature
1836-56	plus	LmjF.05	359977	31M	LmjF.05.TRNAARG.01
1839-56	plus	LmjF.23	225950	36M	LmjF.23.snRNA.01
1840-56	plus	LmjF.27	991484	33M	LmjF.27.rRNA.01
1841-56	plus	LmjF.27	1015221	45M	LmjF.27.rRNA.03
1838-56	minus	LmjF.24	681025	1S32M	LmjF.24.TRNAASP.01
1843-56	plus	LmjF.27	1008388	25M	LmjF.27.rRNA.26
1842-56	minus	LmjF.34	470679	10M2D29M	LmjF.34.TRNALEU.01
1844-56	minus	LmjF.11	162727	32M	LmjF.11.TRNAALA.02
1845-56	plus	LmjF.27	1032446	29M	LmjF.27.rRNA.16
1846-56	plus	LmjF.27	995514	48M	LmjF.27.rRNA.25
1847-56	plus	LmjF.27	1053991	30M	LmjF.27.rRNA.06
1849-56	plus	LmjF.27	1006289	70M	LmjF.27.rRNA.14
1848-56	plus	LmjF.27	996922	52M	LmjF.27.rRNA.31
1851-56	plus	LmjF.27	1053336	32M	LmjF.27.rRNA.06
1853-55	plus	LmjF.27	1034165	33M	LmjF.27.rRNA.28
1852-56	minus	LmjF.17	344021	33M1S	LmjF.17.TRNAASP.01
1857-55	plus	LmjF.27	990027	25M	LmjF.27.rRNA.01
1856-55	plus	LmjF.27	995950	45M	LmjF.27.rRNA.25
1858-55	plus	LmjF.05	360095	49M	LmjF.05.5SrRNA.01
1860-55	minus	LmjF.31	494745	69M	LmjF.31.TRNAGLU.01
1861-55	plus	LmjF.09	405898	37M1S	LmjF.09.TRNAHIS.01
1862-55	plus	LmjF.24	621500	47M	LmjF.24.TRNAGLN.01
1864-55	plus	LmjF.27	1020530	39M	LmjF.27.rRNA.27
1863-55	plus	LmjF.27	1045296	22M	LmjF.27.rRNA.17
1865-55	plus	LmjF.27	1030670	23M	LmjF.27.rRNA.10
1868-55	plus	LmjF.27	1034302	27M	LmjF.27.rRNA.28
1867-55	plus	LmjF.05	359966	52M	LmjF.05.TRNAARG.01
1870-55	plus	LmjF.27	1048178	22M	LmjF.27.rRNA.29
1869-55	plus	LmjF.27	1058210	77M	LmjF.27.rRNA.30
1871-55	plus	LmjF.27	1053753	21M	LmjF.27.rRNA.06
1873-55	plus	LmjF.27	1046457	50M	LmjF.27.rRNA.23
1872-55	plus	LmjF.27	1030049	99M	LmjF.27.rRNA.04
1874-55	plus	LmjF.27	1018487	22M	LmjF.27.rRNA.15
1876-55	minus	LmjF.23	226863	30M	LmjF.23.TRNAGLY.01
1877-55	plus	LmjF.27	1058556	36M	LmjF.27.rRNA.30
1878-55	plus	LmjF.27	1045973	29M	LmjF.27.rRNA.17
1880-55	plus	LmjF.27	1020949	66M	LmjF.27.rRNA.33
1881-54	plus	LmjF.23	226346	39M	LmjF.23.TRNAARG.02
1885-54	plus	LmjF.27	1028628	21M	LmjF.27.rRNA.04
1887-54	plus	LmjF.27	1044589	34M	LmjF.27.rRNA.17
1886-54	plus	LmjF.11	157284	37M2S	LmjF.11.TRNAGLY.01
1888-54	minus	LmjF.11	162726	35M	LmjF.11.TRNAALA.02
1889-54	plus	LmjF.27	1045562	57M	LmjF.27.rRNA.17
1890-54	plus	LmjF.27	1019975	23M	LmjF.27.rRNA.27
1893-54	plus	LmjF.27	1029797	33M	LmjF.27.rRNA.04
1892-54	plus	LmjF.27	1028707	47M	LmjF.27.rRNA.04
1895-54	plus	LmjF.27	1053987	48M	LmjF.27.rRNA.06
1899-54	plus	LmjF.27	1054044	22M	LmjF.27.rRNA.06
1898-54	plus	LmjF.11	381652	24M	LmjF.11.5SRRNA.03
1900-54	plus	LmjF.27	1007821	20M	LmjF.27.rRNA.26
1902-54	minus	LmjF.24	621303	26M	LmjF.24.snRNA.01
1903-54	plus	LmjF.27	1019510	55M	LmjF.27.rRNA.27
1905-54	plus	LmjF.27	1030339	27M	LmjF.27.rRNA.04
1904-54	minus	LmjF.36	491568	1S24M	LmjF.36.TRNATYR.01
1908-54	plus	LmjF.27	1048597	42M	LmjF.27.rRNA.35
1907-54	plus	LmjF.27	998014	59M	LmjF.27.rRNA.43
1909-54	plus	LmjF.27	1014296	23M	LmjF.27.rRNA.03
1910-54	plus	LmjF.27	996936	36M	LmjF.27.rRNA.31
1911-54	plus	LmjF.27	1014074	21M	LmjF.27.rRNA.03
1912-54	plus	LmjF.27	991401	32M	LmjF.27.rRNA.01
1913-54	plus	LmjF.27	1047995	42M	LmjF.27.rRNA.29
1914-54	plus	LmjF.27	1057621	63M	LmjF.27.rRNA.24
1915-54	plus	LmjF.27	991449	26M	LmjF.27.rRNA.01
1916-54	plus	LmjF.27	1052852	52M	LmjF.27.rRNA.06
1919-53	plus	LmjF.27	1007918	83M	LmjF.27.rRNA.26
1920-53	plus	LmjF.27	1003138	28M	LmjF.27.rRNA.02
1917-53	minus	LmjF.36	1607643	2S37M	LmjF.36.TRNAGLN.01
1922-53	plus	LmjF.27	1034611	72M	LmjF.27.rRNA.28
1923-53	minus	LmjF.36	1033370	26M	LmjF.36.TRNAGLY.02
1925-53	plus	LmjF.05	453041	40M	LmjF.05.snoRNA0074
1927-53	plus	LmjF.27	1003087	37M	LmjF.27.rRNA.02
1928-53	plus	LmjF.27	1054126	32M	LmjF.27.rRNA.06
1929-53	minus	LmjF.11	156962	31M	LmjF.11.TRNALEU.01
1931-53	plus	LmjF.27	1019407	38M	LmjF.27.rRNA.27
1932-53	minus	LmjF.17	344020	34M	LmjF.17.TRNAASP.01
1934-53	minus	LmjF.17	343984	70M	LmjF.17.TRNAASP.01
1935-53	minus	LmjF.23	226863	20M	LmjF.23.TRNAGLY.01
1936-53	minus	LmjF.15	323099	35M	LmjF.15.TRNAGLU.01
1937-53	plus	LmjF.11	157289	28M	LmjF.11.TRNAGLY.01
1939-53	plus	LmjF.27	1017191	35M	LmjF.27.rRNA.15
1940-53	plus	LmjF.27	1045849	29M	LmjF.27.rRNA.17
1941-53	plus	LmjF.27	1030770	62M	LmjF.27.rRNA.10
1938-53	plus	LmjF.27	1021967	43M3S	LmjF.27.rRNA.47
1943-53	plus	LmjF.27	1002066	25M	LmjF.27.rRNA.02
1942-53	plus	LmjF.02	273506	32M1S	LmjF.02.SLRNA.0090
1945-53	plus	LmjF.27	1029505	39M	LmjF.27.rRNA.04
1946-53	plus	LmjF.27	1020452	39M	LmjF.27.rRNA.27
1947-53	plus	LmjF.27	1058223	74M	LmjF.27.rRNA.30
1948-52	plus	LmjF.27	1005582	33M	LmjF.27.rRNA.14
1944-53	minus	LmjF.17	343981	73M	LmjF.17.TRNAASP.01
1951-52	minus	LmjF.15	323063	36M	LmjF.15.TRNAGLU.01
1952-52	minus	LmjF.11	162731	30M	LmjF.11.TRNAALA.02
1954-52	plus	LmjF.27	1060358	25M	LmjF.27.rRNA.42
1955-52	minus	LmjF.09	418492	34M	LmjF.09.TRNAGLU.01
1956-52	plus	LmjF.27	1046188	39M	LmjF.27.rRNA.17
1957-52	plus	LmjF.27	1003171	67M	LmjF.27.rRNA.02
1961-52	plus	LmjF.27	1056195	28M	LmjF.27.rRNA.18
1962-52	plus	LmjF.36	1032551	30M	LmjF.36.TRNAGLY.01
1959-52	minus	LmjF.16	455433	2S59M	LmjF.16.TRNAGLN.01
1963-52	minus	LmjF.17	344019	33M2S	LmjF.17.TRNAASP.01
1964-52	plus	LmjF.27	1018201	27M	LmjF.27.rRNA.15
1965-52	plus	LmjF.27	996979	33M	LmjF.27.rRNA.31
1966-52	plus	LmjF.11	157249	35M	LmjF.11.TRNAGLY.01
1968-52	plus	LmjF.27	1044788	22M	LmjF.27.rRNA.17
1967-52	plus	LmjF.27	1019447	51M	LmjF.27.rRNA.27
1969-52	plus	LmjF.27	1015406	22M	LmjF.27.rRNA.03
1972-52	plus	LmjF.27	1058220	36M	LmjF.27.rRNA.30
1973-52	plus	LmjF.27	1029012	47M	LmjF.27.rRNA.04
1971-52	plus	LmjF.27	996227	68M	LmjF.27.rRNA.25
1975-52	plus	LmjF.27	1047205	55M	LmjF.27.rRNA.29
1976-52	minus	LmjF.09	418494	28M	LmjF.09.TRNAGLU.01
1977-52	plus	LmjF.27	1001540	67M	LmjF.27.rRNA.02
1978-52	minus	LmjF.24	681026	1S31M	LmjF.24.TRNAASP.01
1979-52	minus	LmjF.17	344020	34M	LmjF.17.TRNAASP.01
1980-52	minus	LmjF.17	343988	31M	LmjF.17.TRNAASP.01
1981-52	plus	LmjF.27	995760	39M	LmjF.27.rRNA.25
1974-52	plus	LmjF.27	1008072	39M1I49M	LmjF.27.rRNA.26
1982-52	plus	LmjF.27	1049203	58M	LmjF.27.rRNA.41
1983-52	plus	LmjF.27	1048178	36M	LmjF.27.rRNA.29
1984-52	plus	LmjF.27	1047976	61M	LmjF.27.rRNA.29
1985-52	plus	LmjF.27	993765	38M	LmjF.27.rRNA.13
1986-52	plus	LmjF.27	1008798	30M	LmjF.27.rRNA.32
1987-52	plus	LmjF.27	1005423	23M	LmjF.27.rRNA.14
1991-51	minus	LmjF.31	494778	30M	LmjF.31.TRNAGLU.01
1990-51	minus	LmjF.17	344022	32M	LmjF.17.TRNAASP.01
1994-51	plus	LmjF.27	1020540	25M	LmjF.27.rRNA.27
1993-51	plus	LmjF.31	494658	38M	LmjF.31.TRNAGLY.01
1995-51	plus	LmjF.27	1020654	51M	LmjF.27.rRNA.27
1997-51	minus	LmjF.24	680987	32M	LmjF.24.TRNAASP.01
2000-51	plus	LmjF.27	1015372	44M	LmjF.27.rRNA.03
1999-51	minus	LmjF.23	226828	35M	LmjF.23.TRNAGLY.01
2001-51	plus	LmjF.27	1045129	25M	LmjF.27.rRNA.17
2003-51	plus	LmjF.27	1002330	46M	LmjF.27.rRNA.02
2004-51	plus	LmjF.27	1018854	41M	LmjF.27.rRNA.21
2005-51	plus	LmjF.27	1044815	26M	LmjF.27.rRNA.17
2002-51	minus	LmjF.17	344022	3S32M	LmjF.17.TRNAASP.01
2006-51	plus	LmjF.27	1006823	43M	LmjF.27.rRNA.20
2007-51	minus	LmjF.36	1607671	24M	LmjF.36.TRNAGLN.01
2009-51	plus	LmjF.27	990564	26M	LmjF.27.rRNA.01
2011-51	plus	LmjF.27	1058637	27M	LmjF.27.rRNA.30
2010-51	plus	LmjF.23	227009	36M	LmjF.23.TRNATRP.01
2012-51	plus	LmjF.27	1017687	32M	LmjF.27.rRNA.15
2013-51	plus	LmjF.27	1044692	22M	LmjF.27.rRNA.17
2015-51	plus	LmjF.27	1008281	21M	LmjF.27.rRNA.26
2014-51	plus	LmjF.27	991455	30M	LmjF.27.rRNA.01
2016-51	plus	LmjF.36	990637	27M	no_feature
2017-51	minus	LmjF.36	1033234	28M	LmjF.36.TRNATHR.03
2019-50	minus	LmjF.17	343981	33M	LmjF.17.TRNAASP.01
2020-50	minus	LmjF.23	226068	23M	LmjF.23.TRNALEU.01
2021-50	plus	LmjF.27	1034472	24M	LmjF.27.rRNA.28
2023-50	plus	LmjF.27	1014298	31M	LmjF.27.rRNA.03
2024-50	plus	LmjF.27	1030663	45M	LmjF.27.rRNA.10
2025-50	plus	LmjF.27	1029290	20M	LmjF.27.rRNA.04
2027-50	plus	LmjF.27	1015167	31M	LmjF.27.rRNA.03
2022-50	plus	LmjF.02	276630	38M1S	LmjF.02.SLRNA.0160
2028-50	minus	LmjF.36	491575	25M	LmjF.36.TRNATYR.01
2029-50	plus	LmjF.27	990773	46M	LmjF.27.rRNA.01
2030-50	plus	LmjF.27	1029569	20M	LmjF.27.rRNA.04
2031-50	plus	LmjF.27	1058484	23M	LmjF.27.rRNA.30
2032-50	plus	LmjF.27	1047943	31M	LmjF.27.rRNA.29
2034-50	plus	LmjF.27	1046167	74M	LmjF.27.rRNA.17
2033-50	minus	LmjF.24	681022	35M	LmjF.24.TRNAASP.01
2035-50	plus	LmjF.27	1028807	24M	LmjF.27.rRNA.04
2036-50	minus	LmjF.15	323063	36M	LmjF.15.TRNAGLU.01
2038-50	plus	LmjF.27	993763	41M	LmjF.27.rRNA.13
2040-50	plus	LmjF.27	1008821	56M	LmjF.27.rRNA.32
2042-50	plus	LmjF.27	1044587	21M	LmjF.27.rRNA.17
2043-50	plus	LmjF.27	1019871	37M	LmjF.27.rRNA.27
2039-50	minus	LmjF.17	343981	36M1D36M	LmjF.17.TRNAASP.01
2045-50	plus	LmjF.27	1048404	43M	LmjF.27.rRNA.29
2044-50	plus	LmjF.27	1003260	3S63M	LmjF.27.rRNA.02
2046-50	minus	LmjF.17	344024	1S30M	LmjF.17.TRNAASP.01
2047-50	plus	LmjF.27	1008730	37M	LmjF.27.rRNA.26
2048-50	minus	LmjF.23	226066	25M	LmjF.23.TRNALEU.01
2049-50	minus	LmjF.36	1607671	24M	LmjF.36.TRNAGLN.01
2050-50	plus	LmjF.27	1022940	28M	LmjF.27.rRNA.49
2051-50	plus	LmjF.27	1018123	29M	LmjF.27.rRNA.15
2052-50	plus	LmjF.27	1002721	29M	LmjF.27.rRNA.02
2053-50	plus	LmjF.27	1030031	50M	LmjF.27.rRNA.04
2058-49	plus	LmjF.09	405702	22M	LmjF.09.5SrRNA.02
2061-49	minus	LmjF.33	106657	33M	LmjF.33.TRNAARG.01
2059-49	minus	LmjF.24	680990	30M2S	LmjF.24.TRNAASP.01
2062-49	plus	LmjF.27	1030801	33M	LmjF.27.rRNA.10
2063-49	plus	LmjF.27	1006575	43M	LmjF.27.rRNA.14
2064-49	plus	LmjF.27	1028491	59M	LmjF.27.rRNA.04
2065-49	plus	LmjF.27	1034515	64M	LmjF.27.rRNA.28
2067-49	plus	LmjF.27	1028807	30M	LmjF.27.rRNA.04
2069-49	plus	LmjF.27	1045796	40M	LmjF.27.rRNA.17
2066-49	minus	LmjF.36	1607672	1S35M	LmjF.36.TRNAGLN.01
2071-49	minus	LmjF.23	226826	2S37M	LmjF.23.TRNAGLY.01
2070-49	plus	LmjF.27	1014542	67M	LmjF.27.rRNA.03
2073-49	plus	LmjF.27	996924	50M	LmjF.27.rRNA.31
2077-49	minus	LmjF.11	162735	26M	LmjF.11.TRNAALA.02
2078-49	plus	LmjF.27	993756	40M	LmjF.27.rRNA.13
2076-49	plus	LmjF.27	992934	40M	LmjF.27.rRNA.13
2080-49	plus	LmjF.27	1058164	28M	LmjF.27.rRNA.30
2081-49	plus	LmjF.27	1048597	35M	LmjF.27.rRNA.35
2082-49	plus	LmjF.27	1034353	33M	LmjF.27.rRNA.28
2083-49	plus	LmjF.27	1015336	31M	LmjF.27.rRNA.03
2084-49	plus	LmjF.27	1031501	36M	LmjF.27.rRNA.16
2085-49	plus	LmjF.27	1028396	23M	LmjF.27.rRNA.04
2087-49	plus	LmjF.27	1058224	61M	LmjF.27.rRNA.30
2088-49	plus	LmjF.27	1015022	24M	LmjF.27.rRNA.03
2079-49	plus	LmjF.27	1060335	72M1S	LmjF.27.rRNA.42
2091-49	plus	LmjF.11	381703	40M	LmjF.11.5SRRNA.03
2089-49	plus	LmjF.27	1005362	43M	LmjF.27.rRNA.14
2092-49	plus	LmjF.27	992189	40M	LmjF.27.rRNA.07
2093-49	plus	LmjF.27	1007974	34M	LmjF.27.rRNA.26
2094-49	plus	LmjF.27	1048546	30M	LmjF.27.rRNA.35
2095-49	plus	LmjF.27	1018152	33M1S	LmjF.27.rRNA.15
2096-49	plus	LmjF.27	1004842	3S35M	LmjF.27.rRNA.14
2097-49	plus	LmjF.27	1017611	24M	LmjF.27.rRNA.15
2098-49	plus	LmjF.27	1007897	45M	LmjF.27.rRNA.26
2099-49	plus	LmjF.27	1007412	31M	LmjF.27.rRNA.26
2101-49	plus	LmjF.31	494665	31M	LmjF.31.TRNAGLY.01
2102-49	minus	LmjF.36	1607671	24M	LmjF.36.TRNAGLN.01
2103-49	plus	LmjF.27	1045802	60M	LmjF.27.rRNA.17
2104-49	plus	LmjF.27	1058291	22M	LmjF.27.rRNA.30
2106-48	plus	LmjF.27	991001	43M	LmjF.27.rRNA.01
2105-48	plus	LmjF.27	1020858	51M	LmjF.27.rRNA.33
2108-48	plus	LmjF.27	1007412	25M	LmjF.27.rRNA.26
2107-48	minus	LmjF.17	344019	35M	LmjF.17.TRNAASP.01
2109-48	plus	LmjF.27	1006421	32M	LmjF.27.rRNA.14
2111-48	plus	LmjF.27	1007785	21M	LmjF.27.rRNA.26
2110-48	plus	LmjF.27	1007699	62M	LmjF.27.rRNA.26
2112-48	plus	LmjF.27	997945	23M	LmjF.27.rRNA.43
2113-48	plus	LmjF.11	163071	22M	LmjF.11.5SRRNA.02
2114-48	plus	LmjF.27	1016933	22M	LmjF.27.rRNA.15
2115-48	minus	LmjF.09	418490	32M	LmjF.09.TRNAGLU.01
2116-48	plus	LmjF.27	1047707	40M	LmjF.27.rRNA.29
2117-48	minus	LmjF.23	225467	27M	LmjF.23.TRNAGLN.01
2119-48	plus	LmjF.27	1052769	38M	LmjF.27.rRNA.06
2120-48	plus	LmjF.27	989844	46M	LmjF.27.rRNA.01
2118-48	minus	LmjF.36	2469837	13M2D23M	LmjF.36.TRNALEU.01
2121-48	plus	LmjF.27	1058975	3S29M	LmjF.27.rRNA.30
2122-48	plus	LmjF.27	1015291	3S45M	LmjF.27.rRNA.03
2126-48	minus	LmjF.31	494744	70M	LmjF.31.TRNAGLU.01
2124-48	minus	LmjF.24	681022	35M1S	LmjF.24.TRNAASP.01
2127-48	plus	LmjF.27	990229	35M	LmjF.27.rRNA.01
2129-48	plus	LmjF.27	993905	41M	LmjF.27.rRNA.13
2130-48	minus	LmjF.36	1607659	36M	LmjF.36.TRNAGLN.01
2132-48	plus	LmjF.27	1053518	42M	LmjF.27.rRNA.06
2133-48	plus	LmjF.27	1018099	47M	LmjF.27.rRNA.15
2128-48	minus	LmjF.17	343981	36M1D1M1D34M	LmjF.17.TRNAASP.01
2134-48	minus	LmjF.36	491568	2S32M	LmjF.36.TRNATYR.01
2135-48	plus	LmjF.15	322954	20M	LmjF.15.TRNAASP.01
2136-48	minus	LmjF.17	344020	34M	LmjF.17.TRNAASP.01
2138-48	plus	LmjF.27	1028927	44M	LmjF.27.rRNA.04
2140-48	plus	LmjF.27	1047765	28M	LmjF.27.rRNA.29
2141-48	plus	LmjF.27	994222	2S32M	LmjF.27.rRNA.13
2139-48	minus	LmjF.17	343981	73M	LmjF.17.TRNAASP.01
2145-48	plus	LmjF.27	1031704	42M	LmjF.27.rRNA.16
2144-48	plus	LmjF.27	1023016	31M	LmjF.27.rRNA.49
2146-48	plus	LmjF.27	1034065	66M	LmjF.27.rRNA.28
2148-47	plus	LmjF.27	1034079	52M	LmjF.27.rRNA.28
2150-47	plus	LmjF.27	1019393	30M	LmjF.27.rRNA.27
2153-47	plus	LmjF.27	1007756	25M	LmjF.27.rRNA.26
2151-47	plus	LmjF.27	995486	113M	LmjF.27.rRNA.25
2154-47	plus	LmjF.27	1053258	38M	LmjF.27.rRNA.06
2155-47	plus	LmjF.27	1048405	39M	LmjF.27.rRNA.29
2157-47	minus	LmjF.31	494778	22M	LmjF.31.TRNAGLU.01
2158-47	plus	LmjF.27	993888	43M	LmjF.27.rRNA.13
2159-47	plus	LmjF.27	1028902	51M	LmjF.27.rRNA.04
2160-47	plus	LmjF.27	1035584	41M	LmjF.27.rRNA.34
2161-47	plus	LmjF.11	162872	20M	LmjF.11.TRNALEU.02
2162-47	plus	LmjF.27	1014279	34M	LmjF.27.rRNA.03
2163-47	plus	LmjF.27	1029191	33M	LmjF.27.rRNA.04
2165-47	plus	LmjF.23	227020	26M2S	LmjF.23.TRNATRP.01
2166-47	plus	LmjF.27	1035496	45M	LmjF.27.rRNA.34
2167-47	plus	LmjF.27	1008405	40M	LmjF.27.rRNA.26
2164-47	plus	LmjF.11	163084	43M	LmjF.11.5SRRNA.02
2168-47	plus	LmjF.27	1033165	74M	LmjF.27.rRNA.16
2170-47	plus	LmjF.27	990367	39M	LmjF.27.rRNA.01
2169-47	minus	LmjF.17	343981	73M	LmjF.17.TRNAASP.01
2171-47	plus	LmjF.27	1046169	68M	LmjF.27.rRNA.17
2173-47	plus	LmjF.27	1045347	34M	LmjF.27.rRNA.17
2174-47	plus	LmjF.27	1029191	34M	LmjF.27.rRNA.04
2175-47	plus	LmjF.27	1020385	36M	LmjF.27.rRNA.27
2176-47	minus	LmjF.36	1607671	24M	LmjF.36.TRNAGLN.01
2177-47	plus	LmjF.27	1053979	68M	LmjF.27.rRNA.06
2179-47	minus	LmjF.15	323070	22M	LmjF.15.TRNAGLU.01
2178-47	plus	LmjF.27	991413	21M	LmjF.27.rRNA.01
2180-47	minus	LmjF.36	1607650	21M	LmjF.36.TRNAGLN.01
2182-47	plus	LmjF.27	1045203	32M	LmjF.27.rRNA.17
2183-47	plus	LmjF.27	1029434	24M	LmjF.27.rRNA.04
2186-47	plus	LmjF.27	1007974	43M	LmjF.27.rRNA.26
2187-47	minus	LmjF.15	323065	34M	LmjF.15.TRNAGLU.01
2190-46	minus	LmjF.07	381449	29M	LmjF.07.TRNAARG.01
2189-47	minus	LmjF.24	680988	32M1S	LmjF.24.TRNAASP.01
2192-46	plus	LmjF.27	993756	48M	LmjF.27.rRNA.13
2195-46	plus	LmjF.27	1022403	38M	LmjF.27.rRNA.48
2194-46	plus	LmjF.27	1034076	67M	LmjF.27.rRNA.28
2197-46	plus	LmjF.35	1679174	23M	LmjF.35.snoRNA0170
2198-46	minus	LmjF.36	1607671	24M	LmjF.36.TRNAGLN.01
2200-46	plus	LmjF.27	991467	30M	LmjF.27.rRNA.01
2201-46	plus	LmjF.27	1014610	41M	LmjF.27.rRNA.03
2202-46	plus	LmjF.15	322951	71M	LmjF.15.TRNAASP.01
2203-46	plus	LmjF.27	1048066	60M	LmjF.27.rRNA.29
2205-46	plus	LmjF.27	993741	63M	LmjF.27.rRNA.13
2206-46	plus	LmjF.27	1030668	32M	LmjF.27.rRNA.10
2207-46	minus	LmjF.31	494758	56M	LmjF.31.TRNAGLU.01
2209-46	plus	LmjF.27	1029221	22M	LmjF.27.rRNA.04
2210-46	minus	LmjF.11	157009	26M	LmjF.11.TRNALEU.01
2212-46	plus	LmjF.27	990756	25M	LmjF.27.rRNA.01
2213-46	plus	LmjF.27	1045918	23M	LmjF.27.rRNA.17
2214-46	plus	LmjF.11	157249	33M	LmjF.11.TRNAGLY.01
2215-46	plus	LmjF.27	1029692	41M	LmjF.27.rRNA.04
2216-46	plus	LmjF.27	1058185	51M	LmjF.27.rRNA.30
2219-46	plus	LmjF.27	1005628	79M	LmjF.27.rRNA.14
2217-46	minus	LmjF.24	681004	15M2D36M	LmjF.24.TRNAASP.01
2223-46	plus	LmjF.27	1048405	27M	LmjF.27.rRNA.29
2222-46	minus	LmjF.11	157009	33M	LmjF.11.TRNALEU.01
2224-46	plus	LmjF.27	1033154	72M	LmjF.27.rRNA.16
2225-46	plus	LmjF.27	1034527	42M	LmjF.27.rRNA.28
2227-46	plus	LmjF.27	1054890	48M	LmjF.27.rRNA.12
2226-46	plus	LmjF.27	1018318	65M	LmjF.27.rRNA.15
2230-46	plus	LmjF.34	1534914	38M	LmjF.34.TRNAPRO.01
2228-46	minus	LmjF.36	2469837	13M2D25M	LmjF.36.TRNALEU.01
2231-46	plus	LmjF.27	994655	60M	LmjF.27.rRNA.13
2233-46	plus	LmjF.27	1005964	31M	LmjF.27.rRNA.14
2232-46	minus	LmjF.33	106806	35M	LmjF.33.TRNAARG.02
2235-46	plus	LmjF.27	1045780	22M	LmjF.27.rRNA.17
2236-45	plus	LmjF.27	1045055	29M	LmjF.27.rRNA.17
2239-45	plus	LmjF.27	1034643	31M	LmjF.27.rRNA.28
2240-45	plus	LmjF.27	990611	30M	LmjF.27.rRNA.01
2241-45	plus	LmjF.27	1013748	22M	LmjF.27.rRNA.03
2243-45	minus	LmjF.36	1607671	24M	LmjF.36.TRNAGLN.01
2242-45	minus	LmjF.17	344022	32M	LmjF.17.TRNAASP.01
2244-45	plus	LmjF.24	621492	23M	LmjF.24.TRNAGLN.01
2246-45	plus	LmjF.27	1015296	36M	LmjF.27.rRNA.03
2245-45	plus	LmjF.34	1534914	33M	LmjF.34.TRNAPRO.01
2247-45	plus	LmjF.27	1048405	21M	LmjF.27.rRNA.29
2250-45	plus	LmjF.27	1029432	26M	LmjF.27.rRNA.04
2248-45	minus	LmjF.05	359737	14S33M	no_feature
2251-45	minus	LmjF.23	226834	45M	LmjF.23.TRNAGLY.01
2252-45	plus	LmjF.27	1003182	27M	LmjF.27.rRNA.02
2254-45	plus	LmjF.36	492663	37M	LmjF.36.TRNATHR.02
2256-45	minus	LmjF.05	359737	12S32M	no_feature
2257-45	plus	LmjF.27	1048187	43M	LmjF.27.rRNA.29
2258-45	plus	LmjF.27	1007390	22M	LmjF.27.rRNA.26
2253-45	plus	LmjF.05	360095	61M	LmjF.05.5SrRNA.01
2259-45	plus	LmjF.27	1048520	29M	LmjF.27.rRNA.35
2260-45	minus	LmjF.24	681025	32M	LmjF.24.TRNAASP.01
2262-45	plus	LmjF.27	1034500	41M	LmjF.27.rRNA.28
2261-45	minus	LmjF.31	1315674	41M	LmjF.31.TRNASER.01
2263-45	plus	LmjF.27	1034584	82M	LmjF.27.rRNA.28
2265-45	minus	LmjF.17	344024	2S30M	LmjF.17.TRNAASP.01
2266-45	plus	LmjF.27	1044955	51M	LmjF.27.rRNA.17
2268-45	minus	LmjF.31	494746	25M	LmjF.31.TRNAGLU.01
2269-45	plus	LmjF.27	1020756	38M	LmjF.27.rRNA.27
2264-45	minus	LmjF.17	343981	1S73M	LmjF.17.TRNAASP.01
2270-45	minus	LmjF.17	343981	40M	LmjF.17.TRNAASP.01
2272-45	plus	LmjF.27	1022403	47M	LmjF.27.rRNA.48
2274-45	plus	LmjF.27	996189	19M1I13M	LmjF.27.rRNA.25
2276-45	minus	LmjF.33	92631	27M	LmjF.33.snoRNA0118
2277-45	plus	LmjF.27	1006847	29M	LmjF.27.rRNA.20
2279-45	plus	LmjF.27	1017026	32M	LmjF.27.rRNA.15
2273-45	plus	LmjF.15	323273	56M1S	LmjF.15.5SrRNA.01
2284-45	plus	LmjF.27	1007375	24M	LmjF.27.rRNA.26
2283-45	minus	LmjF.17	344020	34M	LmjF.17.TRNAASP.01
2286-45	plus	LmjF.27	1030671	22M	LmjF.27.rRNA.10
2287-45	plus	LmjF.27	1008722	39M	LmjF.27.rRNA.26
2288-44	plus	LmjF.27	1046137	24M	LmjF.27.rRNA.17
2289-44	plus	LmjF.27	1058053	31M	LmjF.27.rRNA.30
2291-44	minus	LmjF.33	106690	21M	LmjF.33.TRNAARG.01
2290-44	plus	LmjF.27	1021927	76M	LmjF.27.rRNA.47
2293-44	plus	LmjF.27	1048520	79M	LmjF.27.rRNA.35
2292-44	plus	LmjF.34	470487	20M1S	LmjF.34.TRNAILE.01
2295-44	plus	LmjF.27	1030673	50M	LmjF.27.rRNA.10
2297-44	minus	LmjF.07	381454	24M	LmjF.07.TRNAARG.01
2296-44	minus	LmjF.05	359737	12S23M	no_feature
2298-44	plus	LmjF.27	1034219	48M	LmjF.27.rRNA.28
2299-44	minus	LmjF.11	157010	1S33M	LmjF.11.TRNALEU.01
2301-44	plus	LmjF.27	1029113	62M	LmjF.27.rRNA.04
2302-44	plus	LmjF.27	1003262	61M	LmjF.27.rRNA.02
2303-44	plus	LmjF.27	1007806	20M	LmjF.27.rRNA.26
2304-44	plus	LmjF.27	993391	26M	LmjF.27.rRNA.13
2306-44	plus	LmjF.27	1047767	25M	LmjF.27.rRNA.29
2305-44	plus	LmjF.27	1053985	59M	LmjF.27.rRNA.06
2307-44	plus	LmjF.27	1046459	35M	LmjF.27.rRNA.23
2308-44	minus	LmjF.23	226864	22M	LmjF.23.TRNAGLY.01
2309-44	plus	LmjF.27	1034355	33M	LmjF.27.rRNA.28
2310-44	plus	LmjF.27	1005320	24M	LmjF.27.rRNA.14
2311-44	minus	LmjF.09	418838	29M	LmjF.09.TRNAVAL.02
2315-44	plus	LmjF.27	1016872	29M	LmjF.27.rRNA.15
2317-44	minus	LmjF.22	586856	1S25M3S	LmjF.22.snoRNA0028
2316-44	minus	LmjF.11	156960	1S15M2D24M	LmjF.11.TRNALEU.01
2319-44	plus	LmjF.27	990353	39M	LmjF.27.rRNA.01
2320-44	minus	LmjF.36	1607671	31M	LmjF.36.TRNAGLN.01
2321-44	plus	LmjF.27	1007412	64M	LmjF.27.rRNA.26
2323-44	minus	LmjF.16	455470	27M2S	LmjF.16.TRNAGLN.01
2325-44	minus	LmjF.16	455436	69M	LmjF.16.TRNAGLN.01
2326-44	plus	LmjF.27	1020335	54M	LmjF.27.rRNA.27
2327-44	plus	LmjF.34	1534913	34M	LmjF.34.TRNAPRO.01
2324-44	plus	LmjF.11	381654	42M	LmjF.11.5SRRNA.03
2328-44	plus	LmjF.27	1047855	20M	LmjF.27.rRNA.29
2330-44	plus	LmjF.27	991464	21M	LmjF.27.rRNA.01
2331-44	plus	LmjF.27	1017931	23M	LmjF.27.rRNA.15
2332-44	minus	LmjF.11	156792	53M	LmjF.11.5SRRNA.01
2333-44	plus	LmjF.27	990911	30M	LmjF.27.rRNA.01
2329-44	plus	LmjF.27	1047767	25M1I13M	LmjF.27.rRNA.29
2335-44	plus	LmjF.11	163096	32M	LmjF.11.5SRRNA.02
2336-44	plus	LmjF.27	1017849	44M	LmjF.27.rRNA.15
2337-44	minus	LmjF.05	359748	20M	no_feature
2338-44	minus	LmjF.09	276903	30M	LmjF.09.5SrRNA.03
2340-44	plus	LmjF.36	942471	41M	LmjF.36.snoRNA0086
2339-44	plus	LmjF.27	1060703	82M	LmjF.27.rRNA.52
2341-44	plus	LmjF.27	1030010	39M	LmjF.27.rRNA.04
2343-44	plus	LmjF.27	989895	32M	LmjF.27.rRNA.01
2344-44	minus	LmjF.36	1607659	33M	LmjF.36.TRNAGLN.01
2346-43	minus	LmjF.23	226834	29M	LmjF.23.TRNAGLY.01
2342-44	plus	LmjF.36	1032547	36M3S	LmjF.36.TRNAGLY.01
2348-43	plus	LmjF.27	1008445	32M	LmjF.27.rRNA.26
2350-43	plus	LmjF.27	1030662	39M	LmjF.27.rRNA.10
2351-43	plus	LmjF.27	1058285	58M	LmjF.27.rRNA.30
2352-43	plus	LmjF.27	1003999	52M	LmjF.27.rRNA.08
2353-43	plus	LmjF.27	1058686	35M	LmjF.27.rRNA.30
2354-43	plus	LmjF.27	1053455	25M	LmjF.27.rRNA.06
2355-43	plus	LmjF.27	1006215	47M	LmjF.27.rRNA.14
[truncated: 232,033 more rows]
