# Supplementary material for: Small RNAs derived from tRNAs and rRNAs are highly enriched in exosomes from both old and new world Leishmania providing evidence for conserved exosomal RNA Packaging
Source: BMC Genomics. 2015 Mar 5;16(1):151. doi: 10.1186/s12864-015-1260-7 (PMC4352550; doi:10.1186/s12864-015-1260-7)
Supplement: Additional file 4: Table S2. — Other hits found in L. donovani and L. braziliensis exosomes. File 1 ‘LD_blastN-results-vsNT.tab’: Results of the blastN search of the unaligned reads (i.e. not aligned to LdoB or LmjF) from the L. donovani exosome sequencing library against the NCBI nucleotide collection database. File 2 ‘LD_GBhits_description.tab’: GenBank description of hits. File 3 ‘LD_reads_per_species.tab’: Summary of reads per species. File 4 ‘LB_blastN-results-vsNT.tab’: Results of the blastN search of the unaligned reads (i.e. not aligned to LbrM or LmjF) from the L. braziliensis exosome sequencing library against the NCBI nucleotide collection database. File 5 ‘LB_GBhits_description.tab’: GenBank description of hits. File 6 ‘LB_reads_per_species.tab’: Summary of reads per species. [file 12864_2015_1260_MOESM4_ESM.zip › LB_blastN-results-vsNT.tab]

Query id	Subject id	% identity	alignment length	mismatches	gap openings	q. start	q. end	s. start	s. end	e-value	bit score
246539-1	gb|CP009396.1|	95	42	2	0	1	42	968097	968138	3.00E-09	68
246540-1	emb|LN562257.1|	100	49	0	0	1	49	1131	1179	9.00E-16	89.7
246542-1	gb|CP009378.1|	95	38	2	0	14	51	393699	393736	4.00E-07	60.8
246543-1	dbj|AB986540.1|	96	24	1	0	1	24	934	957	1.5	39.2
246545-1	gb|CP008732.2|	100	58	0	0	1	58	2024348	2024405	1.00E-20	105
246548-1	gb|KM221414.1|	100	69	0	0	1	69	992	1060	1.00E-26	125
246552-1	gb|CP009756.1|	96	25	1	0	1	25	911803	911827	0.42	41
246553-1	gb|CP009571.1|	96	45	2	0	2	46	3635	3679	7.00E-11	73.4
246566-1	gb|CP009612.1|	100	36	0	0	1	36	21645	21680	1.00E-08	66.2
246569-1	gb|CP007555.1|	96	24	1	0	1	24	337481	337504	1.5	39.2
246576-1	gb|KJ549068.1|	100	28	0	0	1	28	360	387	2.00E-04	51.8
246577-1	gb|JX311574.1|	100	20	0	0	1	20	634	653	5.1	37.4
246578-1	gb|KM213102.1|	100	20	0	0	1	20	222	241	5.1	37.4
246582-1	gb|CP007035.1|	87	55	7	0	1	55	2224232	2224178	3.00E-09	68
246583-1	gb|CP004373.1|	96	23	1	0	1	23	264466	264444	5.1	37.4
246586-1	gb|CP007569.1|	93	44	3	0	1	44	3347514	3347471	1.00E-08	66.2
246587-1	gb|CP009393.1|	94	32	2	0	1	32	672724	672693	8.00E-04	50
246591-1	gb|KF040404.1|	97	30	1	0	1	30	3144	3173	8.00E-04	50
246592-1	emb|LM524845.1|	95	37	2	0	1	37	259	223	2.00E-06	59
246598-1	gb|CP009400.1|	88	34	4	1	1	31	185190	185157	0.12	42.8
246599-1	gb|EU289416.1|	97	78	2	0	9	86	1	78	9.00E-29	132
246600-1	gb|CP009396.1|	93	45	3	0	1	45	971218	971262	3.00E-09	68
246602-1	dbj|AP014649.1|	100	21	0	0	2	22	25114	25134	1.5	39.2
246604-1	emb|LN563948.1|	97	58	2	0	1	58	1240	1297	6.00E-18	96.9
246607-1	emb|HE806156.1|	96	49	2	0	1	49	1501	1549	5.00E-13	80.6
246611-1	gb|GQ019455.1|	100	57	0	0	1	57	254	198	4.00E-20	104
246612-1	emb|LK919971.1|	98	47	1	0	1	47	413	459	5.00E-13	80.6
246614-1	ref|NR_103076.1|	98	43	1	0	18	60	2164	2206	7.00E-11	73.4
246617-1	ref|NR_103116.1|	100	30	0	0	1	30	631	660	2.00E-05	55.4
246621-1	gb|CP009396.1|	84	70	11	0	11	80	970542	970611	6.00E-12	77
246622-1	emb|LM524845.1|	98	47	1	0	1	47	243	197	5.00E-13	80.6
246628-1	gb|CP003811.1|	93	81	6	0	1	81	1924626	1924706	5.00E-25	120
246630-1	ref|XM_001567233.2|	100	27	0	0	1	27	110	136	8.00E-04	50
246631-1	gb|CP008732.2|	100	24	0	0	1	24	2024319	2024342	0.035	44.6
246632-1	gb|KM221353.1|	98	54	1	0	1	54	1261	1314	8.00E-17	93.3
246633-1	gb|CP007547.1|	100	29	0	0	1	29	220942	220970	7.00E-05	53.6
246635-1	emb|LK916281.1|	100	40	0	0	1	40	310	349	7.00E-11	73.4
246638-1	gb|CP009396.1|	94	47	3	0	1	47	969770	969816	2.00E-10	71.6
246639-1	gb|CP009392.1|	89	45	5	1	1	43	211940	211896	5.00E-06	57.2
246641-1	emb|LK931616.1|	98	53	1	0	1	53	75895	75947	3.00E-16	91.5
246652-1	gb|CP009571.1|	98	61	1	0	1	61	2286	2346	1.00E-20	105
246658-1	gb|CP009396.1|	96	53	2	0	1	53	969770	969822	3.00E-15	87.8
246660-1	dbj|AP009384.1|	96	48	2	0	1	48	1358414	1358461	2.00E-12	78.8
246662-1	pdb|4UY8|A	100	50	0	0	1	50	599	648	3.00E-16	91.5
246663-1	gb|CP009401.1|	100	25	0	0	1	25	91210	91186	0.01	46.4
246668-1	gb|CP003811.1|	96	50	2	1	1	48	5358191	5358240	2.00E-12	78.8
246671-1	ref|XM_009314428.1|	94	47	3	0	1	47	226	180	2.00E-10	71.6
246673-1	gb|JX219396.1|	100	29	0	0	1	29	3437	3465	7.00E-05	53.6
246679-1	gb|CP003811.1|	100	72	0	0	1	72	1921976	1922047	3.00E-28	131
246683-1	gb|KC146693.1|	100	42	0	0	1	42	49	90	6.00E-12	77
246689-1	gb|CP009392.1|	89	46	5	1	3	46	211941	211896	2.00E-06	59
246691-1	emb|LK916281.1|	98	55	1	0	1	55	444	498	2.00E-17	95.1
246697-1	emb|FR799598.2|	93	40	3	0	1	40	156895	156934	2.00E-06	59
246698-1	gb|CP009396.1|	88	57	7	0	1	57	971876	971932	2.00E-10	71.6
246699-1	emb|LL136838.1|	100	34	0	0	1	34	6	39	1.00E-07	62.6
246702-1	gb|CP006704.1|	100	54	0	0	1	54	544965	545018	2.00E-18	98.7
246706-1	dbj|AP014649.1|	89	61	7	0	1	61	164295	164235	2.00E-12	78.8
246710-1	gb|CP003811.1|	94	51	3	0	1	51	4652655	4652705	2.00E-12	78.8
246712-1	gb|CP000463.1|	92	52	4	0	10	61	349946	349997	6.00E-12	77
246719-1	gb|KP072751.1|	100	32	0	0	1	32	915	946	2.00E-06	59
246720-1	emb|LK916281.1|	90	39	4	0	1	39	190	228	7.00E-05	53.6
246722-1	emb|FR798990.1|	98	60	1	0	1	60	199372	199313	4.00E-20	104
246723-1	ref|XM_003723115.1|	100	24	0	0	1	24	1399	1422	0.035	44.6
246724-1	pdb|4UY8|A	100	54	0	0	1	54	2296	2349	2.00E-18	98.7
246725-1	emb|LN570270.1|	100	20	0	0	1	20	325	344	5.1	37.4
246726-1	emb|HG966617.1|	98	90	2	0	1	90	2635168	2635079	3.00E-35	154
246728-1	gb|AC162907.5|	87	31	4	0	2	32	98309	98279	1.5	39.2
246729-1	pdb|4UY8|A	100	20	0	0	1	20	142	161	5.1	37.4
246733-1	ref|NR_076290.1|	98	53	1	0	1	53	598	650	3.00E-16	91.5
246736-1	emb|X02258.1|	91	32	3	0	2	33	65	96	0.035	44.6
246738-1	gb|FJ192978.1|	100	81	0	0	1	81	1395	1475	4.00E-33	147
246741-1	emb|FO905468.1|	100	27	0	0	1	27	1034	1008	8.00E-04	50
246751-1	ref|XM_001772255.1|	96	26	1	0	5	30	1500	1525	0.12	42.8
246755-1	gb|CP009378.1|	94	33	2	0	3	35	393704	393736	2.00E-04	51.8
246760-1	gb|CP009678.1|	100	21	0	0	1	21	203139	203159	1.5	39.2
246765-1	gb|CP009378.1|	92	25	2	0	1	25	393351	393375	5.1	37.4
240758-1	gb|JX521475.1|	97	39	1	0	1	39	1337	1375	8.00E-09	66.2
240762-1	gb|CP005960.1|	97	63	2	0	1	63	1649747	1649685	9.00E-21	105
240763-1	gb|CP005960.1|	98	66	1	0	1	66	1649750	1649685	2.00E-23	114
240764-1	gb|CP003811.1|	98	40	1	0	1	40	1922611	1922650	2.00E-09	68
240766-1	gb|CP008732.2|	95	42	2	0	1	42	2024340	2024381	2.00E-09	68
240767-1	gb|KF841282.1|	100	31	0	0	1	31	980	1010	4.00E-06	57.2
240775-1	gb|KM272989.1|	98	56	1	0	1	56	914	969	5.00E-18	96.9
240778-1	gb|CP009374.1|	92	66	5	0	1	66	365126	365061	5.00E-18	96.9
240781-1	gb|FJ882361.1|	100	58	0	0	1	58	214	271	9.00E-21	105
240782-1	ref|NR_122018.1|	93	83	6	0	1	83	879	961	3.00E-26	123
240785-1	gb|CP009404.1|	97	32	1	0	3	34	2398356	2398387	5.00E-05	53.6
240786-1	gb|KM241825.1|	100	79	0	0	1	79	520	598	3.00E-32	143
240790-1	ref|NR_075844.1|	96	49	2	0	1	49	33	81	3.00E-13	80.6
240799-1	gb|CP009392.1|	92	38	3	0	1	38	212200	212237	1.00E-05	55.4
240801-1	emb|LN590679.1|	96	23	1	0	2	24	2831834	2831812	3.7	37.4
240802-1	gb|JF154613.1|	100	70	0	0	1	70	1236	1305	3.00E-27	127
240803-1	gb|KJ176735.1|	100	20	0	0	1	20	1319	1338	3.7	37.4
240804-1	gb|CP003811.1|	87	54	7	0	1	54	1923505	1923558	8.00E-09	66.2
240806-1	ref|NR_076637.1|	93	60	4	0	1	60	889	948	2.00E-16	91.5
240807-1	ref|NR_076630.1|	100	64	0	0	1	64	141	204	5.00E-24	116
240810-1	gb|CP007797.1|	96	57	2	0	1	57	401356	401300	2.00E-17	95.1
240812-1	gb|GQ132723.1|	100	51	0	0	1	51	749	799	6.00E-17	93.3
240816-1	ref|NR_122018.1|	97	31	1	0	1	31	2683	2713	2.00E-04	51.8
240817-1	gb|CP009396.1|	92	26	2	0	1	26	966118	966143	1.1	39.2
240821-1	gb|EU289416.1|	100	84	0	0	9	92	1	84	7.00E-35	152
240822-1	gb|JQ999735.1|	100	73	0	0	1	73	126	198	6.00E-29	132
240823-1	ref|NR_076623.1|	95	83	4	0	2	84	894	976	6.00E-29	132
240825-1	gb|KM221353.1|	100	44	0	0	1	44	393	436	3.00E-13	80.6
240831-1	gb|KM390021.1|	100	20	0	0	1	20	104958	104977	3.7	37.4
240833-1	emb|LK916281.1|	98	58	1	0	1	58	266	323	4.00E-19	100
240840-1	ref|NR_076831.1|	98	59	1	0	1	59	2786	2844	1.00E-19	102
240842-1	gb|JX989029.1|	100	63	0	0	1	63	626	688	2.00E-23	114
240845-1	ref|NR_122009.1|	91	56	5	0	1	56	2708	2763	1.00E-12	78.8
240855-1	emb|FR837800.1|	91	45	4	0	1	45	2109	2153	3.00E-08	64.4
240857-1	gb|CP009381.1|	98	46	1	0	1	46	17664	17709	1.00E-12	78.8
240859-1	gb|GU925104.1|	100	74	0	0	1	74	47	120	2.00E-29	134
240862-1	gb|CP006704.1|	98	61	1	0	1	61	544976	545036	9.00E-21	105
240866-1	gb|KJ704251.1|	97	39	1	0	17	55	116	154	8.00E-09	66.2
240868-1	gb|CP006704.1|	100	51	0	0	1	51	544744	544794	6.00E-17	93.3
240869-1	emb|LK946575.1|	92	26	2	0	7	32	42754	42779	1.1	39.2
240870-1	gb|KM210230.1|	100	27	0	0	1	27	1451	1477	6.00E-04	50
240871-1	ref|NR_076831.1|	96	49	2	0	1	49	2807	2855	3.00E-13	80.6
240874-1	emb|HG315108.1|	97	73	2	0	1	73	4052	4124	3.00E-26	123
240878-1	gb|CP008732.2|	95	44	2	0	1	44	2024379	2024422	2.00E-10	71.6
240880-1	emb|LN568229.1|	100	45	0	0	1	45	1055	1099	1.00E-13	82.4
240888-1	gb|CP009396.1|	96	45	2	0	1	45	968796	968840	5.00E-11	73.4
240889-1	gb|KM268999.1|	100	58	0	0	1	58	377	434	9.00E-21	105
240893-1	ref|NR_076831.1|	98	49	1	0	1	49	283	331	3.00E-14	84.2
240897-1	gb|CP008732.2|	95	44	2	0	1	44	2022413	2022456	2.00E-10	71.6
240899-1	gb|KJ600476.1|	100	39	0	0	1	39	429	467	2.00E-10	71.6
240903-1	emb|HE981550.1|	100	47	0	0	1	47	300	346	8.00E-15	86
240910-1	emb|LM524650.1|	97	33	1	0	1	33	483	515	1.00E-05	55.4
240918-1	gb|KC308119.1|	96	55	2	0	1	55	19	73	2.00E-16	91.5
240919-1	ref|XM_008514120.1|	100	23	0	0	2	24	1920	1898	0.088	42.8
240922-1	gb|CP003811.1|	100	40	0	0	18	57	2960358	2960319	5.00E-11	73.4
240924-1	gb|CP001002.1|	98	58	1	0	6	63	151422	151479	4.00E-19	100
240927-1	gb|KM269198.1|	97	29	1	0	1	29	1373	1401	0.002	48.2
240928-1	gb|CP009392.1|	87	45	6	1	2	44	211940	211896	2.00E-04	51.8
240932-1	gb|AY987659.1|	93	44	3	0	3	46	461	504	8.00E-09	66.2
240934-1	gb|JX673104.1|	100	52	0	0	1	52	556	607	2.00E-17	95.1
240935-1	emb|HG975450.1|	100	22	0	0	1	22	46370931	46370910	0.31	41
240943-1	dbj|AP014655.1|	96	76	3	0	1	76	3441601	3441526	4.00E-25	123
240948-1	emb|LM013384.1|	98	46	1	0	1	46	349	304	1.00E-11	78.8
240952-1	gb|JX030149.1|	96	47	2	0	1	47	641	687	5.00E-11	77
240955-1	emb|LL136838.1|	96	26	1	0	2	27	91	116	1.1	42.8
240957-1	dbj|AP014646.1|	98	93	2	0	1	93	706020	706112	6.00E-36	159
240958-1	gb|JX219396.1|	98	49	1	0	1	49	3472	3520	4.00E-13	84.2
240960-1	gb|KM251861.1|	100	27	0	0	1	27	1070	1096	0.007	50
240961-1	gb|CP007569.1|	98	48	1	0	3	50	3347363	3347316	1.00E-12	82.4
240963-1	ref|NR_076831.1|	98	45	1	0	1	45	2800	2844	5.00E-11	77
240967-1	gb|KJ613290.1|	95	55	3	0	3	57	90	144	1.00E-13	86
240970-1	emb|LM523569.1|	98	43	1	0	1	43	757	715	6.00E-10	73.4
240975-1	emb|FR799002.1|	96	27	1	0	1	27	382431	382457	0.31	44.6
240976-1	dbj|AB482361.1|	100	88	0	0	1	88	398	485	6.00E-36	159
240983-1	gb|KM658583.1|	100	41	0	0	1	41	925	965	2.00E-10	75.2
240986-1	gb|CP009571.1|	100	22	0	0	1	22	4371	4392	3.7	41
240989-1	gb|KC662094.1|	98	46	1	0	1	46	116	161	1.00E-11	78.8
240990-1	gb|JX882241.1|	100	33	0	0	1	33	766	798	4.00E-06	60.8
240994-1	gb|KF066803.1|	100	45	0	0	1	45	926	970	1.00E-12	82.4
240998-1	gb|KM269011.1|	100	44	0	0	1	44	775	818	4.00E-12	80.6
240999-1	gb|KJ806250.1|	100	53	0	0	1	53	907	959	6.00E-17	96.9
241002-1	gb|CP002344.1|	93	27	2	0	1	27	1243304	1243330	3.7	41
241010-1	emb|LM523740.1|	100	34	0	0	1	34	682	649	1.00E-06	62.6
241012-1	emb|FQ692376.1|	91	43	4	0	1	43	204	246	4.00E-06	60.8
241014-1	gb|CP005960.1|	100	52	0	0	1	52	1649747	1649696	2.00E-16	95.1
241016-1	gb|KF933590.1|	100	31	0	0	1	31	1000	1030	5.00E-05	57.2
241020-1	gb|CP007797.1|	97	63	2	0	18	80	401369	401307	1.00E-19	105
241024-1	gb|CP009374.1|	96	28	1	0	1	28	448470	448497	0.088	46.4
241025-1	gb|CP003811.1|	97	31	1	0	1	31	1924974	1925004	0.002	51.8
241026-1	gb|CP003811.1|	100	78	0	0	1	78	1921087	1921164	1.00E-30	141
241038-1	dbj|AP014646.1|	97	65	2	0	1	65	6367964	6367900	9.00E-21	109
241042-1	gb|CP006985.1|	100	27	0	0	1	27	2756970	2756996	0.007	50
241043-1	gb|FJ752180.1|	100	40	0	0	1	40	215	254	6.00E-10	73.4
241046-1	gb|CP008786.1|	100	49	0	0	1	49	103539	103587	8.00E-15	89.7
241051-1	emb|FR799602.2|	94	80	5	0	1	80	313059	313138	1.00E-24	122
241053-1	gb|CP003811.1|	99	68	1	0	1	68	1922602	1922669	2.00E-23	118
241055-1	gb|CP009392.1|	93	41	3	0	1	41	211643	211603	4.00E-06	60.8
241057-1	ref|NR_076831.1|	98	60	1	0	1	60	2789	2848	4.00E-19	104
241059-1	gb|KM241825.1|	98	45	1	0	1	45	493	537	5.00E-11	77
241061-1	gb|CP009533.1|	100	93	0	0	2	94	1719	1811	1.00E-38	168
241063-1	emb|LL005957.1|	96	25	1	0	1	25	4068	4092	3.7	41
241064-1	gb|JX672423.1|	100	49	0	0	18	66	244	292	8.00E-15	89.7
241066-1	gb|CP009396.1|	98	47	1	0	1	47	969771	969817	4.00E-12	80.6
241071-1	gb|HQ754881.1|	98	49	1	0	1	49	179	227	4.00E-13	84.2
241074-1	emb|LK916281.1|	98	49	1	0	1	49	443	491	4.00E-13	84.2
241076-1	dbj|AP014631.1|	93	27	2	0	1	27	551187	551213	3.7	41
241077-1	gb|KM220012.1|	100	53	0	0	1	53	530	582	6.00E-17	96.9
241078-1	gb|CP009301.1|	100	26	0	0	1	26	1403639	1403614	0.025	48.2
241080-1	tpe|LK011697.1|	97	63	2	0	1	63	1	63	1.00E-19	105
241082-1	emb|LK022086.1|	100	29	0	0	1	29	5	33	6.00E-04	53.6
241085-1	gb|KM269011.1|	100	23	0	0	1	23	429	451	1.1	42.8
241087-1	gb|CP009756.1|	97	30	1	0	1	30	275646	275675	0.007	50
241091-1	gb|CP009390.1|	98	49	1	0	1	49	281511	281559	4.00E-13	84.2
241093-1	gb|CP009571.1|	100	27	0	0	1	27	3472	3498	0.007	50
241095-1	gb|CP003811.1|	98	43	1	0	1	43	1922006	1922048	6.00E-10	73.4
241100-1	emb|LL878239.1|	100	23	0	0	1	23	44793	44771	1.1	42.8
241101-1	gb|CP007669.1|	100	50	0	0	1	50	5131	5082	2.00E-15	91.5
241107-1	ref|XM_003865120.1|	98	43	1	0	1	43	638	680	6.00E-10	73.4
241108-1	gb|APGK01008003.1|	100	54	0	0	1	54	1994	2047	2.00E-17	98.7
241120-1	gb|JX219396.1|	98	58	1	0	1	58	2203	2260	5.00E-18	100
241121-1	gb|CP009396.1|	93	60	4	0	1	60	969555	969614	2.00E-15	91.5
241122-1	gb|HM312229.1|	98	59	1	0	1	59	17	75	1.00E-18	102
241126-1	ref|NR_076673.1|	94	64	4	1	1	64	2384	2445	2.00E-16	95.1
241129-1	ref|NR_122009.1|	94	63	4	0	4	66	2711	2773	6.00E-17	96.9
241130-1	gb|KJ802954.1|	100	47	0	0	1	47	7702	7748	1.00E-13	86
241133-1	ref|XM_001566953.2|	100	20	0	0	1	20	3886	3905	1.4	37.4
241134-1	dbj|AP014646.1|	100	51	0	0	1	51	2201280	2201330	2.00E-17	93.3
241135-1	gb|KM184667.1|	99	75	1	0	1	75	208	282	8.00E-29	131
241136-1	emb|LM523712.1|	100	46	0	0	1	46	3394	3349	1.00E-14	84.2
241137-1	gb|KM263183.1|	100	46	0	0	1	46	20	65	1.00E-14	84.2
241143-1	gb|CP003811.1|	98	80	2	0	1	80	1921968	1922047	2.00E-30	136
241145-1	dbj|AP014649.1|	98	54	1	0	1	54	22800	22853	2.00E-17	93.3
241149-1	gb|CP006852.1|	99	88	1	0	1	88	3255526	3255613	7.00E-36	154
241155-1	dbj|AP004648.3|	100	19	0	0	2	20	63107	63125	4.9	35.6
241170-1	gb|CP003811.1|	88	102	12	1	1	102	1922164	1922264	1.00E-27	127
241176-1	gb|FJ433113.1|	100	75	0	0	1	75	375	449	2.00E-30	136
241178-1	gb|GU538668.1|	86	50	7	0	1	50	213	262	4.00E-07	59
241180-1	emb|LK960363.1|	100	20	0	0	3	22	182	163	1.4	37.4
241181-1	gb|GU220115.1|	96	27	1	0	1	27	705	731	0.009	44.6
241182-1	dbj|AB491965.1|	98	56	1	0	1	56	2241	2296	2.00E-18	96.9
241183-1	gb|CP009571.1|	96	53	2	0	1	53	3732	3784	9.00E-16	87.8
241187-1	gb|AY623621.1|	94	33	2	0	1	33	202	234	6.00E-05	51.8
241188-1	emb|LK025349.1|	100	48	0	0	1	48	90	137	9.00E-16	87.8
241190-1	dbj|AP014649.1|	98	58	1	0	1	58	23726	23783	1.00E-19	100
241192-1	dbj|LC009416.1|	100	29	0	0	1	29	106	134	2.00E-05	53.6
241193-1	gb|DQ008652.2|	91	44	4	0	1	44	1895	1938	4.00E-08	62.6
241194-1	gb|JX797838.1|	95	39	2	0	1	39	90	128	4.00E-08	62.6
241196-1	gb|JQ911632.1|	94	51	3	0	2	52	5058	5108	5.00E-13	78.8
241198-1	gb|JQ999368.1|	99	71	1	0	1	71	306	376	1.00E-26	123
241199-1	gb|EU889158.1|	100	52	0	0	1	52	280	331	6.00E-18	95.1
241203-1	gb|CP003811.1|	92	71	6	0	1	71	1923117	1923187	4.00E-20	102
241206-1	gb|CP003811.1|	98	48	1	0	1	48	1923650	1923697	4.00E-14	82.4
241209-1	ref|NR_076637.1|	100	47	0	0	3	49	257	303	3.00E-15	86
241212-1	gb|CP009238.1|	100	39	0	0	1	39	202042	202080	7.00E-11	71.6
241214-1	emb|LK391708.1|	94	31	2	1	1	30	242417	242387	0.009	44.6
241216-1	emb|LM523740.1|	100	29	0	0	1	29	1090	1062	2.00E-05	53.6
241220-1	gb|CP009374.1|	98	46	1	0	1	46	365187	365142	5.00E-13	78.8
241236-1	gb|CP008732.2|	100	26	0	0	1	26	2023740	2023765	8.00E-04	48.2
241237-1	gb|CP009389.1|	100	35	0	0	1	35	1842563	1842597	1.00E-08	64.4
241240-1	gb|KF841305.1|	100	91	0	0	1	91	759	849	4.00E-39	165
241241-1	gb|CP009398.1|	96	25	1	0	1	25	783034	783058	0.12	41
241243-1	emb|LK916281.1|	98	41	1	0	1	41	416	456	2.00E-10	69.8
241246-1	gb|KJ670576.1|	100	54	0	0	1	54	435	488	5.00E-19	98.7
241248-1	dbj|AP014630.1|	100	21	0	0	1	21	4142915	4142895	0.4	39.2
241249-1	gb|KM207343.1|	100	35	0	0	1	35	27	61	1.00E-08	64.4
241253-1	gb|CP009617.1|	100	30	0	0	1	30	29273	29302	5.00E-06	55.4
241256-1	emb|LL768879.1|	92	25	2	0	1	25	104	128	1.4	37.4
241258-1	gb|KM851736.1|	97	38	1	0	1	38	418	455	1.00E-08	64.4
241259-1	gb|KC577735.1|	91	46	4	0	1	46	455	500	3.00E-09	66.2
241260-1	gb|CP009756.1|	95	22	1	0	1	22	274132	274153	4.9	35.6
241264-1	gb|CP005960.1|	99	68	1	0	1	68	1649752	1649685	5.00E-25	118
241265-1	ref|NR_076277.1|	87	60	8	0	1	60	1658	1717	2.00E-11	73.4
241266-1	gb|KF841289.1|	100	24	0	0	1	24	1403	1426	0.009	44.6
241267-1	gb|CP009389.1|	92	50	4	0	1	50	1493049	1493098	2.00E-11	73.4
241269-1	emb|LN563610.1|	100	26	0	0	1	26	890	915	8.00E-04	48.2
241282-1	gb|KC188610.1|	99	114	1	0	1	114	329	442	6.00E-50	201
241288-1	emb|FR799614.1|	96	79	3	0	1	79	1016388	1016310	3.00E-28	129
241292-1	gb|GU472916.1|	100	61	0	0	1	61	657	717	8.00E-23	111
241294-1	gb|CP009404.1|	90	29	3	0	2	30	2401481	2401453	0.4	39.2
241296-1	gb|CP008732.2|	98	46	1	0	1	46	2024164	2024209	5.00E-13	78.8
241297-1	dbj|AP014649.1|	97	30	1	0	1	30	23502	23531	2.00E-04	50
241298-1	gb|KF070280.1|	100	46	0	0	1	46	1061	1106	1.00E-14	84.2
241299-1	gb|CP000301.1|	100	25	0	0	1	25	1461432	1461456	0.003	46.4
241300-1	gb|KF841272.1|	98	47	1	0	1	47	1415	1461	1.00E-13	80.6
241306-1	gb|EU107313.1|	91	46	4	0	1	46	743	788	3.00E-09	66.2
241310-1	gb|CP003761.1|	90	68	7	0	1	68	544826	544893	7.00E-17	91.5
241313-1	gb|KC803050.1|	100	21	0	0	1	21	321	341	0.4	39.2
241315-1	gb|KF063221.1|	100	24	0	0	1	24	139	162	0.009	44.6
241318-1	ref|NR_076831.1|	100	70	0	0	1	70	840	909	1.00E-27	127
241319-1	ref|NR_076630.1|	98	47	1	0	1	47	2089	2135	1.00E-13	80.6
241321-1	ref|XM_001561537.2|	98	58	1	0	2	59	4342	4399	1.00E-19	100
241322-1	emb|LM028014.1|	87	31	4	1	2	32	504	531	1.4	37.4
241323-1	gb|KF974313.1|	100	70	0	0	1	70	34	103	1.00E-27	127
241324-1	emb|LK925167.1|	100	26	0	0	2	27	174	199	8.00E-04	48.2
241326-1	dbj|AB491965.1|	100	54	0	0	1	54	2205	2258	5.00E-19	98.7
241328-1	gb|KM157655.1|	98	41	1	0	1	41	372	412	2.00E-10	69.8
241329-1	gb|JF189409.1|	100	41	0	0	2	42	902	942	6.00E-12	75.2
241332-1	gb|KJ802954.1|	98	49	1	0	1	49	7728	7776	6.00E-14	84.2
241333-1	dbj|AP014655.1|	99	77	1	0	1	77	3226704	3226780	4.00E-29	134
241338-1	gb|CP009396.1|	96	25	1	0	1	25	966018	966042	0.65	41
241340-1	ref|NR_076831.1|	95	42	2	0	1	42	2807	2848	5.00E-09	68
241343-1	gb|U60338.1|XFU60338	97	62	2	0	1	62	721	782	2.00E-20	105
241344-1	gb|KF712467.1|	100	66	0	0	1	66	2550	2615	8.00E-25	120
241350-1	pdb|1VXX|2	99	73	1	0	1	73	1974	2046	6.00E-27	127
241353-1	gb|CP009396.1|	92	26	2	0	1	26	966118	966143	2.3	39.2
241356-1	gb|CP003811.1|	95	41	2	0	1	41	2960359	2960319	2.00E-08	66.2
241359-1	gb|CP006704.1|	95	79	4	1	1	77	546085	546163	2.00E-25	122
241363-1	gb|AY520586.1|	92	66	5	0	1	66	209	274	1.00E-17	96.9
241365-1	ref|NR_076127.1|	100	46	0	0	1	46	2892	2937	6.00E-14	84.2
241366-1	gb|CP003811.1|	100	54	0	0	1	54	1686316	1686263	3.00E-18	98.7
241367-1	gb|KF933604.1|	98	65	1	0	1	65	111	175	1.00E-22	113
241369-1	gb|JX671608.1|	100	55	0	0	1	55	515	569	8.00E-19	100
241371-1	gb|CP009448.1|	100	37	0	0	1	37	839260	839296	5.00E-09	68
241373-1	gb|CP006829.1|	100	38	0	0	6	43	317436	317473	1.00E-09	69.8
241374-1	emb|AM942884.1|	96	50	2	0	1	50	89	138	2.00E-13	82.4
241375-1	gb|CP002102.1|	100	23	0	0	1	23	1893928	1893950	0.19	42.8
241376-1	gb|KM251252.1|	99	82	1	0	1	82	265	346	7.00E-32	143
241381-1	gb|CP003811.1|	100	79	0	0	1	79	1924176	1924254	7.00E-32	143
241383-1	dbj|AP014649.1|	94	67	4	0	1	67	3349860	3349794	7.00E-20	104
241387-1	ref|NR_076630.1|	100	68	0	0	1	68	503	570	7.00E-26	123
241391-1	gb|KM263163.1|	99	83	1	0	1	83	1135	1217	2.00E-32	145
241392-1	gb|CP003178.1|	93	57	4	1	1	57	7168070	7168125	2.00E-13	82.4
241395-1	dbj|AP014633.1|	97	60	2	0	1	60	3600848	3600907	8.00E-19	100
241396-1	gb|CP003811.1|	94	65	4	0	1	65	1923979	1924043	8.00E-19	100
241397-1	gb|KC873911.1|	100	46	0	0	1	46	237	282	6.00E-14	84.2
241398-1	ref|NR_076905.1|	95	62	3	0	6	67	610	671	3.00E-18	98.7
241402-1	emb|LM013384.1|	100	24	0	0	1	24	339	316	0.053	44.6
241403-1	dbj|AB656889.1|	100	70	0	0	3	72	621	690	6.00E-27	127
241404-1	gb|CP007638.1|	98	90	2	0	1	90	4539893	4539804	4.00E-35	154
241410-1	gb|CP009392.1|	91	44	4	1	3	44	211941	211898	2.00E-06	59
241411-1	gb|CP009396.1|	86	65	9	0	1	65	970415	970479	9.00E-12	77
241417-1	gb|AC160106.2|	96	27	1	0	2	28	80010	80036	0.053	44.6
241422-1	gb|CP009404.1|	100	25	0	0	1	25	1499649	1499673	0.015	46.4
241423-1	gb|CP009389.1|	98	48	1	0	1	48	423372	423419	2.00E-13	82.4
241425-1	ref|XM_001563631.2|	100	22	0	0	1	22	3142	3121	0.65	41
241426-1	gb|KF841228.1|	92	36	3	0	1	36	435	470	4.00E-04	51.8
241427-1	gb|KM243924.1|	100	46	0	0	1	46	19	64	6.00E-14	84.2
241433-1	gb|CP009402.1|	96	51	2	0	1	51	355983	356033	6.00E-14	84.2
241434-1	gb|CP007547.1|	94	53	3	0	2	54	219436	219488	2.00E-13	82.4
241439-1	gb|KJ867411.1|	98	40	1	0	17	56	32252	32291	5.00E-09	68
241446-1	dbj|AP014649.1|	98	57	1	0	1	57	23598	23654	3.00E-18	98.7
241447-1	gb|CP009396.1|	95	42	2	0	1	42	971784	971825	5.00E-09	68
241449-1	gb|CP006026.1|	96	50	2	0	3	52	404414	404365	2.00E-13	82.4
241450-1	gb|U01012.1|U01012	100	30	0	0	5	34	588	617	3.00E-05	55.4
241453-1	gb|GU396229.1|	98	50	1	0	1	50	783	832	2.00E-14	86
241454-1	dbj|AP014649.1|	97	38	1	0	1	38	25599	25636	6.00E-08	64.4
241460-1	emb|FN554970.1|	97	34	1	0	1	34	2097457	2097424	8.00E-06	57.2
241463-1	emb|FR799002.1|	100	50	0	0	1	50	620279	620328	4.00E-16	91.5
241466-1	gb|CP002102.1|	93	40	3	1	3	42	59149	59187	3.00E-05	55.4
241467-1	ref|NR_076819.1|	100	58	0	0	2	59	2457	2514	2.00E-20	105
241470-1	dbj|AP014649.1|	97	35	1	0	1	35	25615	25649	2.00E-06	59
241471-1	emb|LN566199.1|	100	25	0	0	1	25	1281	1305	0.015	46.4
241473-1	gb|JN082559.1|	100	49	0	0	1	49	111	159	1.00E-15	89.7
241476-1	gb|CP009396.1|	94	47	3	0	1	47	969770	969816	4.00E-10	71.6
241477-1	ref|NR_076997.1|	100	68	0	0	1	68	272	339	7.00E-26	123
241478-1	gb|CP009393.1|	94	35	2	0	1	35	672724	672690	3.00E-05	55.4
241482-1	emb|X65487.1|	100	36	0	0	1	36	465	500	2.00E-08	66.2
241483-1	gb|KM157655.1|	95	44	2	0	1	44	369	412	4.00E-10	71.6
241485-1	gb|CP009400.1|	98	42	1	1	18	58	184807	184766	5.00E-09	68
241486-1	gb|KF933539.1|	100	23	0	0	1	23	690	712	0.19	42.8
241490-1	gb|CP009571.1|	100	47	0	0	1	47	1396	1442	2.00E-14	86
241491-1	gb|KM232496.1|	98	59	1	0	1	59	1072	1130	2.00E-19	102
241492-1	gb|CP009460.1|	94	35	2	1	1	34	3105876	3105910	4.00E-04	51.8
241497-1	gb|CP009394.1|	93	54	4	0	1	54	828	775	7.00E-13	80.6
241500-1	gb|KJ782831.1|	100	20	0	0	1	20	1428	1447	7.9	37.4
241503-1	gb|CP009533.1|	100	50	0	0	1	50	40908	40957	4.00E-16	91.5
241504-1	gb|CP006704.1|	100	22	0	0	1	22	545745	545766	0.65	41
241509-1	gb|CP009571.1|	100	39	0	0	1	39	3123	3161	4.00E-10	71.6
241510-1	gb|JQ999836.1|	100	24	0	0	1	24	97	120	0.053	44.6
241513-1	gb|CP003911.1|	98	48	1	0	1	48	5194404	5194357	2.00E-13	82.4
241514-1	gb|JN573359.1|	100	27	0	0	1	27	1232	1258	0.001	50
241516-1	gb|CP009398.1|	98	43	1	0	1	43	783166	783208	1.00E-10	73.4
241517-1	dbj|AP014655.1|	97	76	2	0	1	76	3450884	3450959	2.00E-27	129
241520-1	gb|CP009396.1|	95	42	2	0	1	42	969014	968973	5.00E-09	68
241524-1	gb|KM263617.1|	100	28	0	0	1	28	1262	1289	4.00E-04	51.8
241535-1	gb|KM234122.1|	100	22	0	0	1	22	307	328	3.9	41
241536-1	gb|JX219387.1|	95	43	2	0	1	43	2133	2175	8.00E-09	69.8
241539-1	ref|NR_076933.1|	100	29	0	0	1	29	2420	2448	6.00E-04	53.6
241542-1	gb|CP007669.1|	98	41	1	0	1	41	5966	5926	8.00E-09	69.8
241545-1	gb|CP009392.1|	98	59	1	0	1	59	37861	37919	1.00E-18	102
241549-1	gb|CP009617.1|	100	47	0	0	1	47	25901	25947	1.00E-13	86
241560-1	gb|CP009396.1|	93	27	2	0	1	27	970694	970720	3.9	41
241562-1	gb|CP009396.1|	94	67	4	0	1	67	968532	968598	4.00E-19	104
241567-1	emb|LK025349.1|	96	51	2	0	1	51	87	137	4.00E-13	84.2
241569-1	ref|XM_001562155.2|	98	57	1	0	1	57	1868	1812	2.00E-17	98.7
241570-1	ref|XM_002772444.1|	82	62	11	0	5	66	3103	3042	1.00E-06	62.6
241571-1	gb|GU926551.1|	100	31	0	0	1	31	482	512	5.00E-05	57.2
241573-1	gb|KJ802954.1|	100	32	0	0	1	32	8054	8085	1.00E-05	59
241584-1	gb|KF156950.1|	91	58	5	0	1	58	577	634	1.00E-12	82.4
241594-1	ref|NR_076630.1|	96	57	2	0	3	59	2146	2202	2.00E-16	95.1
241600-1	dbj|AB126651.1|	100	49	0	0	1	49	1344	1392	9.00E-15	89.7
241601-1	gb|CP009396.1|	85	46	7	0	1	46	971954	971999	0.002	51.8
241605-1	gb|GU926873.1|	92	85	7	0	1	85	149	233	1.00E-24	122
241606-1	gb|CP009400.1|	93	29	2	0	1	29	444896	444868	0.32	44.6
241608-1	emb|LM523740.1|	100	22	0	0	1	22	1194	1173	3.9	41
241615-1	ref|NR_076017.1|	90	50	5	0	1	50	65	114	3.00E-08	68
241616-1	gb|CP003811.1|	98	59	1	0	1	59	1923875	1923933	1.00E-18	102
241625-1	gb|GU925811.1|	96	26	1	0	1	26	232	257	1.1	42.8
241626-1	dbj|LC002956.1|	100	32	0	0	1	32	638	669	1.00E-05	59
241629-1	gb|CP008732.2|	100	28	0	0	1	28	2024342	2024369	0.002	51.8
241630-1	dbj|AP014655.1|	98	49	1	0	1	49	1485440	1485488	4.00E-13	84.2
241631-1	gb|CP009290.1|	100	24	0	0	1	24	4392358	4392335	0.32	44.6
241632-1	dbj|AP014649.1|	94	32	2	0	1	32	1503126	1503157	0.007	50
241635-1	gb|GU925608.1|	100	53	0	0	1	53	287	339	6.00E-17	96.9
241640-1	emb|FR798990.1|	96	27	1	0	1	27	154740	154766	0.32	44.6
241641-1	gb|AF548142.1|	100	49	0	0	1	49	4067	4115	9.00E-15	89.7
241644-1	gb|KM197094.1|	100	26	0	0	1	26	558	583	0.026	48.2
241646-1	gb|KJ996147.1|	100	37	0	0	1	37	68	104	3.00E-08	68
241649-1	emb|HG975441.1|	100	33	0	0	2	34	35446566	35446598	4.00E-06	60.8
241652-1	gb|KM251252.1|	98	55	1	0	1	55	273	327	2.00E-16	95.1
241653-1	gb|CP006912.1|	91	44	4	0	1	44	573894	573851	1.00E-06	62.6
241659-1	gb|KF040404.1|	100	26	0	0	1	26	2944	2969	0.026	48.2
241665-1	gb|CP009396.1|	93	56	4	0	1	56	965875	965930	4.00E-13	84.2
241667-1	emb|LN567297.1|	100	45	0	0	1	45	1214	1258	1.00E-12	82.4
241672-1	dbj|AP014649.1|	96	25	1	0	2	26	3213899	3213875	3.9	41
241673-1	gb|KM387387.1|	98	49	1	0	1	49	45	93	4.00E-13	84.2
241674-1	dbj|AB986547.1|	99	80	1	0	1	80	507	586	5.00E-30	140
241675-1	gb|CP003811.1|	98	43	1	0	3	45	1923516	1923558	7.00E-10	73.4
241684-1	gb|CP001392.1|	97	35	1	0	1	35	2439961	2439927	1.00E-05	59
241686-1	emb|LN322511.1|	93	28	2	0	4	31	215	242	1.1	42.8
241687-1	gb|CP008732.2|	100	25	0	0	1	25	2023799	2023823	0.091	46.4
241689-1	emb|LM523740.1|	98	48	1	0	1	48	699	652	1.00E-12	82.4
241690-1	emb|LL331520.1|	98	51	1	0	1	51	1743	1693	3.00E-14	87.8
241692-1	gb|KJ410683.1|	97	37	1	0	1	37	65554	65518	1.00E-06	62.6
241693-1	ref|NR_076017.1|	96	49	2	0	1	49	59	107	4.00E-12	80.6
241695-1	gb|HM324069.1|	100	45	0	0	1	45	369	413	1.00E-12	82.4
241696-1	gb|CP009396.1|	98	53	1	0	1	53	969770	969822	2.00E-15	91.5
241697-1	gb|KF933538.1|	100	29	0	0	1	29	28	56	6.00E-04	53.6
241703-1	emb|FR799009.1|	100	71	0	0	1	71	755744	755814	1.00E-26	129
241707-1	emb|LM523569.1|	97	35	1	0	1	35	4753	4719	1.00E-05	59
241708-1	gb|KC746304.1|	98	62	1	0	1	62	43	104	3.00E-20	107
241709-1	ref|XM_001561538.2|	91	47	4	0	1	47	772	818	3.00E-08	68
241710-1	gb|KJ802954.1|	99	82	1	0	1	82	7698	7779	4.00E-31	143
241711-1	gb|CP009393.1|	97	30	1	0	3	32	672722	672693	0.007	50
241719-1	gb|CP009553.1|	98	51	1	0	1	51	1782298	1782248	3.00E-14	87.8
241720-1	gb|FJ805902.1|	100	30	0	0	1	30	3515	3544	2.00E-04	55.4
241726-1	gb|CP009378.1|	94	35	2	0	1	35	393702	393736	2.00E-04	55.4
241728-1	gb|CP007569.1|	98	66	1	0	1	66	3351039	3350974	2.00E-22	114
241734-1	gb|HM314748.1|	100	61	0	0	1	61	483	543	3.00E-21	111
241735-1	gb|CP003811.1|	100	57	0	0	1	57	1923846	1923902	4.00E-19	104
241736-1	emb|FR798994.1|	96	46	2	0	1	46	1625791	1625836	2.00E-10	75.2
241737-1	gb|KF441621.1|	97	76	2	0	1	76	1359	1434	1.00E-26	129
241741-1	gb|CP009392.1|	96	48	2	0	1	48	211943	211896	2.00E-11	78.8
241751-1	emb|HG966617.1|	100	35	0	0	1	35	2634075	2634041	3.00E-07	64.4
241752-1	gb|CP009396.1|	88	48	6	0	3	50	968482	968529	4.00E-06	60.8
241755-1	gb|CP009396.1|	97	29	1	0	2	30	965979	966007	0.026	48.2
241756-1	gb|CP009396.1|	96	25	1	0	2	26	970008	970032	3.8	41
241760-1	gb|CP008732.2|	100	24	0	0	1	24	2024440	2024417	0.31	44.6
241766-1	gb|CP007669.1|	97	35	1	0	1	35	6876	6842	1.00E-05	59
241774-1	dbj|AP014649.1|	100	40	0	0	1	40	504287	504326	6.00E-10	73.4
241775-1	gb|CP003546.1|	93	45	3	0	1	45	902611	902567	3.00E-08	68
241778-1	ref|NR_076893.1|	96	50	2	0	1	50	1503	1552	1.00E-12	82.4
241780-1	gb|AC189263.2|	86	42	6	1	10	50	4130	4171	0.089	46.4
241785-1	gb|CP003811.1|	100	53	0	0	1	53	3556225	3556277	6.00E-17	96.9
241787-1	gb|CP007669.1|	98	58	1	0	1	58	5070	5013	5.00E-18	100
241789-1	gb|KF424903.1|	100	34	0	0	1	34	574	607	1.00E-06	62.6
241790-1	gb|KF105256.1|	97	38	1	0	1	38	1300	1337	3.00E-07	64.4
241791-1	gb|CP009389.1|	88	42	5	1	1	40	462867	462826	0.002	51.8
241794-1	gb|KF068940.1|	100	59	0	0	1	59	212	270	3.00E-20	107
241795-1	gb|KJ693608.1|	100	36	0	0	2	37	914	949	1.00E-07	66.2
241798-1	emb|LN546321.1|	100	29	0	0	1	29	142	170	6.00E-04	53.6
241804-1	ref|NR_076637.1|	94	86	5	0	1	86	859	944	8.00E-28	132
241806-1	gb|CP003811.1|	94	51	3	0	1	51	1923968	1924018	2.00E-11	78.8
241808-1	ref|XM_001563664.2|	100	60	0	0	1	60	5337	5396	9.00E-21	109
241811-1	gb|CP009396.1|	91	47	4	0	6	52	971888	971934	3.00E-08	68
241813-1	emb|LK025349.1|	100	45	0	0	2	46	91	135	1.00E-12	82.4
241815-1	gb|KM248757.1|	100	32	0	0	1	32	75	106	1.00E-05	59
241820-1	dbj|AP014630.1|	96	28	1	0	1	28	23285	23312	0.089	46.4
241829-1	gb|KF933539.1|	100	28	0	0	1	28	1107	1134	0.002	51.8
241830-1	gb|CP009396.1|	93	45	3	0	1	45	971888	971932	3.00E-08	68
241831-1	emb|LK916281.1|	92	51	4	0	1	51	436	486	2.00E-10	75.2
241832-1	gb|CP008732.2|	100	51	0	0	1	51	2024381	2024431	7.00E-16	93.3
241833-1	emb|LN554882.1|	98	43	1	0	1	43	993111	993069	6.00E-10	73.4
241834-1	gb|KF036626.1|	88	51	6	0	1	51	1440	1490	1.00E-07	66.2
241835-1	gb|CP009533.1|	96	77	3	0	1	77	2243551	2243627	1.00E-25	125
241843-1	gb|CP008732.2|	98	49	1	0	1	49	2023848	2023896	4.00E-13	84.2
241844-1	gb|KF933604.1|	100	25	0	0	1	25	1031	1055	0.089	46.4
241847-1	gb|HM124399.1|	98	47	1	0	1	47	902	948	4.00E-12	80.6
241854-1	gb|KM488466.1|	100	47	0	0	3	49	65	111	1.00E-13	86
241862-1	gb|KM269011.1|	100	43	0	0	1	43	441	483	2.00E-11	78.8
241867-1	dbj|AB491965.1|	97	37	1	0	1	37	2272	2308	1.00E-06	62.6
241868-1	gb|KM221353.1|	98	64	1	0	1	64	425	488	3.00E-21	111
241873-1	gb|KM368244.1|	98	40	1	0	1	40	315	354	3.00E-08	68
241876-1	ref|XM_001568408.2|	100	46	0	0	1	46	308	353	4.00E-13	84.2
241885-1	gb|KJ410683.1|	98	46	1	0	1	46	65288	65243	2.00E-11	78.8
241893-1	gb|EU725656.1|	94	63	4	0	2	64	66	128	6.00E-17	96.9
241897-1	gb|CP003811.1|	96	53	2	0	1	53	1923506	1923558	3.00E-14	87.8
241903-1	gb|CP008732.2|	100	26	0	0	1	26	2024497	2024522	0.026	48.2
241905-1	gb|KF974286.1|	98	57	1	1	1	56	27	83	2.00E-16	95.1
241906-1	gb|CP009404.1|	100	22	0	0	1	22	1502517	1502538	3.8	41
241907-1	gb|JQ078228.1|	100	70	0	0	1	70	86	155	3.00E-26	127
241913-1	gb|CP009396.1|	96	51	2	0	1	51	968860	968910	4.00E-13	84.2
241914-1	gb|CP009396.1|	93	40	3	0	1	40	969040	969079	1.00E-05	59
241916-1	gb|CP009374.1|	98	57	1	0	1	57	365121	365065	2.00E-17	98.7
241917-1	gb|CP003811.1|	98	60	1	1	1	59	1923867	1923926	5.00E-18	100
241918-1	gb|HQ404635.1|	100	46	0	0	1	46	223	268	4.00E-13	84.2
241919-1	gb|KF040404.1|	96	45	2	0	1	45	3145	3189	6.00E-10	73.4
241922-1	gb|CP009378.1|	98	52	1	0	1	52	551301	551250	8.00E-15	89.7
241923-1	gb|KM851683.1|	93	30	2	0	1	30	106	135	0.089	46.4
241924-1	emb|LK917467.1|	100	30	0	0	1	30	37	8	2.00E-04	55.4
241927-1	gb|CP003811.1|	100	50	0	0	1	50	1923265	1923314	2.00E-15	91.5
241929-1	gb|CP009393.1|	94	31	2	0	1	31	672724	672694	0.026	48.2
241930-1	gb|CP009396.1|	95	60	3	0	1	60	969763	969822	2.00E-16	95.1
241936-1	emb|CR543861.1|	84	44	7	0	2	45	1258866	1258909	0.026	48.2
241938-1	gb|KJ802954.1|	100	28	0	0	1	28	7730	7757	0.002	51.8
241939-1	gb|CP009396.1|	95	37	2	0	1	37	968928	968964	1.00E-05	59
241940-1	gb|CP006704.1|	100	32	0	0	1	32	546133	546164	1.00E-05	59
241941-1	gb|AY987658.1|	100	36	0	0	1	36	415	450	1.00E-07	66.2
241942-1	gb|JN082589.1|	100	39	0	0	1	39	778	816	2.00E-09	71.6
241944-1	gb|HM141939.1|	100	32	0	0	1	32	397	428	1.00E-05	59
241949-1	emb|LM303264.1|	100	24	0	0	1	24	20	43	0.31	44.6
241951-1	gb|GU727802.1|	100	32	0	0	1	32	454	485	1.00E-05	59
241956-1	gb|KJ802954.1|	98	57	1	0	1	57	8014	8070	2.00E-17	98.7
241961-1	dbj|AP014649.1|	96	25	1	0	1	25	22816	22840	3.8	41
241962-1	gb|JX530024.1|	100	62	0	0	1	62	684	745	7.00E-22	113
241963-1	ref|NR_075844.1|	100	54	0	0	1	54	57	110	2.00E-17	98.7
241964-1	gb|KF785507.1|	100	45	0	0	1	45	683	727	1.00E-12	82.4
241969-1	gb|CP001392.1|	93	59	4	0	1	59	837880	837938	8.00E-15	89.7
241970-1	ref|NR_076630.1|	100	44	0	0	1	44	2183	2226	4.00E-12	80.6
241971-1	ref|NR_076508.1|	95	55	3	0	1	55	2733	2787	1.00E-13	86
241972-1	dbj|AP014649.1|	100	64	0	0	1	64	25601	25664	6.00E-23	116
241975-1	gb|CP009374.1|	98	54	1	0	1	54	448937	448990	7.00E-16	93.3
241978-1	emb|LM524650.1|	100	22	0	0	1	22	186	207	3.8	41
241979-1	ref|NR_077030.1|	89	63	7	2	1	56	601	663	4.00E-12	80.6
241989-1	gb|CP003811.1|	100	25	0	0	1	25	1922755	1922779	0.09	46.4
241992-1	gb|CP009392.1|	97	39	1	0	1	39	212726	212688	1.00E-07	66.2
241993-1	dbj|AP014649.1|	98	45	1	0	1	45	3131747	3131703	5.00E-11	77
241994-1	gb|CP007669.1|	100	30	0	0	1	30	5772	5743	2.00E-04	55.4
241998-1	gb|CP009396.1|	100	35	0	0	1	35	965955	965989	3.00E-07	64.4
242001-1	gb|KF040404.1|	98	51	1	0	1	51	3606	3656	3.00E-14	87.8
242004-1	gb|CP009393.1|	94	35	2	0	1	35	672724	672690	2.00E-04	55.4
242006-1	gb|KM251277.1|	100	27	0	0	1	27	559	585	0.007	50
242007-1	gb|CP009571.1|	95	77	4	0	1	77	875334	875258	1.00E-24	122
242010-1	dbj|AP014649.1|	100	30	0	0	1	30	23101	23130	2.00E-04	55.4
242013-1	dbj|AB986547.1|	100	57	0	0	1	57	491	547	4.00E-19	104
242022-1	dbj|AP014655.1|	100	26	0	0	1	26	1485434	1485459	0.026	48.2
242025-1	gb|KM243753.1|	100	53	0	0	1	53	199	251	6.00E-17	96.9
242027-1	gb|KM386667.1|	100	37	0	0	1	37	184	220	3.00E-08	68
242028-1	tpe|LK003969.1|	94	69	4	0	1	69	1	69	3.00E-20	107
242029-1	gb|GU924582.1|	100	35	0	0	1	35	239	273	3.00E-07	64.4
242033-1	gb|CP009378.1|	97	34	1	0	1	34	409407	409374	5.00E-05	57.2
242034-1	gb|CP001392.1|	100	27	0	0	1	27	309254	309280	0.007	50
242036-1	gb|AY988668.1|	100	25	0	0	1	25	158	182	0.09	46.4
242038-1	ref|NR_076630.1|	100	24	0	0	1	24	111	134	0.31	44.6
242040-1	emb|HG974234.1|	99	121	1	0	1	121	466007	466127	3.00E-52	214
242043-1	ref|NR_076559.1|	91	66	6	0	1	66	949	1014	7.00E-16	93.3
242046-1	gb|KM235024.1|	100	25	0	0	1	25	2	26	0.09	46.4
242050-1	gb|CP009392.1|	88	49	6	1	1	47	211944	211896	1.00E-05	59
242052-1	ref|XM_003723108.1|	100	60	0	0	1	60	2747	2688	9.00E-21	109
242056-1	ref|NR_076831.1|	98	40	1	0	2	41	2836	2875	3.00E-08	68
242059-1	gb|CP009376.1|	100	22	0	0	1	22	809	788	3.8	41
242061-1	emb|HE614873.1|	95	57	3	0	1	57	2058534	2058478	8.00E-15	89.7
242062-1	pdb|3E1B|B	98	45	1	0	1	45	1920	1964	2.00E-11	78.8
242064-1	gb|KF156950.1|	96	45	2	0	1	45	584	628	6.00E-10	73.4
242069-1	gb|CP008727.1|	98	40	1	0	1	40	818735	818774	3.00E-08	68
242070-1	gb|CP008902.1|	100	60	0	0	1	60	516492	516551	9.00E-21	109
242072-1	gb|CP009396.1|	88	48	6	0	1	48	969692	969739	4.00E-06	60.8
242073-1	gb|CP009374.1|	88	84	10	2	1	83	365272	365190	5.00E-18	100
242078-1	gb|KM221315.1|	98	60	1	0	1	60	1177	1236	4.00E-19	104
242079-1	emb|FR798989.1|	100	78	0	0	1	78	111746	111823	2.00E-30	141
242080-1	gb|CP008732.2|	100	42	0	0	1	42	2023827	2023868	5.00E-11	77
242081-1	gb|KM851739.1|	100	49	0	0	1	49	368	416	8.00E-15	89.7
242084-1	gb|CP003811.1|	98	57	1	0	1	57	1922598	1922654	2.00E-17	98.7
242088-1	emb|HE614873.1|	81	95	18	1	1	95	2056822	2056729	3.00E-14	87.8
242096-1	gb|CP009375.1|	100	24	0	0	1	24	483326	483349	0.31	44.6
242103-1	gb|CP008732.2|	100	26	0	0	1	26	680413	680388	0.026	48.2
242107-1	emb|LM523569.1|	94	34	2	0	1	34	4756	4723	6.00E-04	53.6
242108-1	ref|NR_076630.1|	89	55	6	0	19	73	2139	2085	6.00E-10	73.4
242109-1	emb|HG515539.1|	100	28	0	0	1	28	82072	82099	0.002	51.8
242114-1	gb|JX054129.1|	92	64	5	0	2	65	499	562	7.00E-16	93.3
242117-1	ref|NR_076623.1|	98	51	1	0	2	52	1586	1636	3.00E-14	87.8
242122-1	emb|LN246253.1|	93	29	2	0	1	29	986	1014	0.31	44.6
242123-1	gb|KF933604.1|	100	24	0	0	1	24	728	751	0.31	44.6
242126-1	emb|FN554970.1|	100	36	0	0	1	36	2097457	2097422	1.00E-07	66.2
242127-1	gb|CP009144.1|	100	37	0	0	2	38	86277	86313	3.00E-08	68
242129-1	ref|XM_008453859.1|	100	22	0	0	5	26	358	337	3.8	41
242130-1	gb|CP007669.1|	98	54	1	0	1	54	5136	5083	7.00E-16	93.3
242131-1	ref|NR_121926.1|	97	30	1	0	5	34	1411	1440	0.007	50
242132-1	gb|KM220012.1|	100	29	0	0	1	29	80	108	6.00E-04	53.6
242133-1	ref|NR_102590.1|	100	43	0	0	1	43	1821	1863	2.00E-11	78.8
242135-1	ref|NR_075844.1|	98	48	1	0	1	48	58	105	2.00E-13	82.4
242146-1	gb|KJ721963.1|	100	55	0	0	1	55	1249	1303	7.00E-19	100
242152-1	gb|CP003811.1|	88	49	6	0	1	49	1922280	1922328	2.00E-07	62.6
242154-1	gb|DQ629306.1|	100	22	0	0	2	23	2469	2490	0.61	41
242158-1	gb|CP007547.1|	98	49	1	0	1	49	221555	221603	6.00E-14	84.2
242159-1	gb|CP006649.1|	98	50	1	0	1	50	789643	789594	2.00E-14	86
242162-1	gb|CP006704.1|	98	64	1	0	1	64	546382	546445	4.00E-22	111
242163-1	gb|CP003811.1|	99	70	1	0	1	70	1922600	1922669	2.00E-25	122
242164-1	emb|HG966617.1|	97	61	2	0	1	61	2635194	2635134	2.00E-19	102
242167-1	gb|KM269011.1|	100	45	0	0	1	45	236	280	2.00E-13	82.4
242177-1	emb|LK022086.1|	99	82	1	0	1	82	24	105	7.00E-32	143
242178-1	emb|HG975440.1|	97	38	1	0	9	46	105299451	105299488	5.00E-08	64.4
242179-1	gb|EU092233.1|	100	53	0	0	3	55	568	620	9.00E-18	96.9
242182-1	gb|CP009396.1|	90	71	7	0	1	71	971670	971740	9.00E-18	96.9
242187-1	ref|XM_001563724.2|	98	50	1	0	1	50	4490	4539	2.00E-14	86
242188-1	gb|CP009617.1|	100	35	0	0	2	36	28639	28673	5.00E-08	64.4
242192-1	gb|KF434765.1|	100	43	0	0	1	43	637	679	2.00E-12	78.8
242193-1	ref|XM_001561537.2|	91	35	3	0	1	35	1115	1149	0.001	50
242194-1	emb|FO905468.1|	98	54	1	1	1	53	1061	1008	1.00E-15	89.7
242197-1	gb|CP003811.1|	96	51	2	0	1	51	1923892	1923942	6.00E-14	84.2
242198-1	gb|HM957173.1|	100	78	0	0	1	78	217	294	2.00E-31	141
242201-1	gb|JX219389.1|	100	26	0	0	2	27	2509	2534	0.004	48.2
242213-1	gb|CP009396.1|	90	67	7	0	1	67	968393	968459	1.00E-15	89.7
242214-1	ref|NR_126219.2|	100	26	0	0	1	26	5	30	0.004	48.2
242218-1	ref|NR_076637.1|	98	82	2	0	1	82	202	283	8.00E-31	140
242219-1	ref|XM_007783743.1|	92	25	2	0	10	34	2761	2785	7.5	37.4
242220-1	emb|FR799614.1|	97	33	1	0	1	33	1018380	1018348	3.00E-05	55.4
242222-1	gb|CP009396.1|	98	51	1	0	1	51	969762	969812	5.00E-15	87.8
242223-1	gb|KF933604.1|	100	56	0	0	1	56	1225	1280	2.00E-19	102
242224-1	gb|CP009396.1|	93	42	3	0	1	42	966578	966619	2.00E-07	62.6
242229-1	gb|CP003811.1|	98	64	1	0	1	64	1923851	1923914	4.00E-22	111
242235-1	gb|KF933604.1|	100	20	0	0	1	20	1281	1300	7.5	37.4
242240-1	gb|CP009392.1|	89	36	4	0	16	51	212762	212727	0.004	48.2
242241-1	emb|HG514152.1|	96	25	1	0	1	25	531	555	0.61	41
242244-1	gb|KF040404.1|	100	38	0	0	1	38	5244	5281	1.00E-09	69.8
242245-1	emb|FP103042.2|	89	44	5	0	9	52	2764628	2764585	8.00E-06	57.2
242248-1	emb|LN029633.1|	100	20	0	0	4	23	3232	3213	7.5	37.4
242250-1	gb|CP009571.1|	98	47	1	0	1	47	3661	3707	7.00E-13	80.6
242251-1	ref|NR_076993.1|	94	66	4	0	3	68	603	668	2.00E-19	102
242266-1	gb|HM835460.1|	100	20	0	0	1	20	505	524	7.5	37.4
242273-1	gb|GU356178.1|	100	44	0	0	1	44	208	251	7.00E-13	80.6
242275-1	gb|CP003811.1|	98	60	1	0	1	60	1924080	1924139	6.00E-20	104
242276-1	emb|FR799004.1|	100	46	0	0	1	46	819555	819510	6.00E-14	84.2
242279-1	gb|KF841228.1|	97	30	1	0	1	30	434	463	0.001	50
242281-1	emb|FR799597.2|	90	40	4	0	1	40	520000	519961	3.00E-05	55.4
242289-1	ref|NR_103114.1|	100	23	0	0	1	23	1682	1704	0.18	42.8
242290-1	gb|KM235025.1|	100	37	0	0	1	37	3	39	4.00E-09	68
242292-1	pdb|1VXX|2	99	87	1	0	1	87	3304	3390	1.00E-34	152
242295-1	gb|CP009571.1|	96	56	2	0	1	56	3191	3246	1.00E-16	93.3
242299-1	gb|EU705498.1|	97	32	1	0	1	32	577	608	3.00E-05	55.4
242305-1	gb|CP006704.1|	96	49	2	0	1	49	545021	545069	7.00E-13	80.6
242306-1	gb|AC132955.3|	100	21	0	0	2	22	11848	11868	2.1	39.2
242309-1	gb|KJ802954.1|	98	63	1	0	1	63	8009	8071	1.00E-21	109
242311-1	tpe|LK010572.1|	100	55	0	0	1	55	21	75	7.00E-19	100
242313-1	dbj|AP014649.1|	100	21	0	0	1	21	23163	23183	0.4	39.2
242321-1	emb|LK916281.1|	100	81	0	0	1	81	453	533	1.00E-33	147
242323-1	gb|CP009374.1|	98	54	1	0	1	54	448329	448382	2.00E-17	93.3
242324-1	gb|KC711096.1|	100	48	0	0	1	48	787	834	9.00E-16	87.8
242326-1	gb|KM206133.1|	100	20	0	0	1	20	568	587	1.4	37.4
242331-1	gb|CP007547.1|	94	48	3	0	1	48	220205	220252	2.00E-11	73.4
242335-1	gb|KM851814.1|	100	50	0	0	1	50	638	687	7.00E-17	91.5
242338-1	gb|CP009533.1|	97	76	2	0	1	76	4153529	4153604	3.00E-28	129
242339-1	gb|JN590548.1|	94	65	4	0	1	65	1097	1161	1.00E-19	100
242341-1	emb|LN554882.1|	97	33	1	0	1	33	993105	993073	5.00E-06	55.4
242343-1	gb|HM553563.2|	100	23	0	0	3	25	165	187	0.033	42.8
242345-1	gb|CP008732.2|	100	28	0	0	1	28	2023902	2023929	6.00E-05	51.8
242356-1	gb|CP003811.1|	100	53	0	0	1	53	1924045	1924097	2.00E-18	96.9
242357-1	emb|FR798982.1|	100	19	0	0	1	19	2605	2587	4.9	35.6
242359-1	emb|CR293515.12|	100	19	0	0	2	20	30264	30282	4.9	35.6
242361-1	gb|CP009448.1|	100	23	0	0	1	23	839269	839291	0.033	42.8
242362-1	gb|KJ806313.1|	98	51	1	0	1	51	1532	1582	9.00E-16	87.8
242363-1	emb|LN562756.1|	94	32	2	0	1	32	942	973	2.00E-04	50
242364-1	dbj|AP007171.1|	83	59	10	1	7	64	1568574	1568516	4.00E-07	59
242366-1	gb|KF963538.1|	85	84	13	0	3	86	864	781	2.00E-17	93.3
242367-1	gb|CP008889.1|	86	36	5	2	2	37	2665154	2665186	1.4	37.4
242368-1	gb|CP007547.1|	97	37	1	0	1	37	3948656	3948692	4.00E-08	62.6
242370-1	emb|LM591832.1|	100	22	0	0	1	22	3645	3624	0.12	41
242375-1	gb|GU396229.1|	98	47	1	0	1	47	786	832	1.00E-13	80.6
242376-1	dbj|AP014633.1|	100	51	0	0	2	52	4130543	4130593	2.00E-17	93.3
242381-1	gb|KM269011.1|	100	24	0	0	1	24	94	117	0.009	44.6
242384-1	gb|KM851631.1|	99	75	1	0	1	75	185	259	8.00E-29	131
242393-1	gb|KM221425.1|	100	22	0	0	1	22	354	375	0.12	41
242394-1	gb|JX228835.1|	95	77	4	1	1	75	407	483	5.00E-25	118
242397-1	gb|KM263172.1|	100	28	0	0	1	28	844	871	6.00E-05	51.8
242399-1	gb|KF841282.1|	100	64	0	0	1	64	722	785	2.00E-24	116
242400-1	gb|CP000301.1|	100	77	0	0	1	77	1461698	1461774	2.00E-31	140
242401-1	gb|CP009365.1|	98	124	2	0	12	135	4127752	4127629	3.00E-54	215
242402-1	emb|LN581301.1|	89	45	5	0	3	47	871	915	4.00E-07	59
242407-1	gb|CP009610.1|	87	45	6	0	4	48	271276	271232	5.00E-06	55.4
242410-1	gb|CP009393.1|	97	65	2	0	1	65	794504	794440	3.00E-22	109
242412-1	gb|KM270237.1|	100	46	0	0	1	46	1024	1069	1.00E-14	84.2
242419-1	gb|M10126.1|LEIKPMAX	88	52	6	1	1	51	2839	2788	1.00E-08	64.4
242423-1	gb|KF434764.1|	100	22	0	0	1	22	322	343	0.12	41
242430-1	gb|CP003811.1|	93	61	4	0	1	61	3058196	3058136	2.00E-17	93.3
242432-1	gb|CP006704.1|	100	27	0	0	1	27	546132	546158	2.00E-04	50
242435-1	gb|CP009374.1|	99	88	1	0	1	88	365252	365165	7.00E-36	154
242437-1	emb|LN564111.1|	95	42	2	0	1	42	1154	1195	8.00E-10	68
242438-1	gb|DQ833520.1|	97	33	1	0	4	36	301	333	5.00E-06	55.4
242439-1	ref|NR_076831.1|	96	26	1	0	1	26	2818	2843	0.033	42.8
242443-1	gb|CP006704.1|	96	28	1	0	1	28	545746	545773	0.003	46.4
242447-1	gb|CP006704.1|	100	25	0	0	1	25	545747	545771	0.003	46.4
242449-1	gb|CP009400.1|	100	23	0	0	1	23	395173	395151	0.033	42.8
242451-1	gb|KF974286.1|	97	39	1	0	1	39	93	131	3.00E-09	66.2
242452-1	gb|JQ059853.1|	96	52	2	0	1	52	389	440	3.00E-15	86
242455-1	ref|NR_076573.1|	94	50	3	0	1	50	610	659	2.00E-12	77
242458-1	gb|CP000539.1|	100	27	0	0	1	27	3949021	3949047	2.00E-04	50
242459-1	gb|KM241825.1|	100	28	0	0	1	28	47	74	6.00E-05	51.8
242461-1	dbj|AP014655.1|	98	57	1	0	1	57	402	346	5.00E-19	98.7
242462-1	emb|LK916281.1|	98	59	1	0	1	59	509	567	4.00E-20	102
242465-1	emb|LK025349.1|	98	43	1	0	1	43	96	138	2.00E-11	73.4
242468-1	dbj|AP014655.1|	99	87	1	0	1	87	1232908	1232822	3.00E-35	152
242474-1	gb|KJ958485.1|	100	30	0	0	2	31	70275	70304	5.00E-06	55.4
242475-1	gb|JX522472.1|	100	32	0	0	1	32	599	630	4.00E-07	59
242489-1	gb|CP009533.1|	99	85	1	0	1	85	746101	746017	3.00E-34	149
242490-1	dbj|AP014649.1|	100	21	0	0	1	21	22856	22876	0.4	39.2
242492-1	gb|KF422130.1|	100	38	0	0	1	38	220	257	2.00E-10	69.8
242493-1	ref|XM_009384907.1|	89	28	3	0	1	28	445	418	1.4	37.4
242498-1	emb|LN624844.1|	100	37	0	0	1	37	60	96	8.00E-10	68
242507-1	ref|XM_001563724.2|	97	70	2	0	1	70	2429	2360	5.00E-25	118
242509-1	emb|HE981344.1|	100	47	0	0	1	47	776	822	3.00E-15	86
242510-1	emb|FR799007.1|	99	69	1	0	1	69	1534576	1534644	1.00E-25	120
242514-1	emb|LK916281.1|	96	28	1	0	1	28	912	939	0.003	46.4
242516-1	gb|CP007569.1|	100	43	0	0	1	43	3351036	3350994	5.00E-13	78.8
242517-1	gb|CP003811.1|	97	39	1	0	15	53	1922708	1922746	3.00E-09	66.2
242524-1	emb|LM524650.1|	98	51	1	0	1	51	59	109	3.00E-14	87.8
242532-1	gb|KM488466.1|	98	60	1	0	1	60	1363	1422	4.00E-19	104
242534-1	dbj|AB933567.1|	100	29	0	0	1	29	62	90	6.00E-04	53.6
242536-1	gb|CP007014.1|	99	78	1	0	1	78	3378239	3378162	7.00E-29	136
242540-1	gb|CP006704.1|	100	26	0	0	1	26	544774	544799	0.026	48.2
242544-1	gb|CP002521.1|	97	38	1	0	1	38	5093566	5093529	3.00E-07	64.4
242550-1	gb|KF036640.1|	100	50	0	0	1	50	598	647	2.00E-15	91.5
242551-1	gb|EF681919.2|	94	32	2	1	1	30	26	57	0.091	46.4
242553-1	gb|KM268945.1|	100	44	0	0	1	44	664	707	4.00E-12	80.6
242556-1	gb|AF409072.1|	96	49	2	0	1	49	24	72	4.00E-12	80.6
242561-1	gb|CP003811.1|	98	47	1	0	1	47	1923661	1923707	4.00E-12	80.6
242568-1	gb|CP009396.1|	97	30	1	0	3	32	972553	972582	0.007	50
242572-1	dbj|AP014649.1|	100	31	0	0	1	31	24493	24523	5.00E-05	57.2
242579-1	gb|KF933542.1|	100	34	0	0	1	34	173	206	1.00E-06	62.6
242590-1	emb|LN548436.1|	100	51	0	0	2	52	313	363	7.00E-16	93.3
242591-1	dbj|AP014655.1|	100	80	0	0	1	80	238	159	1.00E-31	145
242592-1	gb|U60339.1|DFU60339	100	23	0	0	1	23	403	425	1.1	42.8
242593-1	gb|CP008732.2|	98	50	1	0	1	50	2023848	2023897	1.00E-13	86
242594-1	gb|KM268999.1|	100	46	0	0	1	46	772	817	4.00E-13	84.2
242599-1	gb|KJ659236.1|	97	36	1	0	1	36	389	424	4.00E-06	60.8
242606-1	gb|CP009617.1|	100	32	0	0	1	32	29395	29426	1.00E-05	59
242607-1	gb|KM497178.1|	100	28	0	0	1	28	1353	1380	0.002	51.8
242611-1	gb|CP009377.1|	99	83	1	0	1	83	248584	248666	1.00E-31	145
242612-1	gb|CP003811.1|	96	48	2	0	1	48	1922000	1922047	2.00E-11	78.8
242619-1	emb|LK916281.1|	96	48	2	0	1	48	308	355	2.00E-11	78.8
242622-1	gb|CP009617.1|	98	47	1	0	1	47	29829	29875	4.00E-12	80.6
242625-1	gb|JX672680.1|	99	77	1	0	3	79	475	551	2.00E-28	134
242629-1	emb|LM524650.1|	100	34	0	0	1	34	109	142	1.00E-06	62.6
242630-1	dbj|AP014646.1|	95	105	5	0	1	105	707779	707883	4.00E-38	167
242631-1	emb|LN565810.1|	100	35	0	0	1	35	1215	1249	3.00E-07	64.4
242633-1	gb|CP006852.1|	100	73	0	0	1	73	4621189	4621261	8.00E-28	132
242636-1	emb|LM523569.1|	98	51	1	0	1	51	753	703	3.00E-14	87.8
242647-1	gb|CP007569.1|	96	26	1	0	1	26	3347501	3347476	1.1	42.8
242648-1	emb|FO905468.1|	98	52	1	0	1	52	598	547	9.00E-15	89.7
242653-1	dbj|AP014655.1|	98	56	1	0	1	56	1485892	1485947	6.00E-17	96.9
242655-1	dbj|AP014649.1|	100	24	0	0	3	26	24496	24519	0.32	44.6
242657-1	gb|KJ568532.1|	100	42	0	0	1	42	426	467	5.00E-11	77
242658-1	gb|CP003811.1|	93	56	4	0	1	56	6234102	6234157	4.00E-13	84.2
242659-1	ref|NR_076017.1|	95	37	2	0	1	37	69	105	1.00E-05	59
242661-1	gb|CP009097.1|	100	42	0	0	1	42	1167520	1167479	5.00E-11	77
242662-1	gb|CP001931.1|	88	33	4	0	9	41	334598	334566	1.1	42.8
242669-1	gb|CP003811.1|	100	50	0	0	20	69	1924409	1924458	2.00E-15	91.5
242671-1	gb|KF501468.1|	98	90	2	0	1	90	68	157	2.00E-34	154
242672-1	gb|KF434765.1|	100	22	0	0	1	22	839	860	3.9	41
242673-1	gb|CP007547.1|	94	78	5	0	1	78	3073054	3073131	2.00E-23	118
242676-1	gb|CP009396.1|	98	47	1	0	1	47	969630	969676	4.00E-12	80.6
242680-1	gb|KF063157.1|	86	37	5	1	1	37	216	248	0.32	44.6
242681-1	dbj|AP014624.1|	98	48	1	0	1	48	834855	834902	1.00E-12	82.4
242682-1	gb|KC432473.1|	100	24	0	0	1	24	594	617	0.32	44.6
242683-1	gb|KJ958160.1|	100	59	0	0	1	59	590	648	3.00E-20	107
242687-1	gb|CP002870.1|	84	124	20	0	12	135	517539	517662	2.00E-28	134
242690-1	emb|LK916281.1|	100	52	0	0	1	52	907	958	2.00E-16	95.1
242693-1	emb|FN908498.1|	98	42	1	0	1	42	286	327	2.00E-09	71.6
242694-1	ref|NR_076127.1|	99	75	1	0	1	75	2846	2920	3.00E-27	131
242699-1	gb|KC188319.1|	100	34	0	0	1	34	988	1021	1.00E-06	62.6
242702-1	gb|CP009389.1|	96	76	3	1	3	77	1234945	1235020	5.00E-24	120
242704-1	dbj|AB526262.1|	96	56	2	0	1	56	1842	1897	7.00E-16	93.3
242706-1	emb|LK916281.1|	96	56	2	0	1	56	993	1048	7.00E-16	93.3
242707-1	gb|CP009448.1|	100	38	0	0	10	47	839259	839296	8.00E-09	69.8
242709-1	gb|CP009396.1|	98	53	1	0	1	53	965830	965882	2.00E-15	91.5
242710-1	emb|FR799010.1|	98	40	1	0	1	40	877090	877129	3.00E-08	68
242711-1	emb|LN568750.1|	100	47	0	0	1	47	779	825	1.00E-13	86
242715-1	ref|XM_001561537.2|	100	23	0	0	1	23	309	287	1.1	42.8
242721-1	emb|FR799604.2|	93	45	3	0	1	45	329023	329067	3.00E-08	68
242723-1	dbj|AB998172.1|	100	61	0	0	2	62	327	387	3.00E-21	111
242725-1	emb|LM523569.1|	100	38	0	0	1	38	4756	4719	8.00E-09	69.8
242727-1	gb|GU474866.1|	97	34	1	0	1	34	3592	3625	5.00E-05	57.2
242728-1	gb|CP003811.1|	98	64	1	0	1	64	1921985	1922048	3.00E-21	111
242730-1	gb|CP009392.1|	86	44	6	0	1	44	211791	211834	6.00E-04	53.6
242731-1	emb|LL136838.1|	100	37	0	0	1	37	510	546	3.00E-08	68
242735-1	dbj|AB526262.1|	100	40	0	0	1	40	1867	1906	6.00E-11	73.4
242737-1	gb|JN668780.1|	100	49	0	0	1	49	365	413	8.00E-16	89.7
242748-1	emb|FR799001.1|	100	40	0	0	1	40	584598	584637	6.00E-11	73.4
242753-1	gb|CP006828.1|	100	25	0	0	1	25	1605503	1605527	0.008	46.4
242755-1	gb|KP072772.1|	100	25	0	0	1	25	494	518	0.008	46.4
242758-1	gb|CP007569.1|	88	57	7	0	1	57	3347044	3346988	2.00E-10	71.6
242763-1	emb|LM523740.1|	100	25	0	0	1	25	673	649	0.008	46.4
242765-1	emb|LK925167.1|	100	21	0	0	1	21	403	423	1.2	39.2
242766-1	gb|CP000943.1|	96	51	2	0	11	61	2833647	2833597	3.00E-14	84.2
242768-1	gb|KM154615.1|	87	47	6	0	1	47	217	263	1.00E-06	59
242770-1	emb|FR798988.1|	100	37	0	0	1	37	428552	428588	2.00E-09	68
242773-1	gb|KC308119.1|	100	42	0	0	1	42	15	56	5.00E-12	77
242778-1	gb|KJ728993.1|	97	39	1	0	1	39	204	242	9.00E-09	66.2
242781-1	ref|NR_076637.1|	91	56	5	0	5	60	951	1006	1.00E-12	78.8
242782-1	gb|KM851739.1|	97	29	1	0	1	29	192	220	0.002	48.2
242783-1	gb|CP009400.1|	90	68	7	0	1	68	444895	444828	2.00E-16	91.5
242787-1	emb|FQ790256.1|	84	37	6	0	2	38	71181	71145	0.34	41
242789-1	gb|KM200496.1|	100	49	0	0	1	49	1236	1284	8.00E-16	89.7
242793-1	dbj|AB986547.1|	98	62	1	0	1	62	484	545	3.00E-21	107
242799-1	dbj|AP010803.1|	100	49	0	0	1	49	1964272	1964320	8.00E-16	89.7
242800-1	gb|CP007547.1|	100	28	0	0	1	28	222430	222457	2.00E-04	51.8
242801-1	gb|KF533754.1|	100	37	0	0	1	37	1081	1045	2.00E-09	68
242803-1	emb|LN592465.1|	92	59	5	2	20	76	100459	100516	1.00E-12	78.8
242804-1	gb|CP003075.1|	92	72	6	0	1	72	588430	588359	3.00E-20	104
242808-1	gb|CP009373.1|	98	53	1	0	1	53	324191	324139	2.00E-16	91.5
242809-1	emb|LK996475.1|	100	20	0	0	1	20	41877	41858	4.2	37.4
242815-1	gb|CP007569.1|	100	26	0	0	1	26	3347402	3347377	0.002	48.2
242817-1	gb|CP009533.1|	98	50	1	0	1	50	1441	1490	9.00E-15	86
242821-1	gb|KC253423.1|	100	22	0	0	1	22	396	417	0.34	41
242822-1	gb|KM263545.1|	98	90	2	0	13	102	880	969	2.00E-35	154
242824-1	dbj|AP014646.1|	99	77	1	1	1	76	2010534	2010610	2.00E-28	131
242825-1	ref|XM_001563631.2|	100	46	0	0	2	47	2558	2513	3.00E-14	84.2
242826-1	emb|HE985140.1|	100	29	0	0	1	29	897	925	5.00E-05	53.6
242830-1	gb|KM242493.1|	100	31	0	0	1	31	1320	1350	4.00E-06	57.2
242831-1	dbj|AP014655.1|	97	76	2	0	1	76	3441601	3441526	9.00E-28	129
242832-1	gb|JN082245.1|	94	49	3	0	1	49	1363	1411	2.00E-11	75.2
242839-1	gb|CP009291.1|	100	20	0	0	1	20	1251707	1251688	4.2	37.4
242847-1	gb|CP006704.1|	100	65	0	0	1	65	544730	544794	2.00E-24	118
242849-1	gb|JX219396.1|	93	44	3	0	1	44	4018	4061	9.00E-09	66.2
242851-1	gb|KM128575.1|	98	94	2	0	1	94	212	305	1.00E-37	161
242852-1	emb|BX284646.4|	96	23	1	0	2	24	103504	103526	4.2	37.4
242853-1	gb|CP009393.1|	90	30	3	0	1	30	672722	672693	0.34	41
242856-1	ref|XM_001566953.2|	98	58	1	0	1	58	3470	3413	4.00E-19	100
242858-1	gb|EU795094.1|	100	22	0	0	1	22	14240	14261	0.34	41
242859-1	gb|CP009533.1|	93	30	2	0	1	30	3538	3567	0.008	46.4
242869-1	emb|LK025349.1|	99	88	1	0	1	88	151	238	2.00E-35	154
242871-1	gb|CP009392.1|	97	77	2	0	1	77	291567	291491	2.00E-28	131
242875-1	dbj|AP012978.1|	88	48	6	0	1	48	2210157	2210110	4.00E-07	60.8
242881-1	gb|CP009278.1|	100	25	0	0	1	25	99443	99419	0.008	46.4
242883-1	gb|CP008902.1|	100	20	0	0	1	20	515216	515235	4.2	37.4
242886-1	emb|LM013384.1|	98	61	1	0	1	61	354	294	1.00E-20	105
242889-1	gb|AF409072.1|	94	72	4	1	1	70	1	72	8.00E-22	109
242890-1	gb|KM851736.1|	100	25	0	0	1	25	430	454	0.008	46.4
242891-1	gb|KM242563.1|	100	22	0	0	1	22	236	257	0.34	41
242897-1	gb|KJ670576.1|	98	48	1	0	1	48	395	442	1.00E-13	82.4
242899-1	gb|KM247831.1|	97	38	1	0	1	38	286	323	3.00E-08	64.4
242900-1	gb|CP006030.1|	98	41	1	0	4	44	454189	454229	7.00E-10	69.8
242904-1	emb|FR799004.1|	100	50	0	0	1	50	664058	664009	2.00E-16	91.5
242905-1	gb|CP009612.1|	94	34	2	0	1	34	21651	21684	5.00E-05	53.6
242907-1	gb|CP009706.1|	95	39	2	0	1	39	97315	97277	1.00E-07	62.6
242909-1	dbj|AB860120.1|	98	60	1	0	1	60	26	85	3.00E-20	104
242913-1	gb|KF974286.1|	100	53	0	0	1	53	31	83	5.00E-18	96.9
242916-1	dbj|AP014655.1|	98	56	1	0	1	56	3067528	3067473	5.00E-18	96.9
242919-1	gb|KM841038.1|	100	24	0	0	1	24	123	146	0.028	44.6
242920-1	gb|CP007569.1|	100	21	0	0	1	21	3347000	3346980	1.2	39.2
242924-1	gb|KJ685254.1|	100	24	0	0	1	24	437	460	0.028	44.6
242925-1	gb|CP003811.1|	98	48	1	0	2	49	1922613	1922660	1.00E-13	82.4
242926-1	gb|KM029995.1|	98	51	1	0	1	51	2089	2139	3.00E-15	87.8
242927-1	emb|CT572985.12|	83	36	6	0	14	49	98458	98493	1.2	39.2
242928-1	gb|GU324241.1|	86	57	8	0	1	57	3844	3900	2.00E-09	68
242931-1	gb|KP072772.1|	100	36	0	0	1	36	295	330	9.00E-09	66.2
242939-1	dbj|AP014649.1|	93	41	3	0	1	41	24272	24312	4.00E-07	60.8
242941-1	gb|JX287304.1|	100	25	0	0	1	25	774	798	0.008	46.4
242951-1	gb|JN699999.1|	100	37	0	0	1	37	261	297	2.00E-09	68
242953-1	gb|CP009396.1|	95	44	2	0	1	44	969770	969813	2.00E-10	71.6
242957-1	gb|CP008732.2|	100	22	0	0	1	22	2024328	2024349	0.34	41
242960-1	emb|LM524650.1|	100	46	0	0	1	46	26	71	3.00E-14	84.2
242961-1	ref|NR_076941.1|	95	43	2	0	1	43	387	429	7.00E-10	69.8
242968-1	gb|CP007669.1|	98	42	1	0	1	42	5782	5741	2.00E-10	71.6
242970-1	ref|XM_004531016.1|	89	28	3	0	10	37	1981	1954	4.2	37.4
242977-1	gb|HQ639555.1|	98	50	1	0	1	50	989	1038	3.00E-15	86
242979-1	gb|KM262799.1|	100	47	0	0	1	47	1178	1224	3.00E-15	86
242981-1	gb|JF420725.1|	98	46	1	0	2	47	1	46	5.00E-13	78.8
242982-1	ref|XM_001563724.2|	98	50	1	0	1	50	2312	2263	3.00E-15	86
242983-1	gb|CP008732.2|	99	80	1	0	1	80	2024376	2024455	2.00E-31	140
242986-1	gb|KF061608.1|	100	29	0	0	1	29	106	134	2.00E-05	53.6
242989-1	gb|EU586044.1|	100	50	0	0	1	50	796	845	7.00E-17	91.5
242990-1	gb|AF409072.1|	100	34	0	0	3	36	38	71	4.00E-08	62.6
242991-1	emb|LN554882.1|	97	34	1	0	1	34	993108	993075	2.00E-06	57.2
242994-1	gb|KC497539.1|	100	52	0	0	1	52	154	205	6.00E-18	95.1
242998-1	gb|CP009097.1|	100	47	0	0	1	47	1167531	1167485	3.00E-15	86
242999-1	gb|KJ584639.1|	95	42	2	0	1	42	1227	1268	8.00E-10	68
243005-1	gb|JX219399.1|	92	59	5	0	1	59	1017	1075	1.00E-14	84.2
243006-1	gb|KJ806250.1|	100	23	0	0	1	23	941	963	0.033	42.8
243008-1	gb|CP009756.1|	100	42	0	0	1	42	3640578	3640537	2.00E-12	77
243011-1	emb|FR799561.1|	93	27	2	0	4	30	543683	543709	0.12	41
243021-1	gb|CP009402.1|	95	39	2	0	1	39	500306	500268	4.00E-08	62.6
243026-1	gb|CP009404.1|	91	34	3	1	2	33	2401456	2401423	0.003	46.4
243029-1	gb|CP009571.1|	98	43	1	0	1	43	1326379	1326421	2.00E-11	73.4
243032-1	gb|CP009396.1|	93	46	3	0	1	46	972341	972386	2.00E-10	69.8
243035-1	gb|CP007547.1|	100	53	0	0	1	53	220901	220953	2.00E-18	96.9
243036-1	gb|CP003821.1|	100	87	0	0	1	87	273704	273618	6.00E-37	158
243038-1	ref|XM_009314428.1|	91	47	4	0	1	47	180	226	8.00E-10	68
243039-1	gb|CP003811.1|	98	43	1	0	1	43	1923511	1923553	2.00E-11	73.4
243045-1	gb|KJ802954.1|	100	45	0	0	1	45	8008	8052	4.00E-14	82.4
243048-1	ref|NR_076637.1|	92	74	6	0	1	74	2746	2819	9.00E-22	107
243050-1	dbj|AP014649.1|	89	35	4	1	3	37	3109543	3109510	0.033	42.8
243052-1	gb|CP008732.2|	100	26	0	0	1	26	2022759	2022784	8.00E-04	48.2
243053-1	ref|NR_076109.1|	98	43	1	0	1	43	89	131	2.00E-11	73.4
243056-1	emb|FR799009.1|	98	56	1	0	1	56	1586414	1586469	2.00E-18	96.9
243058-1	emb|LK023127.1|	100	20	0	0	2	21	785844	785825	1.4	37.4
243059-1	ref|NR_076630.1|	100	21	0	0	1	21	2164	2184	0.4	39.2
243062-1	gb|KM263537.1|	100	24	0	0	1	24	1123	1146	0.009	44.6
243066-1	gb|CP009404.1|	97	37	1	0	3	39	467288	467324	4.00E-08	62.6
243067-1	emb|LM524456.1|	100	42	0	0	2	43	620	661	2.00E-12	77
243068-1	gb|CP009393.1|	95	38	2	0	1	38	206051	206088	1.00E-07	60.8
243073-1	gb|KJ802954.1|	100	55	0	0	1	55	7980	8034	1.00E-19	100
243074-1	gb|CP000619.1|	86	29	4	0	4	32	25372	25400	4.9	35.6
243077-1	gb|CP007620.1|	98	48	1	0	2	49	673644	673691	4.00E-14	82.4
243091-1	gb|JQ999368.1|	95	57	3	0	1	57	309	365	3.00E-16	89.7
243093-1	gb|JQ999361.1|	100	29	0	0	1	29	448	476	2.00E-05	53.6
243095-1	emb|LN590687.1|	95	73	4	0	30	102	6550502	6550574	6.00E-24	114
243098-1	emb|HE815045.1|	100	49	0	0	1	49	188	236	3.00E-16	89.7
243100-1	gb|CP009388.1|	95	42	2	0	1	42	494036	494077	8.00E-10	68
243101-1	gb|CP002177.1|	89	38	4	1	3	39	338088	338051	8.00E-04	48.2
243106-1	tpe|HG525212.1|	100	24	0	0	1	24	315	338	0.009	44.6
243108-1	ref|NR_076630.1|	98	63	1	0	1	63	622	684	3.00E-22	109
243109-1	tpe|LK010429.1|	100	22	0	0	1	22	19	40	0.12	41
243110-1	emb|AL627095.8|	93	28	2	1	8	34	44020	43993	0.4	39.2
243114-1	dbj|AP014655.1|	100	26	0	0	1	26	1485394	1485419	8.00E-04	48.2
243115-1	gb|KF069372.1|	100	56	0	0	1	56	669	724	4.00E-20	102
243118-1	gb|KM242579.1|	100	52	0	0	1	52	1137	1188	6.00E-18	95.1
243122-1	gb|JN669101.1|	100	48	0	0	1	48	646	693	9.00E-16	87.8
243123-1	gb|KM030064.1|	100	57	0	0	1	57	408	464	1.00E-20	104
243131-1	gb|CP009395.1|	98	62	1	0	3	64	1023742	1023803	9.00E-22	107
243135-1	gb|GU926606.1|	98	64	1	0	1	64	133	196	8.00E-23	111
243136-1	ref|NR_076798.1|	95	22	1	0	1	22	1557	1578	4.9	35.6
243139-1	gb|CP009571.1|	100	20	0	0	1	20	2704531	2704512	1.4	37.4
243140-1	gb|KM174913.1|	100	63	0	0	1	63	253	315	6.00E-24	114
243142-1	emb|LN546596.1|	100	37	0	0	1	37	124	160	8.00E-10	68
243147-1	ref|XM_005792333.1|	100	19	0	0	2	20	3219	3201	4.9	35.6
243151-1	gb|KJ742907.1|	88	50	6	0	1	50	6149	6198	1.00E-07	64.4
243155-1	ref|NR_076637.1|	91	32	3	0	1	32	878	909	0.1	44.6
243158-1	gb|CP008732.2|	98	43	1	0	1	43	2024358	2024400	2.00E-10	73.4
243161-1	gb|KM851814.1|	98	62	1	0	1	62	557	618	1.00E-20	107
243162-1	gb|CP003811.1|	100	45	0	0	1	45	1924320	1924364	4.00E-13	82.4
243165-1	gb|CP009755.1|	97	36	1	0	1	36	1225965	1226000	1.00E-06	60.8
243167-1	gb|CP007547.1|	100	44	0	0	1	44	219994	220037	1.00E-12	80.6
243174-1	gb|CP009396.1|	88	58	7	0	1	58	969765	969822	2.00E-10	73.4
243179-1	pdb|1VXX|2	94	35	2	1	1	34	3037	3071	7.00E-04	51.8
243181-1	emb|LK025349.1|	98	52	1	0	1	52	87	138	3.00E-15	89.7
243187-1	gb|CP009578.1|	100	58	0	0	1	58	10343	10400	4.00E-20	105
243189-1	gb|CP006704.1|	100	56	0	0	1	56	544966	545021	4.00E-19	102
243192-1	gb|KM522301.1|	100	26	0	0	1	26	483	508	0.009	48.2
243195-1	ref|NR_076630.1|	96	49	2	0	1	49	510	558	1.00E-12	80.6
243198-1	emb|LK025349.1|	98	57	1	0	1	57	87	143	5.00E-18	98.7
243200-1	emb|FR796466.1|	89	45	5	1	1	43	473616	473572	2.00E-05	57.2
243204-1	ref|NR_076630.1|	98	54	1	0	1	54	2184	2237	2.00E-16	93.3
243208-1	emb|CR543861.1|	98	48	1	0	1	48	3219145	3219098	4.00E-13	82.4
243213-1	gb|CP002102.1|	99	69	1	0	3	71	624539	624471	2.00E-24	120
243216-1	ref|NR_076637.1|	95	64	3	0	1	64	847	910	4.00E-19	102
243220-1	gb|KF464602.1|	100	30	0	0	1	30	246	275	6.00E-05	55.4
243224-1	gb|KM852570.1|	100	57	0	0	1	57	192	248	1.00E-19	104
243225-1	tpe|LK014423.1|	100	34	0	0	1	34	41	74	4.00E-07	62.6
243227-1	gb|HQ397504.1|	100	47	0	0	1	47	1322	1368	3.00E-14	86
243230-1	gb|HQ715347.1|	89	61	7	0	2	62	993	1053	5.00E-12	78.8
243231-1	dbj|AP014649.1|	100	26	0	0	1	26	447774	447799	0.009	48.2
243232-1	gb|CP009396.1|	90	29	3	0	1	29	970927	970955	4.4	39.2
243237-1	emb|LK916281.1|	98	50	1	0	1	50	140	189	3.00E-14	86
243246-1	emb|FR799604.2|	95	44	2	0	1	44	329024	329067	7.00E-10	71.6
243248-1	gb|CP000301.1|	100	47	0	0	1	47	1461434	1461480	3.00E-14	86
243250-1	gb|KM268999.1|	100	42	0	0	1	42	782	823	2.00E-11	77
243254-1	gb|CP003911.1|	95	41	2	0	2	42	5196371	5196331	3.00E-08	66.2
243260-1	gb|CP009571.1|	97	37	1	0	1	37	1396	1432	4.00E-07	62.6
243261-1	emb|LL323027.1|	95	76	4	0	1	76	2965	2890	2.00E-24	120
243267-1	gb|CP009396.1|	88	81	10	2	1	80	969555	969634	7.00E-17	95.1
243268-1	ref|NR_076637.1|	100	28	0	0	1	28	634	661	7.00E-04	51.8
243269-1	emb|FR799622.2|	97	31	1	0	1	31	1345527	1345497	7.00E-04	51.8
243272-1	gb|CP007547.1|	92	48	4	0	1	48	220519	220566	3.00E-09	69.8
243275-1	emb|HE815045.1|	100	30	0	0	1	30	238	267	6.00E-05	55.4
243276-1	gb|KC677616.1|	95	59	3	0	1	59	3773	3831	2.00E-16	93.3
243277-1	emb|LM524650.1|	98	43	1	0	1	43	43	85	2.00E-10	73.4
243278-1	gb|CP002542.1|	97	75	2	0	1	75	1526625	1526699	1.00E-26	127
243281-1	ref|XM_002840897.1|	100	22	0	0	1	22	2306	2327	1.3	41
243283-1	gb|CP003811.1|	100	49	0	0	11	59	1922002	1922050	3.00E-15	89.7
243285-1	gb|KJ729000.1|	100	29	0	0	1	29	570	598	2.00E-04	53.6
243295-1	gb|CP003811.1|	100	53	0	0	1	53	1924046	1924098	2.00E-17	96.9
243300-1	emb|LN614830.1|	97	35	1	0	15	49	2747359	2747325	5.00E-06	59
243305-1	emb|HE860932.1|	100	22	0	0	1	22	93	114	1.3	41
243309-1	gb|CP002999.1|	100	23	0	0	1	23	728584	728562	0.36	42.8
243314-1	gb|CP006828.1|	98	45	1	0	1	45	482536	482492	2.00E-11	77
243317-1	emb|LL136838.1|	100	23	0	0	1	23	108	130	0.36	42.8
243318-1	gb|CP007014.1|	100	79	0	0	1	79	3378239	3378161	1.00E-31	143
243322-1	gb|JQ104165.1|	98	44	1	0	1	44	320	363	6.00E-11	75.2
243328-1	gb|KF156950.1|	98	56	1	0	1	56	574	629	2.00E-17	96.9
243329-1	gb|CP009301.1|	100	27	0	0	1	27	1403652	1403626	0.002	50
243335-1	emb|LK916281.1|	97	34	1	0	1	34	1033	1066	2.00E-05	57.2
243336-1	dbj|AP014649.1|	100	44	0	0	1	44	24497	24540	1.00E-12	80.6
243338-1	ref|NR_076508.1|	94	68	4	0	1	68	2720	2787	4.00E-20	105
243345-1	gb|GU396036.1|	100	30	0	0	1	30	135	164	6.00E-05	55.4
243348-1	gb|CP009571.1|	100	41	0	0	1	41	107404	107364	6.00E-11	75.2
243351-1	tpe|LK011718.1|	97	29	1	0	1	29	48	76	0.009	48.2
243352-1	dbj|AP014569.1|	100	31	0	0	1	31	2581724	2581754	2.00E-05	57.2
243353-1	gb|CP009571.1|	97	29	1	0	1	29	107359	107331	0.009	48.2
243355-1	gb|CP009290.1|	94	77	5	0	1	77	4365537	4365461	2.00E-23	116
243356-1	gb|CP007569.1|	98	54	1	0	1	54	3348087	3348034	2.00E-16	93.3
243357-1	gb|CP003811.1|	98	49	1	0	1	49	1924405	1924453	1.00E-13	84.2
243358-1	gb|KP072763.1|	100	52	0	0	1	52	455	506	7.00E-17	95.1
243360-1	gb|CP009533.1|	96	76	3	1	1	74	247000	247075	5.00E-25	122
243362-1	gb|CP008902.1|	98	60	1	0	1	60	516492	516551	4.00E-19	104
243371-1	gb|CP006734.1|	96	57	2	0	1	57	2471814	2471758	2.00E-16	95.1
243372-1	dbj|AP014649.1|	98	59	1	0	1	59	504283	504341	1.00E-18	102
243376-1	ref|NR_076630.1|	100	45	0	0	1	45	109	153	1.00E-12	82.4
243380-1	ref|NR_076831.1|	96	25	1	0	1	25	905	929	3.9	41
243384-1	gb|CP006764.1|	100	62	0	0	1	62	771379	771440	7.00E-22	113
243398-1	gb|CP007669.1|	98	42	1	0	1	42	5061	5020	2.00E-09	71.6
243399-1	dbj|AP014646.1|	97	76	2	0	1	76	704785	704860	1.00E-26	129
243402-1	dbj|AP014569.1|	100	40	0	0	1	40	2581714	2581753	7.00E-10	73.4
243403-1	emb|LM524650.1|	98	49	1	0	1	49	60	108	4.00E-13	84.2
243406-1	ref|NR_076436.1|	95	59	3	0	1	59	2665	2723	7.00E-16	93.3
243407-1	gb|JX219399.1|	91	56	5	0	1	56	1018	1073	2.00E-11	78.8
243408-1	dbj|AB986547.1|	98	60	1	0	1	60	520	579	4.00E-19	104
243413-1	gb|CP009290.1|	95	61	3	0	1	61	735279	735339	6.00E-17	96.9
243421-1	gb|CP009396.1|	100	23	0	0	1	23	972301	972323	1.1	42.8
243424-1	gb|GU927754.1|	96	26	1	0	1	26	19	44	1.1	42.8
243427-1	gb|CP009610.1|	94	49	3	0	1	49	271289	271241	2.00E-10	75.2
243429-1	gb|GU565583.1|	100	29	0	0	3	31	10	38	6.00E-04	53.6
243430-1	gb|KM851739.1|	100	24	0	0	1	24	260	283	0.32	44.6
243431-1	gb|KF109305.1|	95	42	2	0	1	42	765	806	3.00E-08	68
243433-1	gb|CP006704.1|	98	65	1	0	15	79	544979	545043	7.00E-22	113
243434-1	pdb|3J80|2	100	23	0	0	1	23	1243	1265	1.1	42.8
243435-1	emb|LK916281.1|	100	27	0	0	1	27	990	1016	0.007	50
243436-1	gb|CP009533.1|	99	75	1	0	2	76	4153530	4153604	3.00E-27	131
243437-1	gb|KM979228.1|	100	22	0	0	1	22	1141	1162	3.9	41
243440-1	gb|HM038435.1|	96	53	2	0	1	53	373	425	3.00E-14	87.8
243442-1	emb|FR799604.2|	90	42	4	0	1	42	329026	329067	1.00E-05	59
243444-1	gb|CP009402.1|	90	49	5	0	1	49	181	133	1.00E-07	66.2
243446-1	gb|KC469785.1|	99	73	1	0	1	73	100	172	3.00E-26	127
243447-1	gb|CP006704.1|	100	40	0	0	1	40	546128	546167	7.00E-10	73.4
243453-1	gb|CP009389.1|	98	53	1	0	1	53	1463807	1463859	2.00E-15	91.5
243454-1	gb|KJ848556.1|	100	32	0	0	1	32	319	350	1.00E-05	59
243457-1	gb|CP009533.1|	96	77	3	0	1	77	2243551	2243627	1.00E-25	125
243459-1	gb|KF933604.1|	100	49	0	0	1	49	602	650	9.00E-15	89.7
243460-1	gb|CP007669.1|	98	46	1	0	1	46	5958	5913	2.00E-11	78.8
243465-1	gb|CP003911.1|	98	48	1	0	1	48	5194404	5194357	1.00E-12	82.4
243466-1	gb|CP009370.1|	100	41	0	0	1	41	54406	54366	2.00E-10	75.2
243467-1	gb|CP005964.1|	97	29	1	0	1	29	1265272	1265244	0.026	48.2
243468-1	gb|CP009448.1|	97	37	1	0	1	37	839567	839603	1.00E-06	62.6
243469-1	emb|HF679028.1|	93	28	2	0	4	31	964663	964690	1.1	42.8
243470-1	pdb|4UY8|A	100	33	0	0	1	33	1509	1541	4.00E-06	60.8
243471-1	pdb|4UY8|A	100	24	0	0	1	24	833	856	0.32	44.6
243474-1	gb|CP009401.1|	100	46	0	0	1	46	7851	7806	4.00E-13	84.2
243475-1	gb|CP009533.1|	96	76	3	0	2	77	2243552	2243627	4.00E-25	123
243477-1	gb|CP006704.1|	97	38	1	0	1	38	544815	544852	3.00E-07	64.4
243478-1	gb|KM500832.1|	98	61	1	0	1	61	155	215	1.00E-19	105
243479-1	gb|CP009404.1|	98	57	1	0	1	57	1111743	1111687	2.00E-17	98.7
243483-1	gb|KP072748.1|	100	22	0	0	1	22	803	824	3.9	41
243487-1	pdb|3ZEX|G	92	59	5	0	1	59	21	79	4.00E-13	84.2
243488-1	dbj|AB622819.1|	98	48	1	1	1	47	65	112	2.00E-11	78.8
243489-1	gb|CP007669.1|	98	45	1	0	1	45	5957	5913	5.00E-11	77
243490-1	gb|KF082419.1|	100	57	0	0	1	57	786	842	4.00E-19	104
243494-1	ref|NR_076623.1|	98	62	1	0	3	64	902	963	3.00E-20	107
243497-1	gb|KP003912.1|	100	26	0	0	1	26	122	147	0.026	48.2
243499-1	emb|LN649160.1|	99	82	1	0	1	82	1305	1386	4.00E-31	143
243503-1	gb|CP006852.1|	96	104	4	0	19	122	170281	170384	3.00E-39	170
243512-1	gb|CP003811.1|	98	43	1	0	1	43	1922599	1922641	7.00E-10	73.4
243519-1	emb|FR799010.1|	98	63	1	0	1	63	1566520	1566582	9.00E-21	109
243520-1	gb|CP009396.1|	92	48	4	0	1	48	971218	971265	8.00E-09	69.8
243522-1	dbj|AP014649.1|	100	38	0	0	1	38	23137	23174	8.00E-09	69.8
243529-1	emb|FR798976.1|	98	56	1	0	1	56	240481	240536	6.00E-17	96.9
243531-1	gb|GQ087326.1|	100	53	0	0	1	53	1	53	6.00E-17	96.9
243532-1	gb|KF747045.1|	99	72	1	0	1	72	532	603	1.00E-25	125
243534-1	gb|CP003811.1|	100	30	0	0	1	30	5222444	5222473	2.00E-04	55.4
243538-1	gb|CP009396.1|	90	48	5	0	1	48	970920	970967	5.00E-08	64.4
243540-1	gb|CP009571.1|	100	36	0	0	1	36	2754	2789	2.00E-08	66.2
243541-1	tpe|LK011725.1|	97	29	1	0	1	29	24	52	0.004	48.2
243546-1	gb|L35076.1|PMNRGDA	86	56	8	1	1	54	1584	1639	2.00E-07	62.6
243548-1	ref|NR_076520.1|	97	32	1	0	1	32	114	145	1.00E-04	53.6
243556-1	ref|NR_103146.1|	96	48	2	0	1	48	1235	1282	2.00E-12	78.8
243558-1	ref|NR_076568.1|	98	43	1	0	1	43	548	590	1.00E-10	73.4
243563-1	ref|XM_007846487.1|	88	33	4	1	9	40	600	632	2.1	39.2
243565-1	dbj|AP014649.1|	98	47	1	0	1	47	3686552	3686506	7.00E-13	80.6
243570-1	ref|NR_076630.1|	100	52	0	0	1	52	298	349	3.00E-17	95.1
243573-1	gb|CP007495.1|	97	39	1	0	1	39	3599	3561	2.00E-08	66.2
243575-1	dbj|AB478139.1|	100	73	0	0	1	73	22	94	1.00E-28	132
243580-1	emb|LL236210.1|	92	26	2	0	6	31	42174	42149	2.1	39.2
243581-1	gb|KF040404.1|	100	43	0	0	18	60	4873	4915	2.00E-12	78.8
243584-1	dbj|AB981361.1|	97	36	1	0	1	36	228	263	7.00E-07	60.8
243587-1	gb|CP003811.1|	98	63	1	0	1	63	1921985	1922047	1.00E-21	109
243590-1	gb|CP006704.1|	99	72	1	0	18	89	544962	545033	2.00E-26	125
243591-1	gb|JX219400.1|	96	54	2	0	1	54	2907	2960	1.00E-15	89.7
243593-1	gb|KC188322.1|	100	40	0	0	1	40	584	623	1.00E-10	73.4
243603-1	gb|KJ958481.1|	92	39	3	0	1	39	105106	105144	8.00E-06	57.2
243607-1	ref|NR_103117.1|	98	98	2	0	1	98	2131	2228	2.00E-39	168
243612-1	gb|CP009392.1|	90	40	4	1	4	41	211941	211902	3.00E-04	51.8
243616-1	gb|KF302753.1|	96	27	1	0	1	27	299	325	0.05	44.6
243620-1	gb|KM184667.1|	100	62	0	0	17	78	282	221	1.00E-22	113
243623-1	pdb|3J80|2	96	51	2	0	1	51	243	293	6.00E-14	84.2
243629-1	gb|CP009398.1|	100	38	0	0	1	38	783021	783058	1.00E-09	69.8
243631-1	emb|LM523740.1|	100	28	0	0	3	30	1084	1057	3.00E-04	51.8
243632-1	gb|AY028451.1|	95	39	2	0	1	39	2709	2747	2.00E-07	62.6
243633-1	gb|KC848510.1|	100	30	0	0	1	30	5319	5348	3.00E-05	55.4
243637-1	gb|KP072748.1|	98	57	1	0	1	57	197	253	3.00E-18	98.7
243638-1	emb|CR456684.10|	100	22	0	0	5	26	96771	96750	0.61	41
243640-1	emb|LM932757.1|	98	49	1	0	1	49	388	436	6.00E-14	84.2
243643-1	gb|JX791909.1|	85	48	7	0	5	52	83	130	3.00E-05	55.4
243652-1	gb|KJ767773.1|	98	61	1	0	1	61	561	621	2.00E-20	105
243654-1	ref|NR_076630.1|	100	59	0	0	1	59	118	176	5.00E-21	107
243660-1	emb|FR799585.1|	97	35	1	1	1	34	101552	101518	3.00E-05	55.4
243661-1	gb|CP009571.1|	98	54	1	0	1	54	1140448	1140395	1.00E-16	93.3
243662-1	gb|KM221315.1|	100	23	0	0	1	23	1181	1203	0.18	42.8
243663-1	gb|CP001699.1|	82	62	11	2	15	75	2349991	2350051	3.00E-05	55.4
243664-1	gb|KM173495.1|	96	48	2	0	1	48	363	410	2.00E-12	78.8
243666-1	gb|JF220796.1|	100	33	0	0	1	33	422	454	7.00E-07	60.8
243670-1	gb|CP009616.1|	93	29	2	0	2	30	3221549	3221577	0.05	44.6
243671-1	gb|CP003811.1|	100	44	0	0	1	44	1923091	1923134	7.00E-13	80.6
243672-1	emb|LK916281.1|	98	46	1	0	1	46	144	189	2.00E-12	78.8
243673-1	gb|HM219007.1|	89	47	5	0	1	47	731	685	5.00E-08	64.4
243674-1	gb|CP008947.1|	97	77	2	0	1	77	4310784	4310708	4.00E-28	131
243675-1	emb|LN613121.1|	100	21	0	0	1	21	1337	1357	2.1	39.2
243676-1	ref|NR_103131.1|	88	48	6	0	2	49	2577	2624	7.00E-07	60.8
243681-1	gb|CP009396.1|	98	55	1	0	1	55	969761	969815	3.00E-17	95.1
243684-1	dbj|AP014649.1|	97	39	1	0	1	39	24456	24494	2.00E-08	66.2
243691-1	gb|KM161036.1|	100	65	0	0	1	65	40	104	3.00E-24	118
243695-1	gb|KM155356.1|	100	68	0	0	15	82	453	520	7.00E-26	123
243697-1	gb|GQ157036.1|	100	51	0	0	1	51	74	124	1.00E-16	93.3
243698-1	gb|KM263163.1|	100	40	0	0	2	41	1166	1205	1.00E-10	73.4
243702-1	ref|NR_115515.1|	100	54	0	0	1	54	2	55	3.00E-18	98.7
243704-1	gb|CP009144.1|	98	51	1	0	1	51	86297	86347	5.00E-15	87.8
243707-1	gb|KM500866.1|	100	22	0	0	2	23	303	324	0.61	41
243708-1	gb|KC253423.1|	98	52	1	0	1	52	394	445	1.00E-15	89.7
243712-1	gb|CP003811.1|	93	29	2	0	1	29	1923969	1923997	0.05	44.6
243713-1	gb|CP007669.1|	98	56	1	0	1	56	5129	5074	9.00E-18	96.9
243715-1	dbj|AP014649.1|	98	40	1	0	1	40	24835	24796	4.00E-09	68
243718-1	ref|NR_076669.1|	96	53	2	0	1	53	1848	1900	5.00E-15	87.8
243727-1	gb|KM851632.1|	100	69	0	0	1	69	84	152	2.00E-26	125
243728-1	gb|JF188877.1|	100	24	0	0	3	26	454	477	0.05	44.6
243729-1	gb|CP003811.1|	100	51	0	0	19	69	1923024	1923074	1.00E-16	93.3
243731-1	gb|CP009383.1|	98	63	1	0	1	63	334706	334644	1.00E-21	109
243736-1	gb|CP007569.1|	98	47	1	0	1	47	3348194	3348148	7.00E-13	80.6
243737-1	gb|KF995334.1|	100	46	0	0	2	47	262	307	6.00E-14	84.2
243746-1	gb|CP009392.1|	91	35	3	0	2	36	212761	212727	0.001	50
243749-1	gb|CP003811.1|	96	28	1	0	2	29	1922278	1922305	0.091	46.4
243752-1	ref|XM_001567002.2|	95	83	4	1	1	81	178	260	1.00E-26	129
243754-1	dbj|AP014649.1|	100	41	0	0	1	41	24778	24818	2.00E-10	75.2
243755-1	emb|FR799616.2|	95	39	2	0	1	39	845165	845127	1.00E-06	62.6
243756-1	gb|CP007035.1|	97	38	1	0	1	38	2225335	2225298	3.00E-07	64.4
243758-1	gb|CP009395.1|	100	46	0	0	1	46	1019558	1019603	4.00E-13	84.2
243762-1	gb|CP009396.1|	89	56	6	0	2	57	971002	971057	2.00E-10	75.2
243763-1	gb|CP009291.1|	97	33	1	0	1	33	1252266	1252234	2.00E-04	55.4
243765-1	gb|CP009617.1|	97	36	1	0	1	36	28638	28673	4.00E-06	60.8
243768-1	gb|KP072774.1|	100	32	0	0	1	32	723	754	1.00E-05	59
243770-1	gb|GU926575.1|	100	46	0	0	1	46	340	385	4.00E-13	84.2
243771-1	ref|NR_076508.1|	96	56	2	0	1	56	2732	2787	7.00E-16	93.3
243779-1	pdb|4UY8|A	100	24	0	0	1	24	2206	2229	0.32	44.6
243780-1	gb|KF841200.1|	100	25	0	0	1	25	32	56	0.091	46.4
243787-1	gb|CP007569.1|	99	76	1	0	1	76	3346343	3346268	8.00E-28	132
243789-1	gb|KF062896.1|	97	31	1	0	1	31	595	625	0.002	51.8
243790-1	gb|GU926647.1|	99	90	1	0	1	90	440	529	2.00E-35	158
243798-1	gb|KC743321.1|	100	24	0	0	1	24	389	412	0.32	44.6
243799-1	gb|CP009396.1|	86	50	7	0	21	70	970421	970470	1.00E-05	59
243802-1	gb|KJ742907.1|	92	38	3	0	1	38	4949	4986	2.00E-04	55.4
243803-1	gb|CP009533.1|	96	76	3	0	2	77	2243552	2243627	4.00E-25	123
243806-1	emb|CT573326.1|	100	26	0	0	1	26	890753	890728	0.026	48.2
243808-1	gb|CP000301.1|	98	65	1	0	1	65	1461712	1461776	7.00E-22	113
243810-1	emb|LK925167.1|	97	68	2	0	1	68	436	503	2.00E-22	114
243811-1	gb|KF841228.1|	100	30	0	0	1	30	436	465	2.00E-04	55.4
243814-1	gb|CP009291.1|	100	58	0	0	1	58	1252070	1252013	1.00E-19	105
243815-1	gb|KF060939.1|	100	22	0	0	2	23	1666	1687	3.9	41
243817-1	tpe|LK010401.1|	98	51	1	0	1	51	10	60	3.00E-14	87.8
243820-1	gb|CP006704.1|	98	51	1	0	1	51	544665	544715	3.00E-14	87.8
243821-1	ref|NR_076746.1|	96	46	2	0	2	47	2620	2665	2.00E-10	75.2
243823-1	gb|CP003811.1|	100	87	0	0	1	87	1922340	1922426	2.00E-35	158
243824-1	ref|NR_075832.1|	88	84	10	0	4	87	1	84	3.00E-20	107
243830-1	dbj|AB491965.1|	100	30	0	0	1	30	2274	2303	2.00E-04	55.4
243833-1	gb|CP003071.1|	99	75	1	0	1	75	3794089	3794015	3.00E-27	131
243834-1	gb|CP005964.1|	100	23	0	0	1	23	1265267	1265245	1.1	42.8
243841-1	ref|NR_076831.1|	97	37	1	0	1	37	2803	2839	1.00E-06	62.6
243842-1	ref|NR_076630.1|	100	27	0	0	2	28	105	131	0.007	50
243844-1	gb|CP006704.1|	98	52	1	0	1	52	544662	544713	9.00E-15	89.7
243845-1	gb|KM263541.1|	100	46	0	0	1	46	1259	1304	4.00E-13	84.2
243850-1	ref|NR_076623.1|	92	77	6	1	1	77	938	1013	9.00E-21	109
243858-1	gb|CP009571.1|	100	48	0	0	1	48	1954	2001	3.00E-14	87.8
243860-1	gb|CP009571.1|	97	59	2	0	1	59	2112	2170	2.00E-17	98.7
243867-1	gb|CP002727.1|	100	43	0	0	1	43	694014	694056	2.00E-11	78.8
243872-1	gb|KF040404.1|	98	52	1	0	1	52	3413	3464	9.00E-15	89.7
243877-1	dbj|AP014649.1|	100	28	0	0	1	28	22865	22892	0.002	51.8
243883-1	gb|CP009394.1|	96	49	2	0	1	49	244369	244321	4.00E-12	80.6
243887-1	gb|GU925104.1|	100	31	0	0	1	31	399	429	5.00E-05	57.2
243891-1	gb|KF065970.1|	100	85	0	0	1	85	481	565	2.00E-34	154
243892-1	emb|LM523740.1|	98	41	1	0	1	41	1093	1053	8.00E-09	69.8
243894-1	gb|CP006704.1|	100	38	0	0	1	38	545733	545770	8.00E-09	69.8
243895-1	gb|JN669290.1|	100	48	0	0	1	48	149	196	3.00E-14	87.8
243896-1	dbj|AP014649.1|	100	24	0	0	1	24	25263	25286	0.32	44.6
243897-1	emb|LN567822.1|	100	31	0	0	1	31	739	769	5.00E-05	57.2
243898-1	emb|FR799008.1|	100	51	0	0	1	51	99181	99131	7.00E-16	93.3
243917-1	gb|CP009393.1|	93	30	2	0	1	30	672722	672693	0.091	46.4
243921-1	gb|KM242540.1|	100	37	0	0	1	37	1115	1151	3.00E-08	68
243923-1	gb|CP009396.1|	94	36	2	0	1	36	971783	971818	5.00E-05	57.2
243929-1	gb|CP009374.1|	98	53	1	0	1	53	365217	365165	2.00E-15	91.5
243936-1	gb|GU925104.1|	100	32	0	0	1	32	299	330	1.00E-05	59
243938-1	emb|FR799618.2|	89	38	4	0	1	38	495848	495885	0.002	51.8
243942-1	gb|CP001392.1|	97	34	1	0	1	34	285709	285742	5.00E-05	57.2
243943-1	gb|CP009571.1|	91	32	3	1	10	40	1517436	1517405	3.9	41
243948-1	gb|CP009398.1|	98	52	1	0	1	52	783156	783207	9.00E-15	89.7
243949-1	gb|CP009291.1|	100	47	0	0	1	47	1251549	1251503	1.00E-13	86
243950-1	gb|CP009396.1|	84	68	11	0	1	68	971189	971256	7.00E-10	73.4
243951-1	gb|JQ999361.1|	97	29	1	0	1	29	286	314	0.026	48.2
243952-1	ref|NR_076712.1|	94	50	3	0	2	51	2733	2782	5.00E-11	77
243953-1	gb|CP009393.1|	93	30	2	0	1	30	672724	672695	0.091	46.4
243957-1	gb|CP007669.1|	100	24	0	0	1	24	5759	5736	0.009	44.6
243966-1	gb|CP009392.1|	89	37	4	1	1	35	211940	211904	0.003	46.4
243968-1	gb|JQ999895.1|	100	25	0	0	1	25	191	215	0.003	46.4
243974-1	ref|NR_122009.1|	90	42	4	0	1	42	2723	2764	4.00E-07	59
243975-1	gb|KF933534.1|	100	22	0	0	1	22	603	624	0.12	41
243976-1	gb|CP009533.1|	99	68	1	0	1	68	3500	3567	5.00E-25	118
243980-1	gb|CP003811.1|	100	22	0	0	2	23	1922278	1922299	0.12	41
243981-1	gb|CP009393.1|	100	35	0	0	1	35	647937	647903	1.00E-08	64.4
243985-1	gb|CP003811.1|	94	35	2	0	1	35	1924574	1924608	5.00E-06	55.4
243986-1	gb|CP002686.1|	100	19	0	0	1	19	14292420	14292438	4.9	35.6
243992-1	ref|XM_001563631.2|	100	72	0	0	1	72	331	260	8.00E-29	131
243993-1	emb|LK391695.1|	91	47	4	0	1	47	1058993	1059039	8.00E-10	68
243994-1	gb|KJ802954.1|	100	52	0	0	1	52	7723	7774	6.00E-18	95.1
243996-1	gb|JQ911631.1|	95	38	2	0	1	38	4906	4943	1.00E-07	60.8
243997-1	gb|KJ411593.1|	100	36	0	0	1	36	267	302	3.00E-09	66.2
243998-1	dbj|AP014649.1|	98	58	1	0	1	58	25108	25165	1.00E-19	100
244005-1	gb|JN236242.1|	97	37	1	0	1	37	1029	1065	4.00E-08	62.6
244010-1	gb|CP009678.1|	97	37	1	0	1	37	208562	208598	4.00E-08	62.6
244013-1	emb|FR798997.1|	100	47	0	0	1	47	275697	275651	3.00E-15	86
244014-1	dbj|AP014649.1|	100	57	0	0	2	58	23431	23487	1.00E-20	104
244017-1	gb|CP009404.1|	94	32	2	0	3	34	988199	988168	2.00E-04	50
244018-1	gb|CP000469.1|	96	24	1	0	1	24	54029	54052	0.4	39.2
244019-1	gb|KF933604.1|	100	58	0	0	1	58	502	559	3.00E-21	105
244021-1	ref|XM_001563724.2|	100	23	0	0	1	23	202	180	0.033	42.8
244024-1	gb|CP008913.1|	93	71	5	2	1	70	188990	188921	5.00E-19	98.7
244028-1	gb|KF061366.1|	96	45	2	0	1	45	45	89	2.00E-11	73.4
244029-1	gb|DQ190351.1|	89	28	3	0	9	36	277	304	1.4	37.4
244030-1	ref|NR_122001.1|	97	35	1	0	1	35	2500	2534	4.00E-07	59
244035-1	gb|KF040404.1|	98	65	1	0	3	67	3593	3657	2.00E-23	113
244038-1	dbj|AP012603.1|	94	32	2	0	1	32	2268143	2268174	2.00E-04	50
244039-1	dbj|AB491970.1|	92	63	5	0	1	63	2247	2309	7.00E-17	91.5
244051-1	gb|HM835410.1|	100	40	0	0	1	40	61	100	2.00E-11	73.4
244052-1	emb|FP929003.1|	100	21	0	0	1	21	3467287	3467307	0.4	39.2
244053-1	dbj|AP014655.1|	100	54	0	0	1	54	1484136	1484189	5.00E-19	98.7
244057-1	gb|CP007669.1|	98	42	1	1	1	41	5116	5075	8.00E-10	68
244059-1	gb|KM268940.1|	100	27	0	0	1	27	62	88	2.00E-04	50
244060-1	emb|LK925167.1|	100	65	0	0	1	65	376	440	5.00E-25	118
244062-1	gb|CP009571.1|	98	50	1	0	1	50	3177	3226	3.00E-15	86
244067-1	dbj|AB773870.1|	100	50	0	0	1	50	506	555	7.00E-17	91.5
244068-1	gb|HM240944.1|	100	47	0	0	1	47	215	261	3.00E-15	86
244076-1	gb|CP009571.1|	97	61	2	0	1	61	4106	4166	4.00E-20	102
244077-1	gb|KJ728993.1|	100	30	0	0	1	30	499	528	5.00E-06	55.4
244078-1	gb|GU926693.1|	98	61	1	0	1	61	352	412	3.00E-21	105
244079-1	gb|KM210250.1|	98	59	1	0	1	59	133	191	4.00E-20	102
244080-1	gb|KM259962.1|	100	35	0	0	1	35	244	278	1.00E-08	64.4
244088-1	dbj|AP014649.1|	100	26	0	0	1	26	504257	504282	8.00E-04	48.2
244092-1	dbj|AP014649.1|	99	69	1	0	1	69	248306	248238	1.00E-25	120
244094-1	gb|GU474851.1|	94	80	5	0	1	80	18801	18722	4.00E-26	122
244102-1	dbj|AB986547.1|	99	81	1	0	1	81	500	580	5.00E-32	141
244103-1	dbj|AP014649.1|	100	26	0	0	1	26	991255	991230	8.00E-04	48.2
244105-1	emb|LK913553.1|	100	27	0	0	1	27	632	658	2.00E-04	50
244108-1	tpe|LK000687.1|	100	20	0	0	1	20	21	40	1.4	37.4
244110-1	gb|CP003034.1|	98	61	1	0	1	61	237815	237875	3.00E-21	105
244111-1	ref|NR_076941.1|	89	57	6	0	1	57	1235	1291	2.00E-12	77
244113-1	emb|FR799001.1|	96	52	2	0	2	53	202336	202285	3.00E-15	86
244115-1	gb|CP009396.1|	89	47	5	0	1	47	970869	970915	4.00E-08	62.6
244116-1	gb|CP000301.1|	98	48	1	0	1	48	1461726	1461773	4.00E-14	82.4
244117-1	emb|LK916281.1|	100	40	0	0	1	40	481	520	2.00E-11	73.4
244119-1	gb|HQ755398.1|	100	53	0	0	1	53	29	81	2.00E-18	96.9
244120-1	gb|CP009533.1|	97	76	2	0	1	76	1163327	1163402	3.00E-28	129
244122-1	ref|XM_001561887.2|	100	22	0	0	1	22	17	38	0.12	41
244124-1	gb|CP009396.1|	90	30	3	0	6	35	968102	968131	0.12	41
244131-1	gb|KM222275.1|	96	50	2	0	1	50	955	1004	4.00E-14	82.4
244133-1	gb|KC053132.1|	100	31	0	0	1	31	136	166	1.00E-06	57.2
244135-1	gb|JX219399.1|	94	53	3	0	8	60	1027	1079	4.00E-14	82.4
244138-1	emb|LN565570.1|	97	33	1	0	1	33	172	204	5.00E-06	55.4
244139-1	gb|CP009533.1|	98	62	1	0	1	62	1790	1851	9.00E-22	107
244145-1	gb|KM851700.1|	98	49	1	0	1	49	139	187	1.00E-14	84.2
244146-1	gb|CP009448.1|	93	30	2	0	1	30	839266	839295	0.003	46.4
244151-1	ref|NR_076660.1|	96	50	2	0	1	50	2119	2168	4.00E-14	82.4
244152-1	gb|CP007547.1|	100	23	0	0	1	23	219455	219477	0.033	42.8
244157-1	gb|KM268945.1|	98	53	1	0	1	53	879	931	7.00E-17	91.5
244158-1	dbj|AP014649.1|	98	48	1	0	1	48	25189	25236	4.00E-14	82.4
244165-1	dbj|AP014649.1|	98	58	1	0	1	58	25216	25273	1.00E-19	100
244166-1	emb|LL323027.1|	100	85	0	0	1	85	4578	4494	7.00E-36	154
244167-1	gb|CP009404.1|	100	21	0	0	2	22	2398388	2398408	0.4	39.2
244174-1	gb|CP009396.1|	98	59	1	0	1	59	965963	966021	4.00E-20	102
244176-1	gb|CP007746.1|	100	21	0	0	1	21	1860684	1860704	0.4	39.2
244178-1	dbj|AP014649.1|	94	47	3	0	1	47	23525	23571	7.00E-11	71.6
244179-1	ref|NR_076520.1|	98	48	1	0	1	48	2530	2577	2.00E-13	82.4
244180-1	emb|LN554882.1|	97	37	1	0	1	37	993108	993072	2.00E-07	62.6
244181-1	ref|NR_075559.1|	93	29	2	1	1	28	52	80	0.61	41
244191-1	gb|CP003811.1|	100	25	0	0	1	25	1923707	1923731	0.014	46.4
244195-1	dbj|AP009051.1|	99	92	1	0	2	93	2572	2663	3.00E-37	161
244196-1	gb|CP009404.1|	100	46	0	0	1	46	723685	723640	6.00E-14	84.2
244198-1	gb|CP009396.1|	98	41	1	0	1	41	969776	969816	1.00E-09	69.8
244199-1	emb|FQ790360.1|	93	28	2	0	1	28	6162	6189	0.18	42.8
244201-1	dbj|AP014649.1|	100	49	0	0	1	49	22828	22876	1.00E-15	89.7
244202-1	gb|CP009396.1|	94	34	2	0	1	34	968098	968131	1.00E-04	53.6
244204-1	emb|LN564083.1|	100	46	0	0	12	57	861	906	6.00E-14	84.2
244205-1	gb|CP003811.1|	100	29	0	0	1	29	1922604	1922632	1.00E-04	53.6
244217-1	gb|KM269011.1|	100	38	0	0	1	38	830	867	1.00E-09	69.8
244220-1	gb|KM207444.1|	100	23	0	0	1	23	825	847	0.18	42.8
244223-1	gb|FJ644525.2|	94	51	3	0	8	58	1589	1639	2.00E-12	78.8
244224-1	gb|KJ150291.1|	100	24	0	0	1	24	4289	4312	0.05	44.6
244229-1	gb|KM221315.1|	97	31	1	0	1	31	1185	1215	3.00E-04	51.8
244233-1	gb|KM268955.1|	100	26	0	0	1	26	30	55	0.004	48.2
244239-1	gb|FJ905917.1|	96	47	2	1	1	46	889	935	1.00E-10	73.4
244241-1	gb|KM263183.1|	97	70	2	0	1	70	1130	1199	3.00E-24	118
244243-1	emb|LK025349.1|	98	64	1	0	1	64	57	120	4.00E-22	111
244244-1	ref|XM_007382767.1|	96	23	1	0	2	24	1089	1111	7.5	37.4
244245-1	emb|LM013384.1|	100	25	0	0	2	26	319	295	0.014	46.4
244246-1	ref|NR_076630.1|	98	46	1	0	1	46	2157	2202	2.00E-12	78.8
244254-1	gb|CP005960.1|	100	53	0	0	1	53	1649749	1649697	9.00E-18	96.9
244255-1	gb|EU288750.1|	97	58	2	1	1	58	1002	1058	1.00E-16	93.3
244256-1	gb|CP009217.1|	98	64	1	0	1	64	1265427	1265490	4.00E-22	111
244263-1	gb|KJ831329.1|	100	34	0	0	1	34	212	245	2.00E-07	62.6
244264-1	emb|LL921676.1|	88	32	4	0	1	32	1061	1030	0.61	41
244268-1	emb|LK916281.1|	98	47	1	0	1	47	143	189	7.00E-13	80.6
244270-1	gb|CP009612.1|	98	52	1	0	1	52	22146	22197	1.00E-15	89.7
244273-1	gb|CP006704.1|	100	39	0	0	1	39	545733	545771	4.00E-10	71.6
244276-1	gb|CP009617.1|	100	20	0	0	1	20	30718	30737	7.5	37.4
244280-1	gb|FJ752180.1|	99	68	1	0	1	68	191	258	3.00E-24	118
244281-1	gb|KF933542.1|	100	37	0	0	1	37	833	869	4.00E-09	68
244282-1	dbj|AP014649.1|	100	23	0	0	1	23	23496	23518	0.18	42.8
244285-1	emb|LK925167.1|	100	27	0	0	1	27	372	398	0.001	50
244286-1	gb|KM269011.1|	100	29	0	0	1	29	682	710	1.00E-04	53.6
244288-1	ref|NR_103114.1|	100	66	0	0	1	66	830	895	8.00E-25	120
244290-1	ref|XM_008103698.1|	85	39	6	1	5	43	3650	3685	0.18	42.8
244292-1	gb|CP006704.1|	100	30	0	0	1	30	892536	892565	3.00E-05	55.4
244294-1	gb|HM773520.1|	100	22	0	0	1	22	1429	1450	0.61	41
244297-1	gb|CP009396.1|	100	35	0	0	1	35	967691	967725	5.00E-08	64.4
244299-1	gb|CP008732.2|	92	53	4	0	1	53	2023986	2024038	2.00E-12	78.8
244302-1	dbj|AP014630.1|	100	36	0	0	1	36	22857	22892	2.00E-08	66.2
244304-1	gb|KF040404.1|	99	70	1	0	1	70	3370	3439	2.00E-25	122
244307-1	emb|LM523740.1|	100	44	0	0	2	45	697	654	7.00E-13	80.6
244308-1	dbj|AP014649.1|	100	26	0	0	1	26	503698	503723	0.004	48.2
244309-1	gb|KM259962.1|	100	48	0	0	1	48	359	406	5.00E-15	87.8
244313-1	gb|CP003811.1|	99	70	1	0	1	70	1924637	1924706	2.00E-25	122
244315-1	gb|CP003811.1|	97	32	1	0	1	32	1923103	1923134	1.00E-04	53.6
244320-1	emb|FR799004.1|	98	57	1	0	1	57	497345	497401	3.00E-18	98.7
244321-1	gb|CP009291.1|	93	28	2	0	2	29	1253499	1253472	0.18	42.8
244322-1	gb|CP003911.1|	94	47	3	0	1	47	5194404	5194358	4.00E-10	71.6
244327-1	gb|CP009393.1|	100	44	0	0	1	44	545109	545152	7.00E-13	80.6
244330-1	dbj|AP014649.1|	100	31	0	0	1	31	23145	23175	8.00E-06	57.2
244331-1	emb|LM037620.1|	100	20	0	0	1	20	34099	34118	7.5	37.4
244334-1	pdb|4UY8|A	100	27	0	0	1	27	2585	2611	0.001	50
244336-1	ref|NR_103114.1|	97	76	2	0	1	76	1726	1801	2.00E-27	129
244337-1	gb|KJ806257.1|	100	20	0	0	1	20	1296	1315	7.5	37.4
244351-1	emb|LN588771.1|	96	45	2	0	1	45	350	394	1.00E-10	73.4
244352-1	gb|KF066747.1|	98	66	1	0	3	68	226	291	3.00E-23	114
244354-1	dbj|AK176885.1|	100	38	0	0	1	38	583	620	1.00E-09	69.8
244359-1	ref|NR_076630.1|	97	33	1	0	1	33	100	132	3.00E-05	55.4
244361-1	gb|CP009375.1|	96	73	3	0	1	73	444773	444845	3.00E-24	118
244362-1	emb|FR796407.1|	88	33	4	1	6	38	157053	157022	2.1	39.2
244363-1	ref|XM_003614901.1|	94	32	2	0	13	44	452	421	0.001	50
244364-1	gb|CP002657.1|	100	46	0	0	1	46	2957517	2957472	6.00E-14	84.2
244365-1	gb|KM269011.1|	98	55	1	0	1	55	829	883	3.00E-17	95.1
244370-1	dbj|AP014649.1|	100	21	0	0	1	21	24495	24515	2.1	39.2
244375-1	ref|NR_103114.1|	98	52	1	0	1	52	218	269	1.00E-15	89.7
244378-1	gb|KM252935.1|	100	29	0	0	1	29	370	398	1.00E-04	53.6
244379-1	ref|NR_121997.1|	96	56	2	0	1	56	1551	1606	1.00E-16	93.3
244383-1	gb|KC139681.1|	100	43	0	0	1	43	13	55	2.00E-12	78.8
244386-1	gb|CP006729.2|	100	25	0	0	1	25	1365511	1365487	0.014	46.4
244391-1	gb|CP009378.1|	96	27	1	0	1	27	409874	409900	0.05	44.6
244392-1	gb|CP009396.1|	98	45	1	0	1	45	969774	969818	9.00E-12	77
244394-1	dbj|AP014649.1|	94	48	3	0	1	48	23688	23735	1.00E-10	73.4
244406-1	gb|CP003811.1|	88	49	6	0	3	51	1922278	1922326	1.00E-06	62.6
244407-1	gb|CP009374.1|	98	54	1	0	1	54	448937	448990	7.00E-16	93.3
244410-1	ref|XM_003176720.1|	90	30	3	0	5	34	1219	1190	3.9	41
244411-1	emb|LK025349.1|	98	50	1	0	1	50	89	138	1.00E-13	86
244413-1	gb|KM221353.1|	100	34	0	0	1	34	399	432	1.00E-06	62.6
244415-1	gb|CP009533.1|	97	77	2	0	1	77	2243551	2243627	3.00E-27	131
244418-1	emb|LM523712.1|	100	24	0	0	1	24	624	601	0.32	44.6
244422-1	ref|NR_076419.1|	94	65	4	0	1	65	2591	2655	5.00E-18	100
244424-1	gb|AF162221.1|	86	74	10	0	18	91	60139	60066	9.00E-15	89.7
244427-1	emb|LM013384.1|	100	43	0	0	1	43	384	342	2.00E-11	78.8
244431-1	gb|CP006852.1|	97	62	2	1	1	61	4922079	4922140	5.00E-18	100
244435-1	ref|XM_001563724.2|	98	63	1	0	1	63	4667	4605	9.00E-21	109
244442-1	gb|CP009617.1|	100	28	0	0	1	28	465420	465447	0.002	51.8
244443-1	gb|CP008896.1|	99	70	1	0	1	70	4294071	4294002	1.00E-24	122
244447-1	gb|KF974286.1|	100	51	0	0	21	71	42	92	7.00E-16	93.3
244452-1	gb|CP007547.1|	100	27	0	0	1	27	221929	221955	0.008	50
244453-1	emb|LK916281.1|	100	28	0	0	1	28	232	259	0.002	51.8
244454-1	gb|CP009396.1|	88	40	5	0	6	45	971888	971927	0.008	50
244455-1	gb|CP007569.1|	93	55	4	0	1	55	3346652	3346598	1.00E-12	82.4
244462-1	gb|JX219399.1|	97	63	2	1	1	61	304	366	1.00E-18	102
244467-1	gb|HM830734.1|	98	50	1	0	1	50	720	769	1.00E-13	86
244472-1	gb|CP003811.1|	100	46	0	0	1	46	1921980	1922025	4.00E-13	84.2
244476-1	gb|GU928637.1|	96	54	2	0	1	54	223	276	9.00E-15	89.7
244484-1	gb|KF156950.1|	98	44	1	0	1	44	585	628	2.00E-10	75.2
244486-1	gb|CP009291.1|	100	45	0	0	1	45	1251866	1251822	1.00E-12	82.4
244489-1	gb|CP006704.1|	100	30	0	0	1	30	545004	545033	2.00E-04	55.4
244491-1	emb|LL607756.1|	93	27	2	0	5	31	1360	1386	3.9	41
244492-1	gb|KF841297.1|	100	53	0	0	1	53	294	346	6.00E-17	96.9
244495-1	gb|KM658583.1|	100	22	0	0	1	22	1061	1082	3.9	41
244503-1	ref|NR_076630.1|	98	58	1	0	1	58	124	181	5.00E-18	100
244506-1	gb|CP009392.1|	94	32	2	1	1	31	211976	211945	0.092	46.4
244508-1	gb|KM382834.1|	99	79	1	0	1	79	357	435	2.00E-29	138
244509-1	gb|CP003811.1|	98	49	1	0	1	49	1922645	1922693	4.00E-13	84.2
244510-1	gb|KM987613.1|	100	22	0	0	1	22	1373	1394	3.9	41
244514-1	emb|FR799001.1|	100	53	0	0	3	55	584585	584637	6.00E-17	96.9
244518-1	gb|KP072748.1|	100	23	0	0	1	23	472	450	1.1	42.8
244527-1	ref|NR_076630.1|	100	58	0	0	16	73	2140	2197	1.00E-19	105
244531-1	gb|KF841289.1|	100	39	0	0	1	39	1231	1269	2.00E-09	71.6
244534-1	gb|CP008732.2|	98	54	1	0	1	54	2024367	2024420	7.00E-16	93.3
244535-1	gb|CP007569.1|	100	53	0	0	1	53	3346287	3346235	6.00E-17	96.9
244537-1	gb|CP001392.1|	98	47	1	0	1	47	560597	560643	4.00E-12	80.6
244539-1	gb|CP007669.1|	98	56	1	1	1	55	5091	5036	7.00E-16	93.3
244541-1	emb|FR799009.1|	98	46	1	0	1	46	838461	838416	2.00E-11	78.8
244544-1	gb|KM242538.1|	100	49	0	0	1	49	1251	1299	9.00E-15	89.7
244547-1	gb|CP009396.1|	92	62	5	0	1	62	969042	969103	9.00E-15	89.7
244550-1	dbj|AP008934.1|	97	75	2	0	1	75	1003701	1003775	3.00E-26	127
244552-1	pdb|1VXX|2	97	78	2	0	1	78	3199	3276	8.00E-28	132
244553-1	emb|HE999083.1|	100	82	0	0	1	82	233	314	1.00E-32	149
244554-1	emb|LM524650.1|	93	29	2	0	1	29	114	142	0.32	44.6
244555-1	gb|CP009291.1|	100	23	0	0	1	23	1252627	1252605	1.1	42.8
244560-1	emb|FQ311452.1|	95	39	2	0	3	41	901178	901216	1.00E-06	62.6
244570-1	gb|CP006704.1|	100	29	0	0	1	29	544766	544794	6.00E-04	53.6
244572-1	emb|LN567553.1|	99	83	1	0	1	83	478	560	1.00E-31	145
244575-1	gb|CP009571.1|	100	25	0	0	3	27	107355	107331	0.092	46.4
244576-1	dbj|AP014649.1|	98	50	1	0	1	50	23136	23185	1.00E-13	86
244581-1	emb|FR799616.2|	98	42	1	0	1	42	872278	872237	2.00E-09	71.6
244586-1	gb|CP009238.1|	96	52	2	0	1	52	201347	201398	1.00E-13	86
244588-1	emb|LK915432.1|	96	50	2	1	1	49	1273	1224	2.00E-11	78.8
244590-1	gb|KM185196.1|	98	52	1	0	1	52	502	553	9.00E-15	89.7
244595-1	gb|CP009396.1|	95	38	2	0	1	38	971866	971903	4.00E-06	60.8
244598-1	gb|KC917824.1|	100	50	0	0	1	50	376	425	2.00E-15	91.5
244600-1	emb|HG973444.1|	100	27	0	0	1	27	519	545	0.008	50
244603-1	gb|CP007547.1|	96	25	1	0	1	25	221878	221902	3.9	41
244610-1	ref|XM_003723112.1|	100	50	0	0	5	54	278	327	2.00E-15	91.5
244611-1	gb|KP072748.1|	100	27	0	0	1	27	351	377	0.008	50
244614-1	gb|KF744201.1|	100	28	0	0	1	28	918	945	0.002	51.8
244619-1	gb|CP009394.1|	96	51	2	0	1	51	425617	425567	4.00E-13	84.2
244624-1	ref|NR_122009.1|	95	58	3	0	2	59	2715	2772	2.00E-15	91.5
244625-1	gb|KJ615233.1|	100	43	0	0	1	43	41	83	2.00E-11	78.8
244627-1	emb|LM524456.1|	98	46	1	0	1	46	533	578	2.00E-11	78.8
244629-1	dbj|AP014630.1|	97	35	1	0	1	35	23310	23344	1.00E-05	59
244630-1	gb|KC188322.1|	100	32	0	0	1	32	255	286	1.00E-05	59
244632-1	ref|NR_103114.1|	98	60	1	0	1	60	1727	1786	4.00E-19	104
244639-1	dbj|AP014655.1|	100	31	0	0	1	31	231	201	5.00E-05	57.2
244643-1	gb|KM184667.1|	100	66	0	0	1	66	201	266	5.00E-24	120
244645-1	ref|NR_103076.1|	98	56	1	0	1	56	2176	2231	6.00E-17	96.9
244647-1	gb|CP009393.1|	95	40	2	0	3	42	672709	672670	3.00E-07	64.4
244654-1	gb|CP009706.1|	97	38	1	0	1	38	98179	98142	3.00E-07	64.4
244655-1	emb|LN649160.1|	98	61	1	0	1	61	1293	1353	1.00E-19	105
244656-1	gb|KF067144.1|	100	59	0	0	1	59	955	1013	3.00E-20	107
244658-1	ref|NW_003533857.1|	91	33	3	0	1	33	118633	118665	0.09	46.4
244659-1	emb|LK917959.1|	98	48	1	0	1	48	792	745	1.00E-12	82.4
244661-1	ref|NR_076819.1|	97	58	2	0	1	58	2366	2423	6.00E-17	96.9
244662-1	ref|NR_076300.1|	100	49	0	0	1	49	2876	2924	8.00E-15	89.7
244671-1	gb|KJ395378.1|	100	27	0	0	1	27	296	322	0.007	50
244675-1	gb|CP009396.1|	100	51	0	0	3	53	644185	644235	7.00E-16	93.3
244676-1	gb|KF722027.1|	100	24	0	0	1	24	11	34	0.31	44.6
244679-1	emb|LM523740.1|	100	24	0	0	1	24	938	915	0.31	44.6
244682-1	gb|CP003811.1|	100	36	0	0	1	36	1921975	1922010	1.00E-07	66.2
244684-1	gb|CP001392.1|	100	37	0	0	1	37	588418	588454	3.00E-08	68
244688-1	gb|CP007555.1|	100	29	0	0	1	29	337802	337830	6.00E-04	53.6
244689-1	gb|HM688067.1|	100	65	0	0	1	65	195	259	2.00E-23	118
244695-1	emb|FO681494.1|	97	69	2	0	1	69	4373345	4373277	6.00E-23	116
244699-1	gb|CP009396.1|	96	27	1	0	1	27	966683	966709	0.31	44.6
244706-1	ref|NR_121975.1|	100	62	0	0	1	62	1694	1755	7.00E-22	113
244712-1	gb|CP002177.1|	100	31	0	0	1	31	2921370	2921400	5.00E-05	57.2
244715-1	emb|LK916281.1|	100	38	0	0	1	38	277	314	8.00E-09	69.8
244719-1	ref|XM_001566953.2|	100	39	0	0	12	50	3403	3441	2.00E-09	71.6
244722-1	dbj|AP014649.1|	100	24	0	0	1	24	504296	504319	0.31	44.6
244724-1	gb|CP003811.1|	100	27	0	0	1	27	5222435	5222461	0.007	50
244725-1	tpe|LK010433.1|	100	23	0	0	1	23	13	35	1.1	42.8
244729-1	emb|LN568478.1|	100	23	0	0	1	23	1093	1115	1.1	42.8
244732-1	gb|CP000539.1|	100	26	0	0	1	26	1250957	1250982	0.026	48.2
244734-1	ref|NR_076630.1|	100	56	0	0	1	56	2114	2169	1.00E-18	102
244737-1	tpe|LK010385.1|	94	51	3	0	1	51	26	76	2.00E-11	78.8
244739-1	emb|FR796443.1|	97	32	1	0	12	43	212440	212471	6.00E-04	53.6
244743-1	gb|CP007573.1|	100	25	0	0	1	25	358	334	0.09	46.4
244745-1	gb|KM263183.1|	100	48	0	0	1	48	1111	1158	3.00E-14	87.8
244747-1	gb|CP009393.1|	94	32	2	0	2	33	672723	672692	0.007	50
244760-1	dbj|AP014646.1|	100	23	0	0	1	23	707868	707890	1.1	42.8
244764-1	gb|CP009097.1|	100	43	0	0	1	43	1167058	1167016	2.00E-11	78.8
244766-1	gb|KM242511.1|	100	31	0	0	1	31	1155	1185	5.00E-05	57.2
244768-1	gb|KF841305.1|	98	51	1	0	1	51	803	853	3.00E-14	87.8
244771-1	gb|KF068092.1|	100	33	0	0	1	33	206	238	4.00E-06	60.8
244773-1	gb|CP009378.1|	92	36	3	0	1	36	393701	393736	0.002	51.8
244774-1	ref|NR_121989.1|	92	62	5	1	1	61	2941	3002	1.00E-13	86
244779-1	emb|LL136838.1|	98	40	1	0	1	40	47	86	3.00E-08	68
244785-1	dbj|AP014630.1|	100	29	0	0	1	29	22864	22892	6.00E-04	53.6
244786-1	gb|DQ011939.1|	91	47	4	1	1	47	1231	1276	3.00E-07	64.4
244787-1	dbj|AP014655.1|	100	49	0	0	1	49	1485397	1485445	8.00E-15	89.7
244788-1	gb|KF933598.1|	100	76	0	0	1	76	521	596	2.00E-29	138
244789-1	gb|GU396229.1|	100	29	0	0	1	29	695	723	6.00E-04	53.6
244793-1	gb|CP003811.1|	97	71	2	0	3	73	1922893	1922963	5.00E-24	120
244797-1	emb|CU468230.2|	93	44	3	0	1	44	3152420	3152463	1.00E-07	66.2
244802-1	gb|KF302753.1|	96	28	1	0	1	28	301	328	0.09	46.4
244809-1	gb|EU795175.1|	88	34	4	0	4	37	21885	21918	0.31	44.6
244811-1	gb|CP007053.1|	95	43	2	0	1	43	7155785	7155743	8.00E-09	69.8
244815-1	gb|CP009533.1|	100	86	0	0	1	86	980	1065	7.00E-35	156
244818-1	gb|CP009553.1|	100	25	0	0	1	25	1796673	1796697	0.09	46.4
244822-1	gb|CP008732.2|	96	48	2	0	1	48	2024352	2024399	2.00E-11	78.8
244824-1	gb|KJ587747.1|	100	22	0	0	1	22	407	428	3.8	41
244828-1	dbj|AB491965.1|	97	38	1	0	1	38	2248	2285	3.00E-07	64.4
244831-1	gb|CP003811.1|	100	36	0	0	1	36	1922419	1922454	5.00E-09	66.2
244835-1	ref|XM_001561518.2|	100	25	0	0	1	25	84	60	0.005	46.4
244836-1	gb|KJ670576.1|	100	42	0	0	1	42	409	450	3.00E-12	77
244838-1	emb|LK925167.1|	100	20	0	0	1	20	458	477	2.3	37.4
244841-1	gb|KF106320.1|	100	23	0	0	1	23	1041	1063	0.055	42.8
244843-1	gb|CP003811.1|	98	42	1	0	1	42	1924100	1924141	1.00E-10	71.6
244844-1	gb|CP009612.1|	100	22	0	0	2	23	21655	21676	0.19	41
244845-1	emb|LK916281.1|	98	51	1	0	1	51	1030	1080	1.00E-15	87.8
244848-1	gb|CP009571.1|	100	21	0	0	1	21	4026	4046	0.67	39.2
244854-1	gb|HQ835230.1|	98	46	1	0	1	46	98	143	8.00E-13	78.8
244855-1	emb|LN613116.1|	98	49	1	0	1	49	786	834	2.00E-14	84.2
244856-1	gb|CP009144.1|	93	28	2	0	1	28	85962	85989	0.055	42.8
244863-1	ref|NR_076765.1|	94	49	3	0	1	49	1610	1658	9.00E-12	75.2
244867-1	gb|CP009396.1|	98	40	1	0	1	40	803763	803724	1.00E-09	68
244870-1	gb|CP007669.1|	93	42	3	0	1	42	6820	6779	6.00E-08	62.6
244871-1	emb|HG329645.1|	98	52	1	0	1	52	651	702	4.00E-16	89.7
244874-1	gb|JN227086.1|	100	22	0	0	1	22	2323	2302	0.19	41
244876-1	gb|JX285898.1|	100	47	0	0	4	50	1	47	5.00E-15	86
244877-1	ref|NG_016022.1|	100	23	0	0	9	31	213184	213206	0.055	42.8
244880-1	ref|NR_103162.1|	100	46	0	0	1	46	433	478	2.00E-14	84.2
244881-1	gb|KM221414.1|	100	57	0	0	3	59	1006	1062	2.00E-20	104
244882-1	gb|CP001392.1|	100	20	0	0	1	20	2669899	2669918	2.3	37.4
244884-1	gb|CP003811.1|	100	24	0	0	1	24	2831598	2831575	0.016	44.6
244886-1	emb|LL615473.1|	86	73	10	2	6	77	1598	1666	6.00E-14	82.4
244887-1	gb|GQ340237.1|	100	69	0	0	1	69	6	74	6.00E-27	125
244889-1	gb|KF805528.1|	96	48	2	0	1	48	8	55	8.00E-13	78.8
244891-1	gb|CP007569.1|	98	45	1	0	1	45	3346710	3346666	3.00E-12	77
244892-1	gb|CP009397.1|	100	38	0	0	2	39	363126	363163	4.00E-10	69.8
244893-1	gb|CP006704.1|	99	75	1	0	1	75	544662	544736	1.00E-28	131
244894-1	gb|KM247831.1|	95	39	2	0	1	39	283	321	6.00E-08	62.6
244901-1	gb|KM184667.1|	100	60	0	0	1	60	207	266	4.00E-22	109
244902-1	gb|KJ410683.1|	98	43	1	0	1	43	66084	66042	3.00E-11	73.4
244907-1	dbj|AP012035.1|	97	77	2	0	1	77	341001	340925	1.00E-28	131
244908-1	gb|CP003811.1|	100	49	0	0	1	49	1923853	1923901	4.00E-16	89.7
244913-1	gb|CP003811.1|	98	41	1	0	1	41	1922877	1922917	4.00E-10	69.8
244916-1	gb|CP009290.1|	98	45	1	0	6	50	739794	739838	3.00E-12	77
244919-1	gb|HQ630627.1|	100	19	0	0	1	19	31784	31802	8.1	35.6
244922-1	ref|XM_001563631.2|	96	24	1	0	1	24	139	162	0.67	39.2
244931-1	gb|KM263552.1|	90	29	3	0	1	29	1158	1186	0.67	39.2
244934-1	emb|LK919971.1|	98	45	1	0	1	45	792	836	3.00E-12	77
244935-1	gb|CP007495.1|	96	23	1	0	1	23	2953	2931	2.3	37.4
244939-1	gb|KP072763.1|	100	26	0	0	1	26	459	484	0.001	48.2
244940-1	gb|KM841180.1|	98	64	1	0	1	64	665	728	1.00E-22	111
244944-1	emb|FR799002.1|	98	87	2	0	1	87	4007	4093	5.00E-34	149
244945-1	emb|LK391695.1|	93	46	3	0	1	46	1058983	1059028	4.00E-10	69.8
244947-1	ref|NR_122009.1|	93	61	4	0	2	62	2713	2773	3.00E-17	93.3
244952-1	gb|CP007569.1|	86	77	11	0	1	77	3346659	3346583	4.00E-16	89.7
244954-1	ref|NR_076656.1|	89	37	4	0	1	37	303	339	4.00E-04	50
244956-1	emb|FR799622.2|	97	34	1	0	1	34	1682635	1682668	2.00E-06	57.2
244957-1	ref|NR_076422.1|	100	58	0	0	6	63	2713	2770	5.00E-21	105
244962-1	gb|KM841091.1|	100	51	0	0	1	51	443	493	3.00E-17	93.3
244964-1	gb|CP003811.1|	96	28	1	0	1	28	1921445	1921472	0.005	46.4
244966-1	gb|KF010822.1|	98	48	1	0	1	48	127	174	6.00E-14	82.4
244969-1	dbj|AB986547.1|	94	32	2	0	1	32	520	551	4.00E-04	50
244970-1	ref|NR_103114.1|	100	39	0	0	1	39	1696	1734	1.00E-10	71.6
244981-1	gb|KF036640.1|	98	53	1	0	1	53	598	650	1.00E-16	91.5
244983-1	gb|JX219396.1|	97	78	2	0	1	78	2000	2077	4.00E-29	132
244984-1	emb|FN554970.1|	97	30	1	0	1	30	1942224	1942195	4.00E-04	50
244989-1	gb|CP000463.1|	93	44	3	0	1	44	866675	866718	5.00E-09	66.2
244995-1	ref|NR_076087.1|	100	25	0	0	1	25	768	792	0.005	46.4
244998-1	ref|XM_007133108.1|	98	61	1	0	1	61	32	92	5.00E-21	105
244999-1	emb|HE575323.1|	94	34	2	0	1	34	1806363	1806396	3.00E-05	53.6
245001-1	tpe|HG985246.1|	97	39	1	0	1	39	34	72	5.00E-09	66.2
245002-1	gb|KP072779.1|	100	30	0	0	1	30	715	744	9.00E-06	55.4
245004-1	gb|CP009617.1|	98	47	1	0	1	47	30586	30632	2.00E-13	80.6
245006-1	gb|KP072748.1|	100	38	0	0	1	38	424	461	4.00E-10	69.8
245007-1	gb|JX219399.1|	100	19	0	0	3	21	516	534	8.1	35.6
245008-1	gb|CP009396.1|	93	28	2	0	1	28	968710	968737	0.055	42.8
245013-1	emb|FR798983.1|	100	43	0	0	1	43	11546	11588	8.00E-13	78.8
245018-1	gb|KM259962.1|	100	47	0	0	1	47	1121	1167	5.00E-15	86
245025-1	gb|JX219396.1|	98	49	1	0	1	49	4014	4062	2.00E-14	84.2
245026-1	dbj|AP014569.1|	88	40	5	0	1	40	2581725	2581764	4.00E-04	50
245028-1	gb|CP008913.1|	96	23	1	0	1	23	187845	187823	2.3	37.4
245030-1	gb|CP006852.1|	100	34	0	0	1	34	1406784	1406817	6.00E-08	62.6
245032-1	gb|KM155356.1|	98	55	1	0	1	55	455	509	1.00E-17	95.1
245039-1	gb|EU781641.1|	100	45	0	0	1	45	775	819	1.00E-12	82.4
245044-1	gb|CP007669.1|	100	32	0	0	1	32	7453	7422	1.00E-05	59
245045-1	gb|KF933604.1|	100	33	0	0	1	33	245	277	4.00E-06	60.8
245048-1	ref|NR_122018.1|	100	51	0	0	2	52	1533	1583	7.00E-16	93.3
245054-1	gb|KC550593.1|	100	57	0	0	1	57	664	720	4.00E-19	104
245056-1	gb|KF578017.1|	100	33	0	0	1	33	32	64	4.00E-06	60.8
245058-1	emb|LN540747.1|	100	47	0	0	1	47	308	354	1.00E-13	86
245067-1	emb|FR835801.1|	98	120	2	0	1	120	19	138	1.00E-50	208
245071-1	gb|CP009388.1|	100	45	0	0	6	50	635818	635862	1.00E-12	82.4
245074-1	gb|KF156950.1|	98	56	1	0	1	56	574	629	6.00E-17	96.9
245077-1	dbj|AB491965.1|	95	39	2	0	1	39	2220	2258	1.00E-06	62.6
245079-1	gb|KM172163.1|	100	54	0	0	1	54	19	72	2.00E-17	98.7
245080-1	ref|NR_076831.1|	97	35	1	0	1	35	55	89	1.00E-05	59
245081-1	gb|CP009571.1|	98	63	1	0	1	63	2704573	2704511	9.00E-21	109
245083-1	ref|NR_076831.1|	95	59	3	1	1	57	2800	2858	2.00E-15	91.5
245086-1	emb|HE984793.1|	98	60	1	0	1	60	327	386	4.00E-19	104
245088-1	gb|GU396229.1|	85	75	11	0	1	75	700	774	1.00E-13	86
245089-1	gb|CP009290.1|	99	77	1	0	1	77	4365537	4365461	2.00E-28	134
245094-1	gb|CP007490.1|	99	76	1	0	1	76	643770	643845	8.00E-28	132
245097-1	gb|CP009400.1|	89	38	4	0	2	39	444741	444778	0.002	51.8
245100-1	gb|CP009365.1|	98	63	1	0	1	63	4127748	4127686	9.00E-21	109
245101-1	gb|KJ635831.1|	100	32	0	0	1	32	22	53	1.00E-05	59
245102-1	gb|CP007569.1|	100	46	0	0	1	46	3346286	3346241	4.00E-13	84.2
245106-1	ref|NR_103966.1|	100	40	0	0	1	40	97	136	6.00E-10	73.4
245107-1	gb|KJ883288.1|	100	48	0	0	3	50	132	179	3.00E-14	87.8
245108-1	gb|CP008985.1|	96	49	2	0	1	49	194608	194656	4.00E-12	80.6
245113-1	dbj|AP014646.1|	99	110	1	0	1	110	1420883	1420774	3.00E-46	194
245117-1	emb|LL331520.1|	98	50	1	0	1	50	1594	1545	1.00E-13	86
245121-1	emb|LM036675.1|	94	32	2	1	1	31	26207	26238	0.09	46.4
245122-1	gb|KC633731.1|	93	28	2	0	1	28	564	591	1.1	42.8
245125-1	gb|KF434765.1|	100	24	0	0	1	24	200	223	0.31	44.6
245126-1	ref|NR_076652.1|	92	53	4	0	1	53	597	649	2.00E-11	78.8
245129-1	emb|LK917467.1|	100	47	0	0	2	48	556	510	1.00E-13	86
245134-1	emb|FR798980.1|	99	71	1	0	1	71	202331	202401	4.00E-25	123
245138-1	emb|LN564100.1|	100	43	0	0	1	43	1306	1348	2.00E-11	78.8
245139-1	gb|CP009553.1|	100	27	0	0	1	27	1779642	1779616	0.007	50
245147-1	dbj|AP014649.1|	98	43	1	0	1	43	23151	23193	6.00E-10	73.4
245149-1	emb|LN614827.1|	95	41	2	0	1	41	371231	371271	1.00E-07	66.2
245152-1	gb|KJ728993.1|	98	49	1	0	2	50	184	232	4.00E-13	84.2
245154-1	gb|CP001392.1|	98	45	1	0	1	45	625354	625398	5.00E-11	77
245159-1	emb|LK025349.1|	98	56	1	0	1	56	95	150	6.00E-17	96.9
245160-1	gb|CP008732.2|	98	55	1	0	1	55	2024347	2024401	2.00E-16	95.1
245165-1	gb|CP005960.1|	100	67	0	0	2	68	1649751	1649685	1.00E-24	122
245168-1	gb|CP009571.1|	97	33	1	0	1	33	107404	107372	2.00E-04	55.4
245172-1	gb|CP009404.1|	100	69	0	0	1	69	96592	96524	1.00E-25	125
245175-1	gb|KJ742907.1|	100	30	0	0	2	31	6207	6236	2.00E-04	55.4
245177-1	gb|AY264672.1|	100	41	0	0	1	41	4576	4616	2.00E-10	75.2
245184-1	ref|NR_122001.1|	100	22	0	0	1	22	2470	2491	3.8	41
245186-1	gb|GU925782.1|	98	46	1	0	1	46	285	330	2.00E-11	78.8
245188-1	gb|KM521212.1|	98	50	1	0	1	50	4701	4750	1.00E-13	86
245192-1	gb|KF185628.1|	100	56	0	0	1	56	814	869	1.00E-18	102
245193-1	ref|XM_010047709.1|	100	23	0	0	1	23	118	96	1.1	42.8
245198-1	dbj|AP014649.1|	95	38	2	0	1	38	25107	25144	4.00E-06	60.8
245204-1	ref|NR_122001.1|	98	41	1	0	16	56	2574	2614	8.00E-09	69.8
245205-1	gb|KJ802954.1|	98	44	1	0	1	44	6714	6757	2.00E-10	75.2
245206-1	gb|CP006828.1|	97	34	1	0	1	34	381622	381589	5.00E-05	57.2
245212-1	gb|KF434765.1|	100	35	0	0	1	35	653	687	3.00E-07	64.4
245213-1	gb|CP007569.1|	100	27	0	0	1	27	3347313	3347287	0.007	50
245220-1	gb|KM270124.1|	100	30	0	0	1	30	365	394	2.00E-04	55.4
245225-1	gb|KF071568.1|	100	56	0	0	1	56	360	415	1.00E-18	102
245226-1	gb|AY520586.1|	99	67	1	0	1	67	208	274	6.00E-23	116
245228-1	gb|KF434765.1|	98	40	1	0	1	40	163	202	3.00E-08	68
245234-1	ref|NR_076637.1|	96	67	3	0	1	67	2211	2277	3.00E-20	107
245237-1	gb|CP003811.1|	98	45	1	0	1	45	1922141	1922185	5.00E-11	77
245238-1	tpe|HG790526.1|	89	73	8	0	1	73	1	73	6.00E-17	96.9
245249-1	gb|KF069098.1|	97	58	2	0	1	58	194	251	6.00E-17	96.9
245253-1	gb|CP009396.1|	93	59	4	0	8	66	965335	965393	8.00E-15	89.7
245254-1	ref|NR_076637.1|	88	65	8	0	1	65	1470	1534	1.00E-12	82.4
245257-1	gb|CP009396.1|	95	60	3	0	1	60	965960	966019	2.00E-16	95.1
245258-1	gb|CP009533.1|	100	39	0	0	1	39	1738	1776	2.00E-09	71.6
245263-1	emb|LN563232.1|	100	23	0	0	1	23	908	930	1.1	42.8
245266-1	gb|KC768758.1|	100	28	0	0	1	28	1100	1127	0.002	51.8
245268-1	gb|KJ851264.1|	100	25	0	0	1	25	482	506	0.003	46.4
245271-1	gb|CP009400.1|	94	36	2	0	1	36	185157	185192	1.00E-06	57.2
245276-1	gb|KM247830.1|	88	51	6	0	1	51	409	459	3.00E-09	66.2
245278-1	gb|HM229346.1|	100	66	0	0	1	66	727	792	1.00E-25	120
245279-1	gb|KM268999.1|	100	52	0	0	1	52	767	818	6.00E-18	95.1
245284-1	gb|CP004036.1|	98	42	1	0	1	42	1046891	1046932	7.00E-11	71.6
245286-1	gb|CP007035.1|	86	59	8	2	1	58	2225325	2225268	1.00E-08	64.4
245288-1	gb|GQ106567.1|	98	41	1	0	9	49	975	1015	2.00E-10	69.8
245289-1	gb|KF179933.1|	100	41	0	0	1	41	1223	1263	6.00E-12	75.2
245292-1	gb|CP009533.1|	99	77	1	0	1	77	2243551	2243627	7.00E-30	134
245293-1	gb|KM263183.1|	100	28	0	0	1	28	699	726	6.00E-05	51.8
245295-1	ref|XM_003321383.1|	100	19	0	0	1	19	267	249	4.9	35.6
245300-1	gb|KF079560.1|	100	35	0	0	1	35	1094	1128	1.00E-08	64.4
245305-1	emb|LN598550.1|	87	102	13	1	14	115	57294	57394	4.00E-26	122
245306-1	emb|LK916281.1|	94	49	3	0	1	49	963	1011	6.00E-12	75.2
245308-1	tpe|LK002141.1|	98	51	1	0	1	51	37	87	9.00E-16	87.8
245312-1	gb|CP009396.1|	92	52	4	0	1	52	971883	971934	2.00E-12	77
245314-1	gb|KM273018.1|	100	49	0	0	1	49	247	295	3.00E-16	89.7
245316-1	emb|LK917467.1|	97	31	1	0	1	31	173	143	6.00E-05	51.8
245318-1	emb|LM932757.1|	100	74	0	0	1	74	349	422	7.00E-30	134
245321-1	gb|CP009571.1|	98	52	1	0	1	52	3298186	3298135	3.00E-16	89.7
245323-1	gb|CP003811.1|	100	40	0	0	1	40	1922762	1922801	2.00E-11	73.4
245325-1	emb|LK996017.1|	98	44	1	0	1	44	318772	318815	6.00E-12	75.2
245326-1	ref|NR_076528.1|	100	45	0	0	1	45	1428	1472	4.00E-14	82.4
245328-1	gb|KJ831329.1|	100	41	0	0	1	41	214	254	6.00E-12	75.2
245330-1	ref|NR_076630.1|	98	61	1	0	1	61	586	646	3.00E-21	105
245335-1	ref|XM_001566584.2|	96	53	2	0	1	53	2068	2120	9.00E-16	87.8
245336-1	gb|KF040404.1|	100	49	0	0	1	49	3596	3644	3.00E-16	89.7
245337-1	gb|CP009378.1|	95	37	2	0	1	37	393700	393736	4.00E-07	59
245343-1	gb|CP007569.1|	98	47	1	0	1	47	3348194	3348148	1.00E-13	80.6
245344-1	emb|LN554852.1|	100	31	0	0	2	32	571781	571811	1.00E-06	57.2
245346-1	gb|CP009398.1|	100	34	0	0	1	34	302989	302956	4.00E-08	62.6
245347-1	gb|KJ942065.1|	100	22	0	0	1	22	45	66	0.12	41
245351-1	emb|LN594483.1|	80	99	20	2	24	121	137956	137861	1.00E-14	84.2
245352-1	gb|KJ802954.1|	98	57	1	0	1	57	8055	8111	5.00E-19	98.7
245353-1	gb|CP006032.1|	96	26	1	0	1	26	1444038	1444013	0.033	42.8
245354-1	gb|KF933542.1|	100	23	0	0	1	23	1261	1283	0.033	42.8
245361-1	ref|NR_103114.1|	94	32	2	0	1	32	1682	1713	2.00E-04	50
245365-1	gb|CP009217.1|	94	49	3	0	1	49	1265440	1265488	6.00E-12	75.2
245367-1	gb|CP006704.1|	98	66	1	0	1	66	544971	545036	6.00E-24	114
245368-1	ref|NR_076740.1|	100	23	0	0	1	23	2050	2072	0.033	42.8
245370-1	gb|CP003130.1|	100	30	0	0	1	30	1715408	1715437	5.00E-06	55.4
245371-1	gb|CP009571.1|	96	46	2	0	1	46	1877	1922	6.00E-12	75.2
245375-1	gb|CP003346.1|	100	19	0	0	1	19	4036771	4036753	4.9	35.6
245376-1	dbj|AP014624.1|	97	33	1	0	1	33	833198	833230	5.00E-06	55.4
245377-1	gb|CP009404.1|	87	30	4	0	1	30	2401482	2401453	1.4	37.4
245380-1	gb|CP003811.1|	100	21	0	0	1	21	1686273	1686253	0.4	39.2
245382-1	gb|KF841272.1|	100	27	0	0	1	27	1404	1430	2.00E-04	50
245388-1	emb|LN554882.1|	97	32	1	0	1	32	993106	993075	2.00E-05	53.6
245391-1	emb|LN590715.1|	100	19	0	0	1	19	5518541	5518523	4.9	35.6
245395-1	emb|LL136838.1|	97	38	1	0	1	38	3	40	1.00E-08	64.4
245398-1	gb|KJ728673.1|	100	69	0	0	2	70	1	69	4.00E-27	125
245399-1	gb|JQ999640.1|	100	21	0	0	1	21	258	278	0.4	39.2
245400-1	gb|JX219396.1|	100	30	0	0	1	30	2002	2031	5.00E-06	55.4
245403-1	dbj|LC002519.1|	96	48	2	0	1	48	63	110	5.00E-13	78.8
245405-1	gb|CP009390.1|	91	45	4	0	1	45	155802	155758	1.00E-08	64.4
245409-1	gb|HQ744322.1|	99	75	1	0	1	75	1270	1344	8.00E-29	131
245411-1	gb|AY838328.1|	97	64	2	0	2	65	103	40	9.00E-22	107
245415-1	gb|KF434765.1|	100	28	0	0	1	28	487	514	6.00E-05	51.8
245416-1	ref|NR_076573.1|	97	77	2	0	1	77	645	721	8.00E-29	131
245419-1	gb|KF036709.1|	100	22	0	0	1	22	957	978	0.12	41
245431-1	gb|CP003811.1|	92	37	3	0	1	37	1923812	1923848	2.00E-05	53.6
245434-1	ref|NR_076508.1|	89	63	7	0	3	65	2725	2787	4.00E-14	82.4
245435-1	gb|CP003811.1|	100	40	0	0	1	40	1922614	1922653	2.00E-11	73.4
245436-1	gb|CP003811.1|	100	41	0	0	1	41	1923707	1923747	6.00E-12	75.2
245437-1	dbj|AP014655.1|	98	47	1	0	1	47	1485441	1485487	1.00E-13	80.6
245445-1	gb|CP009571.1|	98	58	1	0	1	58	107387	107330	1.00E-19	100
245458-1	gb|JX635675.1|	99	68	1	1	1	67	77	144	6.00E-24	114
245460-1	ref|NR_076925.1|	100	34	0	0	1	34	357	390	4.00E-08	62.6
245465-1	gb|KM263183.1|	100	38	0	0	1	38	932	969	2.00E-10	69.8
245467-1	gb|JX282403.1|	100	50	0	0	3	52	541	590	7.00E-17	91.5
245474-1	gb|CP008732.2|	100	20	0	0	1	20	2024435	2024454	1.4	37.4
245478-1	gb|CP009396.1|	94	33	2	0	1	33	968560	968592	6.00E-05	51.8
245479-1	gb|CP009396.1|	96	53	2	0	1	53	970471	970523	9.00E-16	87.8
245480-1	gb|CP003811.1|	100	24	0	0	1	24	3640539	3640562	0.009	44.6
245481-1	ref|NR_077052.1|	96	79	3	0	1	79	2685	2763	3.00E-28	129
245484-1	gb|CP007569.1|	100	83	0	0	1	83	3347459	3347377	9.00E-35	150
245489-1	gb|KJ476736.1|	100	20	0	0	1	20	1519	1538	1.4	37.4
245492-1	emb|HE794995.2|	100	46	0	0	1	46	69	114	1.00E-14	84.2
245493-1	emb|LN572499.1|	96	54	2	0	2	55	1245	1298	3.00E-16	89.7
245495-1	gb|KJ802954.1|	100	23	0	0	1	23	8033	8055	0.033	42.8
245498-1	gb|CP003811.1|	98	47	1	0	1	47	1923901	1923947	1.00E-13	80.6
245503-1	gb|JX219400.1|	100	39	0	0	1	39	3135	3173	7.00E-11	71.6
245504-1	emb|LL206060.1|	92	24	2	0	1	24	3486	3509	4.9	35.6
245508-1	gb|CP009396.1|	86	57	8	0	1	57	966581	966637	8.00E-10	68
245513-1	dbj|AP014649.1|	100	23	0	0	1	23	3564146	3564168	0.033	42.8
245514-1	ref|NR_076765.1|	95	62	3	0	1	62	837	898	5.00E-19	98.7
245520-1	ref|NR_076017.1|	98	48	1	0	1	48	62	109	4.00E-14	82.4
245522-1	gb|CP007547.1|	100	23	0	0	1	23	221954	221976	0.033	42.8
245524-1	gb|CP009396.1|	91	58	5	0	15	72	968460	968517	4.00E-14	82.4
245533-1	ref|NR_121997.1|	96	28	1	0	1	28	1568	1595	0.003	46.4
245535-1	gb|CP009396.1|	91	46	4	0	1	46	971640	971685	3.00E-09	66.2
245540-1	emb|FR798993.1|	100	20	0	0	1	20	90002	90021	1.4	37.4
245542-1	gb|HM326026.1|	100	39	0	0	1	39	555	593	7.00E-11	71.6
245543-1	gb|CP007669.1|	100	43	0	0	1	43	5065	5023	5.00E-13	78.8
245545-1	gb|FJ192523.1|	100	25	0	0	1	25	1422	1446	0.003	46.4
245546-1	ref|NR_076831.1|	99	82	1	0	2	83	856	937	1.00E-32	143
245547-1	ref|NR_103003.1|	83	52	9	2	3	54	606	654	8.00E-04	48.2
245551-1	gb|CP009396.1|	92	49	4	0	1	49	970475	970523	7.00E-11	71.6
245555-1	gb|CP003811.1|	96	27	1	0	1	27	1921920	1921946	0.009	44.6
245559-1	gb|CP009389.1|	96	27	1	0	1	27	463033	463059	0.009	44.6
245562-1	gb|JX241723.1|	100	27	0	0	1	27	144	170	2.00E-04	50
245566-1	gb|KF107871.1|	100	42	0	0	1	42	1305	1346	2.00E-12	77
245572-1	emb|LN554882.1|	96	25	1	0	1	25	993092	993068	0.12	41
245573-1	gb|CP003811.1|	98	49	1	0	18	66	1923234	1923282	1.00E-14	84.2
245575-1	emb|FR796468.1|	89	45	5	1	22	64	934101	934145	2.00E-06	57.2
245576-1	ref|NR_075652.1|	100	64	0	0	1	64	5	68	2.00E-24	116
245578-1	ref|NR_076746.1|	100	32	0	0	8	39	1201	1232	4.00E-07	59
245580-1	gb|HQ881474.1|	96	45	2	0	1	45	358	402	2.00E-11	73.4
245581-1	ref|NR_121994.1|	85	47	7	0	1	47	1468	1514	2.00E-05	53.6
245583-1	gb|KM268945.1|	100	24	0	0	1	24	25	48	0.009	44.6
245588-1	gb|EU708324.1|	99	76	1	0	1	76	188	263	2.00E-29	132
245592-1	dbj|AP014649.1|	100	58	0	0	1	58	23127	23184	3.00E-21	105
245594-1	emb|FO905468.1|	100	43	0	0	1	43	1285	1243	5.00E-13	78.8
245595-1	gb|KF084769.1|	98	50	1	0	1	50	1203	1252	3.00E-15	86
245596-1	gb|CP009533.1|	99	77	1	0	1	77	2243551	2243627	7.00E-30	134
245597-1	gb|JF383941.1|	97	73	2	0	1	73	58	130	1.00E-26	123
245602-1	emb|HG975522.1|	100	22	0	0	1	22	14202759	14202738	0.12	41
245605-1	emb|LL878591.1|	100	19	0	0	3	21	14003	14021	4.9	35.6
245607-1	gb|CP007441.1|	96	24	1	0	1	24	1552873	1552896	0.4	39.2
245608-1	ref|XM_551275.4|	83	72	12	1	1	71	2057	1986	2.00E-11	73.4
245610-1	gb|CP009396.1|	89	54	6	0	1	54	971219	971272	7.00E-11	71.6
245612-1	emb|LK916281.1|	98	44	1	0	1	44	265	308	6.00E-12	75.2
245613-1	ref|NR_076773.1|	100	20	0	0	1	20	2460	2479	1.4	37.4
245614-1	gb|CP006852.1|	97	65	2	0	1	65	2373236	2373172	3.00E-22	109
245615-1	gb|CP009756.1|	100	23	0	0	1	23	273737	273759	0.033	42.8
245617-1	emb|LN554852.1|	100	20	0	0	2	21	146067	146086	1.4	37.4
245618-1	gb|CP009448.1|	97	30	1	0	1	30	839258	839287	2.00E-04	50
245620-1	gb|EU732661.1|	94	35	2	0	1	35	2689	2723	5.00E-06	55.4
245623-1	gb|CP009396.1|	92	51	4	0	1	51	969772	969822	6.00E-12	75.2
245625-1	gb|GU117111.1|	95	62	3	1	10	70	277	338	6.00E-18	95.1
245628-1	emb|LN554882.1|	100	42	0	0	2	43	993107	993066	2.00E-12	77
245631-1	gb|KM851632.1|	100	60	0	0	1	60	94	153	3.00E-22	109
245635-1	ref|NR_076573.1|	100	43	0	0	1	43	612	654	5.00E-13	78.8
245642-1	gb|AE014296.5|	100	19	0	0	4	22	14835492	14835474	4.9	35.6
245646-1	gb|CP009571.1|	100	48	0	0	1	48	2975	3022	9.00E-16	87.8
245649-1	tpe|HG983664.1|	96	27	1	0	7	33	6	32	0.009	44.6
245651-1	ref|NR_076290.1|	100	49	0	0	1	49	598	646	3.00E-16	89.7
245652-1	emb|LK931616.1|	97	32	1	0	1	32	75899	75930	2.00E-05	53.6
245653-1	emb|HF930868.1|	100	47	0	0	1	47	1	47	3.00E-15	86
245654-1	ref|NR_076218.1|	91	46	4	0	1	46	1400	1445	3.00E-09	66.2
245655-1	gb|KM198930.1|	100	23	0	0	1	23	2289	2311	0.033	42.8
245657-1	emb|FP103042.2|	93	71	5	0	2	72	4002963	4003033	3.00E-21	105
245658-1	gb|CP009553.1|	96	51	2	0	1	51	1782298	1782248	1.00E-14	84.2
245660-1	emb|LN554882.1|	100	39	0	0	1	39	993105	993067	7.00E-11	71.6
245667-1	gb|KM851814.1|	99	73	1	0	1	73	657	729	1.00E-27	127
245670-1	gb|AF069878.1|	100	61	0	0	1	61	25	85	8.00E-23	111
245671-1	gb|KM029995.1|	100	27	0	0	1	27	1453	1479	2.00E-04	50
245676-1	gb|GQ103505.1|	100	55	0	0	1	55	929	983	1.00E-19	100
245677-1	ref|NR_076935.1|	92	65	5	0	1	65	1311	1375	6.00E-18	95.1
245679-1	gb|CP009396.1|	97	29	1	0	1	29	969510	969538	8.00E-04	48.2
245681-1	gb|KM229319.1|	100	27	0	0	1	27	224	250	2.00E-04	50
245684-1	gb|GU396229.1|	97	32	1	0	1	32	698	729	2.00E-05	53.6
245686-1	gb|KF063128.1|	100	40	0	0	1	40	221	260	2.00E-11	73.4
245688-1	dbj|AP014649.1|	97	36	1	0	1	36	25601	25636	1.00E-07	60.8
245689-1	gb|CP007569.1|	95	43	2	0	2	44	3347782	3347740	2.00E-10	69.8
245690-1	gb|KM155356.1|	99	72	1	0	1	72	454	525	4.00E-27	125
245691-1	pdb|4UY8|A	100	35	0	0	1	35	165	199	1.00E-08	64.4
245698-1	gb|KM220012.1|	100	23	0	0	1	23	87	109	0.033	42.8
245700-1	gb|CP003811.1|	89	54	6	0	1	54	1922214	1922267	7.00E-11	71.6
245701-1	gb|CP006852.1|	99	85	1	0	1	85	2298486	2298402	3.00E-34	149
245702-1	ref|NR_076792.1|	100	24	0	0	1	24	1527	1550	0.009	44.6
245703-1	dbj|AB936785.1|	100	24	0	0	1	24	50	73	0.009	44.6
245704-1	emb|Y00055.1|	96	28	1	0	1	28	9432	9459	0.003	46.4
245706-1	gb|CP007495.1|	96	28	1	0	1	28	727	700	0.003	46.4
245707-1	emb|FR799006.1|	96	46	2	0	1	46	64487	64532	6.00E-12	75.2
245709-1	emb|LN624801.1|	100	32	0	0	1	32	756	787	4.00E-07	59
245711-1	emb|LM524650.1|	94	48	3	0	1	48	280	327	2.00E-11	73.4
245714-1	gb|KF933604.1|	100	21	0	0	1	21	37	57	0.4	39.2
245719-1	gb|KM263181.1|	98	52	1	0	1	52	1234	1285	3.00E-16	89.7
245721-1	gb|CP006704.1|	95	44	2	0	1	44	544815	544858	7.00E-11	71.6
245725-1	gb|CP009396.1|	96	46	2	0	1	46	969762	969807	6.00E-12	75.2
245728-1	tpe|LK003969.1|	98	48	1	0	1	48	1	48	4.00E-14	82.4
245730-1	emb|FM161883.1|	89	38	4	3	14	49	12339	12375	0.12	41
245731-1	ref|NR_076621.1|	95	42	2	0	1	42	1345	1386	8.00E-10	68
245733-1	gb|CP006734.1|	89	71	8	1	1	70	2471814	2471744	3.00E-16	89.7
245736-1	gb|KM016315.1|	100	47	0	0	1	47	575	621	3.00E-15	86
245737-1	gb|KM221353.1|	100	28	0	0	1	28	396	423	6.00E-05	51.8
245743-1	tpe|LK014453.1|	97	39	1	0	1	39	36	74	3.00E-09	66.2
245744-1	dbj|AP009384.1|	88	33	4	0	2	34	3716144	3716112	0.033	42.8
245747-1	emb|FR799564.1|	90	39	4	0	1	39	361530	361568	2.00E-05	53.6
245749-1	gb|CP007669.1|	100	22	0	0	1	22	4961	4940	0.12	41
245751-1	dbj|AP014603.1|	98	47	1	0	1	47	1168762	1168808	1.00E-13	80.6
245753-1	gb|CP003630.1|	96	24	1	0	7	30	1310419	1310442	0.4	39.2
245758-1	emb|LM523712.1|	100	54	0	0	1	54	1111	1058	5.00E-19	98.7
245762-1	ref|NR_103076.1|	100	49	0	0	1	49	198	246	3.00E-16	89.7
245763-1	gb|CP007495.1|	100	41	0	0	1	41	2831	2791	6.00E-12	75.2
245764-1	gb|GU474871.1|	100	23	0	0	1	23	37113	37135	0.033	42.8
245765-1	gb|CP008732.2|	89	35	4	0	1	35	38239	38273	0.003	46.4
245769-1	gb|HM555788.2|	98	63	1	0	2	64	428	490	3.00E-22	109
245775-1	dbj|AP014649.1|	96	26	1	0	1	26	23532	23557	0.033	42.8
245777-1	gb|KF933539.1|	100	24	0	0	1	24	295	318	0.009	44.6
245778-1	emb|HG670306.1|	83	42	7	2	1	42	497860595	497860556	1.4	37.4
245779-1	gb|KF434765.1|	100	51	0	0	1	51	214	264	2.00E-17	93.3
245782-1	gb|CP008732.2|	94	52	3	0	1	52	2024498	2024549	1.00E-13	80.6
245783-1	dbj|AB000966.1|	100	48	0	0	1	48	1252	1299	9.00E-16	87.8
245785-1	gb|JN974119.1|	100	49	0	0	1	49	102	54	3.00E-16	89.7
245786-1	gb|CP007035.1|	87	76	10	0	1	76	2224251	2224176	2.00E-17	93.3
245789-1	ref|NR_076905.1|	93	61	4	0	7	67	611	671	2.00E-17	93.3
245792-1	ref|NR_103131.1|	91	32	3	0	2	33	2589	2620	0.009	44.6
245794-1	gb|KC109315.1|	96	57	2	0	11	67	308	364	6.00E-18	95.1
245801-1	ref|XM_007626522.1|	100	20	0	0	1	20	427	408	1.4	37.4
245808-1	ref|XM_005316718.1|	84	37	6	1	8	43	1563	1527	1.4	37.4
245810-1	gb|CP003811.1|	98	57	1	0	1	57	1923224	1923280	5.00E-19	98.7
245812-1	gb|CP006986.1|	96	27	1	0	1	27	229170	229196	0.009	44.6
245816-1	gb|CP003811.1|	100	22	0	0	1	22	1924516	1924537	0.12	41
245819-1	emb|LN579922.1|	99	82	1	0	1	82	528	609	1.00E-32	143
245821-1	ref|NR_076765.1|	93	44	3	0	1	44	1610	1653	3.00E-09	66.2
245823-1	gb|AF162221.1|	85	72	11	0	1	72	60137	60066	1.00E-13	80.6
245829-1	gb|KF036700.1|	98	45	1	0	1	45	1439	1483	2.00E-12	77
245834-1	gb|CP003811.1|	100	42	0	0	8	49	1924001	1924042	2.00E-12	77
245836-1	dbj|AP014655.1|	100	39	0	0	1	39	2814584	2814546	7.00E-11	71.6
245842-1	gb|KF974286.1|	96	56	2	0	1	56	28	83	2.00E-17	93.3
245843-1	gb|CP000301.1|	100	26	0	0	1	26	1461734	1461759	8.00E-04	48.2
245849-1	ref|NR_121975.1|	97	61	2	0	1	61	1727	1787	4.00E-20	102
245851-1	gb|HQ770912.1|	100	25	0	0	1	25	1179	1203	0.003	46.4
245852-1	gb|CP009617.1|	95	22	1	0	1	22	28294	28315	4.9	35.6
245854-1	gb|CP007569.1|	98	46	1	0	1	46	3348193	3348148	5.00E-13	78.8
245855-1	gb|KM221315.1|	97	63	2	0	1	63	473	535	3.00E-21	105
245860-1	gb|KJ806313.1|	100	26	0	0	5	30	1154	1179	8.00E-04	48.2
245865-1	ref|NR_076571.1|	100	57	0	0	1	57	521	577	1.00E-20	104
245866-1	gb|KM241825.1|	100	25	0	0	1	25	523	547	0.003	46.4
245868-1	ref|NR_076630.1|	98	57	1	0	1	57	2141	2197	5.00E-19	98.7
245870-1	gb|CP009301.1|	97	38	1	0	1	38	1403638	1403601	1.00E-08	64.4
245871-1	gb|CP009393.1|	85	60	9	1	1	60	672723	672665	1.00E-08	64.4
245874-1	gb|CP009396.1|	94	31	2	0	1	31	969096	969126	8.00E-04	48.2
245875-1	gb|CP003811.1|	100	32	0	0	1	32	1922484	1922515	4.00E-07	59
245878-1	ref|NR_076630.1|	97	33	1	0	1	33	100	132	5.00E-06	55.4
245884-1	gb|CP005095.1|	97	34	1	0	1	34	177420	177453	1.00E-06	57.2
245885-1	gb|CP009571.1|	97	38	1	0	1	38	3298208	3298171	1.00E-08	64.4
245888-1	gb|CP007669.1|	100	57	0	0	1	57	5272	5216	1.00E-20	104
245895-1	gb|KF100904.1|	98	55	1	0	1	55	28	82	6.00E-18	95.1
245899-1	emb|LK025349.1|	100	36	0	0	1	36	65	100	3.00E-09	66.2
245902-1	gb|KM269011.1|	100	21	0	0	1	21	949	969	0.4	39.2
245905-1	ref|NM_001156948.1|	100	19	0	0	2	20	3	21	4.9	35.6
245912-1	ref|NR_103211.1|	97	36	1	0	1	36	2792	2827	1.00E-07	60.8
245913-1	gb|JX989235.1|	100	24	0	0	1	24	1200	1223	0.009	44.6
245915-1	dbj|AB729277.1|	98	51	1	0	1	51	17	67	9.00E-16	87.8
245916-1	gb|KF933542.1|	100	39	0	0	1	39	1236	1274	7.00E-11	71.6
245918-1	gb|KM198930.1|	100	21	0	0	1	21	1639	1659	0.4	39.2
245920-1	gb|AF338179.1|	91	58	5	0	1	58	997	1054	4.00E-14	82.4
245922-1	gb|CP003821.1|	99	87	1	0	1	87	273704	273618	3.00E-35	152
245924-1	gb|CP007634.1|	96	72	3	0	1	72	237582	237653	2.00E-24	116
245925-1	gb|CP006704.1|	100	31	0	0	2	32	544665	544695	2.00E-06	57.2
245929-1	gb|CP001878.2|	96	25	1	0	2	26	1887651	1887675	0.12	41
245933-1	tpe|LK002102.1|	99	76	1	0	1	76	1	76	2.00E-29	132
245934-1	gb|CP009749.1|	100	19	0	0	1	19	566812	566830	4.9	35.6
245937-1	emb|LM220466.1|	96	26	1	1	6	30	4004	3979	0.4	39.2
245941-1	gb|CP009571.1|	100	31	0	0	1	31	4626	4656	2.00E-06	57.2
245944-1	gb|KF927497.1|	100	49	0	0	1	49	260	308	3.00E-16	89.7
245945-1	dbj|AP014649.1|	98	45	1	0	1	45	24493	24537	2.00E-12	77
245947-1	pdb|3J80|2	95	22	1	0	1	22	1386	1407	4.9	35.6
245961-1	gb|CP000943.1|	98	65	1	0	2	66	2833671	2833607	2.00E-23	113
245964-1	gb|CP003811.1|	97	31	1	0	1	31	1923625	1923655	6.00E-05	51.8
245965-1	gb|KF841289.1|	100	34	0	0	1	34	1231	1264	4.00E-08	62.6
245970-1	gb|CP009617.1|	98	45	1	0	1	45	28629	28673	2.00E-12	77
245972-1	gb|CP009396.1|	90	70	7	0	1	70	971876	971945	6.00E-18	95.1
245975-1	gb|CP006704.1|	100	73	0	0	1	73	546117	546189	2.00E-29	132
245980-1	ref|NR_076455.1|	96	27	1	0	1	27	3088	3114	0.009	44.6
245982-1	gb|CP007035.1|	100	33	0	0	1	33	2225365	2225333	1.00E-07	60.8
245984-1	gb|CP009393.1|	89	54	6	0	1	54	615074	615127	7.00E-11	71.6
245985-1	gb|CP006704.1|	97	68	2	0	1	68	545457	545524	6.00E-24	114
245986-1	gb|KM268945.1|	100	27	0	0	1	27	875	901	2.00E-04	50
245989-1	gb|KF841282.1|	100	44	0	0	2	45	952	995	1.00E-13	80.6
245993-1	dbj|AB986547.1|	99	81	1	0	1	81	507	587	5.00E-32	141
245994-1	gb|CP008896.1|	100	50	0	0	18	67	4546532	4546483	7.00E-17	91.5
245995-1	gb|GU925313.1|	88	49	6	0	1	49	204	252	4.00E-08	62.6
245996-1	gb|CP003811.1|	100	42	0	0	1	42	1921951	1921992	2.00E-12	77
245997-1	dbj|AP014646.1|	99	83	1	0	1	83	2581535	2581617	4.00E-33	145
245998-1	gb|CP007569.1|	97	39	1	0	1	39	3348186	3348148	3.00E-09	66.2
246001-1	gb|KJ767749.1|	100	48	0	0	1	48	81	128	9.00E-16	87.8
246004-1	gb|CP003811.1|	98	44	1	0	1	44	1922383	1922426	6.00E-12	75.2
246006-1	ref|XM_001569031.2|	97	64	2	0	1	64	1148	1211	9.00E-22	107
246008-1	gb|CP007569.1|	95	22	1	0	1	22	3347314	3347293	4.9	35.6
246010-1	gb|CP009533.1|	100	75	0	0	2	76	1725	1799	2.00E-30	136
246011-1	gb|KC809746.1|	100	63	0	0	1	63	130	192	6.00E-24	114
246012-1	emb|FR798998.1|	95	39	2	0	1	39	756045	756007	4.00E-08	62.6
246013-1	gb|CP009396.1|	90	39	4	0	1	39	971780	971818	2.00E-05	53.6
246017-1	gb|KP058524.1|	98	43	1	0	1	43	433	475	2.00E-11	73.4
246020-1	gb|DQ166724.1|	94	31	2	0	1	31	603	633	2.00E-04	50
246025-1	emb|HG974234.1|	100	83	0	0	1	83	6738834	6738752	9.00E-35	150
246027-1	gb|KM099449.1|	100	43	0	0	1	43	978	1020	5.00E-13	78.8
246031-1	emb|LM681203.1|	100	19	0	0	1	19	2079	2061	4.9	35.6
246033-1	emb|FR799003.1|	89	54	6	0	1	54	359765	359818	7.00E-11	71.6
246034-1	gb|HM324026.1|	100	57	0	0	1	57	37	93	1.00E-20	104
246038-1	gb|CP008732.2|	100	26	0	0	1	26	2024415	2024440	8.00E-04	48.2
246039-1	emb|LL323027.1|	98	64	1	0	1	64	2953	2890	8.00E-23	111
246043-1	gb|CP003811.1|	98	88	2	0	1	88	1922456	1922543	9.00E-35	150
246045-1	gb|CP007781.1|	100	58	0	0	1	58	853026	852969	3.00E-21	105
246051-1	gb|CP009401.1|	100	65	0	0	1	65	1103625	1103561	5.00E-25	118
246055-1	gb|AF409072.1|	97	29	1	0	2	30	38	66	8.00E-04	48.2
246058-1	gb|CP009396.1|	94	35	2	0	1	35	968099	968133	5.00E-06	55.4
246059-1	emb|FR799564.1|	97	34	1	0	1	34	361535	361568	2.00E-06	57.2
246060-1	gb|CP007547.1|	98	57	1	0	1	57	221252	221308	5.00E-19	98.7
246062-1	gb|GQ111305.1|	100	22	0	0	1	22	699	720	0.12	41
246064-1	gb|KF509238.1|	97	73	2	0	1	73	370	298	1.00E-26	123
246065-1	gb|CP007797.1|	96	48	2	0	1	48	401338	401291	5.00E-13	78.8
246066-1	dbj|AP014649.1|	96	24	1	0	1	24	22871	22894	0.4	39.2
246071-1	gb|CP008732.2|	100	44	0	0	1	44	2023865	2023908	1.00E-13	80.6
246072-1	emb|LK025349.1|	97	64	2	0	1	64	74	137	9.00E-22	107
246075-1	gb|KF974286.1|	99	72	1	0	1	72	109	180	4.00E-27	125
246085-1	gb|KP072763.1|	100	35	0	0	1	35	150	184	1.00E-08	64.4
246086-1	gb|CP001220.2|	100	21	0	0	1	21	1627648	1627668	0.4	39.2
246088-1	gb|KF933604.1|	99	80	1	0	1	80	94	173	2.00E-31	140
246089-1	gb|CP009291.1|	98	45	1	0	1	45	1252098	1252054	2.00E-12	77
246090-1	ref|XM_003723110.1|	100	23	0	0	1	23	366	344	0.033	42.8
246092-1	emb|HE814625.1|	100	28	0	0	1	28	906	933	6.00E-05	51.8
246096-1	gb|CP009404.1|	92	26	2	0	1	26	2401595	2401570	0.4	39.2
246100-1	gb|KP072763.1|	100	26	0	0	1	26	656	681	8.00E-04	48.2
246102-1	gb|CP009534.1|	80	45	9	0	3	47	3787684	3787640	0.12	41
246103-1	ref|NR_075498.1|	91	33	3	0	1	33	2	34	0.003	46.4
246105-1	ref|NR_076520.1|	91	45	4	0	1	45	102	146	1.00E-08	64.4
246109-1	gb|KM242514.1|	100	54	0	0	1	54	784	837	5.00E-19	98.7
246111-1	emb|LK958977.1|	100	19	0	0	3	21	1069	1087	4.9	35.6
246113-1	gb|GU324241.1|	85	61	9	0	1	61	3844	3904	2.00E-10	69.8
246119-1	gb|CP009610.1|	96	48	2	0	1	48	271275	271228	2.00E-11	78.8
246120-1	ref|NR_102567.1|	98	51	1	0	1	51	602	652	3.00E-14	87.8
246121-1	gb|KJ726659.1|	98	45	1	0	1	45	908	952	5.00E-11	77
246122-1	gb|CP007547.1|	95	58	3	0	2	59	220508	220565	2.00E-15	91.5
246124-1	ref|NR_103966.1|	98	40	1	0	1	40	2765	2804	3.00E-08	68
246125-1	dbj|AP014649.1|	98	57	1	0	1	57	504276	504332	2.00E-17	98.7
246130-1	gb|CP003811.1|	100	64	0	0	1	64	1924293	1924356	6.00E-23	116
246131-1	gb|AF486791.1|	98	54	1	0	1	54	160	213	2.00E-16	95.1
246132-1	gb|CP009396.1|	90	48	5	0	1	48	971643	971690	3.00E-07	64.4
246133-1	gb|CP007035.1|	91	53	5	0	1	53	2224912	2224860	7.00E-10	73.4
246135-1	emb|LN590717.1|	89	56	6	2	25	78	10854492	10854547	3.00E-08	68
246142-1	gb|CP008732.2|	97	39	1	0	3	41	2024383	2024421	1.00E-07	66.2
246144-1	gb|JN000366.1|	100	46	0	0	1	46	137	182	4.00E-13	84.2
246146-1	ref|NR_076831.1|	97	37	1	0	1	37	2811	2847	1.00E-06	62.6
246149-1	gb|CP003811.1|	95	40	2	0	1	40	6209263	6209224	3.00E-07	64.4
246160-1	gb|KP072748.1|	100	27	0	0	1	27	656	682	0.007	50
246164-1	gb|KM852570.1|	100	23	0	0	1	23	574	596	1.1	42.8
246170-1	emb|FR796465.1|	100	28	0	0	2	29	91352	91325	0.002	51.8
246174-1	gb|CP007669.1|	100	38	0	0	1	38	6779	6816	8.00E-09	69.8
246181-1	gb|CP009365.1|	90	124	12	0	12	135	4127752	4127629	3.00E-39	170
246182-1	gb|JN650120.1|	96	53	2	0	12	64	187	239	3.00E-14	87.8
246185-1	ref|XM_007064603.1|	89	35	4	1	13	46	1641	1675	1.1	42.8
246189-1	gb|KJ756744.1|	92	51	4	0	1	51	152	202	2.00E-10	75.2
246192-1	gb|CP009393.1|	93	30	2	0	1	30	672722	672693	0.091	46.4
246202-1	ref|NR_122018.1|	100	56	0	0	1	56	2649	2704	1.00E-18	102
246206-1	dbj|AP014655.1|	98	59	1	0	1	59	1485437	1485495	1.00E-18	102
246207-1	gb|CP009396.1|	94	47	3	0	1	47	971219	971265	2.00E-09	71.6
246208-1	gb|CP009238.1|	100	64	0	0	1	64	202017	202080	6.00E-23	116
246209-1	gb|KF999929.1|	100	29	0	0	1	29	1065	1093	6.00E-04	53.6
246211-1	emb|LM523712.1|	94	49	3	0	1	49	887	839	2.00E-10	75.2
246212-1	gb|KM382834.1|	98	63	1	0	1	63	357	419	9.00E-21	109
246214-1	ref|NR_121997.1|	94	68	4	0	1	68	1221	1288	1.00E-19	105
246219-1	gb|CP003911.1|	88	50	6	0	1	50	5194404	5194355	3.00E-07	64.4
246220-1	gb|CP009371.1|	97	33	1	0	1	33	224900	224868	2.00E-04	55.4
246224-1	gb|KF816534.1|	100	44	0	0	1	44	917	960	4.00E-12	80.6
246227-1	gb|CP006852.1|	100	40	0	0	1	40	167126	167165	7.00E-10	73.4
246228-1	gb|KF814632.1|	98	53	1	0	1	53	515	567	2.00E-15	91.5
246231-1	gb|AF338177.2|	97	67	2	0	1	67	4997	5063	7.00E-22	113
246234-1	dbj|AP014649.1|	100	24	0	0	1	24	23287	23310	0.32	44.6
246239-1	gb|CP006704.1|	98	48	1	0	1	48	545038	545085	1.00E-12	82.4
246240-1	ref|NR_076893.1|	97	72	2	0	1	72	366	437	1.00E-24	122
246241-1	gb|CP009391.1|	100	54	0	0	1	54	75138	75085	2.00E-17	98.7
246245-1	gb|KJ883288.1|	98	46	1	0	1	46	131	176	2.00E-11	78.8
246247-1	emb|LM523258.1|	99	72	1	0	1	72	25836	25907	1.00E-25	125
246248-1	gb|CP009396.1|	91	33	3	0	1	33	971777	971809	0.091	46.4
246250-1	dbj|AP014649.1|	100	30	0	0	1	30	25622	25651	2.00E-04	55.4
246257-1	gb|CP009396.1|	94	32	2	0	1	32	966410	966441	0.007	50
246262-1	gb|CP009392.1|	89	46	5	1	1	44	211941	211896	1.00E-05	59
246263-1	gb|CP009612.1|	97	30	1	0	1	30	21652	21681	0.007	50
246265-1	gb|CP003811.1|	95	55	3	0	1	55	1922914	1922968	1.00E-13	86
246266-1	gb|CP009392.1|	97	29	1	0	1	29	212879	212907	0.026	48.2
246268-1	gb|CP009754.1|	100	25	0	0	1	25	5533491	5533467	0.091	46.4
246270-1	gb|CP009396.1|	89	63	7	0	1	63	970926	970988	1.00E-12	82.4
246274-1	gb|GU925811.1|	100	60	0	0	1	60	198	257	9.00E-21	109
246275-1	gb|CP009392.1|	96	28	1	0	1	28	211941	211914	0.091	46.4
246276-1	gb|KM974414.1|	100	22	0	0	1	22	1204	1225	3.9	41
246277-1	gb|CP000301.1|	95	43	2	0	1	43	1461726	1461768	8.00E-09	69.8
246278-1	gb|DQ312929.1|	84	51	8	2	1	50	137	88	0.007	50
246283-1	gb|GU474900.1|	94	35	2	0	1	35	24535	24569	2.00E-04	55.4
246285-1	gb|CP006828.1|	98	41	1	0	1	41	381674	381634	8.00E-09	69.8
246297-1	gb|CP009571.1|	98	56	1	0	1	56	1455786	1455731	6.00E-17	96.9
246298-1	emb|LK916281.1|	100	69	0	0	1	69	954	1022	1.00E-25	125
246304-1	gb|CP009756.1|	98	53	1	0	18	70	273825	273877	2.00E-15	91.5
246307-1	dbj|AP014649.1|	100	43	0	0	1	43	504294	504336	2.00E-11	78.8
246309-1	emb|LK925167.1|	98	51	1	0	1	51	478	528	3.00E-14	87.8
246313-1	dbj|AB483500.1|	94	54	3	0	1	54	258	311	4.00E-13	84.2
246314-1	gb|AY730681.1|	100	46	0	0	1	46	156	201	4.00E-13	84.2
246316-1	ref|XR_368590.1|	99	71	1	0	1	71	374	304	4.00E-25	123
246319-1	dbj|AB367299.1|	96	53	2	0	1	53	671	723	3.00E-14	87.8
246322-1	emb|FR798992.1|	96	52	2	0	2	53	179383	179332	1.00E-13	86
246324-1	gb|CP006649.1|	100	60	0	0	1	60	789656	789597	9.00E-21	109
246326-1	gb|CP009393.1|	95	38	2	0	1	38	206051	206088	4.00E-06	60.8
246328-1	ref|NR_076309.1|	100	23	0	0	1	23	461	483	1.1	42.8
246329-1	gb|CP003811.1|	91	47	4	0	1	47	5222418	5222464	3.00E-08	68
246330-1	gb|CP003811.1|	99	72	1	0	1	72	1923092	1923163	1.00E-25	125
246331-1	dbj|AP014655.1|	100	42	0	0	1	42	3067514	3067473	5.00E-11	77
246333-1	gb|CP002080.1|	94	53	3	0	1	53	801725	801777	1.00E-12	82.4
246334-1	dbj|AP014646.1|	100	60	0	0	1	60	6093756	6093815	9.00E-21	109
246340-1	gb|CP009387.1|	100	27	0	0	1	27	427024	427050	0.007	50
246344-1	gb|CP009390.1|	97	34	1	0	1	34	155804	155771	5.00E-05	57.2
246345-1	gb|HQ454990.1|	100	48	0	0	1	48	626	673	3.00E-14	87.8
246348-1	ref|NR_076831.1|	100	41	0	0	1	41	2811	2851	2.00E-10	75.2
246358-1	emb|LM523569.1|	98	41	1	0	1	41	753	713	8.00E-09	69.8
246359-1	dbj|AP012320.1|	88	32	4	0	2	33	1096439	1096470	3.9	41
246362-1	gb|CP009396.1|	96	27	1	0	1	27	964038	964064	0.32	44.6
246365-1	ref|NR_103160.1|	98	50	1	0	1	50	1398	1447	1.00E-13	86
246369-1	gb|CP009374.1|	100	51	0	0	1	51	365139	365089	7.00E-16	93.3
246370-1	emb|HG938355.1|	100	44	0	0	4	47	3537563	3537520	4.00E-12	80.6
[truncated: 212,675 more rows]
