# Supplementary material for: Small RNAs derived from tRNAs and rRNAs are highly enriched in exosomes from both old and new world Leishmania providing evidence for conserved exosomal RNA Packaging
Source: BMC Genomics. 2015 Mar 5;16(1):151. doi: 10.1186/s12864-015-1260-7 (PMC4352550; doi:10.1186/s12864-015-1260-7)
Supplement: Additional file 4: Table S2. — Other hits found in L. donovani and L. braziliensis exosomes. File 1 ‘LD_blastN-results-vsNT.tab’: Results of the blastN search of the unaligned reads (i.e. not aligned to LdoB or LmjF) from the L. donovani exosome sequencing library against the NCBI nucleotide collection database. File 2 ‘LD_GBhits_description.tab’: GenBank description of hits. File 3 ‘LD_reads_per_species.tab’: Summary of reads per species. File 4 ‘LB_blastN-results-vsNT.tab’: Results of the blastN search of the unaligned reads (i.e. not aligned to LbrM or LmjF) from the L. braziliensis exosome sequencing library against the NCBI nucleotide collection database. File 5 ‘LB_GBhits_description.tab’: GenBank description of hits. File 6 ‘LB_reads_per_species.tab’: Summary of reads per species. [file 12864_2015_1260_MOESM4_ESM.zip › LB_GBhits_description.tab]

cRead ID	e-Value	GenBank ID	1st description name	2nd description name
246539-1	3.00E-09	gb|CP009396.1|	Leishmania	panamensis
246540-1	9.00E-16	emb|LN562257.1|	Uncultured	bacterium
246542-1	4.00E-07	gb|CP009378.1|	Leishmania	panamensis
246543-1	1.5	dbj|AB986540.1|	Methylobacterium	goesingense
246545-1	1.00E-20	gb|CP008732.2|	Burkholderia	mallei
246548-1	1.00E-26	gb|KM221414.1|	Uncultured	bacterium
246552-1	0.42	gb|CP009756.1|	Enterobacter	cloacae
246553-1	7.00E-11	gb|CP009571.1|	Sphingomonas	taxi
246566-1	1.00E-08	gb|CP009612.1|	Streptococcus	pyogenes
246569-1	1.5	gb|CP007555.1|	Coxiella	burnetii
246576-1	2.00E-04	gb|KJ549068.1|	Uncultured	bacterium
246577-1	5.1	gb|JX311574.1|	Bradyrhizobium	sp.
246578-1	5.1	gb|KM213102.1|	Uncultured	bacterium
246582-1	3.00E-09	gb|CP007035.1|	Niabella	soli
246583-1	5.1	gb|CP004373.1|	Gluconobacter	oxydans
246586-1	1.00E-08	gb|CP007569.1|	Bradyrhizobium	japonicum
246587-1	8.00E-04	gb|CP009393.1|	Leishmania	panamensis
246591-1	8.00E-04	gb|KF040404.1|	Afipia	sp.
246592-1	2.00E-06	emb|LM524845.1|	Parastrongyloides	trichosuri
246598-1	0.12	gb|CP009400.1|	Leishmania	panamensis
246599-1	9.00E-29	gb|EU289416.1|	Uncultured	bacterium
246600-1	3.00E-09	gb|CP009396.1|	Leishmania	panamensis
246602-1	1.5	dbj|AP014649.1|	Acinetobacter	baumannii
246604-1	6.00E-18	emb|LN563948.1|	Uncultured	bacterium
246607-1	5.00E-13	emb|HE806156.1|	Uncultured	Filobasidiella
246611-1	4.00E-20	gb|GQ019455.1|	Uncultured	bacterium
246612-1	5.00E-13	emb|LK919971.1|	Brugia	timori
246614-1	7.00E-11	ref|NR_103076.1|	Acinetobacter	oleivorans
246617-1	2.00E-05	ref|NR_103116.1|	Burkholderia	phenoliruptrix
246621-1	6.00E-12	gb|CP009396.1|	Leishmania	panamensis
246622-1	5.00E-13	emb|LM524845.1|	Parastrongyloides	trichosuri
246628-1	5.00E-25	gb|CP003811.1|	Methylobacterium	oryzae
246630-1	8.00E-04	ref|XM_001567233.2|	Leishmania	braziliensis
246631-1	0.035	gb|CP008732.2|	Burkholderia	mallei
246632-1	8.00E-17	gb|KM221353.1|	Uncultured	bacterium
246633-1	7.00E-05	gb|CP007547.1|	Elizabethkingia	anophelis
246635-1	7.00E-11	emb|LK916281.1|	Brugia	timori
246638-1	2.00E-10	gb|CP009396.1|	Leishmania	panamensis
246639-1	5.00E-06	gb|CP009392.1|	Leishmania	panamensis
246641-1	3.00E-16	emb|LK931616.1|	Thiomonas	sp.
246652-1	1.00E-20	gb|CP009571.1|	Sphingomonas	taxi
246658-1	3.00E-15	gb|CP009396.1|	Leishmania	panamensis
246660-1	2.00E-12	dbj|AP009384.1|	Azorhizobium	caulinodans
246662-1	3.00E-16	pdb|4UY8|A	Chain	A,
246663-1	0.01	gb|CP009401.1|	Leishmania	panamensis
246668-1	2.00E-12	gb|CP003811.1|	Methylobacterium	oryzae
246671-1	2.00E-10	ref|XM_009314428.1|	Trypanosoma	grayi
246673-1	7.00E-05	gb|JX219396.1|	Sphingomonas	sp.
246679-1	3.00E-28	gb|CP003811.1|	Methylobacterium	oryzae
246683-1	6.00E-12	gb|KC146693.1|	Uncultured	bacterium
246689-1	2.00E-06	gb|CP009392.1|	Leishmania	panamensis
246691-1	2.00E-17	emb|LK916281.1|	Brugia	timori
246697-1	2.00E-06	emb|FR799598.2|	Leishmania	donovani
246698-1	2.00E-10	gb|CP009396.1|	Leishmania	panamensis
246699-1	1.00E-07	emb|LL136838.1|	Trichobilharzia	regenti
246702-1	2.00E-18	gb|CP006704.1|	Comamonas	testosteroni
246706-1	2.00E-12	dbj|AP014649.1|	Acinetobacter	baumannii
246710-1	2.00E-12	gb|CP003811.1|	Methylobacterium	oryzae
246712-1	6.00E-12	gb|CP000463.1|	Rhodopseudomonas	palustris
246719-1	2.00E-06	gb|KP072751.1|	Pseudomonas	putida
246720-1	7.00E-05	emb|LK916281.1|	Brugia	timori
246722-1	4.00E-20	emb|FR798990.1|	Leishmania	braziliensis
246723-1	0.035	ref|XM_003723115.1|	Leishmania	braziliensis
246724-1	2.00E-18	pdb|4UY8|A	Chain	A,
246725-1	5.1	emb|LN570270.1|	Uncultured	bacterium
246726-1	3.00E-35	emb|HG966617.1|	Candidatus	Phaeomarinobacter
246728-1	1.5	gb|AC162907.5|	Mus	musculus
246729-1	5.1	pdb|4UY8|A	Chain	A,
246733-1	3.00E-16	ref|NR_076290.1|	Rothia	mucilaginosa
246736-1	0.035	emb|X02258.1|	Aeromonas	salmonicida
246738-1	4.00E-33	gb|FJ192978.1|	Uncultured	Acinetobacter
246741-1	8.00E-04	emb|FO905468.1|	Leptosphaeria	biglobosa
246751-1	0.12	ref|XM_001772255.1|	Physcomitrella	patens
246755-1	2.00E-04	gb|CP009378.1|	Leishmania	panamensis
246760-1	1.5	gb|CP009678.1|	Pectobacterium	carotovorum
246765-1	5.1	gb|CP009378.1|	Leishmania	panamensis
240758-1	8.00E-09	gb|JX521475.1|	Uncultured	bacterium
240762-1	9.00E-21	gb|CP005960.1|	Pseudomonas	mandelii
240763-1	2.00E-23	gb|CP005960.1|	Pseudomonas	mandelii
240764-1	2.00E-09	gb|CP003811.1|	Methylobacterium	oryzae
240766-1	2.00E-09	gb|CP008732.2|	Burkholderia	mallei
240767-1	4.00E-06	gb|KF841282.1|	Uncultured	bacterium
240775-1	5.00E-18	gb|KM272989.1|	Klebsiella	pneumoniae
240778-1	5.00E-18	gb|CP009374.1|	Leishmania	panamensis
240781-1	9.00E-21	gb|FJ882361.1|	Uncultured	rumen
240782-1	3.00E-26	ref|NR_122018.1|	Sphingomonas	sanxanigenens
240785-1	5.00E-05	gb|CP009404.1|	Leishmania	panamensis
240786-1	3.00E-32	gb|KM241825.1|	Acinetobacter	sp.
240790-1	3.00E-13	ref|NR_075844.1|	Alicycliphilus	denitrificans
240799-1	1.00E-05	gb|CP009392.1|	Leishmania	panamensis
240801-1	3.7	emb|LN590679.1|	Cyprinus	carpio
240802-1	3.00E-27	gb|JF154613.1|	Uncultured	bacterium
240803-1	3.7	gb|KJ176735.1|	Uncultured	Bacteroidetes
240804-1	8.00E-09	gb|CP003811.1|	Methylobacterium	oryzae
240806-1	2.00E-16	ref|NR_076637.1|	Methylobacterium	extorquens
240807-1	5.00E-24	ref|NR_076630.1|	Acidovorax	ebreus
240810-1	2.00E-17	gb|CP007797.1|	Azospirillum	brasilense
240812-1	6.00E-17	gb|GQ132723.1|	Uncultured	bacterium
240816-1	2.00E-04	ref|NR_122018.1|	Sphingomonas	sanxanigenens
240817-1	1.1	gb|CP009396.1|	Leishmania	panamensis
240821-1	7.00E-35	gb|EU289416.1|	Uncultured	bacterium
240822-1	6.00E-29	gb|JQ999735.1|	Uncultured	bacterium
240823-1	6.00E-29	ref|NR_076623.1|	Methylobacterium	nodulans
240825-1	3.00E-13	gb|KM221353.1|	Uncultured	bacterium
240831-1	3.7	gb|KM390021.1|	Corallorhiza	odontorhiza
240833-1	4.00E-19	emb|LK916281.1|	Brugia	timori
240840-1	1.00E-19	ref|NR_076831.1|	Alicycliphilus	denitrificans
240842-1	2.00E-23	gb|JX989029.1|	Rhizoctonia	sp.
240845-1	1.00E-12	ref|NR_122009.1|	Neorickettsia	helminthoeca
240855-1	3.00E-08	emb|FR837800.1|	Nemertoderma	sp.
240857-1	1.00E-12	gb|CP009381.1|	Leishmania	panamensis
240859-1	2.00E-29	gb|GU925104.1|	Uncultured	bacterium
240862-1	9.00E-21	gb|CP006704.1|	Comamonas	testosteroni
240866-1	8.00E-09	gb|KJ704251.1|	Crithidia	mellificae
240868-1	6.00E-17	gb|CP006704.1|	Comamonas	testosteroni
240869-1	1.1	emb|LK946575.1|	Angiostrongylus	cantonensis
240870-1	6.00E-04	gb|KM210230.1|	Pseudomonas	citronellolis
240871-1	3.00E-13	ref|NR_076831.1|	Alicycliphilus	denitrificans
240874-1	3.00E-26	emb|HG315108.1|	Lecomtella	madagascariensis
240878-1	2.00E-10	gb|CP008732.2|	Burkholderia	mallei
240880-1	1.00E-13	emb|LN568229.1|	Uncultured	bacterium
240888-1	5.00E-11	gb|CP009396.1|	Leishmania	panamensis
240889-1	9.00E-21	gb|KM268999.1|	Acinetobacter	nosocomialis
240893-1	3.00E-14	ref|NR_076831.1|	Alicycliphilus	denitrificans
240897-1	2.00E-10	gb|CP008732.2|	Burkholderia	mallei
240899-1	2.00E-10	gb|KJ600476.1|	Uncultured	Sphingomonas
240903-1	8.00E-15	emb|HE981550.1|	Uncultured	marine
240910-1	1.00E-05	emb|LM524650.1|	Parastrongyloides	trichosuri
240918-1	2.00E-16	gb|KC308119.1|	Uncultured	bacterium
240919-1	0.088	ref|XM_008514120.1|	PREDICTED:	Equus
240922-1	5.00E-11	gb|CP003811.1|	Methylobacterium	oryzae
240924-1	4.00E-19	gb|CP001002.1|	Methylobacterium	radiotolerans
240927-1	0.002	gb|KM269198.1|	Alcaligenes	faecalis
240928-1	2.00E-04	gb|CP009392.1|	Leishmania	panamensis
240932-1	8.00E-09	gb|AY987659.1|	Aeromonas	veronii
240934-1	2.00E-17	gb|JX673104.1|	Uncultured	bacterium
240935-1	0.31	emb|HG975450.1|	Solanum	pennellii
240943-1	4.00E-25	dbj|AP014655.1|	Pseudomonas	sp.
240948-1	1.00E-11	emb|LM013384.1|	Wuchereria	bancrofti
240952-1	5.00E-11	gb|JX030149.1|	Leishmania	braziliensis
240955-1	1.1	emb|LL136838.1|	Trichobilharzia	regenti
240957-1	6.00E-36	dbj|AP014646.1|	Pseudomonas	aeruginosa
240958-1	4.00E-13	gb|JX219396.1|	Sphingomonas	sp.
240960-1	0.007	gb|KM251861.1|	Acinetobacter	baumannii
240961-1	1.00E-12	gb|CP007569.1|	Bradyrhizobium	japonicum
240963-1	5.00E-11	ref|NR_076831.1|	Alicycliphilus	denitrificans
240967-1	1.00E-13	gb|KJ613290.1|	Uncultured	bacterium
240970-1	6.00E-10	emb|LM523569.1|	Parastrongyloides	trichosuri
240975-1	0.31	emb|FR799002.1|	Leishmania	braziliensis
240976-1	6.00E-36	dbj|AB482361.1|	Uncultured	bacterium
240983-1	2.00E-10	gb|KM658583.1|	Acinetobacter	sp.
240986-1	3.7	gb|CP009571.1|	Sphingomonas	taxi
240989-1	1.00E-11	gb|KC662094.1|	Uncultured	bacterium
240990-1	4.00E-06	gb|JX882241.1|	Uncultured	bacterium
240994-1	1.00E-12	gb|KF066803.1|	Uncultured	bacterium
240998-1	4.00E-12	gb|KM269011.1|	Acinetobacter	septicus
240999-1	6.00E-17	gb|KJ806250.1|	Acidovorax	sp.
241002-1	3.7	gb|CP002344.1|	Thermaerobacter	marianensis
241010-1	1.00E-06	emb|LM523740.1|	Parastrongyloides	trichosuri
241012-1	4.00E-06	emb|FQ692376.1|	16S	rRNA
241014-1	2.00E-16	gb|CP005960.1|	Pseudomonas	mandelii
241016-1	5.00E-05	gb|KF933590.1|	Bradyrhizobium	sp.
241020-1	1.00E-19	gb|CP007797.1|	Azospirillum	brasilense
241024-1	0.088	gb|CP009374.1|	Leishmania	panamensis
241025-1	0.002	gb|CP003811.1|	Methylobacterium	oryzae
241026-1	1.00E-30	gb|CP003811.1|	Methylobacterium	oryzae
241038-1	9.00E-21	dbj|AP014646.1|	Pseudomonas	aeruginosa
241042-1	0.007	gb|CP006985.1|	Pseudomonas	aeruginosa
241043-1	6.00E-10	gb|FJ752180.1|	Uncultured	bacterium
241046-1	8.00E-15	gb|CP008786.1|	Burkholderia	thailandensis
241051-1	1.00E-24	emb|FR799602.2|	Leishmania	donovani
241053-1	2.00E-23	gb|CP003811.1|	Methylobacterium	oryzae
241055-1	4.00E-06	gb|CP009392.1|	Leishmania	panamensis
241057-1	4.00E-19	ref|NR_076831.1|	Alicycliphilus	denitrificans
241059-1	5.00E-11	gb|KM241825.1|	Acinetobacter	sp.
241061-1	1.00E-38	gb|CP009533.1|	Pseudomonas	rhizosphaerae
241063-1	3.7	emb|LL005957.1|	Trichobilharzia	regenti
241064-1	8.00E-15	gb|JX672423.1|	Uncultured	bacterium
241066-1	4.00E-12	gb|CP009396.1|	Leishmania	panamensis
241071-1	4.00E-13	gb|HQ754881.1|	Uncultured	organism
241074-1	4.00E-13	emb|LK916281.1|	Brugia	timori
241076-1	3.7	dbj|AP014631.1|	Mycoplasma	canadense
241077-1	6.00E-17	gb|KM220012.1|	Acinetobacter	oryzae
241078-1	0.025	gb|CP009301.1|	Dokdonia	sp.
241080-1	1.00E-19	tpe|LK011697.1|	TPA:	Nitrobacter
241082-1	6.00E-04	emb|LK022086.1|	Bacterium	5WB
241085-1	1.1	gb|KM269011.1|	Acinetobacter	septicus
241087-1	0.007	gb|CP009756.1|	Enterobacter	cloacae
241091-1	4.00E-13	gb|CP009390.1|	Leishmania	panamensis
241093-1	0.007	gb|CP009571.1|	Sphingomonas	taxi
241095-1	6.00E-10	gb|CP003811.1|	Methylobacterium	oryzae
241100-1	1.1	emb|LL878239.1|	Schistosoma	margrebowiei
241101-1	2.00E-15	gb|CP007669.1|	Moraxella	catarrhalis
241107-1	6.00E-10	ref|XM_003865120.1|	Leishmania	donovani
241108-1	2.00E-17	gb|APGK01008003.1|	Dendroctonus	ponderosae
241120-1	5.00E-18	gb|JX219396.1|	Sphingomonas	sp.
241121-1	2.00E-15	gb|CP009396.1|	Leishmania	panamensis
241122-1	1.00E-18	gb|HM312229.1|	Uncultured	bacterium
241126-1	2.00E-16	ref|NR_076673.1|	Candidatus	Accumulibacter
241129-1	6.00E-17	ref|NR_122009.1|	Neorickettsia	helminthoeca
241130-1	1.00E-13	gb|KJ802954.1|	Uncultured	bacterium
241133-1	1.4	ref|XM_001566953.2|	Leishmania	braziliensis
241134-1	2.00E-17	dbj|AP014646.1|	Pseudomonas	aeruginosa
241135-1	8.00E-29	gb|KM184667.1|	Uncultured	bacterium
241136-1	1.00E-14	emb|LM523712.1|	Parastrongyloides	trichosuri
241137-1	1.00E-14	gb|KM263183.1|	Uncultured	Acidovorax
241143-1	2.00E-30	gb|CP003811.1|	Methylobacterium	oryzae
241145-1	2.00E-17	dbj|AP014649.1|	Acinetobacter	baumannii
241149-1	7.00E-36	gb|CP006852.1|	Pseudomonas	sp.
241155-1	4.9	dbj|AP004648.3|	Oryza	sativa
241170-1	1.00E-27	gb|CP003811.1|	Methylobacterium	oryzae
241176-1	2.00E-30	gb|FJ433113.1|	Uncultured	bacterium
241178-1	4.00E-07	gb|GU538668.1|	Uncultured	bacterium
241180-1	1.4	emb|LK960363.1|	Angiostrongylus	cantonensis
241181-1	0.009	gb|GU220115.1|	Triops	cancriformis
241182-1	2.00E-18	dbj|AB491965.1|	Uncultured	gamma
241183-1	9.00E-16	gb|CP009571.1|	Sphingomonas	taxi
241187-1	6.00E-05	gb|AY623621.1|	Phytophthora	infestans
241188-1	9.00E-16	emb|LK025349.1|	Uncultured	bacterium
241190-1	1.00E-19	dbj|AP014649.1|	Acinetobacter	baumannii
241192-1	2.00E-05	dbj|LC009416.1|	Alpha	proteobacterium
241193-1	4.00E-08	gb|DQ008652.2|	Orontium	aquaticum
241194-1	4.00E-08	gb|JX797838.1|	Uncultured	bacterium
241196-1	5.00E-13	gb|JQ911632.1|	Bradyrhizobium	elkanii
241198-1	1.00E-26	gb|JQ999368.1|	Uncultured	Moraxella
241199-1	6.00E-18	gb|EU889158.1|	Uncultured	Sphingomonas
241203-1	4.00E-20	gb|CP003811.1|	Methylobacterium	oryzae
241206-1	4.00E-14	gb|CP003811.1|	Methylobacterium	oryzae
241209-1	3.00E-15	ref|NR_076637.1|	Methylobacterium	extorquens
241212-1	7.00E-11	gb|CP009238.1|	Basilea	psittacipulmonis
241214-1	0.009	emb|LK391708.1|	Babesia	bigemina
241216-1	2.00E-05	emb|LM523740.1|	Parastrongyloides	trichosuri
241220-1	5.00E-13	gb|CP009374.1|	Leishmania	panamensis
241236-1	8.00E-04	gb|CP008732.2|	Burkholderia	mallei
241237-1	1.00E-08	gb|CP009389.1|	Leishmania	panamensis
241240-1	4.00E-39	gb|KF841305.1|	Uncultured	bacterium
241241-1	0.12	gb|CP009398.1|	Leishmania	panamensis
241243-1	2.00E-10	emb|LK916281.1|	Brugia	timori
241246-1	5.00E-19	gb|KJ670576.1|	Uncultured	bacterium
241248-1	0.4	dbj|AP014630.1|	Acinetobacter	guillouiae
241249-1	1.00E-08	gb|KM207343.1|	Uncultured	bacterium
241253-1	5.00E-06	gb|CP009617.1|	Vibrio	coralliilyticus
241256-1	1.4	emb|LL768879.1|	Gongylonema	pulchrum
241258-1	1.00E-08	gb|KM851736.1|	Uncultured	bacterium
241259-1	3.00E-09	gb|KC577735.1|	Bacterium	MS-AsIII-63
241260-1	4.9	gb|CP009756.1|	Enterobacter	cloacae
241264-1	5.00E-25	gb|CP005960.1|	Pseudomonas	mandelii
241265-1	2.00E-11	ref|NR_076277.1|	Azorhizobium	caulinodans
241266-1	0.009	gb|KF841289.1|	Uncultured	bacterium
241267-1	2.00E-11	gb|CP009389.1|	Leishmania	panamensis
241269-1	8.00E-04	emb|LN563610.1|	Uncultured	bacterium
241282-1	6.00E-50	gb|KC188610.1|	Thinopyrum	bessarabicum
241288-1	3.00E-28	emb|FR799614.1|	Leishmania	donovani
241292-1	8.00E-23	gb|GU472916.1|	Uncultured	bacterium
241294-1	0.4	gb|CP009404.1|	Leishmania	panamensis
241296-1	5.00E-13	gb|CP008732.2|	Burkholderia	mallei
241297-1	2.00E-04	dbj|AP014649.1|	Acinetobacter	baumannii
241298-1	1.00E-14	gb|KF070280.1|	Uncultured	bacterium
241299-1	0.003	gb|CP000301.1|	Rhodopseudomonas	palustris
241300-1	1.00E-13	gb|KF841272.1|	Uncultured	bacterium
241306-1	3.00E-09	gb|EU107313.1|	Dactylaria	flammulicornuta
241310-1	7.00E-17	gb|CP003761.1|	Rhodococcus	erythropolis
241313-1	0.4	gb|KC803050.1|	Uncultured	bacterium
241315-1	0.009	gb|KF063221.1|	Uncultured	bacterium
241318-1	1.00E-27	ref|NR_076831.1|	Alicycliphilus	denitrificans
241319-1	1.00E-13	ref|NR_076630.1|	Acidovorax	ebreus
241321-1	1.00E-19	ref|XM_001561537.2|	Leishmania	braziliensis
241322-1	1.4	emb|LM028014.1|	Soboliphyme	baturini
241323-1	1.00E-27	gb|KF974313.1|	Sphingomonas	sp.
241324-1	8.00E-04	emb|LK925167.1|	Brugia	timori
241326-1	5.00E-19	dbj|AB491965.1|	Uncultured	gamma
241328-1	2.00E-10	gb|KM157655.1|	Uncultured	bacterium
241329-1	6.00E-12	gb|JF189409.1|	Uncultured	bacterium
241332-1	6.00E-14	gb|KJ802954.1|	Uncultured	bacterium
241333-1	4.00E-29	dbj|AP014655.1|	Pseudomonas	sp.
241338-1	0.65	gb|CP009396.1|	Leishmania	panamensis
241340-1	5.00E-09	ref|NR_076831.1|	Alicycliphilus	denitrificans
241343-1	2.00E-20	gb|U60338.1|XFU60338	Xanthomonas	fragariae
241344-1	8.00E-25	gb|KF712467.1|	Francisella	tularensis
241350-1	6.00E-27	pdb|1VXX|2	Chain	2,
241353-1	2.3	gb|CP009396.1|	Leishmania	panamensis
241356-1	2.00E-08	gb|CP003811.1|	Methylobacterium	oryzae
241359-1	2.00E-25	gb|CP006704.1|	Comamonas	testosteroni
241363-1	1.00E-17	gb|AY520586.1|	Rumex	acetosa
241365-1	6.00E-14	ref|NR_076127.1|	Micrococcus	luteus
241366-1	3.00E-18	gb|CP003811.1|	Methylobacterium	oryzae
241367-1	1.00E-22	gb|KF933604.1|	Bradyrhizobium	sp.
241369-1	8.00E-19	gb|JX671608.1|	Uncultured	bacterium
241371-1	5.00E-09	gb|CP009448.1|	Achromobacter	xylosoxidans
241373-1	1.00E-09	gb|CP006829.1|	Thalassolituus	oleivorans
241374-1	2.00E-13	emb|AM942884.1|	Uncultured	bacterium
241375-1	0.19	gb|CP002102.1|	Brevundimonas	subvibrioides
241376-1	7.00E-32	gb|KM251252.1|	Sphingomonas	sp.
241381-1	7.00E-32	gb|CP003811.1|	Methylobacterium	oryzae
241383-1	7.00E-20	dbj|AP014649.1|	Acinetobacter	baumannii
241387-1	7.00E-26	ref|NR_076630.1|	Acidovorax	ebreus
241391-1	2.00E-32	gb|KM263163.1|	Uncultured	Sediminibacterium
241392-1	2.00E-13	gb|CP003178.1|	Niastella	koreensis
241395-1	8.00E-19	dbj|AP014633.1|	Thioploca	ingrica
241396-1	8.00E-19	gb|CP003811.1|	Methylobacterium	oryzae
241397-1	6.00E-14	gb|KC873911.1|	Uncultured	bacterium
241398-1	3.00E-18	ref|NR_076905.1|	Gordonia	sp.
241402-1	0.053	emb|LM013384.1|	Wuchereria	bancrofti
241403-1	6.00E-27	dbj|AB656889.1|	Uncultured	bacterium
241404-1	4.00E-35	gb|CP007638.1|	Pseudomonas	sp.
241410-1	2.00E-06	gb|CP009392.1|	Leishmania	panamensis
241411-1	9.00E-12	gb|CP009396.1|	Leishmania	panamensis
241417-1	0.053	gb|AC160106.2|	Mus	musculus
241422-1	0.015	gb|CP009404.1|	Leishmania	panamensis
241423-1	2.00E-13	gb|CP009389.1|	Leishmania	panamensis
241425-1	0.65	ref|XM_001563631.2|	Leishmania	braziliensis
241426-1	4.00E-04	gb|KF841228.1|	Uncultured	bacterium
241427-1	6.00E-14	gb|KM243924.1|	Bosea	thiooxidans
241433-1	6.00E-14	gb|CP009402.1|	Leishmania	panamensis
241434-1	2.00E-13	gb|CP007547.1|	Elizabethkingia	anophelis
241439-1	5.00E-09	gb|KJ867411.1|	Cyanoptyche	gloeocystis
241446-1	3.00E-18	dbj|AP014649.1|	Acinetobacter	baumannii
241447-1	5.00E-09	gb|CP009396.1|	Leishmania	panamensis
241449-1	2.00E-13	gb|CP006026.1|	Saccharomycetaceae	sp.
241450-1	3.00E-05	gb|U01012.1|U01012	Herpetomonas	samuelpessoai
241453-1	2.00E-14	gb|GU396229.1|	Acinetobacter	sp.
241454-1	6.00E-08	dbj|AP014649.1|	Acinetobacter	baumannii
241460-1	8.00E-06	emb|FN554970.1|	Trypanosoma	brucei
241463-1	4.00E-16	emb|FR799002.1|	Leishmania	braziliensis
241466-1	3.00E-05	gb|CP002102.1|	Brevundimonas	subvibrioides
241467-1	2.00E-20	ref|NR_076819.1|	Asticcacaulis	excentricus
241470-1	2.00E-06	dbj|AP014649.1|	Acinetobacter	baumannii
241471-1	0.015	emb|LN566199.1|	Uncultured	bacterium
241473-1	1.00E-15	gb|JN082559.1|	Uncultured	Acinetobacter
241476-1	4.00E-10	gb|CP009396.1|	Leishmania	panamensis
241477-1	7.00E-26	ref|NR_076997.1|	Acinetobacter	sp.
241478-1	3.00E-05	gb|CP009393.1|	Leishmania	panamensis
241482-1	2.00E-08	emb|X65487.1|	P.shigelloides	gene
241483-1	4.00E-10	gb|KM157655.1|	Uncultured	bacterium
241485-1	5.00E-09	gb|CP009400.1|	Leishmania	panamensis
241486-1	0.19	gb|KF933539.1|	Burkholderia	sp.
241490-1	2.00E-14	gb|CP009571.1|	Sphingomonas	taxi
241491-1	2.00E-19	gb|KM232496.1|	Cladophialophora	bantiana
241492-1	4.00E-04	gb|CP009460.1|	Cedecea	neteri
241497-1	7.00E-13	gb|CP009394.1|	Leishmania	panamensis
241500-1	7.9	gb|KJ782831.1|	Uncultured	bacterium
241503-1	4.00E-16	gb|CP009533.1|	Pseudomonas	rhizosphaerae
241504-1	0.65	gb|CP006704.1|	Comamonas	testosteroni
241509-1	4.00E-10	gb|CP009571.1|	Sphingomonas	taxi
241510-1	0.053	gb|JQ999836.1|	Uncultured	Brevundimonas
241513-1	2.00E-13	gb|CP003911.1|	Variovorax	paradoxus
241514-1	0.001	gb|JN573359.1|	Acinetobacter	sp.
241516-1	1.00E-10	gb|CP009398.1|	Leishmania	panamensis
241517-1	2.00E-27	dbj|AP014655.1|	Pseudomonas	sp.
241520-1	5.00E-09	gb|CP009396.1|	Leishmania	panamensis
241524-1	4.00E-04	gb|KM263617.1|	Pseudomonas	sp.
241535-1	3.9	gb|KM234122.1|	Streblus	indicus
241536-1	8.00E-09	gb|JX219387.1|	Elizabethkingia	sp.
241539-1	6.00E-04	ref|NR_076933.1|	Granulicella	mallensis
241542-1	8.00E-09	gb|CP007669.1|	Moraxella	catarrhalis
241545-1	1.00E-18	gb|CP009392.1|	Leishmania	panamensis
241549-1	1.00E-13	gb|CP009617.1|	Vibrio	coralliilyticus
241560-1	3.9	gb|CP009396.1|	Leishmania	panamensis
241562-1	4.00E-19	gb|CP009396.1|	Leishmania	panamensis
241567-1	4.00E-13	emb|LK025349.1|	Uncultured	bacterium
241569-1	2.00E-17	ref|XM_001562155.2|	Leishmania	braziliensis
241570-1	1.00E-06	ref|XM_002772444.1|	Perkinsus	marinus
241571-1	5.00E-05	gb|GU926551.1|	Uncultured	bacterium
241573-1	1.00E-05	gb|KJ802954.1|	Uncultured	bacterium
241584-1	1.00E-12	gb|KF156950.1|	Saccharomyces	cerevisiae
241594-1	2.00E-16	ref|NR_076630.1|	Acidovorax	ebreus
241600-1	9.00E-15	dbj|AB126651.1|	Rhodotorula	pallida
241601-1	0.002	gb|CP009396.1|	Leishmania	panamensis
241605-1	1.00E-24	gb|GU926873.1|	Uncultured	bacterium
241606-1	0.32	gb|CP009400.1|	Leishmania	panamensis
241608-1	3.9	emb|LM523740.1|	Parastrongyloides	trichosuri
241615-1	3.00E-08	ref|NR_076017.1|	Acinetobacter	sp.
241616-1	1.00E-18	gb|CP003811.1|	Methylobacterium	oryzae
241625-1	1.1	gb|GU925811.1|	Uncultured	bacterium
241626-1	1.00E-05	dbj|LC002956.1|	Uncultured	Acinetobacter
241629-1	0.002	gb|CP008732.2|	Burkholderia	mallei
241630-1	4.00E-13	dbj|AP014655.1|	Pseudomonas	sp.
241631-1	0.32	gb|CP009290.1|	Pseudomonas	chlororaphis
241632-1	0.007	dbj|AP014649.1|	Acinetobacter	baumannii
241635-1	6.00E-17	gb|GU925608.1|	Uncultured	bacterium
241640-1	0.32	emb|FR798990.1|	Leishmania	braziliensis
241641-1	9.00E-15	gb|AF548142.1|	Primary	endosymbiont
241644-1	0.026	gb|KM197094.1|	Uncultured	Acinetobacter
241646-1	3.00E-08	gb|KJ996147.1|	Acinetobacter	baumannii
241649-1	4.00E-06	emb|HG975441.1|	Solanum	pennellii
241652-1	2.00E-16	gb|KM251252.1|	Sphingomonas	sp.
241653-1	1.00E-06	gb|CP006912.1|	Hyphomicrobium	nitrativorans
241659-1	0.026	gb|KF040404.1|	Afipia	sp.
241665-1	4.00E-13	gb|CP009396.1|	Leishmania	panamensis
241667-1	1.00E-12	emb|LN567297.1|	Uncultured	bacterium
241672-1	3.9	dbj|AP014649.1|	Acinetobacter	baumannii
241673-1	4.00E-13	gb|KM387387.1|	Lyngbya	martensiana
241674-1	5.00E-30	dbj|AB986547.1|	Methylobacterium	komagatae
241675-1	7.00E-10	gb|CP003811.1|	Methylobacterium	oryzae
241684-1	1.00E-05	gb|CP001392.1|	Acidovorax	ebreus
241686-1	1.1	emb|LN322511.1|	Spirometra	erinaceieuropaei
241687-1	0.091	gb|CP008732.2|	Burkholderia	mallei
241689-1	1.00E-12	emb|LM523740.1|	Parastrongyloides	trichosuri
241690-1	3.00E-14	emb|LL331520.1|	Anisakis	simplex
241692-1	1.00E-06	gb|KJ410683.1|	Nannochloropsis	oceanica
241693-1	4.00E-12	ref|NR_076017.1|	Acinetobacter	sp.
241695-1	1.00E-12	gb|HM324069.1|	Uncultured	bacterium
241696-1	2.00E-15	gb|CP009396.1|	Leishmania	panamensis
241697-1	6.00E-04	gb|KF933538.1|	Herbaspirillum	sp.
241703-1	1.00E-26	emb|FR799009.1|	Leishmania	braziliensis
241707-1	1.00E-05	emb|LM523569.1|	Parastrongyloides	trichosuri
241708-1	3.00E-20	gb|KC746304.1|	Uncultured	bacterium
241709-1	3.00E-08	ref|XM_001561538.2|	Leishmania	braziliensis
241710-1	4.00E-31	gb|KJ802954.1|	Uncultured	bacterium
241711-1	0.007	gb|CP009393.1|	Leishmania	panamensis
241719-1	3.00E-14	gb|CP009553.1|	Pandoraea	pnomenusa
241720-1	2.00E-04	gb|FJ805902.1|	Uncultured	Chroococcidiopsis
241726-1	2.00E-04	gb|CP009378.1|	Leishmania	panamensis
241728-1	2.00E-22	gb|CP007569.1|	Bradyrhizobium	japonicum
241734-1	3.00E-21	gb|HM314748.1|	Uncultured	bacterium
241735-1	4.00E-19	gb|CP003811.1|	Methylobacterium	oryzae
241736-1	2.00E-10	emb|FR798994.1|	Leishmania	braziliensis
241737-1	1.00E-26	gb|KF441621.1|	Rhodococcus	sp.
241741-1	2.00E-11	gb|CP009392.1|	Leishmania	panamensis
241751-1	3.00E-07	emb|HG966617.1|	Candidatus	Phaeomarinobacter
241752-1	4.00E-06	gb|CP009396.1|	Leishmania	panamensis
241755-1	0.026	gb|CP009396.1|	Leishmania	panamensis
241756-1	3.8	gb|CP009396.1|	Leishmania	panamensis
241760-1	0.31	gb|CP008732.2|	Burkholderia	mallei
241766-1	1.00E-05	gb|CP007669.1|	Moraxella	catarrhalis
241774-1	6.00E-10	dbj|AP014649.1|	Acinetobacter	baumannii
241775-1	3.00E-08	gb|CP003546.1|	Secondary	endosymbiont
241778-1	1.00E-12	ref|NR_076893.1|	Oligotropha	carboxidovorans
241780-1	0.089	gb|AC189263.2|	Brassica	rapa
241785-1	6.00E-17	gb|CP003811.1|	Methylobacterium	oryzae
241787-1	5.00E-18	gb|CP007669.1|	Moraxella	catarrhalis
241789-1	1.00E-06	gb|KF424903.1|	Uncultured	bacterium
241790-1	3.00E-07	gb|KF105256.1|	Uncultured	bacterium
241791-1	0.002	gb|CP009389.1|	Leishmania	panamensis
241794-1	3.00E-20	gb|KF068940.1|	Uncultured	bacterium
241795-1	1.00E-07	gb|KJ693608.1|	Uncultured	bacterium
241798-1	6.00E-04	emb|LN546321.1|	Uncultured	bacterium
241804-1	8.00E-28	ref|NR_076637.1|	Methylobacterium	extorquens
241806-1	2.00E-11	gb|CP003811.1|	Methylobacterium	oryzae
241808-1	9.00E-21	ref|XM_001563664.2|	Leishmania	braziliensis
241811-1	3.00E-08	gb|CP009396.1|	Leishmania	panamensis
241813-1	1.00E-12	emb|LK025349.1|	Uncultured	bacterium
241815-1	1.00E-05	gb|KM248757.1|	Marinobacter	excellens
241820-1	0.089	dbj|AP014630.1|	Acinetobacter	guillouiae
241829-1	0.002	gb|KF933539.1|	Burkholderia	sp.
241830-1	3.00E-08	gb|CP009396.1|	Leishmania	panamensis
241831-1	2.00E-10	emb|LK916281.1|	Brugia	timori
241832-1	7.00E-16	gb|CP008732.2|	Burkholderia	mallei
241833-1	6.00E-10	emb|LN554882.1|	Chlamydophila	abortus
241834-1	1.00E-07	gb|KF036626.1|	Cryptococcus	cistialbidi
241835-1	1.00E-25	gb|CP009533.1|	Pseudomonas	rhizosphaerae
241843-1	4.00E-13	gb|CP008732.2|	Burkholderia	mallei
241844-1	0.089	gb|KF933604.1|	Bradyrhizobium	sp.
241847-1	4.00E-12	gb|HM124399.1|	Uncultured	bacterium
241854-1	1.00E-13	gb|KM488466.1|	Acinetobacter	sp.
241862-1	2.00E-11	gb|KM269011.1|	Acinetobacter	septicus
241867-1	1.00E-06	dbj|AB491965.1|	Uncultured	gamma
241868-1	3.00E-21	gb|KM221353.1|	Uncultured	bacterium
241873-1	3.00E-08	gb|KM368244.1|	Uncultured	Arsenophonus
241876-1	4.00E-13	ref|XM_001568408.2|	Leishmania	braziliensis
241885-1	2.00E-11	gb|KJ410683.1|	Nannochloropsis	oceanica
241893-1	6.00E-17	gb|EU725656.1|	Bacterium	5Q
241897-1	3.00E-14	gb|CP003811.1|	Methylobacterium	oryzae
241903-1	0.026	gb|CP008732.2|	Burkholderia	mallei
241905-1	2.00E-16	gb|KF974286.1|	Rhodopseudomonas	sp.
241906-1	3.8	gb|CP009404.1|	Leishmania	panamensis
241907-1	3.00E-26	gb|JQ078228.1|	Uncultured	bacterium
241913-1	4.00E-13	gb|CP009396.1|	Leishmania	panamensis
241914-1	1.00E-05	gb|CP009396.1|	Leishmania	panamensis
241916-1	2.00E-17	gb|CP009374.1|	Leishmania	panamensis
241917-1	5.00E-18	gb|CP003811.1|	Methylobacterium	oryzae
241918-1	4.00E-13	gb|HQ404635.1|	Uncultured	soil
241919-1	6.00E-10	gb|KF040404.1|	Afipia	sp.
241922-1	8.00E-15	gb|CP009378.1|	Leishmania	panamensis
241923-1	0.089	gb|KM851683.1|	Uncultured	bacterium
241924-1	2.00E-04	emb|LK917467.1|	Brugia	timori
241927-1	2.00E-15	gb|CP003811.1|	Methylobacterium	oryzae
241929-1	0.026	gb|CP009393.1|	Leishmania	panamensis
241930-1	2.00E-16	gb|CP009396.1|	Leishmania	panamensis
241936-1	0.026	emb|CR543861.1|	Acinetobacter	sp.
241938-1	0.002	gb|KJ802954.1|	Uncultured	bacterium
241939-1	1.00E-05	gb|CP009396.1|	Leishmania	panamensis
241940-1	1.00E-05	gb|CP006704.1|	Comamonas	testosteroni
241941-1	1.00E-07	gb|AY987658.1|	Aeromonas	popoffii
241942-1	2.00E-09	gb|JN082589.1|	Uncultured	Acinetobacter
241944-1	1.00E-05	gb|HM141939.1|	Uncultured	bacterium
241949-1	0.31	emb|LM303264.1|	Strongylus	vulgaris
241951-1	1.00E-05	gb|GU727802.1|	Uncultured	bacterium
241956-1	2.00E-17	gb|KJ802954.1|	Uncultured	bacterium
241961-1	3.8	dbj|AP014649.1|	Acinetobacter	baumannii
241962-1	7.00E-22	gb|JX530024.1|	Uncultured	Acinetobacter
241963-1	2.00E-17	ref|NR_075844.1|	Alicycliphilus	denitrificans
241964-1	1.00E-12	gb|KF785507.1|	Uncultured	bacterium
241969-1	8.00E-15	gb|CP001392.1|	Acidovorax	ebreus
241970-1	4.00E-12	ref|NR_076630.1|	Acidovorax	ebreus
241971-1	1.00E-13	ref|NR_076508.1|	Sphingomonas	wittichii
241972-1	6.00E-23	dbj|AP014649.1|	Acinetobacter	baumannii
241975-1	7.00E-16	gb|CP009374.1|	Leishmania	panamensis
241978-1	3.8	emb|LM524650.1|	Parastrongyloides	trichosuri
241979-1	4.00E-12	ref|NR_077030.1|	Nocardia	cyriacigeorgica
241989-1	0.09	gb|CP003811.1|	Methylobacterium	oryzae
241992-1	1.00E-07	gb|CP009392.1|	Leishmania	panamensis
241993-1	5.00E-11	dbj|AP014649.1|	Acinetobacter	baumannii
241994-1	2.00E-04	gb|CP007669.1|	Moraxella	catarrhalis
241998-1	3.00E-07	gb|CP009396.1|	Leishmania	panamensis
242001-1	3.00E-14	gb|KF040404.1|	Afipia	sp.
242004-1	2.00E-04	gb|CP009393.1|	Leishmania	panamensis
242006-1	0.007	gb|KM251277.1|	Pseudochrobactrum	saccharolyticum
242007-1	1.00E-24	gb|CP009571.1|	Sphingomonas	taxi
242010-1	2.00E-04	dbj|AP014649.1|	Acinetobacter	baumannii
242013-1	4.00E-19	dbj|AB986547.1|	Methylobacterium	komagatae
242022-1	0.026	dbj|AP014655.1|	Pseudomonas	sp.
242025-1	6.00E-17	gb|KM243753.1|	Uncultured	alpha
242027-1	3.00E-08	gb|KM386667.1|	Acinetobacter	sp.
242028-1	3.00E-20	tpe|LK003969.1|	TPA:	Caulobacter
242029-1	3.00E-07	gb|GU924582.1|	Uncultured	bacterium
242033-1	5.00E-05	gb|CP009378.1|	Leishmania	panamensis
242034-1	0.007	gb|CP001392.1|	Acidovorax	ebreus
242036-1	0.09	gb|AY988668.1|	Uncultured	soil
242038-1	0.31	ref|NR_076630.1|	Acidovorax	ebreus
242040-1	3.00E-52	emb|HG974234.1|	Pseudomonas	aeruginosa
242043-1	7.00E-16	ref|NR_076559.1|	Shewanella	halifaxensis
242046-1	0.09	gb|KM235024.1|	Uncultured	Clostridium
242050-1	1.00E-05	gb|CP009392.1|	Leishmania	panamensis
242052-1	9.00E-21	ref|XM_003723108.1|	Leishmania	braziliensis
242056-1	3.00E-08	ref|NR_076831.1|	Alicycliphilus	denitrificans
242059-1	3.8	gb|CP009376.1|	Leishmania	panamensis
242061-1	8.00E-15	emb|HE614873.1|	Clavibacter	michiganensis
242062-1	2.00E-11	pdb|3E1B|B	Chain	B,
242064-1	6.00E-10	gb|KF156950.1|	Saccharomyces	cerevisiae
242069-1	3.00E-08	gb|CP008727.1|	Burkholderia	oklahomensis
242070-1	9.00E-21	gb|CP008902.1|	Flavobacterium	psychrophilum
242072-1	4.00E-06	gb|CP009396.1|	Leishmania	panamensis
242073-1	5.00E-18	gb|CP009374.1|	Leishmania	panamensis
242078-1	4.00E-19	gb|KM221315.1|	Uncultured	bacterium
242079-1	2.00E-30	emb|FR798989.1|	Leishmania	braziliensis
242080-1	5.00E-11	gb|CP008732.2|	Burkholderia	mallei
242081-1	8.00E-15	gb|KM851739.1|	Uncultured	bacterium
242084-1	2.00E-17	gb|CP003811.1|	Methylobacterium	oryzae
242088-1	3.00E-14	emb|HE614873.1|	Clavibacter	michiganensis
242096-1	0.31	gb|CP009375.1|	Leishmania	panamensis
242103-1	0.026	gb|CP008732.2|	Burkholderia	mallei
242107-1	6.00E-04	emb|LM523569.1|	Parastrongyloides	trichosuri
242108-1	6.00E-10	ref|NR_076630.1|	Acidovorax	ebreus
242109-1	0.002	emb|HG515539.1|	Orobanche	californica
242114-1	7.00E-16	gb|JX054129.1|	Callorhinchus	milii
242117-1	3.00E-14	ref|NR_076623.1|	Methylobacterium	nodulans
242122-1	0.31	emb|LN246253.1|	Spirometra	erinaceieuropaei
242123-1	0.31	gb|KF933604.1|	Bradyrhizobium	sp.
242126-1	1.00E-07	emb|FN554970.1|	Trypanosoma	brucei
242127-1	3.00E-08	gb|CP009144.1|	Sinorhizobium	meliloti
242129-1	3.8	ref|XM_008453859.1|	PREDICTED:	Cucumis
242130-1	7.00E-16	gb|CP007669.1|	Moraxella	catarrhalis
242131-1	0.007	ref|NR_121926.1|	Adlercreutzia	equolifaciens
242132-1	6.00E-04	gb|KM220012.1|	Acinetobacter	oryzae
242133-1	2.00E-11	ref|NR_102590.1|	Candidatus	Blochmannia
242135-1	2.00E-13	ref|NR_075844.1|	Alicycliphilus	denitrificans
242146-1	7.00E-19	gb|KJ721963.1|	Maricaulis	virginensis
242152-1	2.00E-07	gb|CP003811.1|	Methylobacterium	oryzae
242154-1	0.61	gb|DQ629306.1|	Cibotium	sp.
242158-1	6.00E-14	gb|CP007547.1|	Elizabethkingia	anophelis
242159-1	2.00E-14	gb|CP006649.1|	Riemerella	anatipestifer
242162-1	4.00E-22	gb|CP006704.1|	Comamonas	testosteroni
242163-1	2.00E-25	gb|CP003811.1|	Methylobacterium	oryzae
242164-1	2.00E-19	emb|HG966617.1|	Candidatus	Phaeomarinobacter
242167-1	2.00E-13	gb|KM269011.1|	Acinetobacter	septicus
242177-1	7.00E-32	emb|LK022086.1|	Bacterium	5WB
242178-1	5.00E-08	emb|HG975440.1|	Solanum	pennellii
242179-1	9.00E-18	gb|EU092233.1|	Methylobacterium	sp.
242182-1	9.00E-18	gb|CP009396.1|	Leishmania	panamensis
242187-1	2.00E-14	ref|XM_001563724.2|	Leishmania	braziliensis
242188-1	5.00E-08	gb|CP009617.1|	Vibrio	coralliilyticus
242192-1	2.00E-12	gb|KF434765.1|	Acinetobacter	sp.
242193-1	0.001	ref|XM_001561537.2|	Leishmania	braziliensis
242194-1	1.00E-15	emb|FO905468.1|	Leptosphaeria	biglobosa
242197-1	6.00E-14	gb|CP003811.1|	Methylobacterium	oryzae
242198-1	2.00E-31	gb|HM957173.1|	Uncultured	Pseudomonas
242201-1	0.004	gb|JX219389.1|	Rhodobacter	sp.
242213-1	1.00E-15	gb|CP009396.1|	Leishmania	panamensis
242214-1	0.004	ref|NR_126219.2|	Microbacter	margulisiae
242218-1	8.00E-31	ref|NR_076637.1|	Methylobacterium	extorquens
242219-1	7.5	ref|XM_007783743.1|	Coniosporium	apollinis
242220-1	3.00E-05	emb|FR799614.1|	Leishmania	donovani
242222-1	5.00E-15	gb|CP009396.1|	Leishmania	panamensis
242223-1	2.00E-19	gb|KF933604.1|	Bradyrhizobium	sp.
242224-1	2.00E-07	gb|CP009396.1|	Leishmania	panamensis
242229-1	4.00E-22	gb|CP003811.1|	Methylobacterium	oryzae
242235-1	7.5	gb|KF933604.1|	Bradyrhizobium	sp.
242240-1	0.004	gb|CP009392.1|	Leishmania	panamensis
242241-1	0.61	emb|HG514152.1|	Diplogelasinospora	sp.
242244-1	1.00E-09	gb|KF040404.1|	Afipia	sp.
242245-1	8.00E-06	emb|FP103042.2|	Methylobacterium	extorquens
242248-1	7.5	emb|LN029633.1|	Spirometra	erinaceieuropaei
242250-1	7.00E-13	gb|CP009571.1|	Sphingomonas	taxi
242251-1	2.00E-19	ref|NR_076993.1|	Nocardia	brasiliensis
242266-1	7.5	gb|HM835460.1|	Uncultured	bacterium
242273-1	7.00E-13	gb|GU356178.1|	Uncultured	Acinetobacter
242275-1	6.00E-20	gb|CP003811.1|	Methylobacterium	oryzae
242276-1	6.00E-14	emb|FR799004.1|	Leishmania	braziliensis
242279-1	0.001	gb|KF841228.1|	Uncultured	bacterium
242281-1	3.00E-05	emb|FR799597.2|	Leishmania	donovani
242289-1	0.18	ref|NR_103114.1|	Acidovorax	avenae
242290-1	4.00E-09	gb|KM235025.1|	Uncultured	Dyella
242292-1	1.00E-34	pdb|1VXX|2	Chain	2,
242295-1	1.00E-16	gb|CP009571.1|	Sphingomonas	taxi
242299-1	3.00E-05	gb|EU705498.1|	Uncultured	Acinetobacter
242305-1	7.00E-13	gb|CP006704.1|	Comamonas	testosteroni
242306-1	2.1	gb|AC132955.3|	Mus	musculus
242309-1	1.00E-21	gb|KJ802954.1|	Uncultured	bacterium
242311-1	7.00E-19	tpe|LK010572.1|	TPA:	Methylobacterium
242313-1	0.4	dbj|AP014649.1|	Acinetobacter	baumannii
242321-1	1.00E-33	emb|LK916281.1|	Brugia	timori
242323-1	2.00E-17	gb|CP009374.1|	Leishmania	panamensis
242324-1	9.00E-16	gb|KC711096.1|	Uncultured	bacterium
242326-1	1.4	gb|KM206133.1|	Acinetobacter	gandensis
242331-1	2.00E-11	gb|CP007547.1|	Elizabethkingia	anophelis
242335-1	7.00E-17	gb|KM851814.1|	Uncultured	bacterium
242338-1	3.00E-28	gb|CP009533.1|	Pseudomonas	rhizosphaerae
242339-1	1.00E-19	gb|JN590548.1|	Uncultured	Bradyrhizobium
242341-1	5.00E-06	emb|LN554882.1|	Chlamydophila	abortus
242343-1	0.033	gb|HM553563.2|	Uncultured	bacterium
242345-1	6.00E-05	gb|CP008732.2|	Burkholderia	mallei
242356-1	2.00E-18	gb|CP003811.1|	Methylobacterium	oryzae
242357-1	4.9	emb|FR798982.1|	Leishmania	braziliensis
242359-1	4.9	emb|CR293515.12|	Zebrafish	DNA
242361-1	0.033	gb|CP009448.1|	Achromobacter	xylosoxidans
242362-1	9.00E-16	gb|KJ806313.1|	Rhodotorula	marina
242363-1	2.00E-04	emb|LN562756.1|	Uncultured	bacterium
242364-1	4.00E-07	dbj|AP007171.1|	Aspergillus	oryzae
242366-1	2.00E-17	gb|KF963538.1|	Paratrypanosoma	confusum
242367-1	1.4	gb|CP008889.1|	Dermacoccus	nishinomiyaensis
242368-1	4.00E-08	gb|CP007547.1|	Elizabethkingia	anophelis
242370-1	0.12	emb|LM591832.1|	Haemonchus	placei
242375-1	1.00E-13	gb|GU396229.1|	Acinetobacter	sp.
242376-1	2.00E-17	dbj|AP014633.1|	Thioploca	ingrica
242381-1	0.009	gb|KM269011.1|	Acinetobacter	septicus
242384-1	8.00E-29	gb|KM851631.1|	Uncultured	bacterium
242393-1	0.12	gb|KM221425.1|	Uncultured	bacterium
242394-1	5.00E-25	gb|JX228835.1|	Uncultured	bacterium
242397-1	6.00E-05	gb|KM263172.1|	Uncultured	Aquabacterium
242399-1	2.00E-24	gb|KF841282.1|	Uncultured	bacterium
242400-1	2.00E-31	gb|CP000301.1|	Rhodopseudomonas	palustris
242401-1	3.00E-54	gb|CP009365.1|	Pseudomonas	mosselii
242402-1	4.00E-07	emb|LN581301.1|	Uncultured	eukaryote
242407-1	5.00E-06	gb|CP009610.1|	Haemophilus	influenzae
242410-1	3.00E-22	gb|CP009393.1|	Leishmania	panamensis
242412-1	1.00E-14	gb|KM270237.1|	Uncultured	bacterium
242419-1	1.00E-08	gb|M10126.1|LEIKPMAX	Leishmania	tarentolae
242423-1	0.12	gb|KF434764.1|	Serratia	marcescens
242430-1	2.00E-17	gb|CP003811.1|	Methylobacterium	oryzae
242432-1	2.00E-04	gb|CP006704.1|	Comamonas	testosteroni
242435-1	7.00E-36	gb|CP009374.1|	Leishmania	panamensis
242437-1	8.00E-10	emb|LN564111.1|	Uncultured	bacterium
242438-1	5.00E-06	gb|DQ833520.1|	Bacillus	sp.
242439-1	0.033	ref|NR_076831.1|	Alicycliphilus	denitrificans
242443-1	0.003	gb|CP006704.1|	Comamonas	testosteroni
242447-1	0.003	gb|CP006704.1|	Comamonas	testosteroni
242449-1	0.033	gb|CP009400.1|	Leishmania	panamensis
242451-1	3.00E-09	gb|KF974286.1|	Rhodopseudomonas	sp.
242452-1	3.00E-15	gb|JQ059853.1|	Uncultured	bacterium
242455-1	2.00E-12	ref|NR_076573.1|	Methylobacterium	populi
242458-1	2.00E-04	gb|CP000539.1|	Acidovorax	sp.
242459-1	6.00E-05	gb|KM241825.1|	Acinetobacter	sp.
242461-1	5.00E-19	dbj|AP014655.1|	Pseudomonas	sp.
242462-1	4.00E-20	emb|LK916281.1|	Brugia	timori
242465-1	2.00E-11	emb|LK025349.1|	Uncultured	bacterium
242468-1	3.00E-35	dbj|AP014655.1|	Pseudomonas	sp.
242474-1	5.00E-06	gb|KJ958485.1|	Thalassiosira	weissflogii
242475-1	4.00E-07	gb|JX522472.1|	Acinetobacter	radioresistens
242489-1	3.00E-34	gb|CP009533.1|	Pseudomonas	rhizosphaerae
242490-1	0.4	dbj|AP014649.1|	Acinetobacter	baumannii
242492-1	2.00E-10	gb|KF422130.1|	Uncultured	Acidovorax
242493-1	1.4	ref|XM_009384907.1|	PREDICTED:	Musa
242498-1	8.00E-10	emb|LN624844.1|	Uncultured	Methylocystaceae
242507-1	5.00E-25	ref|XM_001563724.2|	Leishmania	braziliensis
242509-1	3.00E-15	emb|HE981344.1|	Uncultured	marine
242510-1	1.00E-25	emb|FR799007.1|	Leishmania	braziliensis
242514-1	0.003	emb|LK916281.1|	Brugia	timori
242516-1	5.00E-13	gb|CP007569.1|	Bradyrhizobium	japonicum
242517-1	3.00E-09	gb|CP003811.1|	Methylobacterium	oryzae
242524-1	3.00E-14	emb|LM524650.1|	Parastrongyloides	trichosuri
242532-1	4.00E-19	gb|KM488466.1|	Acinetobacter	sp.
242534-1	6.00E-04	dbj|AB933567.1|	Bacterium	UASB14
242536-1	7.00E-29	gb|CP007014.1|	Pseudomonas	syringae
242540-1	0.026	gb|CP006704.1|	Comamonas	testosteroni
242544-1	3.00E-07	gb|CP002521.1|	Acidovorax	avenae
242550-1	2.00E-15	gb|KF036640.1|	Cryptococcus	mujuensis
242551-1	0.091	gb|EF681919.2|	Neobodo	curvifilus
242553-1	4.00E-12	gb|KM268945.1|	Chryseobacterium	ureilyticum
242556-1	4.00E-12	gb|AF409072.1|	Leishmania	tarentolae
242561-1	4.00E-12	gb|CP003811.1|	Methylobacterium	oryzae
242568-1	0.007	gb|CP009396.1|	Leishmania	panamensis
242572-1	5.00E-05	dbj|AP014649.1|	Acinetobacter	baumannii
242579-1	1.00E-06	gb|KF933542.1|	Rhizobium	sp.
242590-1	7.00E-16	emb|LN548436.1|	Uncultured	bacterium
242591-1	1.00E-31	dbj|AP014655.1|	Pseudomonas	sp.
242592-1	1.1	gb|U60339.1|DFU60339	Denitrifying	Fe<II>-oxidizing
242593-1	1.00E-13	gb|CP008732.2|	Burkholderia	mallei
242594-1	4.00E-13	gb|KM268999.1|	Acinetobacter	nosocomialis
242599-1	4.00E-06	gb|KJ659236.1|	Uncultured	bacterium
242606-1	1.00E-05	gb|CP009617.1|	Vibrio	coralliilyticus
242607-1	0.002	gb|KM497178.1|	Uncultured	bacterium
242611-1	1.00E-31	gb|CP009377.1|	Leishmania	panamensis
242612-1	2.00E-11	gb|CP003811.1|	Methylobacterium	oryzae
242619-1	2.00E-11	emb|LK916281.1|	Brugia	timori
242622-1	4.00E-12	gb|CP009617.1|	Vibrio	coralliilyticus
242625-1	2.00E-28	gb|JX672680.1|	Uncultured	archaeon
242629-1	1.00E-06	emb|LM524650.1|	Parastrongyloides	trichosuri
242630-1	4.00E-38	dbj|AP014646.1|	Pseudomonas	aeruginosa
242631-1	3.00E-07	emb|LN565810.1|	Uncultured	bacterium
242633-1	8.00E-28	gb|CP006852.1|	Pseudomonas	sp.
242636-1	3.00E-14	emb|LM523569.1|	Parastrongyloides	trichosuri
242647-1	1.1	gb|CP007569.1|	Bradyrhizobium	japonicum
242648-1	9.00E-15	emb|FO905468.1|	Leptosphaeria	biglobosa
242653-1	6.00E-17	dbj|AP014655.1|	Pseudomonas	sp.
242655-1	0.32	dbj|AP014649.1|	Acinetobacter	baumannii
242657-1	5.00E-11	gb|KJ568532.1|	Uncultured	eukaryote
242658-1	4.00E-13	gb|CP003811.1|	Methylobacterium	oryzae
242659-1	1.00E-05	ref|NR_076017.1|	Acinetobacter	sp.
242661-1	5.00E-11	gb|CP009097.1|	Brucella	suis
242662-1	1.1	gb|CP001931.1|	Thermocrinis	albus
242669-1	2.00E-15	gb|CP003811.1|	Methylobacterium	oryzae
242671-1	2.00E-34	gb|KF501468.1|	Uncultured	bacterium
242672-1	3.9	gb|KF434765.1|	Acinetobacter	sp.
242673-1	2.00E-23	gb|CP007547.1|	Elizabethkingia	anophelis
242676-1	4.00E-12	gb|CP009396.1|	Leishmania	panamensis
242680-1	0.32	gb|KF063157.1|	Uncultured	bacterium
242681-1	1.00E-12	dbj|AP014624.1|	Chryseobacterium	sp.
242682-1	0.32	gb|KC432473.1|	Uncultured	bacterium
242683-1	3.00E-20	gb|KJ958160.1|	Uncultured	fungus
242687-1	2.00E-28	gb|CP002870.1|	Pseudomonas	putida
242690-1	2.00E-16	emb|LK916281.1|	Brugia	timori
242693-1	2.00E-09	emb|FN908498.1|	Leptomonas	sp.
242694-1	3.00E-27	ref|NR_076127.1|	Micrococcus	luteus
242699-1	1.00E-06	gb|KC188319.1|	Ralstonia	syzygii
242702-1	5.00E-24	gb|CP009389.1|	Leishmania	panamensis
242704-1	7.00E-16	dbj|AB526262.1|	Daphnia	pulex
242706-1	7.00E-16	emb|LK916281.1|	Brugia	timori
242707-1	8.00E-09	gb|CP009448.1|	Achromobacter	xylosoxidans
242709-1	2.00E-15	gb|CP009396.1|	Leishmania	panamensis
242710-1	3.00E-08	emb|FR799010.1|	Leishmania	braziliensis
242711-1	1.00E-13	emb|LN568750.1|	Uncultured	bacterium
242715-1	1.1	ref|XM_001561537.2|	Leishmania	braziliensis
242721-1	3.00E-08	emb|FR799604.2|	Leishmania	donovani
242723-1	3.00E-21	dbj|AB998172.1|	Uncultured	bacterium
242725-1	8.00E-09	emb|LM523569.1|	Parastrongyloides	trichosuri
242727-1	5.00E-05	gb|GU474866.1|	Uncultured	beta
242728-1	3.00E-21	gb|CP003811.1|	Methylobacterium	oryzae
242730-1	6.00E-04	gb|CP009392.1|	Leishmania	panamensis
242731-1	3.00E-08	emb|LL136838.1|	Trichobilharzia	regenti
242735-1	6.00E-11	dbj|AB526262.1|	Daphnia	pulex
242737-1	8.00E-16	gb|JN668780.1|	Acinetobacter	baumannii
242748-1	6.00E-11	emb|FR799001.1|	Leishmania	braziliensis
242753-1	0.008	gb|CP006828.1|	Ornithobacterium	rhinotracheale
242755-1	0.008	gb|KP072772.1|	Massilia	varians
242758-1	2.00E-10	gb|CP007569.1|	Bradyrhizobium	japonicum
242763-1	0.008	emb|LM523740.1|	Parastrongyloides	trichosuri
242765-1	1.2	emb|LK925167.1|	Brugia	timori
242766-1	3.00E-14	gb|CP000943.1|	Methylobacterium	sp.
242768-1	1.00E-06	gb|KM154615.1|	Uncultured	bacterium
242770-1	2.00E-09	emb|FR798988.1|	Leishmania	braziliensis
242773-1	5.00E-12	gb|KC308119.1|	Uncultured	bacterium
242778-1	9.00E-09	gb|KJ728993.1|	Afipia	massiliensis
242781-1	1.00E-12	ref|NR_076637.1|	Methylobacterium	extorquens
242782-1	0.002	gb|KM851739.1|	Uncultured	bacterium
242783-1	2.00E-16	gb|CP009400.1|	Leishmania	panamensis
242787-1	0.34	emb|FQ790256.1|	Botryotinia	fuckeliana
242789-1	8.00E-16	gb|KM200496.1|	Uncultured	Bradyrhizobium
242793-1	3.00E-21	dbj|AB986547.1|	Methylobacterium	komagatae
242799-1	8.00E-16	dbj|AP010803.1|	Sphingobium	japonicum
242800-1	2.00E-04	gb|CP007547.1|	Elizabethkingia	anophelis
242801-1	2.00E-09	gb|KF533754.1|	Uncultured	bacterium
242803-1	1.00E-12	emb|LN592465.1|	Cyprinus	carpio
242804-1	3.00E-20	gb|CP003075.1|	Pelagibacterium	halotolerans
242808-1	2.00E-16	gb|CP009373.1|	Leishmania	panamensis
242809-1	4.2	emb|LK996475.1|	Syphacia	muris
242815-1	0.002	gb|CP007569.1|	Bradyrhizobium	japonicum
242817-1	9.00E-15	gb|CP009533.1|	Pseudomonas	rhizosphaerae
242821-1	0.34	gb|KC253423.1|	Uncultured	Nevskia
242822-1	2.00E-35	gb|KM263545.1|	Bacterium	enrichment
242824-1	2.00E-28	dbj|AP014646.1|	Pseudomonas	aeruginosa
242825-1	3.00E-14	ref|XM_001563631.2|	Leishmania	braziliensis
242826-1	5.00E-05	emb|HE985140.1|	Uncultured	bacterium
242830-1	4.00E-06	gb|KM242493.1|	Achromobacter	sp.
242831-1	9.00E-28	dbj|AP014655.1|	Pseudomonas	sp.
242832-1	2.00E-11	gb|JN082245.1|	Xanthobacter	autotrophicus
242839-1	4.2	gb|CP009291.1|	Novosphingobium	pentaromativorans
242847-1	2.00E-24	gb|CP006704.1|	Comamonas	testosteroni
242849-1	9.00E-09	gb|JX219396.1|	Sphingomonas	sp.
242851-1	1.00E-37	gb|KM128575.1|	Uncultured	bacterium
242852-1	4.2	emb|BX284646.4|	Zebrafish	DNA
242853-1	0.34	gb|CP009393.1|	Leishmania	panamensis
242856-1	4.00E-19	ref|XM_001566953.2|	Leishmania	braziliensis
242858-1	0.34	gb|EU795094.1|	Uncultured	bacterium
242859-1	0.008	gb|CP009533.1|	Pseudomonas	rhizosphaerae
242869-1	2.00E-35	emb|LK025349.1|	Uncultured	bacterium
242871-1	2.00E-28	gb|CP009392.1|	Leishmania	panamensis
242875-1	4.00E-07	dbj|AP012978.1|	Endosymbiont	of
242881-1	0.008	gb|CP009278.1|	Sphingobacterium	sp.
242883-1	4.2	gb|CP008902.1|	Flavobacterium	psychrophilum
242886-1	1.00E-20	emb|LM013384.1|	Wuchereria	bancrofti
242889-1	8.00E-22	gb|AF409072.1|	Leishmania	tarentolae
242890-1	0.008	gb|KM851736.1|	Uncultured	bacterium
242891-1	0.34	gb|KM242563.1|	Burkholderia	sp.
242897-1	1.00E-13	gb|KJ670576.1|	Uncultured	bacterium
242899-1	3.00E-08	gb|KM247831.1|	Bradyrhizobium	sp.
242900-1	7.00E-10	gb|CP006030.1|	Enterococcus	faecium
242904-1	2.00E-16	emb|FR799004.1|	Leishmania	braziliensis
242905-1	5.00E-05	gb|CP009612.1|	Streptococcus	pyogenes
242907-1	1.00E-07	gb|CP009706.1|	Hafnia	alvei
242909-1	3.00E-20	dbj|AB860120.1|	Ictinogomphus	decoratus
242913-1	5.00E-18	gb|KF974286.1|	Rhodopseudomonas	sp.
242916-1	5.00E-18	dbj|AP014655.1|	Pseudomonas	sp.
242919-1	0.028	gb|KM841038.1|	Uncultured	bacterium
242920-1	1.2	gb|CP007569.1|	Bradyrhizobium	japonicum
242924-1	0.028	gb|KJ685254.1|	Variovorax	sp.
242925-1	1.00E-13	gb|CP003811.1|	Methylobacterium	oryzae
242926-1	3.00E-15	gb|KM029995.1|	Saccharomyces	cerevisiae
242927-1	1.2	emb|CT572985.12|	Mouse	DNA
242928-1	2.00E-09	gb|GU324241.1|	Bradyrhizobiaceae	bacterium
242931-1	9.00E-09	gb|KP072772.1|	Massilia	varians
242939-1	4.00E-07	dbj|AP014649.1|	Acinetobacter	baumannii
242941-1	0.008	gb|JX287304.1|	Acinetobacter	sp.
242951-1	2.00E-09	gb|JN699999.1|	Uncultured	alpha
242953-1	2.00E-10	gb|CP009396.1|	Leishmania	panamensis
242957-1	0.34	gb|CP008732.2|	Burkholderia	mallei
242960-1	3.00E-14	emb|LM524650.1|	Parastrongyloides	trichosuri
242961-1	7.00E-10	ref|NR_076941.1|	Niastella	koreensis
242968-1	2.00E-10	gb|CP007669.1|	Moraxella	catarrhalis
242970-1	4.2	ref|XM_004531016.1|	PREDICTED:	Ceratitis
242977-1	3.00E-15	gb|HQ639555.1|	Uncultured	bacterium
242979-1	3.00E-15	gb|KM262799.1|	Sphingomonas	adhaesiva
242981-1	5.00E-13	gb|JF420725.1|	Uncultured	bacterium
242982-1	3.00E-15	ref|XM_001563724.2|	Leishmania	braziliensis
242983-1	2.00E-31	gb|CP008732.2|	Burkholderia	mallei
242986-1	2.00E-05	gb|KF061608.1|	Uncultured	bacterium
242989-1	7.00E-17	gb|EU586044.1|	Pseudomonas	mandelii
242990-1	4.00E-08	gb|AF409072.1|	Leishmania	tarentolae
242991-1	2.00E-06	emb|LN554882.1|	Chlamydophila	abortus
242994-1	6.00E-18	gb|KC497539.1|	Uncultured	bacterium
242998-1	3.00E-15	gb|CP009097.1|	Brucella	suis
242999-1	8.00E-10	gb|KJ584639.1|	Bosea	sp.
243005-1	1.00E-14	gb|JX219399.1|	Sphingomonas	sp.
243006-1	0.033	gb|KJ806250.1|	Acidovorax	sp.
243008-1	2.00E-12	gb|CP009756.1|	Enterobacter	cloacae
243011-1	0.12	emb|FR799561.1|	Leishmania	mexicana
243021-1	4.00E-08	gb|CP009402.1|	Leishmania	panamensis
243026-1	0.003	gb|CP009404.1|	Leishmania	panamensis
243029-1	2.00E-11	gb|CP009571.1|	Sphingomonas	taxi
243032-1	2.00E-10	gb|CP009396.1|	Leishmania	panamensis
243035-1	2.00E-18	gb|CP007547.1|	Elizabethkingia	anophelis
243036-1	6.00E-37	gb|CP003821.1|	Cryptococcus	neoformans
243038-1	8.00E-10	ref|XM_009314428.1|	Trypanosoma	grayi
243039-1	2.00E-11	gb|CP003811.1|	Methylobacterium	oryzae
243045-1	4.00E-14	gb|KJ802954.1|	Uncultured	bacterium
243048-1	9.00E-22	ref|NR_076637.1|	Methylobacterium	extorquens
243050-1	0.033	dbj|AP014649.1|	Acinetobacter	baumannii
243052-1	8.00E-04	gb|CP008732.2|	Burkholderia	mallei
243053-1	2.00E-11	ref|NR_076109.1|	Agrobacterium	vitis
243056-1	2.00E-18	emb|FR799009.1|	Leishmania	braziliensis
243058-1	1.4	emb|LK023127.1|	Plasmodium	berghei
243059-1	0.4	ref|NR_076630.1|	Acidovorax	ebreus
243062-1	0.009	gb|KM263537.1|	Bacterium	enrichment
243066-1	4.00E-08	gb|CP009404.1|	Leishmania	panamensis
243067-1	2.00E-12	emb|LM524456.1|	Parastrongyloides	trichosuri
243068-1	1.00E-07	gb|CP009393.1|	Leishmania	panamensis
243073-1	1.00E-19	gb|KJ802954.1|	Uncultured	bacterium
243074-1	4.9	gb|CP000619.1|	Burkholderia	vietnamiensis
243077-1	4.00E-14	gb|CP007620.1|	Pseudomonas	putida
243091-1	3.00E-16	gb|JQ999368.1|	Uncultured	Moraxella
243093-1	2.00E-05	gb|JQ999361.1|	Uncultured	Acinetobacter
243095-1	6.00E-24	emb|LN590687.1|	Cyprinus	carpio
243098-1	3.00E-16	emb|HE815045.1|	Uncultured	endophytic
243100-1	8.00E-10	gb|CP009388.1|	Leishmania	panamensis
243101-1	8.00E-04	gb|CP002177.1|	Acinetobacter	calcoaceticus
243106-1	0.009	tpe|HG525212.1|	TPA:	Acidovorax
243108-1	3.00E-22	ref|NR_076630.1|	Acidovorax	ebreus
243109-1	0.12	tpe|LK010429.1|	TPA:	Methylobacterium
243110-1	0.4	emb|AL627095.8|	Human	DNA
243114-1	8.00E-04	dbj|AP014655.1|	Pseudomonas	sp.
243115-1	4.00E-20	gb|KF069372.1|	Uncultured	bacterium
243118-1	6.00E-18	gb|KM242579.1|	Citrobacter	sp.
243122-1	9.00E-16	gb|JN669101.1|	Acinetobacter	radioresistens
243123-1	1.00E-20	gb|KM030064.1|	Pseudomonas	protegens
243131-1	9.00E-22	gb|CP009395.1|	Leishmania	panamensis
243135-1	8.00E-23	gb|GU926606.1|	Uncultured	bacterium
243136-1	4.9	ref|NR_076798.1|	Rhodomicrobium	vannielii
243139-1	1.4	gb|CP009571.1|	Sphingomonas	taxi
243140-1	6.00E-24	gb|KM174913.1|	Uncultured	bacterium
243142-1	8.00E-10	emb|LN546596.1|	Uncultured	bacterium
243147-1	4.9	ref|XM_005792333.1|	Emiliania	huxleyi
243151-1	1.00E-07	gb|KJ742907.1|	Trypanosoma	rangeli
243155-1	0.1	ref|NR_076637.1|	Methylobacterium	extorquens
243158-1	2.00E-10	gb|CP008732.2|	Burkholderia	mallei
243161-1	1.00E-20	gb|KM851814.1|	Uncultured	bacterium
243162-1	4.00E-13	gb|CP003811.1|	Methylobacterium	oryzae
243165-1	1.00E-06	gb|CP009755.1|	Curtobacterium	sp.
243167-1	1.00E-12	gb|CP007547.1|	Elizabethkingia	anophelis
243174-1	2.00E-10	gb|CP009396.1|	Leishmania	panamensis
243179-1	7.00E-04	pdb|1VXX|2	Chain	2,
243181-1	3.00E-15	emb|LK025349.1|	Uncultured	bacterium
243187-1	4.00E-20	gb|CP009578.1|	Escherichia	coli
243189-1	4.00E-19	gb|CP006704.1|	Comamonas	testosteroni
243192-1	0.009	gb|KM522301.1|	Uncultured	Glomeromycota
243195-1	1.00E-12	ref|NR_076630.1|	Acidovorax	ebreus
243198-1	5.00E-18	emb|LK025349.1|	Uncultured	bacterium
243200-1	2.00E-05	emb|FR796466.1|	Leishmania	infantum
243204-1	2.00E-16	ref|NR_076630.1|	Acidovorax	ebreus
243208-1	4.00E-13	emb|CR543861.1|	Acinetobacter	sp.
243213-1	2.00E-24	gb|CP002102.1|	Brevundimonas	subvibrioides
243216-1	4.00E-19	ref|NR_076637.1|	Methylobacterium	extorquens
243220-1	6.00E-05	gb|KF464602.1|	Uncultured	Acidovorax
243224-1	1.00E-19	gb|KM852570.1|	Uncultured	bacterium
243225-1	4.00E-07	tpe|LK014423.1|	TPA:	Rhodopseudomonas
243227-1	3.00E-14	gb|HQ397504.1|	Uncultured	bacterium
243230-1	5.00E-12	gb|HQ715347.1|	Uncultured	bacterium
243231-1	0.009	dbj|AP014649.1|	Acinetobacter	baumannii
243232-1	4.4	gb|CP009396.1|	Leishmania	panamensis
243237-1	3.00E-14	emb|LK916281.1|	Brugia	timori
243246-1	7.00E-10	emb|FR799604.2|	Leishmania	donovani
243248-1	3.00E-14	gb|CP000301.1|	Rhodopseudomonas	palustris
243250-1	2.00E-11	gb|KM268999.1|	Acinetobacter	nosocomialis
243254-1	3.00E-08	gb|CP003911.1|	Variovorax	paradoxus
243260-1	4.00E-07	gb|CP009571.1|	Sphingomonas	taxi
243261-1	2.00E-24	emb|LL323027.1|	Anisakis	simplex
243267-1	7.00E-17	gb|CP009396.1|	Leishmania	panamensis
243268-1	7.00E-04	ref|NR_076637.1|	Methylobacterium	extorquens
243269-1	7.00E-04	emb|FR799622.2|	Leishmania	donovani
243272-1	3.00E-09	gb|CP007547.1|	Elizabethkingia	anophelis
243275-1	6.00E-05	emb|HE815045.1|	Uncultured	endophytic
243276-1	2.00E-16	gb|KC677616.1|	Afipia	sp.
243277-1	2.00E-10	emb|LM524650.1|	Parastrongyloides	trichosuri
243278-1	1.00E-26	gb|CP002542.1|	Fluviicola	taffensis
243281-1	1.3	ref|XM_002840897.1|	Tuber	melanosporum
243283-1	3.00E-15	gb|CP003811.1|	Methylobacterium	oryzae
243285-1	2.00E-04	gb|KJ729000.1|	Sphingomonas	sp.
243295-1	2.00E-17	gb|CP003811.1|	Methylobacterium	oryzae
243300-1	5.00E-06	emb|LN614830.1|	Tatlockia	micdadei
243305-1	1.3	emb|HE860932.1|	Uncultured	Sphingomonas
243309-1	0.36	gb|CP002999.1|	Muricauda	ruestringensis
243314-1	2.00E-11	gb|CP006828.1|	Ornithobacterium	rhinotracheale
243317-1	0.36	emb|LL136838.1|	Trichobilharzia	regenti
243318-1	1.00E-31	gb|CP007014.1|	Pseudomonas	syringae
243322-1	6.00E-11	gb|JQ104165.1|	Uncultured	bacterium
243328-1	2.00E-17	gb|KF156950.1|	Saccharomyces	cerevisiae
243329-1	0.002	gb|CP009301.1|	Dokdonia	sp.
243335-1	2.00E-05	emb|LK916281.1|	Brugia	timori
243336-1	1.00E-12	dbj|AP014649.1|	Acinetobacter	baumannii
243338-1	4.00E-20	ref|NR_076508.1|	Sphingomonas	wittichii
243345-1	6.00E-05	gb|GU396036.1|	Uncultured	bacterium
243348-1	6.00E-11	gb|CP009571.1|	Sphingomonas	taxi
243351-1	0.009	tpe|LK011718.1|	TPA:	Nitrobacter
243352-1	2.00E-05	dbj|AP014569.1|	Comamonadaceae	bacterium
243353-1	0.009	gb|CP009571.1|	Sphingomonas	taxi
243355-1	2.00E-23	gb|CP009290.1|	Pseudomonas	chlororaphis
243356-1	2.00E-16	gb|CP007569.1|	Bradyrhizobium	japonicum
243357-1	1.00E-13	gb|CP003811.1|	Methylobacterium	oryzae
243358-1	7.00E-17	gb|KP072763.1|	Pseudomonas	putida
243360-1	5.00E-25	gb|CP009533.1|	Pseudomonas	rhizosphaerae
243362-1	4.00E-19	gb|CP008902.1|	Flavobacterium	psychrophilum
243371-1	2.00E-16	gb|CP006734.1|	Leifsonia	xyli
243372-1	1.00E-18	dbj|AP014649.1|	Acinetobacter	baumannii
243376-1	1.00E-12	ref|NR_076630.1|	Acidovorax	ebreus
243380-1	3.9	ref|NR_076831.1|	Alicycliphilus	denitrificans
243384-1	7.00E-22	gb|CP006764.1|	Corynebacterium	doosanense
243398-1	2.00E-09	gb|CP007669.1|	Moraxella	catarrhalis
243399-1	1.00E-26	dbj|AP014646.1|	Pseudomonas	aeruginosa
243402-1	7.00E-10	dbj|AP014569.1|	Comamonadaceae	bacterium
243403-1	4.00E-13	emb|LM524650.1|	Parastrongyloides	trichosuri
243406-1	7.00E-16	ref|NR_076436.1|	Oenococcus	oeni
243407-1	2.00E-11	gb|JX219399.1|	Sphingomonas	sp.
243408-1	4.00E-19	dbj|AB986547.1|	Methylobacterium	komagatae
243413-1	6.00E-17	gb|CP009290.1|	Pseudomonas	chlororaphis
243421-1	1.1	gb|CP009396.1|	Leishmania	panamensis
243424-1	1.1	gb|GU927754.1|	Uncultured	eukaryote
243427-1	2.00E-10	gb|CP009610.1|	Haemophilus	influenzae
243429-1	6.00E-04	gb|GU565583.1|	Acinetobacter	sp.
243430-1	0.32	gb|KM851739.1|	Uncultured	bacterium
243431-1	3.00E-08	gb|KF109305.1|	Uncultured	bacterium
243433-1	7.00E-22	gb|CP006704.1|	Comamonas	testosteroni
243434-1	1.1	pdb|3J80|2	Chain	2,
243435-1	0.007	emb|LK916281.1|	Brugia	timori
243436-1	3.00E-27	gb|CP009533.1|	Pseudomonas	rhizosphaerae
243437-1	3.9	gb|KM979228.1|	Staphylococcus	sciuri
243440-1	3.00E-14	gb|HM038435.1|	Rhynocoris	fuscipes
243442-1	1.00E-05	emb|FR799604.2|	Leishmania	donovani
243444-1	1.00E-07	gb|CP009402.1|	Leishmania	panamensis
243446-1	3.00E-26	gb|KC469785.1|	Cryptococcus	aspenensis
243447-1	7.00E-10	gb|CP006704.1|	Comamonas	testosteroni
243453-1	2.00E-15	gb|CP009389.1|	Leishmania	panamensis
243454-1	1.00E-05	gb|KJ848556.1|	Pseudomonas	aeruginosa
243457-1	1.00E-25	gb|CP009533.1|	Pseudomonas	rhizosphaerae
243459-1	9.00E-15	gb|KF933604.1|	Bradyrhizobium	sp.
243460-1	2.00E-11	gb|CP007669.1|	Moraxella	catarrhalis
243465-1	1.00E-12	gb|CP003911.1|	Variovorax	paradoxus
243466-1	2.00E-10	gb|CP009370.1|	Leishmania	panamensis
243467-1	0.026	gb|CP005964.1|	Idiomarina	loihiensis
243468-1	1.00E-06	gb|CP009448.1|	Achromobacter	xylosoxidans
243469-1	1.1	emb|HF679028.1|	Fusarium	fujikuroi
243470-1	4.00E-06	pdb|4UY8|A	Chain	A,
243471-1	0.32	pdb|4UY8|A	Chain	A,
243474-1	4.00E-13	gb|CP009401.1|	Leishmania	panamensis
243475-1	4.00E-25	gb|CP009533.1|	Pseudomonas	rhizosphaerae
243477-1	3.00E-07	gb|CP006704.1|	Comamonas	testosteroni
243478-1	1.00E-19	gb|KM500832.1|	Uncultured	bacterium
243479-1	2.00E-17	gb|CP009404.1|	Leishmania	panamensis
243483-1	3.9	gb|KP072748.1|	Acinetobacter	lwoffii
243487-1	4.00E-13	pdb|3ZEX|G	Chain	G,
243488-1	2.00E-11	dbj|AB622819.1|	Clostridium	sp.
243489-1	5.00E-11	gb|CP007669.1|	Moraxella	catarrhalis
243490-1	4.00E-19	gb|KF082419.1|	Uncultured	bacterium
243494-1	3.00E-20	ref|NR_076623.1|	Methylobacterium	nodulans
243497-1	0.026	gb|KP003912.1|	Uncultured	bacterium
243499-1	4.00E-31	emb|LN649160.1|	Psychrobacter	sp.
243503-1	3.00E-39	gb|CP006852.1|	Pseudomonas	sp.
243512-1	7.00E-10	gb|CP003811.1|	Methylobacterium	oryzae
243519-1	9.00E-21	emb|FR799010.1|	Leishmania	braziliensis
243520-1	8.00E-09	gb|CP009396.1|	Leishmania	panamensis
243522-1	8.00E-09	dbj|AP014649.1|	Acinetobacter	baumannii
243529-1	6.00E-17	emb|FR798976.1|	Leishmania	braziliensis
243531-1	6.00E-17	gb|GQ087326.1|	Uncultured	bacterium
243532-1	1.00E-25	gb|KF747045.1|	Pseudomonas	sp.
243534-1	2.00E-04	gb|CP003811.1|	Methylobacterium	oryzae
243538-1	5.00E-08	gb|CP009396.1|	Leishmania	panamensis
243540-1	2.00E-08	gb|CP009571.1|	Sphingomonas	taxi
243541-1	0.004	tpe|LK011725.1|	TPA:	Nitrobacter
243546-1	2.00E-07	gb|L35076.1|PMNRGDA	Phytomonas	sp.
243548-1	1.00E-04	ref|NR_076520.1|	Phenylobacterium	zucineum
243556-1	2.00E-12	ref|NR_103146.1|	Sinorhizobium	fredii
243558-1	1.00E-10	ref|NR_076568.1|	Methylobacterium	radiotolerans
243563-1	2.1	ref|XM_007846487.1|	Moniliophthora	roreri
243565-1	7.00E-13	dbj|AP014649.1|	Acinetobacter	baumannii
243570-1	3.00E-17	ref|NR_076630.1|	Acidovorax	ebreus
243573-1	2.00E-08	gb|CP007495.1|	Bordetella	holmesii
243575-1	1.00E-28	dbj|AB478139.1|	Methylobacterium	sp.
243580-1	2.1	emb|LL236210.1|	Echinostoma	caproni
243581-1	2.00E-12	gb|KF040404.1|	Afipia	sp.
243584-1	7.00E-07	dbj|AB981361.1|	Arsenophonus	endosymbiont
243587-1	1.00E-21	gb|CP003811.1|	Methylobacterium	oryzae
243590-1	2.00E-26	gb|CP006704.1|	Comamonas	testosteroni
243591-1	1.00E-15	gb|JX219400.1|	Starkeya	sp.
243593-1	1.00E-10	gb|KC188322.1|	Ralstonia	mannitolilytica
243603-1	8.00E-06	gb|KJ958481.1|	Cyclotella	sp.
243607-1	2.00E-39	ref|NR_103117.1|	Herminiimonas	arsenicoxydans
243612-1	3.00E-04	gb|CP009392.1|	Leishmania	panamensis
243616-1	0.05	gb|KF302753.1|	Leishmania	chagasi
243620-1	1.00E-22	gb|KM184667.1|	Uncultured	bacterium
243623-1	6.00E-14	pdb|3J80|2	Chain	2,
243629-1	1.00E-09	gb|CP009398.1|	Leishmania	panamensis
243631-1	3.00E-04	emb|LM523740.1|	Parastrongyloides	trichosuri
243632-1	2.00E-07	gb|AY028451.1|	Bodo	edax
243633-1	3.00E-05	gb|KC848510.1|	Ophiosphaerella	narmari
243637-1	3.00E-18	gb|KP072748.1|	Acinetobacter	lwoffii
243638-1	0.61	emb|CR456684.10|	Zebrafish	DNA
243640-1	6.00E-14	emb|LM932757.1|	Protopolystoma	xenopodis
243643-1	3.00E-05	gb|JX791909.1|	Uncultured	bacterium
243652-1	2.00E-20	gb|KJ767773.1|	Uncultured	Sphingomonas
243654-1	5.00E-21	ref|NR_076630.1|	Acidovorax	ebreus
243660-1	3.00E-05	emb|FR799585.1|	Leishmania	mexicana
243661-1	1.00E-16	gb|CP009571.1|	Sphingomonas	taxi
243662-1	0.18	gb|KM221315.1|	Uncultured	bacterium
243663-1	3.00E-05	gb|CP001699.1|	Chitinophaga	pinensis
243664-1	2.00E-12	gb|KM173495.1|	Uncultured	bacterium
243666-1	7.00E-07	gb|JF220796.1|	Uncultured	bacterium
243670-1	0.05	gb|CP009616.1|	Mycobacterium	abscessus
243671-1	7.00E-13	gb|CP003811.1|	Methylobacterium	oryzae
243672-1	2.00E-12	emb|LK916281.1|	Brugia	timori
243673-1	5.00E-08	gb|HM219007.1|	Acinetobacter	baumannii
243674-1	4.00E-28	gb|CP008947.1|	Rhodococcus	opacus
243675-1	2.1	emb|LN613121.1|	Novosphingobium	aromaticivorans
243676-1	7.00E-07	ref|NR_103131.1|	Sphingobium	japonicum
243681-1	3.00E-17	gb|CP009396.1|	Leishmania	panamensis
243684-1	2.00E-08	dbj|AP014649.1|	Acinetobacter	baumannii
243691-1	3.00E-24	gb|KM161036.1|	Uncultured	bacterium
243695-1	7.00E-26	gb|KM155356.1|	Uncultured	bacterium
243697-1	1.00E-16	gb|GQ157036.1|	Uncultured	bacterium
243698-1	1.00E-10	gb|KM263163.1|	Uncultured	Sediminibacterium
243702-1	3.00E-18	ref|NR_115515.1|	Rhodoplanes	roseus
243704-1	5.00E-15	gb|CP009144.1|	Sinorhizobium	meliloti
243707-1	0.61	gb|KM500866.1|	Uncultured	bacterium
243708-1	1.00E-15	gb|KC253423.1|	Uncultured	Nevskia
243712-1	0.05	gb|CP003811.1|	Methylobacterium	oryzae
243713-1	9.00E-18	gb|CP007669.1|	Moraxella	catarrhalis
243715-1	4.00E-09	dbj|AP014649.1|	Acinetobacter	baumannii
243718-1	5.00E-15	ref|NR_076669.1|	Chitinophaga	pinensis
243727-1	2.00E-26	gb|KM851632.1|	Uncultured	bacterium
243728-1	0.05	gb|JF188877.1|	Uncultured	bacterium
243729-1	1.00E-16	gb|CP003811.1|	Methylobacterium	oryzae
243731-1	1.00E-21	gb|CP009383.1|	Leishmania	panamensis
243736-1	7.00E-13	gb|CP007569.1|	Bradyrhizobium	japonicum
243737-1	6.00E-14	gb|KF995334.1|	Uncultured	Janthinobacterium
243746-1	0.001	gb|CP009392.1|	Leishmania	panamensis
243749-1	0.091	gb|CP003811.1|	Methylobacterium	oryzae
243752-1	1.00E-26	ref|XM_001567002.2|	Leishmania	braziliensis
243754-1	2.00E-10	dbj|AP014649.1|	Acinetobacter	baumannii
243755-1	1.00E-06	emb|FR799616.2|	Leishmania	donovani
243756-1	3.00E-07	gb|CP007035.1|	Niabella	soli
243758-1	4.00E-13	gb|CP009395.1|	Leishmania	panamensis
243762-1	2.00E-10	gb|CP009396.1|	Leishmania	panamensis
243763-1	2.00E-04	gb|CP009291.1|	Novosphingobium	pentaromativorans
243765-1	4.00E-06	gb|CP009617.1|	Vibrio	coralliilyticus
243768-1	1.00E-05	gb|KP072774.1|	Brevundimonas	nasdae
243770-1	4.00E-13	gb|GU926575.1|	Uncultured	bacterium
243771-1	7.00E-16	ref|NR_076508.1|	Sphingomonas	wittichii
243779-1	0.32	pdb|4UY8|A	Chain	A,
243780-1	0.091	gb|KF841200.1|	Uncultured	bacterium
243787-1	8.00E-28	gb|CP007569.1|	Bradyrhizobium	japonicum
243789-1	0.002	gb|KF062896.1|	Uncultured	bacterium
243790-1	2.00E-35	gb|GU926647.1|	Uncultured	bacterium
243798-1	0.32	gb|KC743321.1|	Uncultured	bacterium
243799-1	1.00E-05	gb|CP009396.1|	Leishmania	panamensis
243802-1	2.00E-04	gb|KJ742907.1|	Trypanosoma	rangeli
243803-1	4.00E-25	gb|CP009533.1|	Pseudomonas	rhizosphaerae
243806-1	0.026	emb|CT573326.1|	Pseudomonas	entomophila
243808-1	7.00E-22	gb|CP000301.1|	Rhodopseudomonas	palustris
243810-1	2.00E-22	emb|LK925167.1|	Brugia	timori
243811-1	2.00E-04	gb|KF841228.1|	Uncultured	bacterium
243814-1	1.00E-19	gb|CP009291.1|	Novosphingobium	pentaromativorans
243815-1	3.9	gb|KF060939.1|	Monomastix	sp.
243817-1	3.00E-14	tpe|LK010401.1|	TPA:	Methylobacterium
243820-1	3.00E-14	gb|CP006704.1|	Comamonas	testosteroni
243821-1	2.00E-10	ref|NR_076746.1|	Starkeya	novella
243823-1	2.00E-35	gb|CP003811.1|	Methylobacterium	oryzae
243824-1	3.00E-20	ref|NR_075832.1|	Asticcacaulis	excentricus
243830-1	2.00E-04	dbj|AB491965.1|	Uncultured	gamma
243833-1	3.00E-27	gb|CP003071.1|	Pseudomonas	stutzeri
243834-1	1.1	gb|CP005964.1|	Idiomarina	loihiensis
243841-1	1.00E-06	ref|NR_076831.1|	Alicycliphilus	denitrificans
243842-1	0.007	ref|NR_076630.1|	Acidovorax	ebreus
243844-1	9.00E-15	gb|CP006704.1|	Comamonas	testosteroni
243845-1	4.00E-13	gb|KM263541.1|	Bacterium	enrichment
243850-1	9.00E-21	ref|NR_076623.1|	Methylobacterium	nodulans
243858-1	3.00E-14	gb|CP009571.1|	Sphingomonas	taxi
243860-1	2.00E-17	gb|CP009571.1|	Sphingomonas	taxi
243867-1	2.00E-11	gb|CP002727.1|	Pseudomonas	fulva
243872-1	9.00E-15	gb|KF040404.1|	Afipia	sp.
243877-1	0.002	dbj|AP014649.1|	Acinetobacter	baumannii
243883-1	4.00E-12	gb|CP009394.1|	Leishmania	panamensis
243887-1	5.00E-05	gb|GU925104.1|	Uncultured	bacterium
243891-1	2.00E-34	gb|KF065970.1|	Uncultured	bacterium
243892-1	8.00E-09	emb|LM523740.1|	Parastrongyloides	trichosuri
243894-1	8.00E-09	gb|CP006704.1|	Comamonas	testosteroni
243895-1	3.00E-14	gb|JN669290.1|	Acinetobacter	baumannii
243896-1	0.32	dbj|AP014649.1|	Acinetobacter	baumannii
243897-1	5.00E-05	emb|LN567822.1|	Uncultured	bacterium
243898-1	7.00E-16	emb|FR799008.1|	Leishmania	braziliensis
243917-1	0.091	gb|CP009393.1|	Leishmania	panamensis
243921-1	3.00E-08	gb|KM242540.1|	Chromobacterium	sp.
243923-1	5.00E-05	gb|CP009396.1|	Leishmania	panamensis
243929-1	2.00E-15	gb|CP009374.1|	Leishmania	panamensis
243936-1	1.00E-05	gb|GU925104.1|	Uncultured	bacterium
243938-1	0.002	emb|FR799618.2|	Leishmania	donovani
243942-1	5.00E-05	gb|CP001392.1|	Acidovorax	ebreus
243943-1	3.9	gb|CP009571.1|	Sphingomonas	taxi
243948-1	9.00E-15	gb|CP009398.1|	Leishmania	panamensis
243949-1	1.00E-13	gb|CP009291.1|	Novosphingobium	pentaromativorans
243950-1	7.00E-10	gb|CP009396.1|	Leishmania	panamensis
243951-1	0.026	gb|JQ999361.1|	Uncultured	Acinetobacter
243952-1	5.00E-11	ref|NR_076712.1|	Conexibacter	woesei
243953-1	0.091	gb|CP009393.1|	Leishmania	panamensis
243957-1	0.009	gb|CP007669.1|	Moraxella	catarrhalis
243966-1	0.003	gb|CP009392.1|	Leishmania	panamensis
243968-1	0.003	gb|JQ999895.1|	Uncultured	eukaryote
243974-1	4.00E-07	ref|NR_122009.1|	Neorickettsia	helminthoeca
243975-1	0.12	gb|KF933534.1|	Agrobacterium	sp.
243976-1	5.00E-25	gb|CP009533.1|	Pseudomonas	rhizosphaerae
243980-1	0.12	gb|CP003811.1|	Methylobacterium	oryzae
243981-1	1.00E-08	gb|CP009393.1|	Leishmania	panamensis
243985-1	5.00E-06	gb|CP003811.1|	Methylobacterium	oryzae
243986-1	4.9	gb|CP002686.1|	Arabidopsis	thaliana
243992-1	8.00E-29	ref|XM_001563631.2|	Leishmania	braziliensis
243993-1	8.00E-10	emb|LK391695.1|	Pseudomonas	pseudoalcaligenes
243994-1	6.00E-18	gb|KJ802954.1|	Uncultured	bacterium
243996-1	1.00E-07	gb|JQ911631.1|	Bradyrhizobium	elkanii
243997-1	3.00E-09	gb|KJ411593.1|	Uncultured	fungus
243998-1	1.00E-19	dbj|AP014649.1|	Acinetobacter	baumannii
244005-1	4.00E-08	gb|JN236242.1|	Uncultured	bacterium
244010-1	4.00E-08	gb|CP009678.1|	Pectobacterium	carotovorum
244013-1	3.00E-15	emb|FR798997.1|	Leishmania	braziliensis
244014-1	1.00E-20	dbj|AP014649.1|	Acinetobacter	baumannii
244017-1	2.00E-04	gb|CP009404.1|	Leishmania	panamensis
244018-1	0.4	gb|CP000469.1|	Shewanella	sp.
244019-1	3.00E-21	gb|KF933604.1|	Bradyrhizobium	sp.
244021-1	0.033	ref|XM_001563724.2|	Leishmania	braziliensis
244024-1	5.00E-19	gb|CP008913.1|	Corynebacterium	sp.
244028-1	2.00E-11	gb|KF061366.1|	Uncultured	bacterium
244029-1	1.4	gb|DQ190351.1|	Bacterium	UASWS0138
244030-1	4.00E-07	ref|NR_122001.1|	Komagataeibacter	xylinus
244035-1	2.00E-23	gb|KF040404.1|	Afipia	sp.
244038-1	2.00E-04	dbj|AP012603.1|	Bradyrhizobium	oligotrophicum
244039-1	7.00E-17	dbj|AB491970.1|	Uncultured	beta
244051-1	2.00E-11	gb|HM835410.1|	Uncultured	bacterium
244052-1	0.4	emb|FP929003.1|	Candidatus	Nitrospira
244053-1	5.00E-19	dbj|AP014655.1|	Pseudomonas	sp.
244057-1	8.00E-10	gb|CP007669.1|	Moraxella	catarrhalis
244059-1	2.00E-04	gb|KM268940.1|	Escherichia	fergusonii
244060-1	5.00E-25	emb|LK925167.1|	Brugia	timori
244062-1	3.00E-15	gb|CP009571.1|	Sphingomonas	taxi
244067-1	7.00E-17	dbj|AB773870.1|	Chryseobacterium	sp.
244068-1	3.00E-15	gb|HM240944.1|	Uncultured	bacterium
244076-1	4.00E-20	gb|CP009571.1|	Sphingomonas	taxi
244077-1	5.00E-06	gb|KJ728993.1|	Afipia	massiliensis
244078-1	3.00E-21	gb|GU926693.1|	Uncultured	bacterium
244079-1	4.00E-20	gb|KM210250.1|	Alicycliphilus	denitrificans
244080-1	1.00E-08	gb|KM259962.1|	Psychrobacter	pulmonis
244088-1	8.00E-04	dbj|AP014649.1|	Acinetobacter	baumannii
244092-1	1.00E-25	dbj|AP014649.1|	Acinetobacter	baumannii
244094-1	4.00E-26	gb|GU474851.1|	Uncultured	Sphingobacteriales
244102-1	5.00E-32	dbj|AB986547.1|	Methylobacterium	komagatae
244103-1	8.00E-04	dbj|AP014649.1|	Acinetobacter	baumannii
244105-1	2.00E-04	emb|LK913553.1|	Brugia	timori
244108-1	1.4	tpe|LK000687.1|	TPA:	Aeromonas
244110-1	3.00E-21	gb|CP003034.1|	Escherichia	coli
244111-1	2.00E-12	ref|NR_076941.1|	Niastella	koreensis
244113-1	3.00E-15	emb|FR799001.1|	Leishmania	braziliensis
244115-1	4.00E-08	gb|CP009396.1|	Leishmania	panamensis
244116-1	4.00E-14	gb|CP000301.1|	Rhodopseudomonas	palustris
244117-1	2.00E-11	emb|LK916281.1|	Brugia	timori
244119-1	2.00E-18	gb|HQ755398.1|	Uncultured	organism
244120-1	3.00E-28	gb|CP009533.1|	Pseudomonas	rhizosphaerae
244122-1	0.12	ref|XM_001561887.2|	Leishmania	braziliensis
244124-1	0.12	gb|CP009396.1|	Leishmania	panamensis
244131-1	4.00E-14	gb|KM222275.1|	Exophiala	sp.
244133-1	1.00E-06	gb|KC053132.1|	Uncultured	bacterium
244135-1	4.00E-14	gb|JX219399.1|	Sphingomonas	sp.
244138-1	5.00E-06	emb|LN565570.1|	Uncultured	bacterium
244139-1	9.00E-22	gb|CP009533.1|	Pseudomonas	rhizosphaerae
244145-1	1.00E-14	gb|KM851700.1|	Uncultured	bacterium
244146-1	0.003	gb|CP009448.1|	Achromobacter	xylosoxidans
244151-1	4.00E-14	ref|NR_076660.1|	Pedobacter	heparinus
244152-1	0.033	gb|CP007547.1|	Elizabethkingia	anophelis
244157-1	7.00E-17	gb|KM268945.1|	Chryseobacterium	ureilyticum
244158-1	4.00E-14	dbj|AP014649.1|	Acinetobacter	baumannii
244165-1	1.00E-19	dbj|AP014649.1|	Acinetobacter	baumannii
244166-1	7.00E-36	emb|LL323027.1|	Anisakis	simplex
244167-1	0.4	gb|CP009404.1|	Leishmania	panamensis
244174-1	4.00E-20	gb|CP009396.1|	Leishmania	panamensis
244176-1	0.4	gb|CP007746.1|	Burkholderia	cepacia
244178-1	7.00E-11	dbj|AP014649.1|	Acinetobacter	baumannii
244179-1	2.00E-13	ref|NR_076520.1|	Phenylobacterium	zucineum
244180-1	2.00E-07	emb|LN554882.1|	Chlamydophila	abortus
244181-1	0.61	ref|NR_075559.1|	Methylobacterium	radiotolerans
244191-1	0.014	gb|CP003811.1|	Methylobacterium	oryzae
244195-1	3.00E-37	dbj|AP009051.1|	Oryza	sativa
244196-1	6.00E-14	gb|CP009404.1|	Leishmania	panamensis
244198-1	1.00E-09	gb|CP009396.1|	Leishmania	panamensis
244199-1	0.18	emb|FQ790360.1|	Botryotinia	fuckeliana
244201-1	1.00E-15	dbj|AP014649.1|	Acinetobacter	baumannii
244202-1	1.00E-04	gb|CP009396.1|	Leishmania	panamensis
244204-1	6.00E-14	emb|LN564083.1|	Uncultured	bacterium
244205-1	1.00E-04	gb|CP003811.1|	Methylobacterium	oryzae
244217-1	1.00E-09	gb|KM269011.1|	Acinetobacter	septicus
244220-1	0.18	gb|KM207444.1|	Uncultured	Flavobacteriales
244223-1	2.00E-12	gb|FJ644525.2|	Tremella	mesenterica
244224-1	0.05	gb|KJ150291.1|	Filoreta	marina
244229-1	3.00E-04	gb|KM221315.1|	Uncultured	bacterium
244233-1	0.004	gb|KM268955.1|	Acinetobacter	nosocomialis
244239-1	1.00E-10	gb|FJ905917.1|	Pseudomonas	mosselii
244241-1	3.00E-24	gb|KM263183.1|	Uncultured	Acidovorax
244243-1	4.00E-22	emb|LK025349.1|	Uncultured	bacterium
244244-1	7.5	ref|XM_007382767.1|	Punctularia	strigosozonata
244245-1	0.014	emb|LM013384.1|	Wuchereria	bancrofti
244246-1	2.00E-12	ref|NR_076630.1|	Acidovorax	ebreus
244254-1	9.00E-18	gb|CP005960.1|	Pseudomonas	mandelii
244255-1	1.00E-16	gb|EU288750.1|	Bradyrhizobium	sp.
244256-1	4.00E-22	gb|CP009217.1|	Rickettsiales	bacterium
244263-1	2.00E-07	gb|KJ831329.1|	Sphingomonas	aerolata
244264-1	0.61	emb|LL921676.1|	Schistocephalus	solidus
244268-1	7.00E-13	emb|LK916281.1|	Brugia	timori
244270-1	1.00E-15	gb|CP009612.1|	Streptococcus	pyogenes
244273-1	4.00E-10	gb|CP006704.1|	Comamonas	testosteroni
244276-1	7.5	gb|CP009617.1|	Vibrio	coralliilyticus
244280-1	3.00E-24	gb|FJ752180.1|	Uncultured	bacterium
244281-1	4.00E-09	gb|KF933542.1|	Rhizobium	sp.
244282-1	0.18	dbj|AP014649.1|	Acinetobacter	baumannii
244285-1	0.001	emb|LK925167.1|	Brugia	timori
244286-1	1.00E-04	gb|KM269011.1|	Acinetobacter	septicus
244288-1	8.00E-25	ref|NR_103114.1|	Acidovorax	avenae
244290-1	0.18	ref|XM_008103698.1|	PREDICTED:	Anolis
244292-1	3.00E-05	gb|CP006704.1|	Comamonas	testosteroni
244294-1	0.61	gb|HM773520.1|	Uncultured	bacterium
244297-1	5.00E-08	gb|CP009396.1|	Leishmania	panamensis
244299-1	2.00E-12	gb|CP008732.2|	Burkholderia	mallei
244302-1	2.00E-08	dbj|AP014630.1|	Acinetobacter	guillouiae
244304-1	2.00E-25	gb|KF040404.1|	Afipia	sp.
244307-1	7.00E-13	emb|LM523740.1|	Parastrongyloides	trichosuri
244308-1	0.004	dbj|AP014649.1|	Acinetobacter	baumannii
244309-1	5.00E-15	gb|KM259962.1|	Psychrobacter	pulmonis
244313-1	2.00E-25	gb|CP003811.1|	Methylobacterium	oryzae
244315-1	1.00E-04	gb|CP003811.1|	Methylobacterium	oryzae
244320-1	3.00E-18	emb|FR799004.1|	Leishmania	braziliensis
244321-1	0.18	gb|CP009291.1|	Novosphingobium	pentaromativorans
244322-1	4.00E-10	gb|CP003911.1|	Variovorax	paradoxus
244327-1	7.00E-13	gb|CP009393.1|	Leishmania	panamensis
244330-1	8.00E-06	dbj|AP014649.1|	Acinetobacter	baumannii
244331-1	7.5	emb|LM037620.1|	Toxocara	canis
244334-1	0.001	pdb|4UY8|A	Chain	A,
244336-1	2.00E-27	ref|NR_103114.1|	Acidovorax	avenae
244337-1	7.5	gb|KJ806257.1|	Stenotrophomonas	sp.
244351-1	1.00E-10	emb|LN588771.1|	Uncultured	eukaryote
244352-1	3.00E-23	gb|KF066747.1|	Uncultured	bacterium
244354-1	1.00E-09	dbj|AK176885.1|	Arabidopsis	thaliana
244359-1	3.00E-05	ref|NR_076630.1|	Acidovorax	ebreus
244361-1	3.00E-24	gb|CP009375.1|	Leishmania	panamensis
244362-1	2.1	emb|FR796407.1|	Leishmania	major
244363-1	0.001	ref|XM_003614901.1|	Medicago	truncatula
244364-1	6.00E-14	gb|CP002657.1|	Alicycliphilus	denitrificans
244365-1	3.00E-17	gb|KM269011.1|	Acinetobacter	septicus
244370-1	2.1	dbj|AP014649.1|	Acinetobacter	baumannii
244375-1	1.00E-15	ref|NR_103114.1|	Acidovorax	avenae
244378-1	1.00E-04	gb|KM252935.1|	Agrobacterium	tumefaciens
244379-1	1.00E-16	ref|NR_121997.1|	Ensifer	adhaerens
244383-1	2.00E-12	gb|KC139681.1|	Acinetobacter	sp.
244386-1	0.014	gb|CP006729.2|	Campylobacter	jejuni
244391-1	0.05	gb|CP009378.1|	Leishmania	panamensis
244392-1	9.00E-12	gb|CP009396.1|	Leishmania	panamensis
244394-1	1.00E-10	dbj|AP014649.1|	Acinetobacter	baumannii
244406-1	1.00E-06	gb|CP003811.1|	Methylobacterium	oryzae
244407-1	7.00E-16	gb|CP009374.1|	Leishmania	panamensis
244410-1	3.9	ref|XM_003176720.1|	Arthroderma	gypseum
244411-1	1.00E-13	emb|LK025349.1|	Uncultured	bacterium
244413-1	1.00E-06	gb|KM221353.1|	Uncultured	bacterium
244415-1	3.00E-27	gb|CP009533.1|	Pseudomonas	rhizosphaerae
244418-1	0.32	emb|LM523712.1|	Parastrongyloides	trichosuri
244422-1	5.00E-18	ref|NR_076419.1|	Nitrobacter	hamburgensis
244424-1	9.00E-15	gb|AF162221.1|	Xestia	c-nigrum
244427-1	2.00E-11	emb|LM013384.1|	Wuchereria	bancrofti
244431-1	5.00E-18	gb|CP006852.1|	Pseudomonas	sp.
244435-1	9.00E-21	ref|XM_001563724.2|	Leishmania	braziliensis
244442-1	0.002	gb|CP009617.1|	Vibrio	coralliilyticus
244443-1	1.00E-24	gb|CP008896.1|	Pseudomonas	fluorescens
244447-1	7.00E-16	gb|KF974286.1|	Rhodopseudomonas	sp.
244452-1	0.008	gb|CP007547.1|	Elizabethkingia	anophelis
244453-1	0.002	emb|LK916281.1|	Brugia	timori
244454-1	0.008	gb|CP009396.1|	Leishmania	panamensis
244455-1	1.00E-12	gb|CP007569.1|	Bradyrhizobium	japonicum
244462-1	1.00E-18	gb|JX219399.1|	Sphingomonas	sp.
244467-1	1.00E-13	gb|HM830734.1|	Uncultured	bacterium
244472-1	4.00E-13	gb|CP003811.1|	Methylobacterium	oryzae
244476-1	9.00E-15	gb|GU928637.1|	Uncultured	eukaryote
244484-1	2.00E-10	gb|KF156950.1|	Saccharomyces	cerevisiae
244486-1	1.00E-12	gb|CP009291.1|	Novosphingobium	pentaromativorans
244489-1	2.00E-04	gb|CP006704.1|	Comamonas	testosteroni
244491-1	3.9	emb|LL607756.1|	Diphyllobothrium	latum
244492-1	6.00E-17	gb|KF841297.1|	Uncultured	bacterium
244495-1	3.9	gb|KM658583.1|	Acinetobacter	sp.
244503-1	5.00E-18	ref|NR_076630.1|	Acidovorax	ebreus
244506-1	0.092	gb|CP009392.1|	Leishmania	panamensis
244508-1	2.00E-29	gb|KM382834.1|	Uncultured	Methylobacterium
244509-1	4.00E-13	gb|CP003811.1|	Methylobacterium	oryzae
244510-1	3.9	gb|KM987613.1|	Glycomyces	sp.
244514-1	6.00E-17	emb|FR799001.1|	Leishmania	braziliensis
244518-1	1.1	gb|KP072748.1|	Acinetobacter	lwoffii
244527-1	1.00E-19	ref|NR_076630.1|	Acidovorax	ebreus
244531-1	2.00E-09	gb|KF841289.1|	Uncultured	bacterium
244534-1	7.00E-16	gb|CP008732.2|	Burkholderia	mallei
244535-1	6.00E-17	gb|CP007569.1|	Bradyrhizobium	japonicum
244537-1	4.00E-12	gb|CP001392.1|	Acidovorax	ebreus
244539-1	7.00E-16	gb|CP007669.1|	Moraxella	catarrhalis
244541-1	2.00E-11	emb|FR799009.1|	Leishmania	braziliensis
244544-1	9.00E-15	gb|KM242538.1|	Pseudomonas	sp.
244547-1	9.00E-15	gb|CP009396.1|	Leishmania	panamensis
244550-1	3.00E-26	dbj|AP008934.1|	Staphylococcus	saprophyticus
244552-1	8.00E-28	pdb|1VXX|2	Chain	2,
244553-1	1.00E-32	emb|HE999083.1|	Uncultured	bacterium
244554-1	0.32	emb|LM524650.1|	Parastrongyloides	trichosuri
244555-1	1.1	gb|CP009291.1|	Novosphingobium	pentaromativorans
244560-1	1.00E-06	emb|FQ311452.1|	Sporisorium	reilianum
244570-1	6.00E-04	gb|CP006704.1|	Comamonas	testosteroni
244572-1	1.00E-31	emb|LN567553.1|	Uncultured	bacterium
244575-1	0.092	gb|CP009571.1|	Sphingomonas	taxi
244576-1	1.00E-13	dbj|AP014649.1|	Acinetobacter	baumannii
244581-1	2.00E-09	emb|FR799616.2|	Leishmania	donovani
244586-1	1.00E-13	gb|CP009238.1|	Basilea	psittacipulmonis
244588-1	2.00E-11	emb|LK915432.1|	Brugia	timori
244590-1	9.00E-15	gb|KM185196.1|	Uncultured	bacterium
244595-1	4.00E-06	gb|CP009396.1|	Leishmania	panamensis
244598-1	2.00E-15	gb|KC917824.1|	Uncultured	Acinetobacter
244600-1	0.008	emb|HG973444.1|	Uncultured	Polynucleobacter
244603-1	3.9	gb|CP007547.1|	Elizabethkingia	anophelis
244610-1	2.00E-15	ref|XM_003723112.1|	Leishmania	braziliensis
244611-1	0.008	gb|KP072748.1|	Acinetobacter	lwoffii
244614-1	0.002	gb|KF744201.1|	Phacus	limnophila
244619-1	4.00E-13	gb|CP009394.1|	Leishmania	panamensis
244624-1	2.00E-15	ref|NR_122009.1|	Neorickettsia	helminthoeca
244625-1	2.00E-11	gb|KJ615233.1|	Uncultured	bacterium
244627-1	2.00E-11	emb|LM524456.1|	Parastrongyloides	trichosuri
244629-1	1.00E-05	dbj|AP014630.1|	Acinetobacter	guillouiae
244630-1	1.00E-05	gb|KC188322.1|	Ralstonia	mannitolilytica
244632-1	4.00E-19	ref|NR_103114.1|	Acidovorax	avenae
244639-1	5.00E-05	dbj|AP014655.1|	Pseudomonas	sp.
244643-1	5.00E-24	gb|KM184667.1|	Uncultured	bacterium
244645-1	6.00E-17	ref|NR_103076.1|	Acinetobacter	oleivorans
244647-1	3.00E-07	gb|CP009393.1|	Leishmania	panamensis
244654-1	3.00E-07	gb|CP009706.1|	Hafnia	alvei
244655-1	1.00E-19	emb|LN649160.1|	Psychrobacter	sp.
244656-1	3.00E-20	gb|KF067144.1|	Uncultured	bacterium
244658-1	0.09	ref|NW_003533857.1|	Leptosphaeria	maculans
244659-1	1.00E-12	emb|LK917959.1|	Brugia	timori
244661-1	6.00E-17	ref|NR_076819.1|	Asticcacaulis	excentricus
244662-1	8.00E-15	ref|NR_076300.1|	Microbacterium	testaceum
244671-1	0.007	gb|KJ395378.1|	Pseudomonas	koreensis
244675-1	7.00E-16	gb|CP009396.1|	Leishmania	panamensis
244676-1	0.31	gb|KF722027.1|	Uncultured	Acidovorax
244679-1	0.31	emb|LM523740.1|	Parastrongyloides	trichosuri
244682-1	1.00E-07	gb|CP003811.1|	Methylobacterium	oryzae
244684-1	3.00E-08	gb|CP001392.1|	Acidovorax	ebreus
244688-1	6.00E-04	gb|CP007555.1|	Coxiella	burnetii
244689-1	2.00E-23	gb|HM688067.1|	Uncultured	bacterium
244695-1	6.00E-23	emb|FO681494.1|	Xanthomonas	fuscans
244699-1	0.31	gb|CP009396.1|	Leishmania	panamensis
244706-1	7.00E-22	ref|NR_121975.1|	Magnetospirillum	gryphiswaldense
244712-1	5.00E-05	gb|CP002177.1|	Acinetobacter	calcoaceticus
244715-1	8.00E-09	emb|LK916281.1|	Brugia	timori
244719-1	2.00E-09	ref|XM_001566953.2|	Leishmania	braziliensis
244722-1	0.31	dbj|AP014649.1|	Acinetobacter	baumannii
244724-1	0.007	gb|CP003811.1|	Methylobacterium	oryzae
244725-1	1.1	tpe|LK010433.1|	TPA:	Methylobacterium
244729-1	1.1	emb|LN568478.1|	Uncultured	bacterium
244732-1	0.026	gb|CP000539.1|	Acidovorax	sp.
244734-1	1.00E-18	ref|NR_076630.1|	Acidovorax	ebreus
244737-1	2.00E-11	tpe|LK010385.1|	TPA:	Methylobacterium
244739-1	6.00E-04	emb|FR796443.1|	Leishmania	infantum
244743-1	0.09	gb|CP007573.1|	Streptococcus	anginosus
244745-1	3.00E-14	gb|KM263183.1|	Uncultured	Acidovorax
244747-1	0.007	gb|CP009393.1|	Leishmania	panamensis
244760-1	1.1	dbj|AP014646.1|	Pseudomonas	aeruginosa
244764-1	2.00E-11	gb|CP009097.1|	Brucella	suis
244766-1	5.00E-05	gb|KM242511.1|	Variovorax	sp.
244768-1	3.00E-14	gb|KF841305.1|	Uncultured	bacterium
244771-1	4.00E-06	gb|KF068092.1|	Uncultured	bacterium
244773-1	0.002	gb|CP009378.1|	Leishmania	panamensis
244774-1	1.00E-13	ref|NR_121989.1|	Corynebacterium	casei
244779-1	3.00E-08	emb|LL136838.1|	Trichobilharzia	regenti
244785-1	6.00E-04	dbj|AP014630.1|	Acinetobacter	guillouiae
244786-1	3.00E-07	gb|DQ011939.1|	Bradyrhizobium	denitrificans
244787-1	8.00E-15	dbj|AP014655.1|	Pseudomonas	sp.
244788-1	2.00E-29	gb|KF933598.1|	Bradyrhizobium	sp.
244789-1	6.00E-04	gb|GU396229.1|	Acinetobacter	sp.
244793-1	5.00E-24	gb|CP003811.1|	Methylobacterium	oryzae
244797-1	1.00E-07	emb|CU468230.2|	Acinetobacter	baumannii
244802-1	0.09	gb|KF302753.1|	Leishmania	chagasi
244809-1	0.31	gb|EU795175.1|	Uncultured	bacterium
244811-1	8.00E-09	gb|CP007053.1|	Opitutaceae	bacterium
244815-1	7.00E-35	gb|CP009533.1|	Pseudomonas	rhizosphaerae
244818-1	0.09	gb|CP009553.1|	Pandoraea	pnomenusa
244822-1	2.00E-11	gb|CP008732.2|	Burkholderia	mallei
244824-1	3.8	gb|KJ587747.1|	Robinia	pseudoacacia
244828-1	3.00E-07	dbj|AB491965.1|	Uncultured	gamma
244831-1	5.00E-09	gb|CP003811.1|	Methylobacterium	oryzae
244835-1	0.005	ref|XM_001561518.2|	Leishmania	braziliensis
244836-1	3.00E-12	gb|KJ670576.1|	Uncultured	bacterium
244838-1	2.3	emb|LK925167.1|	Brugia	timori
244841-1	0.055	gb|KF106320.1|	Uncultured	bacterium
244843-1	1.00E-10	gb|CP003811.1|	Methylobacterium	oryzae
244844-1	0.19	gb|CP009612.1|	Streptococcus	pyogenes
244845-1	1.00E-15	emb|LK916281.1|	Brugia	timori
244848-1	0.67	gb|CP009571.1|	Sphingomonas	taxi
244854-1	8.00E-13	gb|HQ835230.1|	Uncultured	bacterium
244855-1	2.00E-14	emb|LN613116.1|	Cloacibacterium	normanense
244856-1	0.055	gb|CP009144.1|	Sinorhizobium	meliloti
244863-1	9.00E-12	ref|NR_076765.1|	Brevundimonas	subvibrioides
244867-1	1.00E-09	gb|CP009396.1|	Leishmania	panamensis
244870-1	6.00E-08	gb|CP007669.1|	Moraxella	catarrhalis
244871-1	4.00E-16	emb|HG329645.1|	Uncultured	Diversispora
244874-1	0.19	gb|JN227086.1|	Ichthyophthirius	multifiliis
244876-1	5.00E-15	gb|JX285898.1|	Uncultured	bacterium
244877-1	0.055	ref|NG_016022.1|	Homo	sapiens
244880-1	2.00E-14	ref|NR_103162.1|	Thiocystis	violascens
244881-1	2.00E-20	gb|KM221414.1|	Uncultured	bacterium
244882-1	2.3	gb|CP001392.1|	Acidovorax	ebreus
244884-1	0.016	gb|CP003811.1|	Methylobacterium	oryzae
244886-1	6.00E-14	emb|LL615473.1|	Diphyllobothrium	latum
244887-1	6.00E-27	gb|GQ340237.1|	Uncultured	bacterium
244889-1	8.00E-13	gb|KF805528.1|	Trypanosoma	caninum
244891-1	3.00E-12	gb|CP007569.1|	Bradyrhizobium	japonicum
244892-1	4.00E-10	gb|CP009397.1|	Leishmania	panamensis
244893-1	1.00E-28	gb|CP006704.1|	Comamonas	testosteroni
244894-1	6.00E-08	gb|KM247831.1|	Bradyrhizobium	sp.
244901-1	4.00E-22	gb|KM184667.1|	Uncultured	bacterium
244902-1	3.00E-11	gb|KJ410683.1|	Nannochloropsis	oceanica
244907-1	1.00E-28	dbj|AP012035.1|	Acidiphilium	multivorum
244908-1	4.00E-16	gb|CP003811.1|	Methylobacterium	oryzae
244913-1	4.00E-10	gb|CP003811.1|	Methylobacterium	oryzae
244916-1	3.00E-12	gb|CP009290.1|	Pseudomonas	chlororaphis
244919-1	8.1	gb|HQ630627.1|	Pseudomonas	phage
244922-1	0.67	ref|XM_001563631.2|	Leishmania	braziliensis
244931-1	0.67	gb|KM263552.1|	Bacterium	enrichment
244934-1	3.00E-12	emb|LK919971.1|	Brugia	timori
244935-1	2.3	gb|CP007495.1|	Bordetella	holmesii
244939-1	0.001	gb|KP072763.1|	Pseudomonas	putida
244940-1	1.00E-22	gb|KM841180.1|	Uncultured	bacterium
244944-1	5.00E-34	emb|FR799002.1|	Leishmania	braziliensis
244945-1	4.00E-10	emb|LK391695.1|	Pseudomonas	pseudoalcaligenes
244947-1	3.00E-17	ref|NR_122009.1|	Neorickettsia	helminthoeca
244952-1	4.00E-16	gb|CP007569.1|	Bradyrhizobium	japonicum
244954-1	4.00E-04	ref|NR_076656.1|	Flavobacteriaceae	bacterium
244956-1	2.00E-06	emb|FR799622.2|	Leishmania	donovani
244957-1	5.00E-21	ref|NR_076422.1|	Sphingopyxis	alaskensis
244962-1	3.00E-17	gb|KM841091.1|	Uncultured	bacterium
244964-1	0.005	gb|CP003811.1|	Methylobacterium	oryzae
244966-1	6.00E-14	gb|KF010822.1|	Methylobacterium	adhaesivum
244969-1	4.00E-04	dbj|AB986547.1|	Methylobacterium	komagatae
244970-1	1.00E-10	ref|NR_103114.1|	Acidovorax	avenae
244981-1	1.00E-16	gb|KF036640.1|	Cryptococcus	mujuensis
244983-1	4.00E-29	gb|JX219396.1|	Sphingomonas	sp.
244984-1	4.00E-04	emb|FN554970.1|	Trypanosoma	brucei
244989-1	5.00E-09	gb|CP000463.1|	Rhodopseudomonas	palustris
244995-1	0.005	ref|NR_076087.1|	Brucella	melitensis
244998-1	5.00E-21	ref|XM_007133108.1|	Phaseolus	vulgaris
244999-1	3.00E-05	emb|HE575323.1|	Trypanosoma	congolense
245001-1	5.00E-09	tpe|HG985246.1|	TPA:	Saccharomyces
245002-1	9.00E-06	gb|KP072779.1|	Kocuria	rosea
245004-1	2.00E-13	gb|CP009617.1|	Vibrio	coralliilyticus
245006-1	4.00E-10	gb|KP072748.1|	Acinetobacter	lwoffii
245007-1	8.1	gb|JX219399.1|	Sphingomonas	sp.
245008-1	0.055	gb|CP009396.1|	Leishmania	panamensis
245013-1	8.00E-13	emb|FR798983.1|	Leishmania	braziliensis
245018-1	5.00E-15	gb|KM259962.1|	Psychrobacter	pulmonis
245025-1	2.00E-14	gb|JX219396.1|	Sphingomonas	sp.
245026-1	4.00E-04	dbj|AP014569.1|	Comamonadaceae	bacterium
245028-1	2.3	gb|CP008913.1|	Corynebacterium	sp.
245030-1	6.00E-08	gb|CP006852.1|	Pseudomonas	sp.
245032-1	1.00E-17	gb|KM155356.1|	Uncultured	bacterium
245039-1	1.00E-12	gb|EU781641.1|	Endophytic	bacterium
245044-1	1.00E-05	gb|CP007669.1|	Moraxella	catarrhalis
245045-1	4.00E-06	gb|KF933604.1|	Bradyrhizobium	sp.
245048-1	7.00E-16	ref|NR_122018.1|	Sphingomonas	sanxanigenens
245054-1	4.00E-19	gb|KC550593.1|	Paenibacillus	zanthoxyli
245056-1	4.00E-06	gb|KF578017.1|	Acinetobacter	sp.
245058-1	1.00E-13	emb|LN540747.1|	Uncultured	bacterium
245067-1	1.00E-50	emb|FR835801.1|	Albugo	laibachii
245071-1	1.00E-12	gb|CP009388.1|	Leishmania	panamensis
245074-1	6.00E-17	gb|KF156950.1|	Saccharomyces	cerevisiae
245077-1	1.00E-06	dbj|AB491965.1|	Uncultured	gamma
245079-1	2.00E-17	gb|KM172163.1|	Uncultured	bacterium
245080-1	1.00E-05	ref|NR_076831.1|	Alicycliphilus	denitrificans
245081-1	9.00E-21	gb|CP009571.1|	Sphingomonas	taxi
245083-1	2.00E-15	ref|NR_076831.1|	Alicycliphilus	denitrificans
245086-1	4.00E-19	emb|HE984793.1|	Uncultured	bacterium
245088-1	1.00E-13	gb|GU396229.1|	Acinetobacter	sp.
245089-1	2.00E-28	gb|CP009290.1|	Pseudomonas	chlororaphis
245094-1	8.00E-28	gb|CP007490.1|	Candidatus	Rhodoluna
245097-1	0.002	gb|CP009400.1|	Leishmania	panamensis
245100-1	9.00E-21	gb|CP009365.1|	Pseudomonas	mosselii
245101-1	1.00E-05	gb|KJ635831.1|	Uncultured	bacterium
245102-1	4.00E-13	gb|CP007569.1|	Bradyrhizobium	japonicum
245106-1	6.00E-10	ref|NR_103966.1|	Rhodopseudomonas	palustris
245107-1	3.00E-14	gb|KJ883288.1|	Cryptococcus	sp.
245108-1	4.00E-12	gb|CP008985.1|	Candidatus	Baumannia
245113-1	3.00E-46	dbj|AP014646.1|	Pseudomonas	aeruginosa
245117-1	1.00E-13	emb|LL331520.1|	Anisakis	simplex
245121-1	0.09	emb|LM036675.1|	Toxocara	canis
245122-1	1.1	gb|KC633731.1|	Lomatia	silaifolia
245125-1	0.31	gb|KF434765.1|	Acinetobacter	sp.
245126-1	2.00E-11	ref|NR_076652.1|	Brachybacterium	faecium
245129-1	1.00E-13	emb|LK917467.1|	Brugia	timori
245134-1	4.00E-25	emb|FR798980.1|	Leishmania	braziliensis
245138-1	2.00E-11	emb|LN564100.1|	Uncultured	bacterium
245139-1	0.007	gb|CP009553.1|	Pandoraea	pnomenusa
245147-1	6.00E-10	dbj|AP014649.1|	Acinetobacter	baumannii
245149-1	1.00E-07	emb|LN614827.1|	Legionella	fallonii
245152-1	4.00E-13	gb|KJ728993.1|	Afipia	massiliensis
245154-1	5.00E-11	gb|CP001392.1|	Acidovorax	ebreus
245159-1	6.00E-17	emb|LK025349.1|	Uncultured	bacterium
245160-1	2.00E-16	gb|CP008732.2|	Burkholderia	mallei
245165-1	1.00E-24	gb|CP005960.1|	Pseudomonas	mandelii
245168-1	2.00E-04	gb|CP009571.1|	Sphingomonas	taxi
245172-1	1.00E-25	gb|CP009404.1|	Leishmania	panamensis
245175-1	2.00E-04	gb|KJ742907.1|	Trypanosoma	rangeli
245177-1	2.00E-10	gb|AY264672.1|	Arsenophonus	endosymbiont
245184-1	3.8	ref|NR_122001.1|	Komagataeibacter	xylinus
245186-1	2.00E-11	gb|GU925782.1|	Uncultured	bacterium
245188-1	1.00E-13	gb|KM521212.1|	Cloning	vector
245192-1	1.00E-18	gb|KF185628.1|	Uncultured	marine
245193-1	1.1	ref|XM_010047709.1|	PREDICTED:	Eucalyptus
245198-1	4.00E-06	dbj|AP014649.1|	Acinetobacter	baumannii
245204-1	8.00E-09	ref|NR_122001.1|	Komagataeibacter	xylinus
245205-1	2.00E-10	gb|KJ802954.1|	Uncultured	bacterium
245206-1	5.00E-05	gb|CP006828.1|	Ornithobacterium	rhinotracheale
245212-1	3.00E-07	gb|KF434765.1|	Acinetobacter	sp.
245213-1	0.007	gb|CP007569.1|	Bradyrhizobium	japonicum
245220-1	2.00E-04	gb|KM270124.1|	Uncultured	bacterium
245225-1	1.00E-18	gb|KF071568.1|	Uncultured	bacterium
245226-1	6.00E-23	gb|AY520586.1|	Rumex	acetosa
245228-1	3.00E-08	gb|KF434765.1|	Acinetobacter	sp.
245234-1	3.00E-20	ref|NR_076637.1|	Methylobacterium	extorquens
245237-1	5.00E-11	gb|CP003811.1|	Methylobacterium	oryzae
245238-1	6.00E-17	tpe|HG790526.1|	TPA:	Rhodopseudomonas
245249-1	6.00E-17	gb|KF069098.1|	Uncultured	bacterium
245253-1	8.00E-15	gb|CP009396.1|	Leishmania	panamensis
245254-1	1.00E-12	ref|NR_076637.1|	Methylobacterium	extorquens
245257-1	2.00E-16	gb|CP009396.1|	Leishmania	panamensis
245258-1	2.00E-09	gb|CP009533.1|	Pseudomonas	rhizosphaerae
245263-1	1.1	emb|LN563232.1|	Uncultured	bacterium
245266-1	0.002	gb|KC768758.1|	Chryseobacterium	sp.
245268-1	0.003	gb|KJ851264.1|	Uncultured	actinobacterium
245271-1	1.00E-06	gb|CP009400.1|	Leishmania	panamensis
245276-1	3.00E-09	gb|KM247830.1|	Bradyrhizobium	sp.
245278-1	1.00E-25	gb|HM229346.1|	Uncultured	Pseudomonas
245279-1	6.00E-18	gb|KM268999.1|	Acinetobacter	nosocomialis
245284-1	7.00E-11	gb|CP004036.1|	Sphingomonas	sp.
245286-1	1.00E-08	gb|CP007035.1|	Niabella	soli
245288-1	2.00E-10	gb|GQ106567.1|	Uncultured	bacterium
245289-1	6.00E-12	gb|KF179933.1|	Uncultured	bacterium
245292-1	7.00E-30	gb|CP009533.1|	Pseudomonas	rhizosphaerae
245293-1	6.00E-05	gb|KM263183.1|	Uncultured	Acidovorax
245295-1	4.9	ref|XM_003321383.1|	Puccinia	graminis
245300-1	1.00E-08	gb|KF079560.1|	Uncultured	bacterium
245305-1	4.00E-26	emb|LN598550.1|	Cyprinus	carpio
245306-1	6.00E-12	emb|LK916281.1|	Brugia	timori
245308-1	9.00E-16	tpe|LK002141.1|	TPA:	Bradyrhizobium
245312-1	2.00E-12	gb|CP009396.1|	Leishmania	panamensis
245314-1	3.00E-16	gb|KM273018.1|	Candidatus	Liberibacter
245316-1	6.00E-05	emb|LK917467.1|	Brugia	timori
245318-1	7.00E-30	emb|LM932757.1|	Protopolystoma	xenopodis
245321-1	3.00E-16	gb|CP009571.1|	Sphingomonas	taxi
245323-1	2.00E-11	gb|CP003811.1|	Methylobacterium	oryzae
245325-1	6.00E-12	emb|LK996017.1|	Desulfitobacterium	hafniense
245326-1	4.00E-14	ref|NR_076528.1|	Xanthobacter	autotrophicus
245328-1	6.00E-12	gb|KJ831329.1|	Sphingomonas	aerolata
245330-1	3.00E-21	ref|NR_076630.1|	Acidovorax	ebreus
245335-1	9.00E-16	ref|XM_001566584.2|	Leishmania	braziliensis
245336-1	3.00E-16	gb|KF040404.1|	Afipia	sp.
245337-1	4.00E-07	gb|CP009378.1|	Leishmania	panamensis
245343-1	1.00E-13	gb|CP007569.1|	Bradyrhizobium	japonicum
245344-1	1.00E-06	emb|LN554852.1|	Moritella	viscosa
245346-1	4.00E-08	gb|CP009398.1|	Leishmania	panamensis
245347-1	0.12	gb|KJ942065.1|	Uncultured	delta
245351-1	1.00E-14	emb|LN594483.1|	Cyprinus	carpio
245352-1	5.00E-19	gb|KJ802954.1|	Uncultured	bacterium
245353-1	0.033	gb|CP006032.1|	Propionibacterium	acnes
245354-1	0.033	gb|KF933542.1|	Rhizobium	sp.
245361-1	2.00E-04	ref|NR_103114.1|	Acidovorax	avenae
245365-1	6.00E-12	gb|CP009217.1|	Rickettsiales	bacterium
245367-1	6.00E-24	gb|CP006704.1|	Comamonas	testosteroni
245368-1	0.033	ref|NR_076740.1|	Aminobacterium	colombiense
245370-1	5.00E-06	gb|CP003130.1|	Granulicella	mallensis
245371-1	6.00E-12	gb|CP009571.1|	Sphingomonas	taxi
245375-1	4.9	gb|CP003346.1|	Echinicola	vietnamensis
245376-1	5.00E-06	dbj|AP014624.1|	Chryseobacterium	sp.
245377-1	1.4	gb|CP009404.1|	Leishmania	panamensis
245380-1	0.4	gb|CP003811.1|	Methylobacterium	oryzae
245382-1	2.00E-04	gb|KF841272.1|	Uncultured	bacterium
245388-1	2.00E-05	emb|LN554882.1|	Chlamydophila	abortus
245391-1	4.9	emb|LN590715.1|	Cyprinus	carpio
245395-1	1.00E-08	emb|LL136838.1|	Trichobilharzia	regenti
245398-1	4.00E-27	gb|KJ728673.1|	Acinetobacter	calcoaceticus
245399-1	0.4	gb|JQ999640.1|	Uncultured	Actinoallomurus
245400-1	5.00E-06	gb|JX219396.1|	Sphingomonas	sp.
245403-1	5.00E-13	dbj|LC002519.1|	Uncultured	bacterium
245405-1	1.00E-08	gb|CP009390.1|	Leishmania	panamensis
245409-1	8.00E-29	gb|HQ744322.1|	Uncultured	organism
245411-1	9.00E-22	gb|AY838328.1|	Bacterium	HPC756
245415-1	6.00E-05	gb|KF434765.1|	Acinetobacter	sp.
245416-1	8.00E-29	ref|NR_076573.1|	Methylobacterium	populi
245419-1	0.12	gb|KF036709.1|	Tremella	taiwanensis
245431-1	2.00E-05	gb|CP003811.1|	Methylobacterium	oryzae
245434-1	4.00E-14	ref|NR_076508.1|	Sphingomonas	wittichii
245435-1	2.00E-11	gb|CP003811.1|	Methylobacterium	oryzae
245436-1	6.00E-12	gb|CP003811.1|	Methylobacterium	oryzae
245437-1	1.00E-13	dbj|AP014655.1|	Pseudomonas	sp.
245445-1	1.00E-19	gb|CP009571.1|	Sphingomonas	taxi
245458-1	6.00E-24	gb|JX635675.1|	Uncultured	bacterium
245460-1	4.00E-08	ref|NR_076925.1|	Pseudoxanthomonas	spadix
245465-1	2.00E-10	gb|KM263183.1|	Uncultured	Acidovorax
245467-1	7.00E-17	gb|JX282403.1|	Rhodopseudomonas	rhenobacensis
245474-1	1.4	gb|CP008732.2|	Burkholderia	mallei
245478-1	6.00E-05	gb|CP009396.1|	Leishmania	panamensis
245479-1	9.00E-16	gb|CP009396.1|	Leishmania	panamensis
245480-1	0.009	gb|CP003811.1|	Methylobacterium	oryzae
245481-1	3.00E-28	ref|NR_077052.1|	Methylocystis	sp.
245484-1	9.00E-35	gb|CP007569.1|	Bradyrhizobium	japonicum
245489-1	1.4	gb|KJ476736.1|	Uncultured	fungus
245492-1	1.00E-14	emb|HE794995.2|	Thalassospira	sp.
245493-1	3.00E-16	emb|LN572499.1|	Uncultured	bacterium
245495-1	0.033	gb|KJ802954.1|	Uncultured	bacterium
245498-1	1.00E-13	gb|CP003811.1|	Methylobacterium	oryzae
245503-1	7.00E-11	gb|JX219400.1|	Starkeya	sp.
245504-1	4.9	emb|LL206060.1|	Heligmosomoides	polygyrus
245508-1	8.00E-10	gb|CP009396.1|	Leishmania	panamensis
245513-1	0.033	dbj|AP014649.1|	Acinetobacter	baumannii
245514-1	5.00E-19	ref|NR_076765.1|	Brevundimonas	subvibrioides
245520-1	4.00E-14	ref|NR_076017.1|	Acinetobacter	sp.
245522-1	0.033	gb|CP007547.1|	Elizabethkingia	anophelis
245524-1	4.00E-14	gb|CP009396.1|	Leishmania	panamensis
245533-1	0.003	ref|NR_121997.1|	Ensifer	adhaerens
245535-1	3.00E-09	gb|CP009396.1|	Leishmania	panamensis
245540-1	1.4	emb|FR798993.1|	Leishmania	braziliensis
245542-1	7.00E-11	gb|HM326026.1|	Uncultured	bacterium
245543-1	5.00E-13	gb|CP007669.1|	Moraxella	catarrhalis
245545-1	0.003	gb|FJ192523.1|	Uncultured	Acinetobacter
245546-1	1.00E-32	ref|NR_076831.1|	Alicycliphilus	denitrificans
245547-1	8.00E-04	ref|NR_103003.1|	Propionibacterium	avidum
245551-1	7.00E-11	gb|CP009396.1|	Leishmania	panamensis
245555-1	0.009	gb|CP003811.1|	Methylobacterium	oryzae
245559-1	0.009	gb|CP009389.1|	Leishmania	panamensis
245562-1	2.00E-04	gb|JX241723.1|	Uncultured	fungus
245566-1	2.00E-12	gb|KF107871.1|	Uncultured	bacterium
245572-1	0.12	emb|LN554882.1|	Chlamydophila	abortus
245573-1	1.00E-14	gb|CP003811.1|	Methylobacterium	oryzae
245575-1	2.00E-06	emb|FR796468.1|	Leishmania	infantum
245576-1	2.00E-24	ref|NR_075652.1|	Flavobacteriaceae	bacterium
245578-1	4.00E-07	ref|NR_076746.1|	Starkeya	novella
245580-1	2.00E-11	gb|HQ881474.1|	Sphingomonas	sp.
245581-1	2.00E-05	ref|NR_121994.1|	Desulfurella	acetivorans
245583-1	0.009	gb|KM268945.1|	Chryseobacterium	ureilyticum
245588-1	2.00E-29	gb|EU708324.1|	Pseudomonas	fluorescens
245592-1	3.00E-21	dbj|AP014649.1|	Acinetobacter	baumannii
245594-1	5.00E-13	emb|FO905468.1|	Leptosphaeria	biglobosa
245595-1	3.00E-15	gb|KF084769.1|	Uncultured	bacterium
245596-1	7.00E-30	gb|CP009533.1|	Pseudomonas	rhizosphaerae
245597-1	1.00E-26	gb|JF383941.1|	Uncultured	soil
245602-1	0.12	emb|HG975522.1|	Solanum	lycopersicum
245605-1	4.9	emb|LL878591.1|	Schistosoma	margrebowiei
245607-1	0.4	gb|CP007441.1|	Pseudomonas	stutzeri
245608-1	2.00E-11	ref|XM_551275.4|	Anopheles	gambiae
245610-1	7.00E-11	gb|CP009396.1|	Leishmania	panamensis
245612-1	6.00E-12	emb|LK916281.1|	Brugia	timori
245613-1	1.4	ref|NR_076773.1|	Parvularcula	bermudensis
245614-1	3.00E-22	gb|CP006852.1|	Pseudomonas	sp.
245615-1	0.033	gb|CP009756.1|	Enterobacter	cloacae
245617-1	1.4	emb|LN554852.1|	Moritella	viscosa
245618-1	2.00E-04	gb|CP009448.1|	Achromobacter	xylosoxidans
245620-1	5.00E-06	gb|EU732661.1|	Echinorhynchida	sp.
245623-1	6.00E-12	gb|CP009396.1|	Leishmania	panamensis
245625-1	6.00E-18	gb|GU117111.1|	Uncultured	bacterium
245628-1	2.00E-12	emb|LN554882.1|	Chlamydophila	abortus
245631-1	3.00E-22	gb|KM851632.1|	Uncultured	bacterium
245635-1	5.00E-13	ref|NR_076573.1|	Methylobacterium	populi
245642-1	4.9	gb|AE014296.5|	Drosophila	melanogaster
245646-1	9.00E-16	gb|CP009571.1|	Sphingomonas	taxi
245649-1	0.009	tpe|HG983664.1|	TPA:	Homo
245651-1	3.00E-16	ref|NR_076290.1|	Rothia	mucilaginosa
245652-1	2.00E-05	emb|LK931616.1|	Thiomonas	sp.
245653-1	3.00E-15	emb|HF930868.1|	Uncultured	Bradyrhizobium
245654-1	3.00E-09	ref|NR_076218.1|	Mycoplasma	mobile
245655-1	0.033	gb|KM198930.1|	Cyanophora	paradoxa
245657-1	3.00E-21	emb|FP103042.2|	Methylobacterium	extorquens
245658-1	1.00E-14	gb|CP009553.1|	Pandoraea	pnomenusa
245660-1	7.00E-11	emb|LN554882.1|	Chlamydophila	abortus
245667-1	1.00E-27	gb|KM851814.1|	Uncultured	bacterium
245670-1	8.00E-23	gb|AF069878.1|	Ice	core
245671-1	2.00E-04	gb|KM029995.1|	Saccharomyces	cerevisiae
245676-1	1.00E-19	gb|GQ103505.1|	Uncultured	bacterium
245677-1	6.00E-18	ref|NR_076935.1|	Pseudovibrio	sp.
245679-1	8.00E-04	gb|CP009396.1|	Leishmania	panamensis
245681-1	2.00E-04	gb|KM229319.1|	Eucheuma	denticulatum
245684-1	2.00E-05	gb|GU396229.1|	Acinetobacter	sp.
245686-1	2.00E-11	gb|KF063128.1|	Uncultured	bacterium
245688-1	1.00E-07	dbj|AP014649.1|	Acinetobacter	baumannii
245689-1	2.00E-10	gb|CP007569.1|	Bradyrhizobium	japonicum
245690-1	4.00E-27	gb|KM155356.1|	Uncultured	bacterium
245691-1	1.00E-08	pdb|4UY8|A	Chain	A,
245698-1	0.033	gb|KM220012.1|	Acinetobacter	oryzae
245700-1	7.00E-11	gb|CP003811.1|	Methylobacterium	oryzae
245701-1	3.00E-34	gb|CP006852.1|	Pseudomonas	sp.
245702-1	0.009	ref|NR_076792.1|	Methylovorus	sp.
245703-1	0.009	dbj|AB936785.1|	Uncultured	Comamonas
245704-1	0.003	emb|Y00055.1|	Crithidia	fasciculata
245706-1	0.003	gb|CP007495.1|	Bordetella	holmesii
245707-1	6.00E-12	emb|FR799006.1|	Leishmania	braziliensis
245709-1	4.00E-07	emb|LN624801.1|	Chryseobacterium	indologenes
245711-1	2.00E-11	emb|LM524650.1|	Parastrongyloides	trichosuri
245714-1	0.4	gb|KF933604.1|	Bradyrhizobium	sp.
245719-1	3.00E-16	gb|KM263181.1|	Uncultured	Sphingomonas
245721-1	7.00E-11	gb|CP006704.1|	Comamonas	testosteroni
245725-1	6.00E-12	gb|CP009396.1|	Leishmania	panamensis
245728-1	4.00E-14	tpe|LK003969.1|	TPA:	Caulobacter
245730-1	0.12	emb|FM161883.1|	Oesophagostomum	quadrispinulatum
245731-1	8.00E-10	ref|NR_076621.1|	Thioalkalivibrio	sulfidophilus
245733-1	3.00E-16	gb|CP006734.1|	Leifsonia	xyli
245736-1	3.00E-15	gb|KM016315.1|	Uncultured	Bacteroidetes
245737-1	6.00E-05	gb|KM221353.1|	Uncultured	bacterium
245743-1	3.00E-09	tpe|LK014453.1|	TPA:	Rhodopseudomonas
245744-1	0.033	dbj|AP009384.1|	Azorhizobium	caulinodans
245747-1	2.00E-05	emb|FR799564.1|	Leishmania	mexicana
245749-1	0.12	gb|CP007669.1|	Moraxella	catarrhalis
245751-1	1.00E-13	dbj|AP014603.1|	Kluyveromyces	marxianus
245753-1	0.4	gb|CP003630.1|	Microcoleus	sp.
245758-1	5.00E-19	emb|LM523712.1|	Parastrongyloides	trichosuri
245762-1	3.00E-16	ref|NR_103076.1|	Acinetobacter	oleivorans
245763-1	6.00E-12	gb|CP007495.1|	Bordetella	holmesii
245764-1	0.033	gb|GU474871.1|	Uncultured	gamma
245765-1	0.003	gb|CP008732.2|	Burkholderia	mallei
245769-1	3.00E-22	gb|HM555788.2|	Uncultured	bacterium
245775-1	0.033	dbj|AP014649.1|	Acinetobacter	baumannii
245777-1	0.009	gb|KF933539.1|	Burkholderia	sp.
245778-1	1.4	emb|HG670306.1|	Triticum	aestivum
245779-1	2.00E-17	gb|KF434765.1|	Acinetobacter	sp.
245782-1	1.00E-13	gb|CP008732.2|	Burkholderia	mallei
245783-1	9.00E-16	dbj|AB000966.1|	Schizosaccharomyces	japonicus
245785-1	3.00E-16	gb|JN974119.1|	Uncultured	Methylobacterium
245786-1	2.00E-17	gb|CP007035.1|	Niabella	soli
245789-1	2.00E-17	ref|NR_076905.1|	Gordonia	sp.
245792-1	0.009	ref|NR_103131.1|	Sphingobium	japonicum
245794-1	6.00E-18	gb|KC109315.1|	Enterobacter	cloacae
245801-1	1.4	ref|XM_007626522.1|	PREDICTED:	Cricetulus
245808-1	1.4	ref|XM_005316718.1|	PREDICTED:	Spermophilus
245810-1	5.00E-19	gb|CP003811.1|	Methylobacterium	oryzae
245812-1	0.009	gb|CP006986.1|	Rhizobium	etli
245816-1	0.12	gb|CP003811.1|	Methylobacterium	oryzae
245819-1	1.00E-32	emb|LN579922.1|	Uncultured	eukaryote
245821-1	3.00E-09	ref|NR_076765.1|	Brevundimonas	subvibrioides
245823-1	1.00E-13	gb|AF162221.1|	Xestia	c-nigrum
245829-1	2.00E-12	gb|KF036700.1|	Tremella	foliacea
245834-1	2.00E-12	gb|CP003811.1|	Methylobacterium	oryzae
245836-1	7.00E-11	dbj|AP014655.1|	Pseudomonas	sp.
245842-1	2.00E-17	gb|KF974286.1|	Rhodopseudomonas	sp.
245843-1	8.00E-04	gb|CP000301.1|	Rhodopseudomonas	palustris
245849-1	4.00E-20	ref|NR_121975.1|	Magnetospirillum	gryphiswaldense
245851-1	0.003	gb|HQ770912.1|	Uncultured	organism
245852-1	4.9	gb|CP009617.1|	Vibrio	coralliilyticus
245854-1	5.00E-13	gb|CP007569.1|	Bradyrhizobium	japonicum
245855-1	3.00E-21	gb|KM221315.1|	Uncultured	bacterium
245860-1	8.00E-04	gb|KJ806313.1|	Rhodotorula	marina
245865-1	1.00E-20	ref|NR_076571.1|	Beijerinckia	indica
245866-1	0.003	gb|KM241825.1|	Acinetobacter	sp.
245868-1	5.00E-19	ref|NR_076630.1|	Acidovorax	ebreus
245870-1	1.00E-08	gb|CP009301.1|	Dokdonia	sp.
245871-1	1.00E-08	gb|CP009393.1|	Leishmania	panamensis
245874-1	8.00E-04	gb|CP009396.1|	Leishmania	panamensis
245875-1	4.00E-07	gb|CP003811.1|	Methylobacterium	oryzae
245878-1	5.00E-06	ref|NR_076630.1|	Acidovorax	ebreus
245884-1	1.00E-06	gb|CP005095.1|	Azotobacter	vinelandii
245885-1	1.00E-08	gb|CP009571.1|	Sphingomonas	taxi
245888-1	1.00E-20	gb|CP007669.1|	Moraxella	catarrhalis
245895-1	6.00E-18	gb|KF100904.1|	Uncultured	bacterium
245899-1	3.00E-09	emb|LK025349.1|	Uncultured	bacterium
245902-1	0.4	gb|KM269011.1|	Acinetobacter	septicus
245905-1	4.9	ref|NM_001156948.1|	Zea	mays
245912-1	1.00E-07	ref|NR_103211.1|	Propionibacterium	freudenreichii
245913-1	0.009	gb|JX989235.1|	Uncultured	Pseudomonas
245915-1	9.00E-16	dbj|AB729277.1|	Uncultured	bacterium
245916-1	7.00E-11	gb|KF933542.1|	Rhizobium	sp.
245918-1	0.4	gb|KM198930.1|	Cyanophora	paradoxa
245920-1	4.00E-14	gb|AF338179.1|	Methylobacterium	rhodinum
245922-1	3.00E-35	gb|CP003821.1|	Cryptococcus	neoformans
245924-1	2.00E-24	gb|CP007634.1|	Vibrio	cholerae
245925-1	2.00E-06	gb|CP006704.1|	Comamonas	testosteroni
245929-1	0.12	gb|CP001878.2|	Bacillus	pseudofirmus
245933-1	2.00E-29	tpe|LK002102.1|	TPA:	Bradyrhizobium
245934-1	4.9	gb|CP009749.1|	Bacillus	subtilis
245937-1	0.4	emb|LM220466.1|	Strongylus	vulgaris
245941-1	2.00E-06	gb|CP009571.1|	Sphingomonas	taxi
245944-1	3.00E-16	gb|KF927497.1|	Uncultured	bacterium
245945-1	2.00E-12	dbj|AP014649.1|	Acinetobacter	baumannii
245947-1	4.9	pdb|3J80|2	Chain	2,
245961-1	2.00E-23	gb|CP000943.1|	Methylobacterium	sp.
245964-1	6.00E-05	gb|CP003811.1|	Methylobacterium	oryzae
245965-1	4.00E-08	gb|KF841289.1|	Uncultured	bacterium
245970-1	2.00E-12	gb|CP009617.1|	Vibrio	coralliilyticus
245972-1	6.00E-18	gb|CP009396.1|	Leishmania	panamensis
245975-1	2.00E-29	gb|CP006704.1|	Comamonas	testosteroni
245980-1	0.009	ref|NR_076455.1|	Arthrobacter	aurescens
245982-1	1.00E-07	gb|CP007035.1|	Niabella	soli
245984-1	7.00E-11	gb|CP009393.1|	Leishmania	panamensis
245985-1	6.00E-24	gb|CP006704.1|	Comamonas	testosteroni
245986-1	2.00E-04	gb|KM268945.1|	Chryseobacterium	ureilyticum
245989-1	1.00E-13	gb|KF841282.1|	Uncultured	bacterium
245993-1	5.00E-32	dbj|AB986547.1|	Methylobacterium	komagatae
245994-1	7.00E-17	gb|CP008896.1|	Pseudomonas	fluorescens
245995-1	4.00E-08	gb|GU925313.1|	Uncultured	bacterium
245996-1	2.00E-12	gb|CP003811.1|	Methylobacterium	oryzae
245997-1	4.00E-33	dbj|AP014646.1|	Pseudomonas	aeruginosa
245998-1	3.00E-09	gb|CP007569.1|	Bradyrhizobium	japonicum
246001-1	9.00E-16	gb|KJ767749.1|	Uncultured	Acinetobacter
246004-1	6.00E-12	gb|CP003811.1|	Methylobacterium	oryzae
246006-1	9.00E-22	ref|XM_001569031.2|	Leishmania	braziliensis
246008-1	4.9	gb|CP007569.1|	Bradyrhizobium	japonicum
246010-1	2.00E-30	gb|CP009533.1|	Pseudomonas	rhizosphaerae
246011-1	6.00E-24	gb|KC809746.1|	Uncultured	Acinetobacter
246012-1	4.00E-08	emb|FR798998.1|	Leishmania	braziliensis
246013-1	2.00E-05	gb|CP009396.1|	Leishmania	panamensis
246017-1	2.00E-11	gb|KP058524.1|	Saccharomyces	cerevisiae
246020-1	2.00E-04	gb|DQ166724.1|	Uncultured	bacterium
246025-1	9.00E-35	emb|HG974234.1|	Pseudomonas	aeruginosa
246027-1	5.00E-13	gb|KM099449.1|	Propionibacterium	acnes
246031-1	4.9	emb|LM681203.1|	Protopolystoma	xenopodis
246033-1	7.00E-11	emb|FR799003.1|	Leishmania	braziliensis
246034-1	1.00E-20	gb|HM324026.1|	Uncultured	bacterium
246038-1	8.00E-04	gb|CP008732.2|	Burkholderia	mallei
246039-1	8.00E-23	emb|LL323027.1|	Anisakis	simplex
246043-1	9.00E-35	gb|CP003811.1|	Methylobacterium	oryzae
246045-1	3.00E-21	gb|CP007781.1|	Burkholderia	cenocepacia
246051-1	5.00E-25	gb|CP009401.1|	Leishmania	panamensis
246055-1	8.00E-04	gb|AF409072.1|	Leishmania	tarentolae
246058-1	5.00E-06	gb|CP009396.1|	Leishmania	panamensis
246059-1	2.00E-06	emb|FR799564.1|	Leishmania	mexicana
246060-1	5.00E-19	gb|CP007547.1|	Elizabethkingia	anophelis
246062-1	0.12	gb|GQ111305.1|	Uncultured	bacterium
246064-1	1.00E-26	gb|KF509238.1|	Uncultured	Rhizobiales
246065-1	5.00E-13	gb|CP007797.1|	Azospirillum	brasilense
246066-1	0.4	dbj|AP014649.1|	Acinetobacter	baumannii
246071-1	1.00E-13	gb|CP008732.2|	Burkholderia	mallei
246072-1	9.00E-22	emb|LK025349.1|	Uncultured	bacterium
246075-1	4.00E-27	gb|KF974286.1|	Rhodopseudomonas	sp.
246085-1	1.00E-08	gb|KP072763.1|	Pseudomonas	putida
246086-1	0.4	gb|CP001220.2|	Comamonas	testosteroni
246088-1	2.00E-31	gb|KF933604.1|	Bradyrhizobium	sp.
246089-1	2.00E-12	gb|CP009291.1|	Novosphingobium	pentaromativorans
246090-1	0.033	ref|XM_003723110.1|	Leishmania	braziliensis
246092-1	6.00E-05	emb|HE814625.1|	Sphingomonas	sp.
246096-1	0.4	gb|CP009404.1|	Leishmania	panamensis
246100-1	8.00E-04	gb|KP072763.1|	Pseudomonas	putida
246102-1	0.12	gb|CP009534.1|	Acinetobacter	baumannii
246103-1	0.003	ref|NR_075498.1|	Phenylobacterium	zucineum
246105-1	1.00E-08	ref|NR_076520.1|	Phenylobacterium	zucineum
246109-1	5.00E-19	gb|KM242514.1|	Bacterium	INBio_4099AF
246111-1	4.9	emb|LK958977.1|	Angiostrongylus	cantonensis
246113-1	2.00E-10	gb|GU324241.1|	Bradyrhizobiaceae	bacterium
246119-1	2.00E-11	gb|CP009610.1|	Haemophilus	influenzae
246120-1	3.00E-14	ref|NR_102567.1|	Saccharothrix	espanaensis
246121-1	5.00E-11	gb|KJ726659.1|	Lactobacillus	brevis
246122-1	2.00E-15	gb|CP007547.1|	Elizabethkingia	anophelis
246124-1	3.00E-08	ref|NR_103966.1|	Rhodopseudomonas	palustris
246125-1	2.00E-17	dbj|AP014649.1|	Acinetobacter	baumannii
246130-1	6.00E-23	gb|CP003811.1|	Methylobacterium	oryzae
246131-1	2.00E-16	gb|AF486791.1|	Uncultured	bacterium
246132-1	3.00E-07	gb|CP009396.1|	Leishmania	panamensis
246133-1	7.00E-10	gb|CP007035.1|	Niabella	soli
246135-1	3.00E-08	emb|LN590717.1|	Cyprinus	carpio
246142-1	1.00E-07	gb|CP008732.2|	Burkholderia	mallei
246144-1	4.00E-13	gb|JN000366.1|	Uncultured	bacterium
246146-1	1.00E-06	ref|NR_076831.1|	Alicycliphilus	denitrificans
246149-1	3.00E-07	gb|CP003811.1|	Methylobacterium	oryzae
246160-1	0.007	gb|KP072748.1|	Acinetobacter	lwoffii
246164-1	1.1	gb|KM852570.1|	Uncultured	bacterium
246170-1	0.002	emb|FR796465.1|	Leishmania	infantum
246174-1	8.00E-09	gb|CP007669.1|	Moraxella	catarrhalis
246181-1	3.00E-39	gb|CP009365.1|	Pseudomonas	mosselii
246182-1	3.00E-14	gb|JN650120.1|	Uncultured	bacterium
246185-1	1.1	ref|XM_007064603.1|	PREDICTED:	Chelonia
246189-1	2.00E-10	gb|KJ756744.1|	Cryptococcus	albidosimilis
246192-1	0.091	gb|CP009393.1|	Leishmania	panamensis
246202-1	1.00E-18	ref|NR_122018.1|	Sphingomonas	sanxanigenens
246206-1	1.00E-18	dbj|AP014655.1|	Pseudomonas	sp.
246207-1	2.00E-09	gb|CP009396.1|	Leishmania	panamensis
246208-1	6.00E-23	gb|CP009238.1|	Basilea	psittacipulmonis
246209-1	6.00E-04	gb|KF999929.1|	Fomitopsis	feei
246211-1	2.00E-10	emb|LM523712.1|	Parastrongyloides	trichosuri
246212-1	9.00E-21	gb|KM382834.1|	Uncultured	Methylobacterium
246214-1	1.00E-19	ref|NR_121997.1|	Ensifer	adhaerens
246219-1	3.00E-07	gb|CP003911.1|	Variovorax	paradoxus
246220-1	2.00E-04	gb|CP009371.1|	Leishmania	panamensis
246224-1	4.00E-12	gb|KF816534.1|	Marine	bacterium
246227-1	7.00E-10	gb|CP006852.1|	Pseudomonas	sp.
246228-1	2.00E-15	gb|KF814632.1|	Uncultured	bacterium
246231-1	7.00E-22	gb|AF338177.2|	Afipia	felis
246234-1	0.32	dbj|AP014649.1|	Acinetobacter	baumannii
246239-1	1.00E-12	gb|CP006704.1|	Comamonas	testosteroni
246240-1	1.00E-24	ref|NR_076893.1|	Oligotropha	carboxidovorans
246241-1	2.00E-17	gb|CP009391.1|	Leishmania	panamensis
246245-1	2.00E-11	gb|KJ883288.1|	Cryptococcus	sp.
246247-1	1.00E-25	emb|LM523258.1|	Parastrongyloides	trichosuri
246248-1	0.091	gb|CP009396.1|	Leishmania	panamensis
246250-1	2.00E-04	dbj|AP014649.1|	Acinetobacter	baumannii
246257-1	0.007	gb|CP009396.1|	Leishmania	panamensis
246262-1	1.00E-05	gb|CP009392.1|	Leishmania	panamensis
246263-1	0.007	gb|CP009612.1|	Streptococcus	pyogenes
246265-1	1.00E-13	gb|CP003811.1|	Methylobacterium	oryzae
246266-1	0.026	gb|CP009392.1|	Leishmania	panamensis
246268-1	0.091	gb|CP009754.1|	Streptomyces	sp.
246270-1	1.00E-12	gb|CP009396.1|	Leishmania	panamensis
246274-1	9.00E-21	gb|GU925811.1|	Uncultured	bacterium
246275-1	0.091	gb|CP009392.1|	Leishmania	panamensis
246276-1	3.9	gb|KM974414.1|	Yamaguchiella	coerulescens
246277-1	8.00E-09	gb|CP000301.1|	Rhodopseudomonas	palustris
246278-1	0.007	gb|DQ312929.1|	Uncultured	bacterium
246283-1	2.00E-04	gb|GU474900.1|	Uncultured	SAR11
246285-1	8.00E-09	gb|CP006828.1|	Ornithobacterium	rhinotracheale
246297-1	6.00E-17	gb|CP009571.1|	Sphingomonas	taxi
246298-1	1.00E-25	emb|LK916281.1|	Brugia	timori
246304-1	2.00E-15	gb|CP009756.1|	Enterobacter	cloacae
246307-1	2.00E-11	dbj|AP014649.1|	Acinetobacter	baumannii
246309-1	3.00E-14	emb|LK925167.1|	Brugia	timori
246313-1	4.00E-13	dbj|AB483500.1|	Uncultured	bacterium
246314-1	4.00E-13	gb|AY730681.1|	Leishmania	braziliensis
246316-1	4.00E-25	ref|XR_368590.1|	PREDICTED:	Solanum
246319-1	3.00E-14	dbj|AB367299.1|	Halomonas	sp.
246322-1	1.00E-13	emb|FR798992.1|	Leishmania	braziliensis
246324-1	9.00E-21	gb|CP006649.1|	Riemerella	anatipestifer
246326-1	4.00E-06	gb|CP009393.1|	Leishmania	panamensis
246328-1	1.1	ref|NR_076309.1|	Sphingobium	sp.
246329-1	3.00E-08	gb|CP003811.1|	Methylobacterium	oryzae
246330-1	1.00E-25	gb|CP003811.1|	Methylobacterium	oryzae
246331-1	5.00E-11	dbj|AP014655.1|	Pseudomonas	sp.
246333-1	1.00E-12	gb|CP002080.1|	Acinetobacter	oleivorans
246334-1	9.00E-21	dbj|AP014646.1|	Pseudomonas	aeruginosa
246340-1	0.007	gb|CP009387.1|	Leishmania	panamensis
246344-1	5.00E-05	gb|CP009390.1|	Leishmania	panamensis
246345-1	3.00E-14	gb|HQ454990.1|	Pseudomonas	aeruginosa
246348-1	2.00E-10	ref|NR_076831.1|	Alicycliphilus	denitrificans
246358-1	8.00E-09	emb|LM523569.1|	Parastrongyloides	trichosuri
246359-1	3.9	dbj|AP012320.1|	Rubrivivax	gelatinosus
246362-1	0.32	gb|CP009396.1|	Leishmania	panamensis
246365-1	1.00E-13	ref|NR_103160.1|	Acinetobacter	calcoaceticus
246369-1	7.00E-16	gb|CP009374.1|	Leishmania	panamensis
246370-1	4.00E-12	emb|HG938355.1|	Neorhizobium	galegae,
[truncated: 212,675 more rows]
