# Supplementary material for: Small RNAs derived from tRNAs and rRNAs are highly enriched in exosomes from both old and new world Leishmania providing evidence for conserved exosomal RNA Packaging
Source: BMC Genomics. 2015 Mar 5;16(1):151. doi: 10.1186/s12864-015-1260-7 (PMC4352550; doi:10.1186/s12864-015-1260-7)
Supplement: Additional file 4: Table S2. — Other hits found in L. donovani and L. braziliensis exosomes. File 1 ‘LD_blastN-results-vsNT.tab’: Results of the blastN search of the unaligned reads (i.e. not aligned to LdoB or LmjF) from the L. donovani exosome sequencing library against the NCBI nucleotide collection database. File 2 ‘LD_GBhits_description.tab’: GenBank description of hits. File 3 ‘LD_reads_per_species.tab’: Summary of reads per species. File 4 ‘LB_blastN-results-vsNT.tab’: Results of the blastN search of the unaligned reads (i.e. not aligned to LbrM or LmjF) from the L. braziliensis exosome sequencing library against the NCBI nucleotide collection database. File 5 ‘LB_GBhits_description.tab’: GenBank description of hits. File 6 ‘LB_reads_per_species.tab’: Summary of reads per species. [file 12864_2015_1260_MOESM4_ESM.zip › LB_reads_per_species.tab]

1st name on GenBank description	2nd name on Genbank description	# reads	% in the whole L. braziliensis library
Uncultured	bacterium	50709	4.182799619
Leishmania	panamensis	36488	3.009761433
Methylobacterium	oryzae	22665	1.869552809
Acinetobacter	baumannii	17768	1.465617221
Brugia	timori	12177	1.004436115
Burkholderia	mallei	10952	0.903390353
Leishmania	braziliensis	10935	0.901988086
Pseudomonas	sp.	9759	0.804984154
Parastrongyloides	trichosuri	9559	0.788486887
Acinetobacter	sp.	8801	0.725962244
Comamonas	testosteroni	7747	0.639021646
Bradyrhizobium	sp.	7468	0.616007958
Sphingomonas	taxi	5984	0.493598235
Moraxella	catarrhalis	5663	0.467120122
Pseudomonas	rhizosphaerae	5389	0.444518865
Acidovorax	ebreus	5369	0.442869139
Acinetobacter	lwoffii	5367	0.442704166
Bradyrhizobium	japonicum	5230	0.431403538
Vibrio	coralliilyticus	4544	0.374817911
Alicycliphilus	denitrificans	4063	0.335141984
Sphingomonas	sp.	4039	0.333162312
Afipia	sp.	3561	0.293733843
Uncultured	Acidovorax	3359	0.277071603
Novosphingobium	pentaromativorans	3217	0.265358543
Elizabethkingia	anophelis	3170	0.261481686
Chlamydophila	abortus	2839	0.234178708
Variovorax	paradoxus	2509	0.206958217
Anisakis	simplex	2303	0.189966032
Methylobacterium	extorquens	2268	0.18707901
Variovorax	sp.	2225	0.183532098
Bacterium	enrichment	2161	0.178252972
Enterobacter	cloacae	2107	0.17379871
Rhodopseudomonas	sp.	1932	0.159363601
Leifsonia	xyli	1847	0.152352263
Pseudomonas	aeruginosa	1841	0.151857345
Burkholderia	sp.	1771	0.146083301
Acidovorax	avenae	1749	0.144268602
Wuchereria	bancrofti	1738	0.143361252
Acinetobacter	septicus	1696	0.139896826
Rhodopseudomonas	palustris	1664	0.137257263
Chain	2,	1639	0.135195105
Leishmania	donovani	1586	0.130823329
Chryseobacterium	ureilyticum	1583	0.13057587
Trichobilharzia	regenti	1573	0.129751007
Bordetella	holmesii	1548	0.127688848
Pseudomonas	putida	1523	0.12562669
Acinetobacter	guillouiae	1436	0.118450379
Brevundimonas	bullata	1364	0.112511362
Saccharomyces	cerevisiae	1342	0.110696663
Arsenophonus	endosymbiont	1294	0.106737319
Pseudomonas	chlororaphis	1292	0.106572346
Uncultured	eukaryote	1267	0.104510188
Uncultured	fungus	1233	0.101705652
Brevundimonas	subvibrioides	1228	0.101293221
Uncultured	Methylobacterium	1217	0.100385871
Uncultured	gamma	1170	0.096509013
Bacterium	INBio_4099AF	1122	0.092549669
Chryseobacterium	sp.	1066	0.087930434
Massilia	varians	1053	0.086858112
Methylobacterium	sp.	1052	0.086775626
Niabella	soli	1043	0.086033249
Acidovorax	sp.	1014	0.083641145
Sphingomonas	sanxanigenens	1004	0.082816281
Nitrobacter	hamburgensis	989	0.081578986
Neorickettsia	helminthoeca	974	0.080341691
Acinetobacter	oleivorans	973	0.080259205
Uncultured	Acinetobacter	972	0.080176719
Afipia	massiliensis	932	0.076877265
Acinetobacter	nosocomialis	929	0.076629806
Wrightia	natalensis	904	0.074567648
Achromobacter	xylosoxidans	899	0.074155216
Starkeya	novella	875	0.072175544
Methylobacterium	komagatae	864	0.071268194
Protopolystoma	xenopodis	857	0.07069079
Alcaligenes	faecalis	844	0.069618468
Chain	A,	843	0.069535981
Starkeya	sp.	789	0.065081719
Leishmania	tarentolae	770	0.063514479
Corynebacterium	pseudotuberculosis	740	0.061039889
Methylobacterium	radiotolerans	731	0.060297512
Pseudomonas	mosselii	731	0.060297512
Nannochloropsis	oceanica	713	0.058812758
Psychrobacter	pulmonis	712	0.058730271
Basilea	psittacipulmonis	705	0.058152867
Cyprinus	carpio	695	0.057328004
Pandoraea	pnomenusa	677	0.05584325
Leptosphaeria	biglobosa	675	0.055678277
Niastella	koreensis	667	0.055018386
Sphingomonas	wittichii	667	0.055018386
Sinorhizobium	meliloti	652	0.053781091
Haemophilus	influenzae	650	0.053616118
Tremella	mesenterica	636	0.05246131
Bradyrhizobiaceae	bacterium	615	0.050729097
Uncultured	Sphingomonas	614	0.05064661
Pseudomonas	mandelii	602	0.049656774
Acinetobacter	calcoaceticus	599	0.049409315
Pseudomonas	fluorescens	584	0.04817202
Bacterium	NLD5	578	0.047677102
Ornithobacterium	rhinotracheale	576	0.04751213
Sphingopyxis	alaskensis	571	0.047099698
Flavobacterium	psychrophilum	567	0.046769753
Rothia	mucilaginosa	562	0.046357321
Uncultured	organism	548	0.045202512
Rhodococcus	fascians	548	0.045202512
Cyanoptyche	gloeocystis	546	0.04503754
Candidatus	Phaeomarinobacter	542	0.044707594
Kluyveromyces	marxianus	541	0.044625108
Uncultured	Acidobacteria	539	0.044460135
Methylobacterium	populi	535	0.04413019
Corynebacterium	ulcerans	520	0.042892895
Thiomonas	sp.	518	0.042727922
Azospirillum	brasilense	517	0.042645436
Methylobacterium	nodulans	513	0.04231549
Treponema	medium	513	0.04231549
Kocuria	rosea	498	0.041078195
Escherichia	coli	486	0.040088359
Psychrobacter	sp.	483	0.0398409
Uncultured	alpha	471	0.038851064
Uncultured	Bacteroidetes	453	0.03736631
Brevundimonas	nasdae	449	0.037036365
Rumex	acetosa	442	0.036458961
Chain	g,	440	0.036293988
Rhodopseudomonas	rhenobacensis	439	0.036211502
Cloacibacterium	normanense	437	0.036046529
Bosea	thiooxidans	434	0.03579907
Phenylobacterium	zucineum	409	0.033736911
Cryptococcus	sp.	408	0.033654425
TPA:	Nitrobacter	405	0.033406966
Bradyrhizobium	elkanii	404	0.03332448
Comamonadaceae	bacterium	398	0.032829562
Acinetobacter	oryzae	397	0.032747075
Hyphomicrobium	denitrificans	395	0.032582103
Sphingopyxis	sp.	393	0.03241713
Cryptococcus	neoformans	388	0.032004698
Curtobacterium	sp.	383	0.031592267
Oligotropha	carboxidovorans	376	0.031014862
TPA:	Methylobacterium	373	0.030767403
TPA:	Rhodopseudomonas	370	0.030519944
Ensifer	adhaerens	365	0.030107513
Micrococcus	luteus	361	0.029777567
Amanita	phalloides	360	0.029695081
Proteus	hauseri	358	0.029530108
Flavobacteriaceae	bacterium	355	0.029282649
Hafnia	alvei	354	0.029200163
Chitinophaga	pinensis	353	0.029117677
Methylocystis	sp.	353	0.029117677
Burkholderia	oklahomensis	351	0.028952704
Enterobacter	sp.	347	0.028622759
Asticcacaulis	excentricus	344	0.0283753
Riemerella	anatipestifer	343	0.028292813
Propionibacterium	acnes	341	0.028127841
Streptococcus	pyogenes	341	0.028127841
Serratia	sp.	328	0.027055518
Gordonia	sp.	322	0.0265606
Uncultured	Sphingobium	317	0.026148169
Mus	musculus	316	0.026065682
Xanthobacter	autotrophicus	314	0.02590071
Geobacter	sulfurreducens	314	0.02590071
Uncultured	soil	309	0.025488278
Brachybacterium	faecium	306	0.025240819
TPA:	Caulobacter	300	0.024745901
Sphingomonas	aquatilis	299	0.024663415
Bacterium	5WB	290	0.023921037
Rothia	dentocariosa	289	0.023838551
TPA:	Bradyrhizobium	288	0.023756065
Microbacterium	testaceum	288	0.023756065
Uncultured	Pseudomonas	281	0.02317866
Brucella	suis	279	0.023013688
Spirometra	erinaceieuropaei	277	0.022848715
Uncultured	Nevskia	271	0.022353797
Caulobacter	segnis	271	0.022353797
Rhodococcus	qingshengii	269	0.022188824
Enterobius	vermicularis	268	0.022106338
Caulobacter	sp.	266	0.021941365
Candidatus	Symbiobacter	264	0.021776393
Corallorhiza	odontorhiza	259	0.021363961
Bacillus	subtilis	250	0.020621584
Trypanosoma	grayi	247	0.020374125
Uncultured	Sediminibacterium	247	0.020374125
Uncultured	Sphingopyxis	245	0.020209152
Ralstonia	mannitolilytica	245	0.020209152
Rhizobium	lupini	238	0.019631748
Clavibacter	michiganensis	235	0.019384289
Herbaspirillum	sp.	235	0.019384289
Tatlockia	micdadei	233	0.019219316
Homo	sapiens	230	0.018971857
Angiostrongylus	costaricensis	230	0.018971857
Uncultured	endophytic	230	0.018971857
Oryza	sativa	226	0.018641912
Coxiella	burnetii	226	0.018641912
Chromobacterium	sp.	224	0.018476939
Uncultured	Moraxella	221	0.01822948
Uncultured	Bradyrhizobium	220	0.018146994
Leishmania	mexicana	214	0.017652076
Desulfitobacterium	hafniense	214	0.017652076
Dyella	sp.	214	0.017652076
16S	rRNA	212	0.017487103
Peptococcaceae	bacterium	212	0.017487103
Uncultured	beta	210	0.017322131
Staphylococcus	aureus	206	0.016992185
Hyphomicrobium	nitrativorans	204	0.016827213
Rhizobium	sp.	202	0.01666224
Methylobacterium	goesingense	202	0.01666224
Paenibacillus	polymyxa	194	0.016002349
Weeksella	virosa	194	0.016002349
TPA:	Acidovorax	190	0.015672404
Cylicostephanus	goldi	188	0.015507431
Sphingobacterium	sp.	185	0.015259972
Nakamurella	multipartita	182	0.015012513
Crithidia	mellificae	178	0.014682568
Heligmosomoides	polygyrus	174	0.014352622
Uncultured	marine	173	0.014270136
Janthinobacterium	agaricidamnosum	172	0.01418765
Komagataeibacter	xylinus	170	0.014022677
Trypanosoma	brucei	169	0.013940191
Bullera	unica	169	0.013940191
Echinostoma	caproni	167	0.013775218
Sphingomonas	adhaesiva	166	0.013692732
Schistocephalus	solidus	165	0.013610245
Bifidobacterium	longum	165	0.013610245
Dokdonia	sp.	165	0.013610245
Moritella	viscosa	165	0.013610245
Solanum	lycopersicum	164	0.013527759
TPA:	Cryptococcus	164	0.013527759
Rhodococcus	sp.	163	0.013445273
Pedobacter	heparinus	163	0.013445273
Dyella	japonica	162	0.013362786
Uncultured	Trichosporon	159	0.013115327
Uncultured	Rhizobiales	157	0.012950355
Leishmania	infantum	157	0.012950355
Cryptococcus	flavus	157	0.012950355
Sphingobium	chlorophenolicum	156	0.012867868
Delftia	sp.	154	0.012702896
Lactobacillus	sp.	154	0.012702896
Uncultured	Delftia	153	0.012620409
Cryptococcus	gattii	153	0.012620409
Uncultured	Caedibacter	153	0.012620409
Propionibacterium	avidum	150	0.01237295
PREDICTED:	Spermophilus	149	0.012290464
Pectobacterium	carotovorum	149	0.012290464
Cryptococcus	saitoi	148	0.012207978
Haemonchus	placei	147	0.012125491
Zymomonas	mobilis	147	0.012125491
Leptosphaeria	maculans	146	0.012043005
Oreocarya	flavoculata	145	0.011960519
Methylobacterium	rhodesianum	144	0.011878032
Treponema	phagedenis	142	0.01171306
Pseudoalteromonas	sp.	141	0.011630573
Uncultured	Aquabacterium	141	0.011630573
Cloning	vector	139	0.011465601
Salmonella	enterica	138	0.011383114
Leishmania	major	138	0.011383114
Acinetobacter	gandensis	137	0.011300628
Idiomarina	loihiensis	137	0.011300628
Neorhizobium	galegae,	136	0.011218142
Pinus	krempfii	136	0.011218142
Magnetospirillum	gryphiswaldense	132	0.010888196
Sphingomonas	aerolata	131	0.01080571
Toxocara	canis	129	0.010640737
Cupriavidus	sp.	129	0.010640737
Uncultured	Comamonadaceae	128	0.010558251
Zebrafish	DNA	127	0.010475765
Cryptococcus	mujuensis	127	0.010475765
Cryptococcus	laurentii	126	0.010393278
Thraustochytrium	sp.	126	0.010393278
Diphyllobothrium	latum	123	0.010145819
Pseudomonas	citronellolis	123	0.010145819
TPA:	Sphingomonas	122	0.010063333
Uncultured	Chryseobacterium	121	0.009980847
PREDICTED:	Fragaria	121	0.009980847
Exophiala	sp.	121	0.009980847
Flavobacterium	sp.	120	0.00989836
Trichosporon	sp.	120	0.00989836
Rickettsiales	bacterium	119	0.009815874
Triticum	aestivum	117	0.009650901
Angiostrongylus	cantonensis	115	0.009485929
Uncultured	Sphingosinicella	114	0.009403442
Nippostrongylus	brasiliensis	113	0.009320956
Solanum	pennellii	113	0.009320956
Gryllus	bimaculatus	112	0.00923847
Sphingobium	sp.	111	0.009155983
Rhodococcus	erythropolis	111	0.009155983
Sterreria	martindalei	111	0.009155983
Legionella	fallonii	111	0.009155983
Sphingobium	japonicum	110	0.009073497
Fusarium	graminearum	109	0.008991011
Uncultured	Filobasidiella	108	0.008908524
Alternaria	petroselini	108	0.008908524
Dietzia	cercidiphylli	108	0.008908524
Rickettsia	rickettsii	107	0.008826038
Uncultured	prokaryote	106	0.008743552
TPA:	Hyphomonas	106	0.008743552
Dendroctonus	ponderosae	105	0.008661065
Helicobacter	pylori	105	0.008661065
Vibrio	cholerae	105	0.008661065
Trimorphomyces	papilionaceus	104	0.008578579
Lactococcus	sp.	103	0.008496093
Pelagibacterium	halotolerans	103	0.008496093
Saccharothrix	espanaensis	103	0.008496093
Staphylococcus	sciuri	102	0.008413606
Escherichia	fergusonii	101	0.00833112
Methylocella	silvestris	101	0.00833112
Bacterium	'ma	101	0.00833112
Dacrymyces	sp.	99	0.008166147
Uncultured	trypanosome	98	0.008083661
Acinetobacter	junii	98	0.008083661
Klebsiella	pneumoniae	98	0.008083661
Bradyrhizobium	oligotrophicum	98	0.008083661
Mycobacterium	tuberculosis	98	0.008083661
Halomonas	sp.	97	0.008001175
Kangiella	koreensis	97	0.008001175
Dermacoccus	nishinomiyaensis	97	0.008001175
Verticillium	dahliae	96	0.007918688
Morus	notabilis	96	0.007918688
Brevundimonas	sp.	96	0.007918688
Uncultured	Clostridium	95	0.007836202
Pseudomonas	protegens	95	0.007836202
Mycoplasma	mobile	95	0.007836202
Nocardioides	kribbensis	95	0.007836202
Azorhizobium	caulinodans	94	0.007753716
Saccharum	hybrid	94	0.007753716
Daphnia	pulex	94	0.007753716
Pseudomonas	cremoricolorata	92	0.007588743
Wolbachia	genome	92	0.007588743
PREDICTED:	Eucalyptus	91	0.007506257
Comamonas	sp.	91	0.007506257
Citrobacter	sp.	91	0.007506257
Ralstonia	solanacearum	90	0.00742377
Rhodotorula	minuta	90	0.00742377
Herminiimonas	arsenicoxydans	90	0.00742377
Hydrogenophaga	sp.	89	0.007341284
Arthrobacter	sp.	88	0.007258798
Uncultured	Rhodospirillales	88	0.007258798
Strongylus	vulgaris	87	0.007176311
Unidentified	marine	87	0.007176311
Pinus	taeda	87	0.007176311
Burkholderia	pseudomallei	86	0.007093825
Chromobacterium	violaceum	85	0.007011339
Dinophyceae	sp.	85	0.007011339
Ensis	arcuatus	85	0.007011339
Uncultured	proteobacterium	84	0.006928852
Pseudovibrio	sp.	84	0.006928852
Bacillus	sp.	83	0.006846366
Streptomyces	sp.	83	0.006846366
Achromobacter	sp.	83	0.006846366
Burkholderia	xenovorans	83	0.006846366
Uncultured	Zygosaccharomyces	83	0.006846366
Chryseobacterium	haifense	83	0.006846366
Soboliphyme	baturini	82	0.00676388
Corynebacterium	sp.	82	0.00676388
Corynebacterium	doosanense	82	0.00676388
Nostoc	sp.	81	0.006681393
Dicrocoelium	dendriticum	80	0.006598907
Methylophaga	frappieri	80	0.006598907
Nocardia	brasiliensis	80	0.006598907
Bdellovibrio	bacteriovorus	79	0.006516421
Pseudomonas	pseudoalcaligenes	79	0.006516421
Cyanophora	paradoxa	79	0.006516421
Oedogoniomyces	sp.	79	0.006516421
Lysinibacillus	sp.	78	0.006433934
Corynebacterium	aurimucosum	78	0.006433934
Rhodococcus	equi	78	0.006433934
Ascaris	lumbricoides	77	0.006351448
Uncultured	kinetoplastid	77	0.006351448
Uncultured	Limnohabitans	77	0.006351448
Cryptococcus	nemorosus	77	0.006351448
Trypanosoma	rangeli	76	0.006268962
Actinoplanes	friuliensis	76	0.006268962
PREDICTED:	Zea	75	0.006186475
Paenibacillus	sp.	75	0.006186475
Acinetobacter	haemolyticus	75	0.006186475
Beijerinckia	indica	75	0.006186475
Afipia	felis	75	0.006186475
Gongylonema	pulchrum	74	0.006103989
Aeromonas	hydrophila	74	0.006103989
Sirobasidium	magnum	74	0.006103989
Tremella	foliacea	74	0.006103989
Mesorhizobium	huakuii	73	0.006021503
Piptoporus	betulinus	73	0.006021503
Planktomarina	temperata	73	0.006021503
Trypanosoma	congolense	72	0.005939016
Spirosoma	linguale	72	0.005939016
Trypanosomatidae	sp.	71	0.00585653
Acidovorax	citrulli	71	0.00585653
Bacillus	amyloliquefaciens	71	0.00585653
Bacterium	INBio_4054J	71	0.00585653
Magnetospira	sp.	71	0.00585653
Serendipita	herbamans	71	0.00585653
Uncultured	Sphingobacteria	70	0.005774044
Candidatus	Liberibacter	70	0.005774044
Arthrobacter	chlorophenolicus	70	0.005774044
Rhodospirillum	centenum	70	0.005774044
Xestia	c-nigrum	70	0.005774044
Bacterium	endosymbiont	69	0.005691557
Aeromonas	salmonicida	69	0.005691557
Tremella	nivalis	69	0.005691557
TPA:	Albidiferax	68	0.005609071
Gardnerella	vaginalis	68	0.005609071
Staphylococcus	epidermidis	68	0.005609071
Schistosoma	mattheei	67	0.005526585
Schistosoma	rodhaini	67	0.005526585
Dichomitus	squalens	67	0.005526585
Collimonas	fungivorans	67	0.005526585
Methylobacterium	rhodinum	67	0.005526585
Thioploca	ingrica	67	0.005526585
Flavobacterium	indicum	66	0.005444098
Clostridium	beijerinckii	66	0.005444098
Human	DNA	65	0.005361612
Alpha	proteobacterium	65	0.005361612
Arthrobacter	phenanthrenivorans	65	0.005361612
Microlunatus	phosphovorus	65	0.005361612
Mouse	DNA	64	0.005279126
Schistosoma	curassoni	64	0.005279126
Uncultured	actinobacterium	64	0.005279126
TPA:	Homo	64	0.005279126
Erythrobacter	litoralis	64	0.005279126
Ramlibacter	tataouinensis	64	0.005279126
Scheffersomyces	sp.	64	0.005279126
Echinamoeba	exundans	64	0.005279126
TPA:	Saccharomyces	63	0.005196639
Leishmania	peruviana	63	0.005196639
Novosphingobium	aromaticivorans	62	0.005114153
Chlorophyllum	hortense	62	0.005114153
Fomitopsis	feei	62	0.005114153
Porphyrobacter	donghaensis	62	0.005114153
Stereum	hirsutum	61	0.005031667
Nocardia	cyriacigeorgica	61	0.005031667
Nocardia	nova	61	0.005031667
Parvibaculum	lavamentivorans	61	0.005031667
Uncultured	Burkholderiales	60	0.00494918
Phytophthora	infestans	60	0.00494918
Chelativorans	sp.	60	0.00494918
Sideroxydans	lithotrophicus	60	0.00494918
Vitis	vinifera	59	0.004866694
Vibrio	tubiashii	59	0.004866694
PREDICTED:	Lipotes	58	0.004784207
TPA:	Azorhizobium	58	0.004784207
Uncultured	Brevundimonas	58	0.004784207
PREDICTED:	Bos	58	0.004784207
TPA:	Acinetobacter	58	0.004784207
Leishmania	chagasi	58	0.004784207
Lactobacillus	salivarius	58	0.004784207
Trichosporon	terricola	58	0.004784207
Parascaris	equorum	57	0.004701721
Citrobacter	freundii	57	0.004701721
Ochrobactrum	anthropi	57	0.004701721
Streptococcus	sp.	57	0.004701721
Halomonas	organivorans	57	0.004701721
Uncultured	microorganism	56	0.004619235
Schistosoma	margrebowiei	56	0.004619235
Francisella	sp.	56	0.004619235
Perenniporia	cinereofusca	56	0.004619235
Arabidopsis	thaliana	55	0.004536748
Exophiala	xenobiotica	55	0.004536748
Bartonella	schoenbuchensis	55	0.004536748
Paracoccus	aminophilus	55	0.004536748
Agrobacterium	sp.	54	0.004454262
Desulfurella	acetivorans	54	0.004454262
Emticicia	oligotrophica	54	0.004454262
Opitutaceae	bacterium	54	0.004454262
Metschnikowia	sp.	53	0.004371776
Gluconobacter	oxydans	53	0.004371776
Cenchrus	americanus	53	0.004371776
Rickettsia	endosymbiont	53	0.004371776
Bacterium	O08	53	0.004371776
Bartonella	bacilliformis	53	0.004371776
Phaeosphaeria	elongata	53	0.004371776
Microbacterium	sp.	52	0.004289289
Elizabethkingia	sp.	52	0.004289289
Thioalkalivibrio	thiocyanoxidans	52	0.004289289
Sorangium	cellulosum	51	0.004206803
Rhodotorula	glutinis	51	0.004206803
Spiribacter	sp.	51	0.004206803
Acinetobacter	radioresistens	50	0.004124317
Granulicella	mallensis	50	0.004124317
Gloeosporium	sp.	50	0.004124317
Proteiniphilum	sp.	50	0.004124317
Pig	DNA	49	0.00404183
TPA:	Beijerinckia	49	0.00404183
Uncultured	Afipia	49	0.00404183
Chaetothyriales	sp.	49	0.00404183
Algoriphagus	machipongonensis	49	0.00404183
Uncultured	Lactobacillus	48	0.003959344
Stenotrophomonas	maltophilia	48	0.003959344
Podospora	anserina	48	0.003959344
Flavobacterium	johnsoniae	48	0.003959344
Rhizoctonia	sp.	48	0.003959344
Arthrobacter	arilaitensis	48	0.003959344
Phialophora	verrucosa	48	0.003959344
Acidithiobacillus	caldus	48	0.003959344
Bacterium	C60I_16	48	0.003959344
Medicago	truncatula	47	0.003876858
Uncultured	Chroococcidiopsis	47	0.003876858
Bradyrhizobium	denitrificans	47	0.003876858
Hahella	chejuensis	47	0.003876858
Sulfuricella	denitrificans	47	0.003876858
Stenotrophomonas	sp.	46	0.003794371
Uncultured	Alteromonas	45	0.003711885
Leishmania	amazonensis	45	0.003711885
Gallionella	capsiferriformans	45	0.003711885
Filobasidium	elegans	45	0.003711885
Occultifur	externus	45	0.003711885
Uncultured	Methylobacterium-like	45	0.003711885
Drosophila	melanogaster	44	0.003629399
Sinorhizobium	fredii	44	0.003629399
Rhodococcus	opacus	44	0.003629399
Rubrivivax	gelatinosus	44	0.003629399
Ascomycota	sp.	44	0.003629399
Candidatus	Rhodoluna	44	0.003629399
Reichenowia	pictae	44	0.003629399
Uncultured	Hyphomicrobium	44	0.003629399
PREDICTED:	Diaphorina	43	0.003546912
Endosymbiont	of	43	0.003546912
Micrococcus	sp.	43	0.003546912
Peptoclostridium	difficile	43	0.003546912
Elizabethkingia	meningoseptica	43	0.003546912
Alcanivorax	sp.	43	0.003546912
Corynebacterium	terpenotabidum	43	0.003546912
Strongyloides	stercoralis	42	0.003464426
Borrelia	burgdorferi	42	0.003464426
Desulfarculus	baarsii	42	0.003464426
Bacterium	106_oclvp92	42	0.003464426
PREDICTED:	Pantholops	41	0.00338194
Hymenolepis	nana	41	0.00338194
Hydatigera	taeniaeformis	41	0.00338194
Onchocerca	ochengi	41	0.00338194
Pseudomonas	stutzeri	41	0.00338194
Uncultured	basidiomycete	41	0.00338194
Mytilus	edulis	41	0.00338194
Botryosphaeria	sp.	41	0.00338194
Candidatus	Caedibacter	41	0.00338194
Gemmata	obscuriglobus	41	0.00338194
Hyphodontia	rhizomorpha	41	0.00338194
Tubifera	dimorphotheca	41	0.00338194
Uncultured	delta	40	0.003299453
Mesocestoides	corti	40	0.003299453
Albugo	laibachii	40	0.003299453
PREDICTED:	Nicotiana	40	0.003299453
Uncultured	Bradyrhizobiaceae	40	0.003299453
Bosea	sp.	40	0.003299453
Lottia	gigantea	40	0.003299453
Rhizobium	leguminosarum	40	0.003299453
Yeast	(S.cerevisiae,	40	0.003299453
Burkholderia	phenoliruptrix	40	0.003299453
Methylobacillus	flagellatus	40	0.003299453
Yeast	(S.cerevisiae)	40	0.003299453
Rhodotorula	marina	40	0.003299453
Burkholderia	thailandensis	39	0.003216967
Mesorhizobium	sp.	39	0.003216967
Trypanosoma	caninum	39	0.003216967
Tistrella	mobilis	39	0.003216967
Aequorivita	sublithincola	39	0.003216967
Chain	5,	39	0.003216967
Marichromatium	purpuratum	39	0.003216967
Nevskia	soli	39	0.003216967
Streptococcus	anginosus	39	0.003216967
Taenia	asiatica	38	0.003134481
Uncultured	Comamonas	38	0.003134481
Uncultured	Glomeromycota	38	0.003134481
Agaricus	bisporus	38	0.003134481
Gordonia	polyisoprenivorans	38	0.003134481
Jonesia	denitrificans	38	0.003134481
Pseudomonas	monteilii	38	0.003134481
Kurthia	gibsonii	38	0.003134481
Agrobacterium	tumefaciens	37	0.003051994
Leishmania	tropica	37	0.003051994
Cyphellophora	europaea	37	0.003051994
Francisella	tularensis	37	0.003051994
Fluviicola	taffensis	37	0.003051994
Symbiont	bacterium	37	0.003051994
TPA:	Aeromonas	37	0.003051994
Hymenolepis	diminuta	36	0.002969508
Uncultured	Sphingomonadaceae	36	0.002969508
Burkholderia	cepacia	36	0.002969508
Rhodotorula	slooffiae	36	0.002969508
Aeromonas	media	36	0.002969508
Deinococcus	radiodurans	36	0.002969508
Grifola	frondosa	36	0.002969508
Halorhodospira	halochloris	36	0.002969508
Porifera	sp.	36	0.002969508
Uncultured	Actinoallomurus	36	0.002969508
Pan	troglodytes	35	0.002887022
Myceliophthora	thermophila	35	0.002887022
Dehalococcoides	mccartyi	35	0.002887022
Fibrella	aestuarina	35	0.002887022
Frateuria	aurantia	35	0.002887022
Hordeum	bulbosum	35	0.002887022
Owenweeksia	hongkongensis	35	0.002887022
Cryptococcus	podzolicus	35	0.002887022
Marvania	geminata	35	0.002887022
S.culisetae	5S	35	0.002887022
Syphacia	muris	34	0.002804535
Dracunculus	medinensis	34	0.002804535
Absidia	idahoensis	34	0.002804535
Burkholderia	multivorans	34	0.002804535
Wallemia	ichthyophaga	34	0.002804535
Glycomyces	sp.	34	0.002804535
Trypanosoma	cruzi	33	0.002722049
Melanopsichium	pennsylvanicum	33	0.002722049
Trypanosoma	vivax	33	0.002722049
Crithidia	fasciculata	33	0.002722049
Pseudomonas	veronii	33	0.002722049
Kallymenia	crouaniorum	33	0.002722049
Pseudomonas	alcaligenes	33	0.002722049
Sporidiobolus	pararoseus	33	0.002722049
Trypanosoma	sp.	32	0.002639563
Enterobacteria	phage	32	0.002639563
Rattus	norvegicus	32	0.002639563
PREDICTED:	Heterocephalus	32	0.002639563
Serratia	marcescens	32	0.002639563
Burkholderia	cenocepacia	32	0.002639563
Candidatus	Sulcia	32	0.002639563
Uncultured	Moraxellaceae	32	0.002639563
Rhodanobacter	sp.	32	0.002639563
Desulfosporosinus	orientis	32	0.002639563
Ramichloridium	sp.	32	0.002639563
Uncultured	Bacteriodetes	32	0.002639563
Hymenobacter	sp.	32	0.002639563
Phenylobacterium	lituiforme	32	0.002639563
Acinetobacter	pittii	31	0.002557076
Nitrosomonas	sp.	31	0.002557076
Babesia	bigemina	31	0.002557076
Castellaniella	defragrans	31	0.002557076
Pedobacter	saltans	31	0.002557076
Zunongwangia	profunda	31	0.002557076
Leptochidium	albociliatum	31	0.002557076
Leptospira	santarosai	31	0.002557076
Uncultured	Cladosporiaceae	31	0.002557076
Uncultured	Micrococcus	31	0.002557076
Unidentified	bacterium	30	0.00247459
Candidatus	Tremblaya	30	0.00247459
PREDICTED:	Chinchilla	30	0.00247459
PREDICTED:	Brassica	30	0.00247459
Methylobacterium	aerolatum	30	0.00247459
Plautia	stali	30	0.00247459
Pusillimonas	sp.	30	0.00247459
Terriglobus	saanensis	30	0.00247459
Thioalkalimicrobium	cyclicum	30	0.00247459
Burgoa	verzuoliana	30	0.00247459
Candidatus	Paracaedibacter	30	0.00247459
Cryptococcus	terrestris	30	0.00247459
Derxomyces	anomala	30	0.00247459
Micrococcus	endophyticus	30	0.00247459
Sulfuritalea	hydrogenivorans	30	0.00247459
PREDICTED:	Cucumis	29	0.002392104
Secondary	endosymbiont	29	0.002392104
Paramecium	tetraurelia	29	0.002392104
Penicillium	chrysogenum	29	0.002392104
Lactobacillus	delbrueckii	29	0.002392104
Chain	B,	29	0.002392104
Granulicella	tundricola	29	0.002392104
TPA:	Granulibacter	29	0.002392104
Marinomonas	sp.	29	0.002392104
Pochonia	sp.	29	0.002392104
Rhipogonum	sp.	29	0.002392104
Onchocerca	flexuosa	28	0.002309617
Uncultured	archaeon	28	0.002309617
Gallus	gallus	28	0.002309617
Theobroma	cacao	28	0.002309617
Pseudomonas	syringae	28	0.002309617
Clostridium	sp.	28	0.002309617
Rhizoctonia	solani	28	0.002309617
Corynebacterium	casei	28	0.002309617
Dyella	jiangningensis	28	0.002309617
Eggerthella	lenta	28	0.002309617
TPA:	Rhodobacter	28	0.002309617
Congregibacter	litoralis	28	0.002309617
Tremiscus	helvelloides	28	0.002309617
Uncultured	Prevotella	28	0.002309617
Serpula	lacrymans	27	0.002227131
Candidatus	Blochmannia	27	0.002227131
Mytilus	galloprovincialis	27	0.002227131
Uncultured	Frankia	27	0.002227131
Methylotenera	mobilis	27	0.002227131
PREDICTED:	Nipponia	27	0.002227131
Wiesneriomyces	laurinus	27	0.002227131
Parvularcula	bermudensis	27	0.002227131
Pseudoxanthomonas	suwonensis	27	0.002227131
Rhodomicrobium	vannielii	27	0.002227131
Bacterium	774_MR-2014	27	0.002227131
Campylobacter	fetus	27	0.002227131
Cryptococcus	aspenensis	27	0.002227131
Gluconacetobacter	xylinus	27	0.002227131
Halomonas	campaniensis	27	0.002227131
Pseudoclitocybe	expallens	27	0.002227131
Pseudomonas	simiae	27	0.002227131
Tremella	cetrariicola	27	0.002227131
Acinetobacter	johnsonii	26	0.002144645
Caenorhabditis	elegans	26	0.002144645
PREDICTED:	Neolamprologus	26	0.002144645
Serratia	symbiotica	26	0.002144645
Uncultured	candidate	26	0.002144645
Schistosoma	mansoni	26	0.002144645
Pantoea	sp.	26	0.002144645
Uncultured	Chitinophagaceae	26	0.002144645
TPA:	Polaromonas	26	0.002144645
Bacillus	anthracis	26	0.002144645
Hyphomonas	neptunium	26	0.002144645
Rhodococcus	pyridinivorans	26	0.002144645
Leifsonia	shinshuensis	26	0.002144645
Procryptobia	sorokini	26	0.002144645
Trichoderma	sp.	26	0.002144645
Winogradskyella	sp.	26	0.002144645
PREDICTED:	Anolis	25	0.002062158
Aeromonas	sp.	25	0.002062158
Crithidia	brevicula	25	0.002062158
Cedecea	neteri	25	0.002062158
Gossypium	hirsutum	25	0.002062158
Debaryomyces	hansenii	25	0.002062158
Pseudomonas	cichorii	25	0.002062158
Carnobacterium	sp.	25	0.002062158
Uncultured	Arsenophonus	25	0.002062158
Hypomyzostoma	jonathoni	25	0.002062158
PREDICTED:	Danio	24	0.001979672
Botryotinia	fuckeliana	24	0.001979672
Gamma	proteobacterium	24	0.001979672
Synechococcus	sp.	24	0.001979672
Calothrix	sp.	24	0.001979672
Centroderes	sp.	24	0.001979672
Geobacter	bemidjiensis	24	0.001979672
Rhodobacter	capsulatus	24	0.001979672
Vibrio	anguillarum	24	0.001979672
Alteromonas	australica	24	0.001979672
Hanseniaspora	uvarum	24	0.001979672
Profilicollis	bullocki	24	0.001979672
Tovellia	ZL-2014	24	0.001979672
PREDICTED:	Poecilia	23	0.001897186
Aphanomyces	invadans	23	0.001897186
PREDICTED:	Struthio	23	0.001897186
PREDICTED:	Chrysochloris	23	0.001897186
Bacterium	symbiont	23	0.001897186
Porphyromonas	gingivalis	23	0.001897186
Chain	1,	23	0.001897186
Verminephrobacter	eiseniae	23	0.001897186
complete	chromosome	23	0.001897186
Gallibacterium	anatis	23	0.001897186
Micrococcus	flavus	23	0.001897186
Polaromonas	naphthalenivorans	23	0.001897186
Pichia	kluyveri	23	0.001897186
Trypanosoma	scelopori	23	0.001897186
PREDICTED:	Pyrus	22	0.001814699
PREDICTED:	Pan	22	0.001814699
Phaseolus	vulgaris	22	0.001814699
Candidatus	Portiera	22	0.001814699
Enterococcus	faecium	22	0.001814699
Ralstonia	pickettii	22	0.001814699
Fusarium	fujikuroi	22	0.001814699
Melampsora	larici-populina	22	0.001814699
Pasteurella	multocida	22	0.001814699
Pseudomonas	poae	22	0.001814699
Uncultured	Flavobacteriia	22	0.001814699
Pseudomonas	resinovorans	22	0.001814699
Acinetobacter	towneri	22	0.001814699
Gambierdiscus	caribaeus	22	0.001814699
Halorhodospira	halophila	22	0.001814699
Microbacterium	paraoxydans	22	0.001814699
Quambalaria	cyanescens	22	0.001814699
Amanita	bisporigera	22	0.001814699
Babesia	canis	22	0.001814699
Corynebacterium	ureicelerivorans	22	0.001814699
Gordonia	bronchialis	22	0.001814699
Hannaella	sp.	22	0.001814699
Methylacidiphilum	fumariolicum	22	0.001814699
Neisseria	mucosa	22	0.001814699
Thalassolituus	oleivorans	22	0.001814699
Uncultured	cyanobacterium	21	0.001732213
Neospora	caninum	21	0.001732213
Rhodosporidium	toruloides	21	0.001732213
Uncultured	Bacillus	21	0.001732213
Uncultured	planctomycete	21	0.001732213
Talaromyces	stipitatus	21	0.001732213
PREDICTED:	Phoenix	21	0.001732213
Paracoccus	denitrificans	21	0.001732213
Spiribacter	salinus	21	0.001732213
Streptococcus	pneumoniae	21	0.001732213
Microbacter	margulisiae	21	0.001732213
Niabella	drilacis	21	0.001732213
Peronospora	belbahrii	21	0.001732213
Prorocentrum	micans	21	0.001732213
Spirochaeta	sp.	21	0.001732213
Uncultured	Plectosphaerella	21	0.001732213
Uncultured	Psychrobacter	20	0.001649727
Neobodo	designis	20	0.001649727
Aspergillus	oryzae	20	0.001649727
Trypanosoma	theileri	20	0.001649727
Uncultured	Candidatus	20	0.001649727
Janthinobacterium	sp.	20	0.001649727
Colletotrichum	gloeosporioides	20	0.001649727
Chlorella	variabilis	20	0.001649727
PREDICTED:	Apis	20	0.001649727
Rhizobium	etli	20	0.001649727
Acidiphilium	multivorum	20	0.001649727
Propionibacterium	acidipropionici	20	0.001649727
Pseudomonas	brassicacearum	20	0.001649727
Acidithiobacillus	ferrivorans	20	0.001649727
Corynebacterium	glutamicum	20	0.001649727
Cryptococcus	albidosimilis	20	0.001649727
Geobacter	metallireducens	20	0.001649727
Pseudomonas	alkylphenolia	20	0.001649727
Basidiomycota	sp.	20	0.001649727
Brassica	oleracea	20	0.001649727
Candidatus	Profftella	20	0.001649727
Cellulophaga	lytica	20	0.001649727
Corynebacterium	halotolerans	20	0.001649727
Helicogloea	sp.	20	0.001649727
Notocera	sp.	20	0.001649727
Sistotrema	eximum	20	0.001649727
Uncultured	Donkioporia	20	0.001649727
Xanthomonas	fragariae	20	0.001649727
PREDICTED:	Monodelphis	19	0.00156724
Buchnera	aphidicola	19	0.00156724
Helobdella	robusta	19	0.00156724
Lactococcus	lactis	19	0.00156724
Uncultured	Basidiomycota	19	0.00156724
TPA:	Hahella	19	0.00156724
Halomonas	elongata	19	0.00156724
Rhodobacter	sphaeroides	19	0.00156724
Vibrio	parahaemolyticus	19	0.00156724
Cardinium	endosymbiont	19	0.00156724
Culex	pipiens	19	0.00156724
Cycloclasticus	zancles	19	0.00156724
Deinococcus	gobiensis	19	0.00156724
Methylovorus	sp.	19	0.00156724
Rikenellaceae	bacterium	19	0.00156724
Singulisphaera	acidiphila	19	0.00156724
Bandoniozyma	tunnelae	19	0.00156724
Chain	a,	19	0.00156724
Leucosporidium	sp.	19	0.00156724
Marinobacter	salarius	19	0.00156724
Minimedusa	polyspora	19	0.00156724
Saccharibacter	floricola	19	0.00156724
Sirobasidium	intermedium	19	0.00156724
Tetragenococcus	solitarius	19	0.00156724
Thalassiosira	weissflogii	19	0.00156724
Yeosuana	sp.	19	0.00156724
PREDICTED:	Papio	18	0.001484754
Vibrio	sp.	18	0.001484754
PREDICTED:	Latimeria	18	0.001484754
PREDICTED:	Myotis	18	0.001484754
Uncultured	Rhodospirillaceae	18	0.001484754
Aspergillus	niger	18	0.001484754
Novosphingobium	sp.	18	0.001484754
Uncultured	Alcanivorax	18	0.001484754
Uncultured	Pseudomonadales	18	0.001484754
Uncultured	Rhizobium	18	0.001484754
TPA:	Janthinobacterium	18	0.001484754
uncultured	bacterium	18	0.001484754
PREDICTED:	Astyanax	18	0.001484754
Polaromonas	sp.	18	0.001484754
Ralstonia	syzygii	18	0.001484754
Uncultured	SAR11	18	0.001484754
Flavobacterium	columnare	18	0.001484754
Sporisorium	reilianum	18	0.001484754
Candidatus	Chloracidobacterium	18	0.001484754
Cytophaga	hutchinsonii	18	0.001484754
Herbaspirillum	seropedicae	18	0.001484754
Hyphomicrobium	sp.	18	0.001484754
Methylobacterium	zatmanii	18	0.001484754
Pycnophyes	zelinkaei	18	0.001484754
Andalucia	godoyi	18	0.001484754
Choricystis	parasitica	18	0.001484754
Rhizopus	sp.	18	0.001484754
TPA:	Rhizobium	18	0.001484754
PREDICTED:	Musa	17	0.001402268
Brugia	pahangi	17	0.001402268
Uncultured	Ascomycota	17	0.001402268
Uncultured	Burkholderia	17	0.001402268
PREDICTED:	Aplysia	17	0.001402268
PREDICTED:	Glycine	17	0.001402268
PREDICTED:	Stegastes	17	0.001402268
Diaphorobacter	sp.	17	0.001402268
Enterobacteriaceae	bacterium	17	0.001402268
PREDICTED:	Mus	17	0.001402268
Eutrema	salsugineum	17	0.001402268
Biatoropsis	usnearum	17	0.001402268
Phytomonas	sp.	17	0.001402268
Coniophora	puteana	17	0.001402268
PREDICTED:	Picoides	17	0.001402268
Edwardsiella	tarda	17	0.001402268
Bacteroides	dorei	17	0.001402268
Cellulomonas	fimi	17	0.001402268
Echinicola	vietnamensis	17	0.001402268
Hirschia	baltica	17	0.001402268
Leisingera	methylohalidivorans	17	0.001402268
Chlamydomonas	acidophila	17	0.001402268
Colpomenia	peregrina	17	0.001402268
Cryptosporidium	cuniculus	17	0.001402268
Ketogulonigenium	vulgarum	17	0.001402268
Kwoniella	mangrovensis	17	0.001402268
Megasphaera	elsdenii	17	0.001402268
Methanococcus	maripaludis	17	0.001402268
Pyropia	haitanensis	17	0.001402268
Rhodospirillum	sp.	17	0.001402268
Rhynocoris	fuscipes	17	0.001402268
Thioclava	sp.	17	0.001402268
Xanthophyllomyces	dendrorhous	17	0.001402268
Uncultured	Enterobacteriaceae	16	0.001319781
Populus	trichocarpa	16	0.001319781
Thielavia	terrestris	16	0.001319781
Uncultured	Flavobacteriaceae	16	0.001319781
Bacillus	thuringiensis	16	0.001319781
Bacillus	megaterium	16	0.001319781
Bodo	saltans	16	0.001319781
Callorhinchus	milii	16	0.001319781
Candidatus	Kinetoplastibacterium	16	0.001319781
Candida	sp.	16	0.001319781
Azotobacter	vinelandii	16	0.001319781
TPA:	Sphingopyxis	16	0.001319781
Corynebacterium	diphtheriae	16	0.001319781
Belliella	baltica	16	0.001319781
Ignavibacterium	album	16	0.001319781
Malassezia	sp.	16	0.001319781
Marinomonas	posidonica	16	0.001319781
Pseudomonas	knackmussii	16	0.001319781
Rickettsia	prowazekii	16	0.001319781
Snodgrassella	alvi	16	0.001319781
Staphylococcus	sp.	16	0.001319781
Sulfurospirillum	multivorans	16	0.001319781
Thauera	sp.	16	0.001319781
Thioflavicoccus	mobilis	16	0.001319781
Thyasiridae	cf.	16	0.001319781
Turneriella	parva	16	0.001319781
Brevundimonas	kwangchunensis	16	0.001319781
Emericella	rugulosa	16	0.001319781
Uncultured	Boletales	16	0.001319781
Glycine	max	15	0.001237295
Strongyloides	papillosus	15	0.001237295
PREDICTED:	Rattus	15	0.001237295
Uncultured	rumen	15	0.001237295
Amborella	trichopoda	15	0.001237295
Elaeophora	elaphi	15	0.001237295
Uncultured	Hydrogenophaga	15	0.001237295
PREDICTED:	Galeopterus	15	0.001237295
Methylobacterium	aminovorans	15	0.001237295
PREDICTED:	Cynoglossus	15	0.001237295
Trichoderma	reesei	15	0.001237295
Uncultured	Sphingobacteriales	15	0.001237295
Cyberlindnera	fabianii	15	0.001237295
PREDICTED:	Peromyscus	15	0.001237295
Acinetobacter	schindleri	15	0.001237295
Beta	proteobacterium	15	0.001237295
Plasmodium	yoelii	15	0.001237295
Vitis	vinifera,	15	0.001237295
Uncultured	mycorrhizal	15	0.001237295
Vibrio	vulnificus	15	0.001237295
Kytococcus	sedentarius	15	0.001237295
uncultured	bacterial	15	0.001237295
Acidovorax	temperans	15	0.001237295
Alistipes	finegoldii	15	0.001237295
Flavobacterium	branchiophilum	15	0.001237295
Idas	argenteus	15	0.001237295
Marinomonas	mediterranea	15	0.001237295
Methylophaga	nitratireducenticrescens	15	0.001237295
Microbacterium	hatanonis	15	0.001237295
Pseudomonas	denitrificans	15	0.001237295
Pseudoxanthomonas	spadix	15	0.001237295
Thioalkalivibrio	sulfidophilus	15	0.001237295
TPA:	Flavobacterium	15	0.001237295
Uncultured	Gemmata	15	0.001237295
Uncultured	Saccharomycetaceae	15	0.001237295
Candidatus	Baumannia	15	0.001237295
Clavulinaceae	sp.	15	0.001237295
Eucheuma	denticulatum	15	0.001237295
Halothiobacillus	neapolitanus	15	0.001237295
Microchaete	sp.	15	0.001237295
Ophiobolus	erythrosporus	15	0.001237295
Polaribacter	sp.	15	0.001237295
Puccinia	cf.	15	0.001237295
Sulfurimonas	gotlandica	15	0.001237295
Thioalkalimicrobium	aerophilum	15	0.001237295
Triticum	monococcum	15	0.001237295
Uncultured	Sorangium	15	0.001237295
Wolffia	neglecta	15	0.001237295
Sus	scrofa	14	0.001154809
Uncultured	yeast	14	0.001154809
Lotus	japonicus	14	0.001154809
PREDICTED:	Equus	14	0.001154809
PREDICTED:	Callorhinchus	14	0.001154809
Blattabacterium	sp.	14	0.001154809
Fungal	sp.	14	0.001154809
Lactobacillus	plantarum	14	0.001154809
Uncultured	Marinobacter	14	0.001154809
PREDICTED:	Lepisosteus	14	0.001154809
PREDICTED:	Vicugna	14	0.001154809
PREDICTED:	Vitis	14	0.001154809
TPA:	Xanthobacter	14	0.001154809
Uncultured	Oxalobacteraceae	14	0.001154809
PREDICTED:	Acyrthosiphon	14	0.001154809
Uncultured	Hyphomicrobiaceae	14	0.001154809
Wolbachia	endosymbiont	14	0.001154809
Cladophialophora	carrionii	14	0.001154809
Nitrobacter	winogradskyi	14	0.001154809
Xylella	fastidiosa	14	0.001154809
Methylococcus	capsulatus	14	0.001154809
Prevotella	sp.	14	0.001154809
Blastococcus	saxobsidens	14	0.001154809
Brewer's	yeast	14	0.001154809
Candidatus	Hodgkinia	14	0.001154809
Frankia	sp.	14	0.001154809
Leishmania	turanica	14	0.001154809
Mycobacterium	smegmatis	14	0.001154809
Occultifur	sp.	14	0.001154809
Prasinophyceae	sp.	14	0.001154809
PREDICTED:	Ailuropoda	14	0.001154809
Torulaspora	delbrueckii	14	0.001154809
Trueperella	pyogenes	14	0.001154809
Uncultured	Amoebozoa	14	0.001154809
Bacterium	EBAD30	14	0.001154809
Bromus	racemosus	14	0.001154809
Ettlia	pseudoalveolaris	14	0.001154809
Lyophyllum	decastes	14	0.001154809
Sulfurimonas	denitrificans	14	0.001154809
Ustilago	esculenta	14	0.001154809
Bacillus	cereus	13	0.001072322
PREDICTED:	Xenopus	13	0.001072322
Phytophthora	parasitica	13	0.001072322
Uncultured	Glomus	13	0.001072322
Uncultured	Ruminococcaceae	13	0.001072322
Gloeophyllum	trabeum	13	0.001072322
Schizosaccharomyces	pombe	13	0.001072322
TPA:	Geobacillus	13	0.001072322
Uncultured	Enterococcus	13	0.001072322
Uncultured	Xanthomonadaceae	13	0.001072322
Baudoinia	compniacensis	13	0.001072322
Chlorella	sp.	13	0.001072322
Fibrobacter	succinogenes	13	0.001072322
Paracoccidioides	brasiliensis	13	0.001072322
Rhizobium	tropici	13	0.001072322
Methylobacterium	hispanicum	13	0.001072322
Tetrapisispora	blattae	13	0.001072322
Aspergillus	terreus	13	0.001072322
Corynebacterium	resistens	13	0.001072322
Dictyoglomus	turgidum	13	0.001072322
Momordica	charantia	13	0.001072322
Polymorphum	gilvum	13	0.001072322
Pseudogulbenkiania	sp.	13	0.001072322
Streptococcus	constellatus	13	0.001072322
TPA:	Jannaschia	13	0.001072322
Aquamicrobium	sp.	13	0.001072322
Arthrospira	sp.	13	0.001072322
B.taurus	cosmid-derived	13	0.001072322
Corynebacterium	imitans	13	0.001072322
Cystoderma	amianthinum	13	0.001072322
Dryopoa	dives	13	0.001072322
Fabibacter	sp.	13	0.001072322
Finegoldia	magna	13	0.001072322
Flammulina	velutipes	13	0.001072322
Morus	indica	13	0.001072322
Mycobacterium	neoaurum	13	0.001072322
Staphylococcus	xylosus	13	0.001072322
Terribacillus	aidingensis	13	0.001072322
Uncultured	Ceuthospora	13	0.001072322
PREDICTED:	Python	12	0.000989836
Hammondia	hammondi	12	0.000989836
PREDICTED:	Callithrix	12	0.000989836
PREDICTED:	Mustela	12	0.000989836
Uncultured	Beijerinckiaceae	12	0.000989836
Uncultured	Brachymonas	12	0.000989836
Leishmania	sp.	12	0.000989836
PREDICTED:	Haplochromis	12	0.000989836
PREDICTED:	Setaria	12	0.000989836
Tetrahymena	thermophila	12	0.000989836
Thelazia	callipaeda	12	0.000989836
Uncultured	Caulobacter	12	0.000989836
Uncultured	Firmicutes	12	0.000989836
Zea	mays	12	0.000989836
Heterobasidion	irregulare	12	0.000989836
Pongo	abelii	12	0.000989836
Acinetobacter	venetianus	12	0.000989836
Azospirillum	lipoferum	12	0.000989836
Cladophialophora	psammophila	12	0.000989836
Trametes	versicolor	12	0.000989836
Fusobacterium	nucleatum	12	0.000989836
TPA:	Neisseria	12	0.000989836
Yersinia	enterocolitica	12	0.000989836
Angomonas	deanei	12	0.000989836
Lactobacillus	crispatus	12	0.000989836
Rahnella	aquatilis	12	0.000989836
TPA:	Psychrobacter	12	0.000989836
Uncultured	Actinomycetales	12	0.000989836
Uncultured	Bullera	12	0.000989836
Candidatus	Methylomirabilis	12	0.000989836
Desulfovibrio	magneticus	12	0.000989836
Desulfurispirillum	indicum	12	0.000989836
Draconibacterium	orientale	12	0.000989836
Pelodictyon	phaeoclathratiforme	12	0.000989836
PREDICTED:	Gavia	12	0.000989836
Rhodotorula	sp.	12	0.000989836
Staphylococcus	carnosus	12	0.000989836
Syntrophobacter	fumaroxidans	12	0.000989836
Uncultured	Rheinheimera	12	0.000989836
Xanthomonas	fuscans	12	0.000989836
Bacteroides	thetaiotaomicron	12	0.000989836
Candidatus	Mycoplasma	12	0.000989836
Candidatus	Regiella	12	0.000989836
Cellulomonas	flavigena	12	0.000989836
Chlamydia	muridarum	12	0.000989836
Chroococcus	turgidus	12	0.000989836
Fimbriimonas	ginsengisoli	12	0.000989836
Gloeophyllum	sepiarium	12	0.000989836
Koliella	corcontica	12	0.000989836
Methylotenera	versatilis	12	0.000989836
Mycoplasma	bovoculi	12	0.000989836
Pedinomonas	tuberculata	12	0.000989836
Saccharomyces	cerevisiae,	12	0.000989836
Sulfurospirillum	barnesii	12	0.000989836
Terriglobus	roseus	12	0.000989836
Trichosporon	montevideense	12	0.000989836
Trichosporon	wieringae	12	0.000989836
Uncultured	Ceratobasidiaceae	12	0.000989836
Uncultured	Rhodocista	12	0.000989836
uncultured	Termite	12	0.000989836
Yara	maculata	12	0.000989836
PREDICTED:	Canis	11	0.00090735
PREDICTED:	Strongylocentrotus	11	0.00090735
Bacillus	licheniformis	11	0.00090735
PREDICTED:	Oreochromis	11	0.00090735
PREDICTED:	Takifugu	11	0.00090735
Acanthamoeba	castellanii	11	0.00090735
Coniosporium	apollinis	11	0.00090735
Uncultured	Rhodocyclaceae	11	0.00090735
PREDICTED:	Ochotona	11	0.00090735
PREDICTED:	Orycteropus	11	0.00090735
Aeromonas	punctata	11	0.00090735
Candida	albicans	11	0.00090735
Marssonina	brunnea	11	0.00090735
Phyllobacterium	sp.	11	0.00090735
Cladophialophora	bantiana	11	0.00090735
Micavibrio	aeruginosavorus	11	0.00090735
Streptococcus	mitis	11	0.00090735
Taylorella	equigenitalis	11	0.00090735
Wigglesworthia	glossinidia	11	0.00090735
Aggregatibacter	actinomycetemcomitans	11	0.00090735
Bartonella	henselae	11	0.00090735
'Chlorella'	mirabilis	11	0.00090735
Crithidia	oncopelti	11	0.00090735
Geobacter	uraniireducens	11	0.00090735
Kocuria	rhizophila	11	0.00090735
Prochlorococcus	sp.	11	0.00090735
Uncultured	Agaricomycotina	11	0.00090735
Amycolatopsis	methanolica	11	0.00090735
Ceratopteris	richardii	11	0.00090735
Corynebacterium	jeikeium	11	0.00090735
Ilumatobacter	coccineus	11	0.00090735
Lignosus	rhinocerus	11	0.00090735
Methylibium	petroleiphilum	11	0.00090735
Monocelis	fusca	11	0.00090735
Mycoplasma	pneumoniae	11	0.00090735
Ramicandelaber	longisporus	11	0.00090735
R.fascians	16S	11	0.00090735
Saccharopolyspora	erythraea	11	0.00090735
Saprospira	grandis	11	0.00090735
Sistotrema	brinkmannii	11	0.00090735
TPA:	Herminiimonas	11	0.00090735
Vibrio	splendidus	11	0.00090735
Phytophthora	sojae	10	0.000824863
Triops	cancriformis	10	0.000824863
PREDICTED:	Bubalus	10	0.000824863
PREDICTED:	Oryctolagus	10	0.000824863
Volvox	carteri	10	0.000824863
Capsella	rubella	10	0.000824863
PREDICTED:	Mesitornis	10	0.000824863
PREDICTED:	Microplitis	10	0.000824863
Uncultured	Rhodopseudomonas	10	0.000824863
Bipolaris	zeicola	10	0.000824863
Emiliania	huxleyi	10	0.000824863
Schizophyllum	commune	10	0.000824863
Alcanivorax	dieselolei	10	0.000824863
Caenorhabditis	remanei	10	0.000824863
Drosophila	erecta	10	0.000824863
PREDICTED:	Chaetura	10	0.000824863
Shewanella	sp.	10	0.000824863
Uncultured	Methylobacteriaceae	10	0.000824863
Zygosaccharomyces	rouxii	10	0.000824863
Alteromonas	macleodii	10	0.000824863
Cronobacter	sakazakii	10	0.000824863
Mycobacterium	avium	10	0.000824863
Ralstonia	sp.	10	0.000824863
Streptococcus	suis	10	0.000824863
Uncultured	Bodonidae	10	0.000824863
Uncultured	Commensalibacter	10	0.000824863
Drosophila	pseudoobscura	10	0.000824863
Proteus	mirabilis	10	0.000824863
TPA:	Methylibium	10	0.000824863
Uncultured	Arthrobacter	10	0.000824863
Aliivibrio	wodanis	10	0.000824863
Amycolicicoccus	subflavus	10	0.000824863
Anoxybacillus	flavithermus	10	0.000824863
Babesia	divergens	10	0.000824863
Candidatus	Uzinura	10	0.000824863
Conexibacter	woesei	10	0.000824863
Kribbella	flavida	10	0.000824863
Methylophaga	sp.	10	0.000824863
Neisseria	sicca	10	0.000824863
Nocardiopsis	alba	10	0.000824863
Oscillatoria	acuminata	10	0.000824863
Pelomonas	saccharophila	10	0.000824863
Phacus	limnophila	10	0.000824863
Psychrobacter	arcticus	10	0.000824863
Shewanella	halifaxensis	10	0.000824863
Shewanella	putrefaciens	10	0.000824863
Taylorella	asinigenitalis	10	0.000824863
Thermomonospora	chromogena	10	0.000824863
TPA:	Pelobacter	10	0.000824863
Trichomonas	vaginalis	10	0.000824863
Xylobolus	sp.	10	0.000824863
Zorotypus	medoensis	10	0.000824863
Bacterium	P06	10	0.000824863
Candidatus	Koribacter	10	0.000824863
Cryptococcus	aff.	10	0.000824863
Culex	quinquefasciatus	10	0.000824863
Desulfococcus	oleovorans	10	0.000824863
Eunotia	naegelii	10	0.000824863
Isoptericola	variabilis	10	0.000824863
Legionella	oakridgensis	10	0.000824863
Mesocriconema	sp.	10	0.000824863
Micromonospora	saelicesensis	10	0.000824863
Moraxella	nonliquefaciens	10	0.000824863
Pantoea	rwandensis	10	0.000824863
Phaeobacter	gallaeciensis	10	0.000824863
Psychrobacter	cryohalolentis	10	0.000824863
Reclinomonas	americana	10	0.000824863
Sporobolomyces	roseus	10	0.000824863
Streptomyces	fulvissimus	10	0.000824863
Thiobacillus	cuprinus	10	0.000824863
Tsitsikamma	sp.	10	0.000824863
PREDICTED:	Ornithorhynchus	9	0.000742377
Human	chromosome	9	0.000742377
PREDICTED:	Cricetulus	9	0.000742377
PREDICTED:	Tupaia	9	0.000742377
Uncultured	Curvibacter	9	0.000742377
PREDICTED:	Elephantulus	9	0.000742377
PREDICTED:	Jaculus	9	0.000742377
Synthetic	construct	9	0.000742377
Uncultured	ciliate	9	0.000742377
Uncultured	Flavobacteriales	9	0.000742377
Agrobacterium	vitis	9	0.000742377
Aphanomyces	astaci	9	0.000742377
Brevibacillus	brevis	9	0.000742377
Candida	orthopsilosis	9	0.000742377
Geobacillus	sp.	9	0.000742377
PREDICTED:	Leptonychotes	9	0.000742377
Uncultured	Methylophaga	9	0.000742377
Uncultured	Rhodobacteraceae	9	0.000742377
Xenopus	(Silurana)	9	0.000742377
Bartonella	sp.	9	0.000742377
Brucella	melitensis	9	0.000742377
Chryseobacterium	indologenes	9	0.000742377
Pseudomonas	fulva	9	0.000742377
Rhizobiales	bacterium	9	0.000742377
TPA:	Novosphingobium	9	0.000742377
Trichophyton	rubrum	9	0.000742377
Uncultured	Devosia	9	0.000742377
Dicentrarchus	labrax	9	0.000742377
Liberibacter	crescens	9	0.000742377
Neurospora	tetrasperma	9	0.000742377
Spirosoma	sp.	9	0.000742377
Staphylococcus	haemolyticus	9	0.000742377
TPA:	Erythrobacter	9	0.000742377
Trypanosoma	cf.	9	0.000742377
Trypanosoma	grosi	9	0.000742377
Uncultured	Herbaspirillum	9	0.000742377
Ustilago	maydis	9	0.000742377
Acidithiobacillus	thiooxidans	9	0.000742377
Acinetobacter	tjernbergiae	9	0.000742377
Beutenbergia	cavernae	9	0.000742377
Bifidobacterium	animalis	9	0.000742377
Bifidobacterium	breve	9	0.000742377
Bifidobacterium	thermophilum	9	0.000742377
Ensifer	sp.	9	0.000742377
Escherichia	sp.	9	0.000742377
Gilliamella	apicola	9	0.000742377
Haemophilus	somnus	9	0.000742377
Lactobacillus	helveticus	9	0.000742377
Listeria	ivanovii	9	0.000742377
Macrococcus	caseolyticus	9	0.000742377
Nostocaceae	cyanobacterium	9	0.000742377
Nostoc	punctiforme	9	0.000742377
Oceanimonas	sp.	9	0.000742377
Roseibacterium	elongatum	9	0.000742377
Sanguibacter	keddieii	9	0.000742377
Thinopyrum	bessarabicum	9	0.000742377
Uncultured	Paracoccus	9	0.000742377
Verticillium	sp.	9	0.000742377
Advenella	mimigardefordensis	9	0.000742377
Anopodium	ampullaceum	9	0.000742377
Bacterium	46_xplvp399	9	0.000742377
Brevibacillus	laterosporus	9	0.000742377
Bromus	secalinus	9	0.000742377
Calditerrivibrio	nitroreducens	9	0.000742377
Candidatus	Saccharimonas	9	0.000742377
Carnobacterium	maltaromaticum	9	0.000742377
Chrysotila	sp.	9	0.000742377
Cylindrospermum	catenatum	9	0.000742377
Fomitopsis	sp.	9	0.000742377
gamma	proteobacterium	9	0.000742377
Ilyobacter	polytropus	9	0.000742377
Klebsormidium	flaccidum	9	0.000742377
Leptotrichia	buccalis	9	0.000742377
Malthininae	sp.	9	0.000742377
Microbacteriaceae	bacterium	9	0.000742377
Mycobacterium	nonchromogenicum	9	0.000742377
Nuclearia	thermophila	9	0.000742377
Orobanche	gracilis	9	0.000742377
Paenibacillus	sabinae	9	0.000742377
P.denitrificans	23S	9	0.000742377
Pirellula	staleyi	9	0.000742377
Rhodobacter	veldkampii	9	0.000742377
Rhodoplanes	roseus	9	0.000742377
Shimia	sp.	9	0.000742377
Sphingobium	chungbukense	9	0.000742377
Spongospora	subterranea	9	0.000742377
Streptomyces	iranensis	9	0.000742377
Tricholoma	ustale	9	0.000742377
Umbilicaria	tylorrhiza	9	0.000742377
Uncultured	Propionigenium	9	0.000742377
Uncultured	Sorangiineae	9	0.000742377
Vermamoeba	vermiformis	9	0.000742377
Hordeum	vulgare	8	0.000659891
PREDICTED:	Tarsius	8	0.000659891
PREDICTED:	Nasonia	8	0.000659891
PREDICTED:	Octodon	8	0.000659891
PREDICTED:	Saccoglossus	8	0.000659891
Uncultured	Escherichia	8	0.000659891
Bradyrhizobium	yuanmingense	8	0.000659891
Colletotrichum	fioriniae	8	0.000659891
Guillardia	theta	8	0.000659891
PREDICTED:	Alligator	8	0.000659891
Burkholderia	gladioli	8	0.000659891
Cyanothece	sp.	8	0.000659891
PREDICTED:	Eptesicus	8	0.000659891
Pseudomonas	koreensis	8	0.000659891
TPA:	Azoarcus	8	0.000659891
Trypanosoma	evansi	8	0.000659891
Uncultured	Caulobacteraceae	8	0.000659891
Uncultured	Nitrobacter	8	0.000659891
Aeromonas	veronii	8	0.000659891
Alcaligenes	sp.	8	0.000659891
Bodonidae	sp.	8	0.000659891
Candidatus	Midichloria	8	0.000659891
Dickeya	dadantii	8	0.000659891
Lactococcus	garvieae	8	0.000659891
Naegleria	gruberi	8	0.000659891
Ostreococcus	tauri	8	0.000659891
Paracoccus	sp.	8	0.000659891
PREDICTED:	Tribolium	8	0.000659891
TPA:	Paracoccus	8	0.000659891
TPA:	Streptococcus	8	0.000659891
Uncultured	Rhizophagus	8	0.000659891
Aspergillus	flavus	8	0.000659891
Babesia	equi	8	0.000659891
Bacillus	coagulans	8	0.000659891
Candida	glabrata	8	0.000659891
Chaetomium	globosum	8	0.000659891
Chlamydomonas	reinhardtii	8	0.000659891
Comamonas	aquatica	8	0.000659891
Cryptococcus	flavescens	8	0.000659891
Desulfovibrio	vulgaris	8	0.000659891
Ehrlichia	sp.	8	0.000659891
Gluconacetobacter	diazotrophicus	8	0.000659891
Photobacterium	damselae	8	0.000659891
PREDICTED:	Malus	8	0.000659891
Propionibacterium	freudenreichii	8	0.000659891
Streptococcus	thermophilus	8	0.000659891
Acidobacterium	capsulatum	8	0.000659891
Actinobacillus	suis	8	0.000659891
Arcanobacterium	haemolyticum	8	0.000659891
Bdellovibrio	exovorus	8	0.000659891
Campylobacter	jejuni	8	0.000659891
Cellvibrio	japonicus	8	0.000659891
Dyadobacter	fermentans	8	0.000659891
Hevea	brasiliensis	8	0.000659891
Methylobacillus	sp.	8	0.000659891
Mobiluncus	curtisii	8	0.000659891
Neurospora	crassa	8	0.000659891
Pectobacterium	sp.	8	0.000659891
Picocystis	salinarum	8	0.000659891
Spirochaeta	smaragdinae	8	0.000659891
Syntrophus	aciditrophicus	8	0.000659891
Tremella	polyporina	8	0.000659891
Uncultured	Nostoc	8	0.000659891
A.calcoaceticus	23S	8	0.000659891
Amycolatopsis	japonica	8	0.000659891
Arca	noae	8	0.000659891
Aromatoleum	aromaticum	8	0.000659891
Caldicellulosiruptor	hydrothermalis	8	0.000659891
Capronia	mansonii	8	0.000659891
Clogmia	albipunctata	8	0.000659891
[Clostridium]	cellulosi	8	0.000659891
Coeloplana	sp.	8	0.000659891
Comamonas	terrigena	8	0.000659891
Corynebacterium	propinquum	8	0.000659891
Corynebacterium	urealyticum	8	0.000659891
Dilabifilum	sp.	8	0.000659891
Dipodascopsis	tothii	8	0.000659891
Formosa	agariphila	8	0.000659891
Granulibacter	bethesdensis	8	0.000659891
Halomonas	axialensis	8	0.000659891
Hypnum	imponens	8	0.000659891
Isaria	farinosa	8	0.000659891
Lafoensia	pacari	8	0.000659891
Leptographium	sp.	8	0.000659891
Methanocaldococcus	vulcanius	8	0.000659891
Metschnikowia	reukaufii	8	0.000659891
Oenococcus	oeni	8	0.000659891
Oleispira	antarctica	8	0.000659891
Paludibacter	propionicigenes	8	0.000659891
Phyllanthus	tenellus	8	0.000659891
Pluralibacter	gergoviae	8	0.000659891
Pseudomonas	entomophila	8	0.000659891
Rhizobium	cellulosilyticum	8	0.000659891
Silicibacter	sp.	8	0.000659891
Solenosmilia	variabilis	8	0.000659891
Streptococcus	agalactiae	8	0.000659891
Telmatactis	sp.	8	0.000659891
Telonema	subtilis	8	0.000659891
Theileria	parva	8	0.000659891
Thermaerobacter	marianensis	8	0.000659891
Titanoderma	prototypum	8	0.000659891
Trichuris	trichiura	8	0.000659891
Trypanosomatidae	G755	8	0.000659891
Tsukubamonas	globosa	8	0.000659891
Uncultured	Anaeromyxobacter	8	0.000659891
Uncultured	Blastochloris	8	0.000659891
Uncultured	Moniliophthora	8	0.000659891
Uncultured	Polyangiaceae	8	0.000659891
Uncultured	Thermomonas	8	0.000659891
Willeya	laevigata	8	0.000659891
Xenorhabdus	poinarii	8	0.000659891
PREDICTED:	Panthera	7	0.000577404
Uncultured	Bosea	7	0.000577404
Uncultured	Saccharomyces	7	0.000577404
Panax	ginseng	7	0.000577404
PREDICTED:	Anas	7	0.000577404
PREDICTED:	Nannospalax	7	0.000577404
PREDICTED:	Pygoscelis	7	0.000577404
PREDICTED:	Ursus	7	0.000577404
Selaginella	moellendorffii	7	0.000577404
uncultured	marine	7	0.000577404
Uncultured	Ralstonia	7	0.000577404
Uncultured	Sphingomonadales	7	0.000577404
Uncultured	Vibrionaceae	7	0.000577404
Uncultured	Wolbachia	7	0.000577404
Actinobacillus	pleuropneumoniae	7	0.000577404
Exophiala	dermatitidis	7	0.000577404
Klebsiella	sp.	7	0.000577404
Macaca	mulatta	7	0.000577404
Nitrobacter	sp.	7	0.000577404
PREDICTED:	Chlorocebus	7	0.000577404
PREDICTED:	Falco	7	0.000577404
PREDICTED:	Pteropus	7	0.000577404
Pseudomonas	mendocina	7	0.000577404
Uncultured	Citrobacter	7	0.000577404
Uncultured	Verrucomicrobia	7	0.000577404
Wolbachia	pipientis	7	0.000577404
Beauveria	bassiana	7	0.000577404
Nocardioides	sp.	7	0.000577404
Phanerochaete	carnosa	7	0.000577404
PREDICTED:	Chelonia	7	0.000577404
Toxoplasma	gondii	7	0.000577404
TPA:	Cytophaga	7	0.000577404
Trypanosoma	avium	7	0.000577404
Uncultured	Mesorhizobium	7	0.000577404
Uncultured	Russula	7	0.000577404
Zygosaccharomyces	bailii	7	0.000577404
Carsonella	ruddii	7	0.000577404
Dictyostelium	discoideum	7	0.000577404
Expression	vector	7	0.000577404
Kinetoplastida	sp.	7	0.000577404
Leishmania	shawi	7	0.000577404
Leptomonas	seymouri	7	0.000577404
Pedobacter	sp.	7	0.000577404
PREDICTED:	Manacus	7	0.000577404
PREDICTED:	Physeter	7	0.000577404
Prevotella	dentalis	7	0.000577404
Pseudochrobactrum	saccharolyticum	7	0.000577404
Shewanella	baltica	7	0.000577404
TPA:	Maricaulis	7	0.000577404
Trypanoplasma	borreli	7	0.000577404
Uncultured	Pseudoalteromonas	7	0.000577404
Uncultured	Shigella	7	0.000577404
Acidaminococcus	intestini	7	0.000577404
Candida	parapsilosis	7	0.000577404
Candida	tenuis	7	0.000577404
Candidatus	Endolissoclinum	7	0.000577404
Candidatus	Glomeribacter	7	0.000577404
Caulobacter	crescentus	7	0.000577404
Coccomyxa	sp.	7	0.000577404
Corynebacterium	kroppenstedtii	7	0.000577404
Curvibacter	putative	7	0.000577404
Elusimicrobium	minutum	7	0.000577404
Gorilla	DNA	7	0.000577404
Hymenobacter	swuensis	7	0.000577404
Kazachstania	africana	7	0.000577404
Laribacter	hongkongensis	7	0.000577404
Maribacter	sp.	7	0.000577404
Mesorhizobium	loti	7	0.000577404
Methylovorus	glucosetrophus	7	0.000577404
Monoblepharis	hypogyna	7	0.000577404
Mycobacterium	intracellulare	7	0.000577404
Mycoplasma	capricolum	7	0.000577404
Myxococcus	xanthus	7	0.000577404
Patulibacter	medicamentivorans	7	0.000577404
Photorhabdus	luminescens	7	0.000577404
Prevotella	melaninogenica	7	0.000577404
Psychromonas	sp.	7	0.000577404
Russula	sp.	7	0.000577404
Sterreria	boucheti	7	0.000577404
Stigmatella	aurantiaca	7	0.000577404
Strigomonas	culicis	7	0.000577404
Uncultured	microeukaryote	7	0.000577404
Uncultured	nuHF2	7	0.000577404
Uncultured	Pasteuria	7	0.000577404
Uncultured	Stachybotrys	7	0.000577404
Xylanimonas	cellulosilytica	7	0.000577404
Aspergillus	candidus	7	0.000577404
Bacillus	toyonensis	7	0.000577404
Bacterium	6WB	7	0.000577404
Bacterium	E2-91	7	0.000577404
Bartonella	tribocorum	7	0.000577404
Borrelia	crocidurae	7	0.000577404
Brachyspira	hampsonii	7	0.000577404
Brucella	microti	7	0.000577404
Bryopsis	hypnoides	7	0.000577404
Candidatus	Babela	7	0.000577404
Cardites	antiquatus	7	0.000577404
Cercomonas	karpovi	7	0.000577404
Chitinophaga	jiangningensis	7	0.000577404
Clostridium	butyricum	7	0.000577404
Curvularia	lunata	7	0.000577404
Demodex	folliculorum	7	0.000577404
Desmochloris	halophila	7	0.000577404
Desulfitobacterium	dichloroeliminans	7	0.000577404
Dicyma	funiculosa	7	0.000577404
Dioszegia	antarctica	7	0.000577404
Ecdeiocolea	sp.	7	0.000577404
Gymnodinium	aeruginosum	7	0.000577404
Gymnophallus	choledochus	7	0.000577404
Helicobacter	cinaedi	7	0.000577404
Herbaspirillum	autotrophicum	7	0.000577404
Hydnellum	peckii	7	0.000577404
Kerstersia	gyiorum	7	0.000577404
K.pneumoniae	23S	7	0.000577404
Lacinutrix	sp.	7	0.000577404
Lemna	trisulca	7	0.000577404
Leptospirillum	ferrooxidans	7	0.000577404
Load	vector	7	0.000577404
Luteimonas	sp.	7	0.000577404
Lysinibacillus	varians	7	0.000577404
Myroides	odoratus	7	0.000577404
Patiria	miniata	7	0.000577404
Peponium	vogelii	7	0.000577404
Pseudomonas	guangdongensis	7	0.000577404
Pseudoxanthomonas	taiwanensis	7	0.000577404
Rhodotorula	graminis	7	0.000577404
Salmonella	bongori	7	0.000577404
Smittium	culicis	7	0.000577404
Syntrophothermus	lipocalidus	7	0.000577404
Talaromyces	sp.	7	0.000577404
T.cuprinus	gene	7	0.000577404
Tetrahymena	rostrata	7	0.000577404
Thermoanaerobacter	kivui	7	0.000577404
Thermococcus	eurythermalis	7	0.000577404
TPA:	Propionibacterium	7	0.000577404
Tremella	resupinata	7	0.000577404
Treponema	putidum	7	0.000577404
Treponema	succinifaciens	7	0.000577404
Trypanosoma	minasense	7	0.000577404
Uncultured	Bifidobacterium	7	0.000577404
Uncultured	Chromatiales	7	0.000577404
Uncultured	Piriformospora	7	0.000577404
Unidentified	bacterial	7	0.000577404
Zoogloea	oleivorans	7	0.000577404
Acinetobacter	baylyi	6	0.000494918
Fonticula	alba	6	0.000494918
PREDICTED:	Dasypus	6	0.000494918
PREDICTED:	Oryzias	6	0.000494918
Dictyostelium	purpureum	6	0.000494918
Flavobacteriales	endosymbiont	6	0.000494918
Micromonas	sp.	6	0.000494918
PREDICTED:	Amphimedon	6	0.000494918
PREDICTED:	Balaenoptera	6	0.000494918
PREDICTED:	Chrysemys	6	0.000494918
PREDICTED:	Gallus	6	0.000494918
Uncultured	diatom	6	0.000494918
Uncultured	Stenotrophomonas	6	0.000494918
Blastocystis	sp.	6	0.000494918
Enterobacter	asburiae	6	0.000494918
Glarea	lozoyensis	6	0.000494918
Mycobacterium	sp.	6	0.000494918
Nomascus	leucogenys	6	0.000494918
Oryza	minuta	6	0.000494918
Phacus	sp.	6	0.000494918
Phaeodactylum	tricornutum	6	0.000494918
Phyllostachys	edulis	6	0.000494918
Polynucleobacter	necessarius	6	0.000494918
PREDICTED:	Aptenodytes	6	0.000494918
PREDICTED:	Buceros	6	0.000494918
PREDICTED:	Musca	6	0.000494918
Prochlorococcus	marinus	6	0.000494918
Salmonella	sp.	6	0.000494918
Uncultured	Hyphomonas	6	0.000494918
Uncultured	Novosphingobium	6	0.000494918
Bacterium	KR	6	0.000494918
Clostridium	difficile	6	0.000494918
Dehalobacter	restrictus	6	0.000494918
Devosia	sp.	6	0.000494918
Diversispora	sp.	6	0.000494918
Fusarium	oxysporum	6	0.000494918
Gigaspora	margarita	6	0.000494918
Leishmania	guyanensis	6	0.000494918
Microvirga	sp.	6	0.000494918
Morganella	morganii	6	0.000494918
Neisseria	gonorrhoeae	6	0.000494918
PREDICTED:	Chlamydotis	6	0.000494918
PREDICTED:	Echinops	6	0.000494918
PREDICTED:	Haliaeetus	6	0.000494918
TPA:	Rhodospirillum	6	0.000494918
Uncultured	compost	6	0.000494918
Uncultured	Flavobacterium	6	0.000494918
Uncultured	Mediterranean	6	0.000494918
Vigna	radiata	6	0.000494918
Acetobacter	pasteurianus	6	0.000494918
Anaplasma	phagocytophilum	6	0.000494918
Aspergillus	fumigatus	6	0.000494918
Atopobium	parvulum	6	0.000494918
Bartonella	quintana	6	0.000494918
Bodo	caudatus	6	0.000494918
Burkholderia	phymatum	6	0.000494918
Candidatus	Sodalis	6	0.000494918
Capnocytophaga	canimorsus	6	0.000494918
Clostridiales	sp.	6	0.000494918
Colwellia	psychrerythraea	6	0.000494918
Cupriavidus	taiwanensis	6	0.000494918
Desulfohalobium	retbaense	6	0.000494918
Enterococcus	sp.	6	0.000494918
Filifactor	alocis	6	0.000494918
Geitlerinema	sp.	6	0.000494918
Geobacillus	thermoglucosidasius	6	0.000494918
Geobacter	sp.	6	0.000494918
Gloeocapsa	sp.	6	0.000494918
Herbaspirillum	huttiense	6	0.000494918
Lactobacillus	casei	6	0.000494918
Lactobacillus	reuteri	6	0.000494918
Lactobacillus	sakei	6	0.000494918
Naumovozyma	dairenensis	6	0.000494918
Polynucleobacter	sp.	6	0.000494918
Porodaedalea	sp.	6	0.000494918
PREDICTED:	Prunus	6	0.000494918
Prevotella	denticola	6	0.000494918
Pseudomonas	rhodesiae	6	0.000494918
Pyropia	yezoensis	6	0.000494918
Ralstonia	eutropha	6	0.000494918
Rhodococcus	jostii	6	0.000494918
Rhodotorula	pallida	6	0.000494918
Ruminococcus	bicirculans	6	0.000494918
Shewanella	amazonensis	6	0.000494918
Solitalea	canadensis	6	0.000494918
Sphaerochaeta	pleomorpha	6	0.000494918
Staphylococcus	lugdunensis	6	0.000494918
Streptomyces	ambofaciens	6	0.000494918
Teredinibacter	turnerae	6	0.000494918
Thermoanaerobacterium	saccharolyticum	6	0.000494918
TPA:	Nocardioides	6	0.000494918
Uncultured	Acidimicrobineae	6	0.000494918
Uncultured	Chelatococcus	6	0.000494918
Uncultured	Dyella	6	0.000494918
Uncultured	Orpinomyces	6	0.000494918
Uncultured	Rhodoferax	6	0.000494918
Uncultured	Streptococcus	6	0.000494918
A.castellanii	5S	6	0.000494918
Acidocella	sp.	6	0.000494918
Actinomyces	viscosus	6	0.000494918
Aeromonas	popoffii	6	0.000494918
Allovahlkampfia	sp.	6	0.000494918
Amphileptus	dragescoi	6	0.000494918
Arthropod	environmental	6	0.000494918
Bacillus	atrophaeus	6	0.000494918
Bacterium	EBAD45	6	0.000494918
Bacterium	MJ22	6	0.000494918
Bacterium	Q04	6	0.000494918
Bacteroidales	bacterium	6	0.000494918
Borrelia	anserina	6	0.000494918
Brevibacillus	borstelensis	6	0.000494918
Brevibacillus	sp.	6	0.000494918
Candidatus	Evansia	6	0.000494918
Candidatus	Nasuia	6	0.000494918
Carboxydothermus	hydrogenoformans	6	0.000494918
Cardiocladius	sp.	6	0.000494918
Cellulophaga	algicola	6	0.000494918
[Cellvibrio]	gilvus	6	0.000494918
Ceroplastes	ceriferus	6	0.000494918
Chaunopycnis	alba	6	0.000494918
Corynebacterium	callunae	6	0.000494918
Corynebacterium	falsenii	6	0.000494918
Cryptococcus	adeliensis	6	0.000494918
Cryptococcus	silvicola	6	0.000494918
Cynops	orientalis	6	0.000494918
Desulfobulbus	propionicus	6	0.000494918
Desulfuromonas	acetoxidans	6	0.000494918
Diploknema	siamensis	6	0.000494918
Edwardsiella	ictaluri	6	0.000494918
Elymus	trachycaulus	6	0.000494918
Epistylis	chrysemydis	6	0.000494918
Eremothecium	sinecaudum	6	0.000494918
Eustrephus	latifolius	6	0.000494918
Fereydounia	khargensis	6	0.000494918
Ferrimonas	balearica	6	0.000494918
Glomerella	cingulata	6	0.000494918
Herbaspirillum	lusitanum	6	0.000494918
Holophaga	foetida	6	0.000494918
Hydrocarboniphaga	sp.	6	0.000494918
Jannaschia	sp.	6	0.000494918
Leishmania	brazilienis	6	0.000494918
Leptospira	sp.	6	0.000494918
Libellula	angelina	6	0.000494918
Lobosphaeropsis	lobophora	6	0.000494918
Lysobacter	defluvii	6	0.000494918
Mycoplasma	hominis	6	0.000494918
Nemertoderma	sp.	6	0.000494918
Neobodo	curvifilus	6	0.000494918
Nitrosomonas	europaea	6	0.000494918
Nonlabens	dokdonensis	6	0.000494918
Orobdella	masaakikuroiwai	6	0.000494918
Oryza	rufipogon	6	0.000494918
Parietochloris	sp.	6	0.000494918
Phacus	platyaulax	6	0.000494918
Propionibacterium	propionicum	6	0.000494918
Puccinia	brachypodii	6	0.000494918
Pyrobaculum	sp.	6	0.000494918
Renibacterium	salmoninarum	6	0.000494918
Rhizosphere	soil	6	0.000494918
Rhodobium	sp.	6	0.000494918
Rickettsiella	tipulae	6	0.000494918
Shewanella	denitrificans	6	0.000494918
Silene	paradoxa	6	0.000494918
Sodalis	sp.	6	0.000494918
Stephanoeca	diplocostata	6	0.000494918
Streptomyces	praecox	6	0.000494918
Thermotoga	maritima	6	0.000494918
TPA:	Phenylobacterium	6	0.000494918
TPA:	Thermobifida	6	0.000494918
Trachelomonas	rugulosa	6	0.000494918
Trichaleurina	javanica	6	0.000494918
Uncultured	Coniochaeta	6	0.000494918
Uncultured	Halophytophthora	6	0.000494918
Uncultured	Listeria	6	0.000494918
Uncultured	myxobacterium	6	0.000494918
Uncultured	Pelagibacter	6	0.000494918
Uncultured	Rosellinia	6	0.000494918
Uncultured	Sporidiobolus	6	0.000494918
Utricularia	macrorhiza	6	0.000494918
Eutypa	lata	5	0.000412432
Kazachstania	naganishii	5	0.000412432
Ochrobactrum	sp.	5	0.000412432
Opisthorchis	viverrini	5	0.000412432
PREDICTED:	Citrus	5	0.000412432
PREDICTED:	Metaseiulus	5	0.000412432
Saprolegnia	diclina	5	0.000412432
Uncultured	bodonid	5	0.000412432
Azoarcus	sp.	5	0.000412432
Bacterial	sp.	5	0.000412432
Bombyx	mori	5	0.000412432
Coprinopsis	cinerea	5	0.000412432
Cordyceps	militaris	5	0.000412432
Exiguobacterium	sp.	5	0.000412432
Moniliophthora	roreri	5	0.000412432
PREDICTED:	Nestor	5	0.000412432
PREDICTED:	Trichechus	5	0.000412432
Pseudocercospora	fijiensis	5	0.000412432
Uncultured	Cryptococcus	5	0.000412432
Uncultured	Serratia	5	0.000412432
Actinoplanes	sp.	5	0.000412432
Agrobacterium	radiobacter	5	0.000412432
Alternaria	sp.	5	0.000412432
Anabaena	sp.	5	0.000412432
Bordetella	petrii	5	0.000412432
Candidatus	Competibacter	5	0.000412432
Clostridium	botulinum	5	0.000412432
Drosophila	willistoni	5	0.000412432
Eremothecium	cymbalariae	5	0.000412432
Ixodes	scapularis	5	0.000412432
Lactobacillus	brevis	5	0.000412432
Leptomonas	sp.	5	0.000412432
Massilia	sp.	5	0.000412432
Mesorhizobium	ciceri	5	0.000412432
Methylobacterium	mesophilicum	5	0.000412432
Meyerozyma	guilliermondii	5	0.000412432
Myxococcus	stipitatus	5	0.000412432
Pediculus	humanus	5	0.000412432
PREDICTED:	Condylura	5	0.000412432
PREDICTED:	Meleagris	5	0.000412432
PREDICTED:	Pongo	5	0.000412432
Rhodotorula	mucilaginosa	5	0.000412432
Roseobacter	denitrificans	5	0.000412432
Sinorhizobium	sp.	5	0.000412432
Takifugu	rubripes	5	0.000412432
Theileria	orientalis	5	0.000412432
TPA:	Lactobacillus	5	0.000412432
Uncultured	Blastomonas	5	0.000412432
Uncultured	deep-sea	5	0.000412432
Uncultured	Desulfobulbus	5	0.000412432
Uncultured	eubacterium	5	0.000412432
Uncultured	Fluviicola	5	0.000412432
Uncultured	Rhodobacterales	5	0.000412432
Acinetobacter	beijerinckii	5	0.000412432
Acremonium	sp.	5	0.000412432
Allochromatium	vinosum	5	0.000412432
Aminobacterium	colombiense	5	0.000412432
Anopheles	gambiae	5	0.000412432
Aquifex	aeolicus	5	0.000412432
Bacillus	aerophilus	5	0.000412432
Baumannia	cicadellinicola	5	0.000412432
Brevundimonas	terrae	5	0.000412432
Candidatus	Hepatoplasma	5	0.000412432
Chaetospermum	camelliae	5	0.000412432
Chromohalobacter	salexigens	5	0.000412432
Clostridium	tetani	5	0.000412432
Cyphellophora	oxyspora	5	0.000412432
Enterobacter	aerogenes	5	0.000412432
Eubacterium	eligens	5	0.000412432
Galdieria	sulphuraria	5	0.000412432
Geobacter	daltonii	5	0.000412432
Gloeobacter	violaceus	5	0.000412432
Isosphaera	pallida	5	0.000412432
Legionella	pneumophila	5	0.000412432
Leptothrix	cholodnii	5	0.000412432
Malassezia	globosa	5	0.000412432
Methylobacterium	adhaesivum	5	0.000412432
Mus	musculus,	5	0.000412432
Nectria	haematococca	5	0.000412432
Nitrosococcus	halophilus	5	0.000412432
Odoribacter	splanchnicus	5	0.000412432
Oscillibacter	valericigenes	5	0.000412432
Paracentrophyes	quadridentatus	5	0.000412432
Phycisphaera	mikurensis	5	0.000412432
PREDICTED:	Brachypodium	5	0.000412432
Prevotella	intermedia	5	0.000412432
Prototheca	wickerhamii	5	0.000412432
Pycnococcus	provasolii	5	0.000412432
Rhodospirillum	photometricum	5	0.000412432
Rhodothermus	marinus	5	0.000412432
Salmonella	typhi	5	0.000412432
Streptomyces	atroolivaceus	5	0.000412432
Synthetic	vector	5	0.000412432
Thermomicrobium	roseum	5	0.000412432
TPA:	Xanthomonas	5	0.000412432
Uncultured	Acidobacteriaceae	5	0.000412432
Uncultured	Agromonas	5	0.000412432
Uncultured	Catellicoccus	5	0.000412432
Uncultured	Diversispora	5	0.000412432
Uncultured	Perlucidibaca	5	0.000412432
Uncultured	Planctomycetaceae	5	0.000412432
Uncultured	Polaromonas	5	0.000412432
Uncultured	Sinobacteraceae	5	0.000412432
Abra	alba	5	0.000412432
Acholeplasma	oculi	5	0.000412432
Agrococcus	lahaulensis	5	0.000412432
Agromyces	sp.	5	0.000412432
Akkermansia	muciniphila	5	0.000412432
Amoeboaphelidium	protococcarum	5	0.000412432
Armillaria	gallica	5	0.000412432
Bacillus	aryabhattai	5	0.000412432
Bacillus	methylotrophicus	5	0.000412432
Bacillus	tequilensis	5	0.000412432
Bacillus	thermoamylovorans	5	0.000412432
Bacterium	5Q	5	0.000412432
Bacterium	EBAD25	5	0.000412432
Bacterium	EBAD61	5	0.000412432
Bacterium	GC44(2011)	5	0.000412432
Bartonella	birtlesii	5	0.000412432
Boletaceae	sp.	5	0.000412432
Byssochlamys	spectabilis	5	0.000412432
Callithrix	jacchus	5	0.000412432
Candidatus	Annandia	5	0.000412432
Candidatus	Nucleicultrix	5	0.000412432
Candidatus	Protistobacter	5	0.000412432
Candidatus	Purcelliella	5	0.000412432
Chain	G,	5	0.000412432
Clostridiales	genomosp.	5	0.000412432
Corynebacterium	vitaeruminis	5	0.000412432
Cryptobia	helicis	5	0.000412432
Cryptococcus	terricola	5	0.000412432
Cryptococcus	victoriae	5	0.000412432
Cyanobium	gracile	5	0.000412432
Cystodinium	bataviense	5	0.000412432
Dechlorosoma	suillum	5	0.000412432
Erythrobasidium	hasegawianum	5	0.000412432
Escherichia	phage	5	0.000412432
Eugenia	brasiliensis	5	0.000412432
Eunicella	verrucosa	5	0.000412432
Fervidobacterium	nodosum	5	0.000412432
Fusarium	solani	5	0.000412432
Gymnascella	sp.	5	0.000412432
Haemophilus	ducreyi	5	0.000412432
Halopiger	xanaduensis	5	0.000412432
Hanabusaya	asiatica	5	0.000412432
Hindola	geisha	5	0.000412432
Hymeniacidon	sinapium	5	0.000412432
Hypsizygus	marmoreus	5	0.000412432
Kabatiella	microsticta	5	0.000412432
Klebsiella	sp	5	0.000412432
Lactobacillus	paracasei	5	0.000412432
Lagenaria	siceraria	5	0.000412432
Leadbetterella	byssophila	5	0.000412432
Lecomtella	madagascariensis	5	0.000412432
Leucogyrophana	montana	5	0.000412432
Litorilinea	aerophila	5	0.000412432
Lycoris	squamigera	5	0.000412432
Malassezia	sympodialis	5	0.000412432
Marasmius	conchiformis	5	0.000412432
Marasmius	griseoroseus	5	0.000412432
Marinobacter	similis	5	0.000412432
Melioribacter	roseus	5	0.000412432
Methylobacterium	haplocladii	5	0.000412432
Microbacterium	esteraromaticum	5	0.000412432
Mortierella	alpina	5	0.000412432
Nautilia	profundicola	5	0.000412432
Nitrosospira	multiformis	5	0.000412432
Octadecabacter	antarcticus	5	0.000412432
Oxyopes	takobius	5	0.000412432
Pabia	signiensis	5	0.000412432
Parvoplaca	suspiciosa	5	0.000412432
Pectocarya	penicillata	5	0.000412432
Pelosinus	sp.	5	0.000412432
Penicillium	oxalicum	5	0.000412432
Penicillium	solitum	5	0.000412432
Phlebiopsis	gigantea	5	0.000412432
Picea	abies	5	0.000412432
Pilophorus	strumaticus	5	0.000412432
Planctomyces	brasiliensis	5	0.000412432
Planomicrobium	sp.	5	0.000412432
Pluteus	cervinus	5	0.000412432
Polychytrium	aggregatum	5	0.000412432
Porostereum	crassum	5	0.000412432
Prasinococcus	sp.	5	0.000412432
Proteobacterium	SDB-114	5	0.000412432
Providencia	stuartii	5	0.000412432
Rhizobium	galegae	5	0.000412432
Rhodotorula	taiwanensis	5	0.000412432
Simiduia	agarivorans	5	0.000412432
Sneathia	sanguinegens	5	0.000412432
Spiroplasma	syrphidicola	5	0.000412432
Streptomyces	scabiei	5	0.000412432
Strongyloides	ratti	5	0.000412432
Tacca	sp.	5	0.000412432
Thinopyrum	junceum	5	0.000412432
Thioalkalivibrio	sp.	5	0.000412432
Tomophagus	colossus	5	0.000412432
TPA:	Methylococcus	5	0.000412432
TPA:	Sphingobium	5	0.000412432
Trebouxia	aggregata	5	0.000412432
Trichodesmium	erythraeum	5	0.000412432
Trichosporon	inkin	5	0.000412432
Trypanosoma	carassii	5	0.000412432
Trypanosoma	simiae	5	0.000412432
TSE-associated	circular	5	0.000412432
Uncultured	Duganella	5	0.000412432
Uncultured	Haliscomenobacter	5	0.000412432
Uncultured	Paraglomeraceae	5	0.000412432
Uncultured	Stella	5	0.000412432
Verrucosispora	maris	5	0.000412432
Vorticella	sp.	5	0.000412432
Xenopsylla	brasiliensis	5	0.000412432
Aedes	aegypti	4	0.000329945
Arthroderma	gypseum	4	0.000329945
Azospirillum	sp.	4	0.000329945
Branchiostoma	floridae	4	0.000329945
Brassica	rapa	4	0.000329945
Delftia	tsuruhatensis	4	0.000329945
Equus	caballus	4	0.000329945
Fomitiporia	mediterranea	4	0.000329945
Gaeumannomyces	graminis	4	0.000329945
Gambierdiscus	sp.	4	0.000329945
Marine	bacterium	4	0.000329945
Mycobacterium	phage	4	0.000329945
PREDICTED:	Apaloderma	4	0.000329945
PREDICTED:	Bombus	4	0.000329945
PREDICTED:	Bombyx	4	0.000329945
PREDICTED:	Caprimulgus	4	0.000329945
PREDICTED:	Cuculus	4	0.000329945
PREDICTED:	Erinaceus	4	0.000329945
PREDICTED:	Pelodiscus	4	0.000329945
PREDICTED:	Sorex	4	0.000329945
PREDICTED:	Zonotrichia	4	0.000329945
Saccharomycetaceae	sp.	4	0.000329945
Sordaria	macrospora	4	0.000329945
Trichoplax	adhaerens	4	0.000329945
Uncultured	Chloroflexi	4	0.000329945
Uncultured	dinoflagellate	4	0.000329945
Uncultured	Glomeraceae	4	0.000329945
Uncultured	Lachnospiraceae	4	0.000329945
Uncultured	Ochrobactrum	4	0.000329945
Uncultured	Rhodobacter	4	0.000329945
Uncultured	Tulasnellaceae	4	0.000329945
Acetohalobium	arabaticum	4	0.000329945
Aspergillus	clavatus	4	0.000329945
Auricularia	delicata	4	0.000329945
Bordetella	avium	4	0.000329945
[truncated: 3,153 more rows]
