# Supplementary material for: Small RNAs derived from tRNAs and rRNAs are highly enriched in exosomes from both old and new world Leishmania providing evidence for conserved exosomal RNA Packaging
Source: BMC Genomics. 2015 Mar 5;16(1):151. doi: 10.1186/s12864-015-1260-7 (PMC4352550; doi:10.1186/s12864-015-1260-7)
Supplement: Additional file 4: Table S2. — Other hits found in L. donovani and L. braziliensis exosomes. File 1 ‘LD_blastN-results-vsNT.tab’: Results of the blastN search of the unaligned reads (i.e. not aligned to LdoB or LmjF) from the L. donovani exosome sequencing library against the NCBI nucleotide collection database. File 2 ‘LD_GBhits_description.tab’: GenBank description of hits. File 3 ‘LD_reads_per_species.tab’: Summary of reads per species. File 4 ‘LB_blastN-results-vsNT.tab’: Results of the blastN search of the unaligned reads (i.e. not aligned to LbrM or LmjF) from the L. braziliensis exosome sequencing library against the NCBI nucleotide collection database. File 5 ‘LB_GBhits_description.tab’: GenBank description of hits. File 6 ‘LB_reads_per_species.tab’: Summary of reads per species. [file 12864_2015_1260_MOESM4_ESM.zip › LD_blastN-results-vsNT.tab]

Query id	Subject id	% identity	alignment length	mismatches	gap openings	q. start	q. end	s. start	s. end	e-value	bit score
319626-1	gb|CP009365.1|	99	124	1	0	12	135	4127752	4127629	7.00E-54	219
319630-1	dbj|AB996691.1|	93	45	3	0	1	45	694	738	3.00E-08	68
319632-1	gb|CP004045.1|	97	124	4	0	12	135	4133164	4133041	4.00E-50	206
319639-1	gb|KM268945.1|	100	37	0	0	1	37	418	454	3.00E-08	68
319641-1	dbj|AP014655.1|	98	57	1	0	1	57	3067528	3067472	2.00E-17	98.7
319645-1	gb|CP009396.1|	93	69	5	0	1	69	971674	971742	1.00E-18	102
319647-1	gb|JQ806178.1|	97	88	3	2	15	100	471	558	2.00E-29	138
319649-1	gb|AF094561.1|AF094561	98	117	2	0	1	117	839	955	5.00E-49	203
319650-1	emb|LN568478.1|	100	49	0	0	1	49	1080	1128	9.00E-15	89.7
319669-1	gb|CP007035.1|	96	74	3	0	1	74	2224470	2224397	5.00E-24	120
319670-1	gb|CP009756.1|	94	70	4	0	1	70	421914	421983	9.00E-21	109
319675-1	gb|KM016315.1|	100	112	0	0	1	112	364	475	5.00E-49	203
319676-1	dbj|AB550779.1|	90	68	7	0	1	68	1965	2032	2.00E-15	91.5
319684-1	emb|LM523712.1|	100	35	0	0	1	35	1459	1425	3.00E-07	64.4
319686-1	gb|KM241825.1|	100	35	0	0	1	35	495	529	3.00E-07	64.4
319688-1	gb|KF434763.1|	99	101	1	0	1	101	64	164	2.00E-41	178
319696-1	gb|CP009402.1|	94	32	2	0	1	32	107111	107142	0.007	50
319700-1	gb|KM390021.1|	100	23	0	0	1	23	104306	104328	1.1	42.8
319701-1	gb|KM192211.1|	100	22	0	0	1	22	300	321	3.9	41
319706-1	gb|JQ005874.1|	89	37	4	0	1	37	680	716	0.007	50
319708-1	gb|CP008941.1|	97	30	1	0	1	30	874090	874119	0.007	50
319713-1	gb|CP009393.1|	90	30	3	0	2	31	615072	615101	3.9	41
319715-1	dbj|AB973202.1|	95	130	6	0	1	130	130	259	1.00E-50	208
319716-1	gb|CP009404.1|	90	30	3	0	3	32	988200	988171	3.9	41
319721-1	gb|AF409072.1|	91	70	6	0	1	70	1	70	5.00E-18	100
319723-1	emb|LL563429.1|	100	32	0	0	1	32	47	78	1.00E-05	59
319727-1	emb|FR799614.1|	90	30	3	0	1	30	1015727	1015698	3.9	41
319744-1	gb|JX219399.1|	100	23	0	0	1	23	462	484	1.1	42.8
319754-1	gb|CP009365.1|	91	116	10	0	1	116	4127748	4127633	1.00E-37	165
319755-1	gb|AY266114.1|	94	32	2	0	1	32	3265	3296	0.007	50
319757-1	gb|KC429424.1|	100	29	0	0	1	29	1596	1624	6.00E-04	53.6
319760-1	gb|KC408263.1|	100	52	0	0	1	52	122	173	2.00E-16	95.1
319761-1	gb|CP002657.1|	100	33	0	0	1	33	3719788	3719756	4.00E-06	60.8
319762-1	gb|CP002870.1|	93	124	9	0	12	135	517539	517662	5.00E-43	183
319776-1	dbj|AP014624.1|	95	83	4	0	7	89	833194	833276	2.00E-28	134
319780-1	dbj|AB973202.1|	99	88	1	0	1	88	149	236	2.00E-34	154
319787-1	gb|CP007035.1|	98	55	1	0	1	55	2225383	2225329	2.00E-16	95.1
319789-1	ref|NR_076703.1|	94	99	6	0	1	99	1352	1450	8.00E-34	152
319790-1	gb|GU925457.1|	100	34	0	0	3	36	7	40	1.00E-06	62.6
319792-1	gb|CP009097.1|	97	35	1	0	1	35	731896	731930	1.00E-05	59
319799-1	gb|CP009390.1|	98	87	2	0	1	87	364904	364990	1.00E-32	149
319800-1	gb|KF841199.1|	94	34	2	0	1	34	1449	1482	6.00E-04	53.6
319806-1	gb|KJ802954.1|	100	60	0	0	1	60	8052	8111	9.00E-21	109
319807-1	gb|CP009396.1|	94	31	2	0	6	36	970560	970590	0.026	48.2
319818-1	emb|LN590687.1|	88	95	11	2	23	117	6550491	6550582	6.00E-23	116
319825-1	gb|CP009365.1|	96	124	5	0	12	135	4127752	4127629	2.00E-48	201
319826-1	gb|KJ763936.1|	100	58	0	0	1	58	1	58	1.00E-19	105
319831-1	gb|KM521210.1|	100	34	0	0	1	34	1697	1730	1.00E-06	62.6
319833-1	gb|KM352501.1|	100	94	0	0	2	95	98322	98415	3.00E-39	170
319836-1	gb|JN866591.1|	89	107	12	0	1	107	75	181	5.00E-30	140
319841-1	gb|CP009378.1|	91	32	3	1	1	30	409877	409908	1.1	42.8
319857-1	gb|CP002637.1|	100	35	0	0	3	37	1837417	1837451	3.00E-07	64.4
319865-1	dbj|AP014649.1|	100	36	0	0	1	36	504270	504305	1.00E-07	66.2
319871-1	gb|CP004045.1|	95	119	6	0	16	134	4133160	4133042	1.00E-44	188
319872-1	gb|CP009392.1|	89	38	4	0	1	38	212872	212909	0.002	51.8
319873-1	emb|AJ012416.1|	97	31	1	0	1	31	1899	1929	0.002	51.8
319877-1	emb|LK924714.1|	96	74	3	1	1	71	536	463	2.00E-23	118
319880-1	emb|LK916281.1|	97	39	1	0	1	39	226	264	1.00E-07	66.2
319881-1	emb|LN596189.1|	81	94	18	1	3	95	34610	34703	1.00E-13	86
319882-1	dbj|AP014649.1|	100	60	0	0	1	60	23275	23334	9.00E-21	109
319883-1	emb|FR799614.1|	93	41	3	0	1	41	1017249	1017209	4.00E-06	60.8
319885-1	gb|CP009365.1|	92	118	10	0	1	118	4127748	4127631	1.00E-38	168
319890-1	gb|CP006852.1|	100	123	0	0	1	123	170263	170385	6.00E-55	223
319894-1	gb|CP009378.1|	94	34	2	1	1	32	409874	409907	0.007	50
319896-1	emb|LM523740.1|	97	33	1	0	1	33	682	650	2.00E-04	55.4
319905-1	gb|CP009365.1|	97	119	3	0	1	119	4127748	4127630	2.00E-48	201
319907-1	gb|CP009396.1|	96	28	1	0	1	28	971980	972007	0.091	46.4
319912-1	gb|CP007669.1|	93	28	2	0	1	28	5273	5246	1.1	42.8
319913-1	gb|CP009365.1|	98	124	2	0	12	135	4127752	4127629	8.00E-53	215
319918-1	dbj|AP014649.1|	100	40	0	0	1	40	22815	22854	6.00E-10	73.4
319919-1	gb|CP009533.1|	96	118	5	0	1	118	3448	3565	3.00E-45	190
319920-1	emb|LK916281.1|	100	29	0	0	1	29	1065	1093	6.00E-04	53.6
319921-1	gb|CP007669.1|	100	29	0	0	1	29	5030	5002	6.00E-04	53.6
319924-1	gb|CP006985.1|	100	26	0	0	1	26	2753162	2753187	0.026	48.2
319926-1	ref|NR_076630.1|	100	57	0	0	1	57	353	409	4.00E-19	104
319929-1	gb|GU926501.1|	100	24	0	0	1	24	122	145	0.31	44.6
319932-1	emb|FR799598.2|	94	36	2	0	1	36	156899	156934	5.00E-05	57.2
319934-1	gb|KM220012.1|	98	40	1	0	1	40	565	604	3.00E-08	68
319935-1	dbj|AB973202.1|	98	46	1	0	1	46	146	191	2.00E-11	78.8
319937-1	ref|NR_076404.1|	100	39	0	0	1	39	1158	1196	2.00E-09	71.6
319938-1	emb|FR799614.1|	87	62	8	0	1	62	1017263	1017202	5.00E-11	77
319939-1	ref|NR_121986.1|	89	37	4	0	3	39	436	472	0.007	50
319941-1	gb|EU342174.1|	97	32	1	0	1	32	127	158	6.00E-04	53.6
319943-1	dbj|AP014649.1|	100	32	0	0	1	32	24281	24312	1.00E-05	59
319946-1	gb|KC432066.1|	98	43	1	0	1	43	1264	1306	6.00E-10	73.4
319954-1	gb|CP008732.2|	96	26	1	0	3	28	2023574	2023599	1.1	42.8
319957-1	gb|CP009392.1|	95	37	2	0	1	37	212726	212690	1.00E-05	59
319958-1	gb|JN913601.1|	100	35	0	0	1	35	461	495	3.00E-07	64.4
319961-1	gb|CP009365.1|	98	120	3	0	1	120	4127748	4127629	5.00E-49	203
319963-1	gb|JX287304.1|	100	35	0	0	1	35	735	769	3.00E-07	64.4
319967-1	dbj|LC008332.1|	100	25	0	0	1	25	1283	1307	0.09	46.4
319971-1	gb|CP009365.1|	98	124	2	0	12	135	4127752	4127629	8.00E-53	215
319972-1	gb|CP007669.1|	96	28	1	0	1	28	4607	4580	0.09	46.4
319976-1	ref|NR_076097.1|	100	32	0	0	1	32	1543	1574	1.00E-05	59
319977-1	gb|KC743167.1|	95	96	5	0	1	96	72	167	3.00E-33	150
319979-1	gb|CP009748.1|	100	28	0	0	1	28	830433	830460	0.002	51.8
319985-1	gb|CP009380.1|	95	37	2	0	1	37	169316	169352	1.00E-05	59
319986-1	ref|XM_008658263.1|	93	27	2	0	11	37	625	599	3.8	41
319989-1	gb|JQ515696.1|	98	42	1	0	1	42	1048	1089	2.00E-09	71.6
319992-1	gb|CP002870.1|	98	120	2	0	1	120	517543	517662	1.00E-50	208
319996-1	emb|HG795785.1|	100	53	0	0	1	53	1396	1448	6.00E-17	96.9
320003-1	gb|JN590683.1|	100	90	0	0	1	90	191	280	5.00E-37	163
320004-1	emb|LM524650.1|	97	35	1	0	1	35	85	119	1.00E-05	59
320005-1	dbj|AP014630.1|	95	40	2	0	1	40	23305	23344	3.00E-07	64.4
320006-1	gb|CP009396.1|	92	37	3	0	2	38	969963	969999	6.00E-04	53.6
320012-1	gb|KF184815.1|	98	65	1	0	1	65	52671	52735	7.00E-22	113
320017-1	gb|GU924795.1|	98	49	1	0	1	49	261	309	4.00E-13	84.2
320018-1	gb|CP005960.1|	100	109	0	0	1	109	1649710	1649602	2.00E-47	197
320022-1	gb|KM268945.1|	100	29	0	0	1	29	57	85	6.00E-04	53.6
320025-1	gb|GQ106132.1|	100	35	0	0	1	35	215	249	3.00E-07	64.4
320027-1	emb|CU694539.4|	97	32	1	0	2	33	91207	91176	6.00E-04	53.6
320032-1	gb|AF409072.1|	92	37	3	0	1	37	34	70	6.00E-04	53.6
320033-1	gb|CP009365.1|	98	118	2	0	1	118	4127748	4127631	2.00E-49	205
320036-1	gb|CP009393.1|	91	35	3	0	1	35	672704	672670	0.007	50
320043-1	gb|KM263183.1|	100	57	0	0	1	57	46	102	4.00E-19	104
320046-1	gb|CP002870.1|	98	120	3	0	1	120	517543	517662	5.00E-49	203
320051-1	gb|KJ454189.1|	100	30	0	0	1	30	1325	1354	2.00E-04	55.4
320054-1	emb|LK916281.1|	97	32	1	0	1	32	199	230	6.00E-04	53.6
320055-1	gb|CP006852.1|	93	123	8	0	1	123	170263	170385	4.00E-44	187
320056-1	gb|CP009291.1|	98	56	1	0	1	56	2672990	2673045	6.00E-17	96.9
320059-1	emb|LN515532.1|	92	36	3	0	1	36	2027112	2027147	0.002	51.8
320061-1	gb|KM209211.1|	98	42	1	0	4	45	179	220	2.00E-09	71.6
320062-1	gb|GU935306.1|	89	38	4	0	2	39	278	315	0.002	51.8
320066-1	gb|CP009378.1|	96	26	1	0	1	26	393374	393399	1.1	42.8
320073-1	dbj|LC006878.1|	100	30	0	0	1	30	68	97	2.00E-04	55.4
320074-1	gb|KF841180.1|	100	25	0	0	1	25	763	787	0.09	46.4
320076-1	gb|GQ104677.1|	100	34	0	0	1	34	108	141	1.00E-06	62.6
320078-1	emb|LK916281.1|	100	27	0	0	1	27	986	1012	0.007	50
320080-1	gb|CP006852.1|	98	121	2	0	1	121	170263	170383	4.00E-51	210
320082-1	gb|KC002984.1|	97	34	1	0	1	34	540	573	5.00E-05	57.2
320083-1	dbj|AP014655.1|	100	40	0	0	1	40	1485596	1485635	6.00E-10	73.4
320088-1	gb|CP009404.1|	94	34	2	0	1	34	988202	988169	6.00E-04	53.6
320091-1	gb|CP007669.1|	100	48	0	0	1	48	5760	5713	3.00E-14	87.8
320103-1	gb|HQ799365.1|	100	46	0	0	1	46	1310	1355	4.00E-13	84.2
320105-1	gb|CP009393.1|	94	35	2	0	1	35	672724	672690	2.00E-04	55.4
320106-1	dbj|AP014649.1|	100	30	0	0	1	30	23141	23170	2.00E-04	55.4
320108-1	emb|FR799555.1|	97	30	1	0	1	30	238622	238651	0.007	50
320109-1	gb|CP009571.1|	95	57	3	0	1	57	1197176	1197232	8.00E-15	89.7
320118-1	ref|XR_178698.1|	84	37	6	0	1	37	208	172	3.8	41
320122-1	gb|CP009392.1|	93	30	2	0	1	30	212760	212731	0.09	46.4
320128-1	gb|CP002870.1|	98	120	2	0	1	120	517543	517662	1.00E-50	208
320132-1	ref|NR_076840.1|	100	28	0	0	2	29	1790	1817	0.002	51.8
320133-1	gb|HM086942.1|	100	35	0	0	1	35	103	137	3.00E-07	64.4
320134-1	gb|JN913045.1|	100	32	0	0	1	32	227	258	1.00E-05	59
320147-1	emb|HG315108.1|	96	112	5	0	1	112	3336	3447	5.00E-42	179
320148-1	gb|CP009365.1|	98	119	2	0	1	119	4127748	4127630	4.00E-50	206
320150-1	gb|CP001699.1|	97	78	2	1	2	77	1704958	1705035	8.00E-27	129
320152-1	emb|FR799576.1|	95	37	2	0	1	37	219110	219146	1.00E-05	59
320153-1	tpe|LK014283.1|	95	60	3	0	1	60	15	74	2.00E-16	95.1
320163-1	ref|NR_076569.1|	100	46	0	0	1	46	1774	1819	3.00E-13	84.2
320164-1	dbj|AP014655.1|	100	39	0	0	1	39	1485115	1485153	2.00E-09	71.6
320166-1	gb|CP009404.1|	94	34	2	0	1	34	467291	467324	5.00E-04	53.6
320168-1	gb|CP008732.2|	100	43	0	0	1	43	2023043	2023085	1.00E-11	78.8
320169-1	gb|CP009365.1|	98	119	2	0	1	119	4127748	4127630	4.00E-50	206
320170-1	dbj|AB491965.1|	100	32	0	0	1	32	2255	2286	1.00E-05	59
320172-1	gb|CP009365.1|	88	124	15	0	12	135	4127752	4127629	6.00E-35	156
320176-1	emb|LN590705.1|	81	94	18	2	41	133	14955436	14955344	1.00E-12	82.4
320179-1	ref|NR_076831.1|	100	30	0	0	1	30	2820	2849	1.00E-04	55.4
320180-1	gb|DQ873209.1|	92	38	3	0	1	38	368	405	1.00E-04	55.4
320187-1	gb|JN981061.1|	99	132	1	0	4	135	1829	1960	3.00E-58	233
320188-1	gb|CP009396.1|	94	36	2	0	1	36	970890	970925	4.00E-05	57.2
320204-1	gb|AF409072.1|	96	70	3	0	1	70	1	70	6.00E-22	113
320211-1	gb|KM269011.1|	100	33	0	0	1	33	413	445	4.00E-06	60.8
320212-1	gb|CP009378.1|	94	33	2	0	2	34	409410	409378	0.002	51.8
320214-1	dbj|AP014649.1|	91	35	3	0	1	35	24778	24812	0.006	50
320215-1	emb|LN564927.1|	100	43	0	0	1	43	1068	1110	1.00E-11	78.8
320219-1	gb|KJ677968.1|	100	35	0	0	1	35	346	380	3.00E-07	64.4
320225-1	emb|LM013384.1|	90	61	6	0	1	61	354	294	3.00E-13	84.2
320230-1	gb|CP006852.1|	100	33	0	0	1	33	4099468	4099436	4.00E-06	60.8
320232-1	emb|CR407408.1|	100	24	0	0	3	26	547	524	0.27	44.6
320242-1	gb|CP009404.1|	90	31	3	0	1	31	988202	988172	0.94	42.8
320244-1	gb|CP009404.1|	89	35	4	1	1	33	2401457	2401423	0.94	42.8
320247-1	emb|LK916281.1|	100	24	0	0	1	24	1061	1084	0.27	44.6
320256-1	gb|CP009396.1|	94	34	2	0	1	34	966756	966789	5.00E-04	53.6
320258-1	gb|CP007451.1|	93	27	2	0	2	28	485832	485806	3.3	41
320261-1	gb|CP008732.2|	100	27	0	0	1	27	2023757	2023783	0.006	50
320265-1	gb|CP009749.1|	100	32	0	0	1	32	13977	14008	1.00E-05	59
320272-1	emb|FR799613.2|	89	45	5	0	1	45	642113	642157	1.00E-05	59
320286-1	emb|LK919971.1|	100	33	0	0	2	34	784	816	2.00E-07	60.8
320287-1	gb|KF108807.1|	100	45	0	0	1	45	866	910	5.00E-14	82.4
320292-1	gb|KJ704251.1|	95	43	2	0	1	43	170	212	3.00E-10	69.8
320293-1	gb|CP009404.1|	94	35	2	0	1	35	467288	467322	7.00E-06	55.4
320296-1	gb|CP009365.1|	98	123	3	0	13	135	4127752	4127630	5.00E-52	208
320301-1	emb|FR799614.1|	93	41	3	0	1	41	1017249	1017209	2.00E-07	60.8
320306-1	ref|NR_076727.1|	100	31	0	0	1	31	4	34	2.00E-06	57.2
320308-1	emb|FQ311430.1|	100	20	0	0	3	22	1452949	1452930	1.9	37.4
320313-1	dbj|AP014649.1|	98	44	1	1	1	43	24459	24502	9.00E-11	71.6
320322-1	ref|XM_009832864.1|	88	33	4	1	3	35	1196	1165	0.53	39.2
320329-1	gb|CP009749.1|	100	20	0	0	1	20	14208	14227	1.9	37.4
320331-1	gb|CP008732.2|	100	27	0	0	1	27	2023044	2023070	3.00E-04	50
320334-1	gb|GU925064.1|	94	33	2	0	1	33	16	48	8.00E-05	51.8
320340-1	gb|JQ478494.1|	100	27	0	0	2	28	4418	4444	3.00E-04	50
320341-1	gb|CP009392.1|	92	26	2	0	1	26	211628	211603	0.53	39.2
320344-1	gb|CP009554.1|	100	23	0	0	1	23	462095	462117	0.044	42.8
320346-1	gb|CP009396.1|	94	31	2	0	1	31	968170	968200	0.001	48.2
320347-1	gb|CP009396.1|	97	30	1	0	1	30	970538	970567	3.00E-04	50
320348-1	gb|CP009392.1|	95	38	2	0	1	38	212726	212689	2.00E-07	60.8
320350-1	dbj|AB970328.1|	100	101	0	0	1	101	456	556	2.00E-44	183
320356-1	dbj|AB526262.1|	100	39	0	0	1	39	312	350	9.00E-11	71.6
320364-1	gb|KM221303.1|	100	39	0	0	1	39	1234	1272	9.00E-11	71.6
320367-1	ref|NR_076831.1|	100	39	0	0	3	41	2798	2836	9.00E-11	71.6
320369-1	gb|KJ958160.1|	100	21	0	0	1	21	606	626	0.53	39.2
320374-1	gb|JQ999806.1|	100	41	0	0	1	41	57	97	7.00E-12	75.2
320376-1	gb|CP009396.1|	97	31	1	0	3	33	968589	968619	8.00E-05	51.8
320384-1	gb|KJ704251.1|	93	46	3	0	1	46	85	130	3.00E-10	69.8
320385-1	gb|AE015929.1|	97	38	1	0	1	38	2312763	2312726	1.00E-08	64.4
320388-1	gb|CP007035.1|	100	36	0	0	1	36	2224361	2224326	4.00E-09	66.2
320391-1	emb|LM524650.1|	100	30	0	0	1	30	28	57	7.00E-06	55.4
320392-1	ref|NR_103076.1|	100	22	0	0	1	22	226	247	0.15	41
320393-1	pdb|4UQ0|3	100	27	0	0	1	27	1	27	3.00E-04	50
320394-1	gb|CP009448.1|	100	31	0	0	2	32	839253	839283	2.00E-06	57.2
320395-1	gb|CP007035.1|	97	31	1	0	1	31	3775993	3775963	8.00E-05	51.8
320396-1	gb|JQ187958.1|	100	20	0	0	1	20	1171	1190	1.9	37.4
320397-1	gb|KM263183.1|	100	23	0	0	1	23	116	138	0.044	42.8
320402-1	pdb|4UY8|A	100	34	0	0	2	35	2789	2822	5.00E-08	62.6
320403-1	gb|CP009365.1|	100	73	0	0	2	74	4127701	4127629	3.00E-29	132
320404-1	ref|XM_007009000.1|	92	26	2	0	1	26	696	721	0.53	39.2
320405-1	emb|X87288.1|	100	33	0	0	1	33	1619	1651	2.00E-07	60.8
320409-1	gb|KJ598989.1|	98	58	1	0	1	58	606	663	2.00E-19	100
320426-1	emb|LL915293.1|	95	22	1	0	1	22	5138	5117	6.5	35.6
320435-1	ref|XM_003484839.1|	87	30	4	0	5	34	744	715	1.9	37.4
320439-1	emb|LN194792.1|	92	26	2	0	1	26	1071	1046	0.53	39.2
320440-1	emb|FR839629.1|	100	21	0	0	1	21	919870	919890	0.53	39.2
320445-1	gb|KC743910.1|	95	40	2	0	1	40	274	313	1.00E-08	64.4
320447-1	gb|CP009390.1|	96	23	1	0	1	23	435266	435288	1.9	37.4
320452-1	gb|CP009396.1|	94	33	2	0	1	33	968560	968592	8.00E-05	51.8
320454-1	emb|LK919971.1|	100	40	0	0	1	40	678	717	3.00E-11	73.4
320457-1	gb|KM263183.1|	100	35	0	0	1	35	1219	1253	1.00E-08	64.4
320459-1	gb|AF409072.1|	100	27	0	0	3	29	44	70	3.00E-04	50
320469-1	emb|HG428755.1|	97	32	1	0	1	32	4206702	4206733	2.00E-05	53.6
320480-1	gb|CP001673.1|	85	67	10	0	5	71	2169925	2169859	2.00E-12	77
320483-1	dbj|AP014655.1|	98	49	1	0	1	49	1485437	1485485	1.00E-14	84.2
320485-1	emb|LN568935.1|	98	47	1	0	1	47	759	805	2.00E-13	80.6
320491-1	dbj|LC006867.1|	100	30	0	0	1	30	64	93	7.00E-06	55.4
320492-1	emb|X91041.1|	98	49	1	0	1	49	1129	1177	4.00E-15	86
320493-1	ref|NR_075641.1|	93	46	3	0	1	46	37	82	3.00E-10	69.8
320503-1	emb|LN590686.1|	86	49	7	0	18	66	4545812	4545860	5.00E-05	57.2
320507-1	gb|U77925.1|YEU77925	86	42	6	0	3	44	2863	2904	0.007	50
320516-1	emb|HG974234.1|	95	57	3	0	1	57	2909147	2909091	9.00E-15	89.7
320519-1	emb|LM523712.1|	100	37	0	0	1	37	3125	3089	3.00E-08	68
320521-1	gb|CP009392.1|	92	36	3	0	1	36	212762	212727	0.002	51.8
320523-1	emb|LK931616.1|	100	37	0	0	1	37	75923	75959	3.00E-08	68
320524-1	emb|LM156322.1|	100	31	0	0	1	31	12753	12783	5.00E-05	57.2
320527-1	gb|CP009378.1|	94	32	2	0	1	32	393374	393405	0.007	50
320532-1	gb|CP009365.1|	98	120	3	0	1	120	4127748	4127629	5.00E-49	203
320533-1	ref|NR_076997.1|	100	26	0	0	1	26	274	299	0.026	48.2
320534-1	gb|CP009400.1|	96	27	1	0	3	29	444894	444868	0.32	44.6
320537-1	emb|LM524456.1|	97	34	1	0	1	34	629	662	5.00E-05	57.2
320545-1	gb|CP008732.2|	100	57	0	0	1	57	2023830	2023886	4.00E-19	104
320553-1	gb|CP009404.1|	91	34	3	0	1	34	988237	988204	0.026	48.2
320557-1	ref|NR_103003.1|	91	56	5	1	2	57	605	656	2.00E-11	78.8
320561-1	emb|LK950339.1|	96	26	1	0	1	26	9417	9392	1.1	42.8
320562-1	gb|GU179632.1|	87	125	16	0	1	125	70	194	2.00E-34	154
320563-1	emb|HE616290.1|	100	42	0	0	1	42	781	822	5.00E-11	77
320564-1	gb|CP009533.1|	100	55	0	0	1	55	4153529	4153583	5.00E-18	100
320565-1	ref|NR_076140.1|	98	56	1	0	1	56	596	651	6.00E-17	96.9
320567-1	emb|FR799602.2|	92	36	3	0	2	37	312906	312871	0.002	51.8
320568-1	emb|X83495.1|	100	73	0	0	1	73	1542	1614	8.00E-28	132
320569-1	gb|CP009365.1|	98	120	3	0	1	120	4127748	4127629	5.00E-49	203
320573-1	emb|LN568480.1|	100	24	0	0	1	24	1170	1193	0.32	44.6
320574-1	gb|GU924738.1|	97	30	1	0	1	30	305	334	0.007	50
320575-1	gb|KM488466.1|	100	38	0	0	1	38	1396	1433	8.00E-09	69.8
320580-1	emb|LM525864.1|	86	37	5	1	6	42	5773	5739	1.1	42.8
320588-1	gb|KF841247.1|	98	52	1	0	1	52	582	633	9.00E-15	89.7
320590-1	gb|CP009396.1|	94	47	3	0	1	47	965282	965328	2.00E-09	71.6
320595-1	gb|CP009290.1|	97	39	1	0	1	39	735131	735169	1.00E-07	66.2
320596-1	ref|NR_076630.1|	95	39	2	1	1	38	607	645	1.00E-05	59
320598-1	gb|KF533792.1|	100	33	0	0	1	33	573	605	4.00E-06	60.8
320603-1	gb|CP009365.1|	94	120	7	0	16	135	4127748	4127629	1.00E-43	185
320607-1	gb|AF409072.1|	91	32	3	0	2	33	38	69	0.32	44.6
320609-1	gb|AF409072.1|	97	32	1	0	1	32	35	66	6.00E-04	53.6
320612-1	dbj|AP014655.1|	100	85	0	0	1	85	1485167	1485251	2.00E-34	154
320617-1	gb|CP008732.2|	100	39	0	0	2	40	2024171	2024209	2.00E-09	71.6
320620-1	gb|CP009393.1|	93	30	2	0	1	30	672722	672693	0.091	46.4
320624-1	gb|CP006852.1|	94	97	6	0	3	99	3998165	3998261	1.00E-32	149
320627-1	gb|CP009365.1|	99	119	1	0	1	119	4127748	4127630	4.00E-51	210
320639-1	gb|JX394842.1|	98	52	1	0	2	53	21	72	9.00E-15	89.7
320640-1	gb|CP009378.1|	88	34	4	0	1	34	409411	409378	0.32	44.6
320644-1	gb|CP008732.2|	97	29	1	0	1	29	2024165	2024193	0.026	48.2
320645-1	gb|CP008732.2|	100	24	0	0	1	24	680417	680394	0.32	44.6
320650-1	emb|AM779664.1|	90	30	3	0	1	30	1520	1549	3.9	41
320651-1	gb|CP009365.1|	92	120	10	0	1	120	4127748	4127629	9.00E-40	172
320666-1	gb|CP006704.1|	100	31	0	0	1	31	546126	546156	5.00E-05	57.2
320671-1	gb|FJ410386.1|	93	28	2	0	1	28	999	1026	1.1	42.8
320672-1	gb|KP012315.1|	100	33	0	0	1	33	73	105	4.00E-06	60.8
320675-1	dbj|AP009385.1|	91	32	3	0	1	32	1459887	1459918	0.009	44.6
320677-1	gb|CP009617.1|	100	29	0	0	1	29	30410	30438	2.00E-05	53.6
320679-1	gb|CP007039.1|	98	131	3	0	7	137	5854285	5854155	2.00E-56	223
320680-1	emb|LK946575.1|	95	22	1	0	7	28	55899	55920	4.9	35.6
320681-1	emb|LN564099.1|	98	87	2	0	1	87	312	398	3.00E-34	149
320684-1	gb|KC188312.1|	96	50	2	0	1	50	1211	1260	4.00E-14	82.4
320686-1	dbj|AP014603.1|	100	38	0	0	1	38	1162961	1162924	2.00E-10	69.8
320688-1	gb|KF841292.1|	100	80	0	0	1	80	238	317	4.00E-33	145
320691-1	gb|GU545178.1|	97	37	1	0	1	37	88	124	4.00E-08	62.6
320692-1	gb|FJ354605.1|	96	52	2	0	1	52	697	748	3.00E-15	86
320697-1	gb|CP007669.1|	97	35	1	0	1	35	5773	5739	4.00E-07	59
320698-1	gb|KF293761.1|	100	35	0	0	1	35	496	530	1.00E-08	64.4
320706-1	gb|CP009365.1|	95	120	6	1	1	119	4127748	4127629	1.00E-45	187
320708-1	gb|CP008732.2|	96	45	2	0	1	45	2024355	2024399	2.00E-11	73.4
320711-1	gb|CP009392.1|	94	33	2	0	1	33	212760	212728	6.00E-05	51.8
320712-1	gb|CP009533.1|	99	76	1	0	1	76	4153529	4153604	2.00E-29	132
320713-1	gb|JX442186.1|	97	36	1	0	1	36	2737	2772	1.00E-07	60.8
320719-1	gb|KF631109.1|	100	38	0	0	1	38	805	842	2.00E-10	69.8
320721-1	gb|CP009396.1|	92	64	5	0	2	65	969556	969619	2.00E-17	93.3
320722-1	dbj|AP014655.1|	100	28	0	0	1	28	779	752	6.00E-05	51.8
320728-1	gb|CP006587.1|	100	30	0	0	1	30	1300879	1300850	5.00E-06	55.4
320729-1	gb|CP006704.1|	100	28	0	0	1	28	544925	544952	6.00E-05	51.8
320731-1	ref|NR_102590.1|	97	30	1	0	1	30	1127	1156	2.00E-04	50
320734-1	emb|LK931616.1|	100	43	0	0	1	43	75894	75936	5.00E-13	78.8
320736-1	ref|NR_103114.1|	100	26	0	0	1	26	360	385	8.00E-04	48.2
320741-1	gb|CP002177.1|	81	47	9	0	5	51	1551873	1551919	0.009	44.6
320743-1	gb|AC114003.4|	93	28	2	0	11	38	220351	220324	0.033	42.8
320748-1	dbj|AP014649.1|	100	24	0	0	1	24	23004	23027	0.009	44.6
320749-1	gb|GU925667.1|	98	44	1	0	1	44	130	173	6.00E-12	75.2
320752-1	gb|CP009404.1|	91	32	3	0	1	32	467293	467324	0.009	44.6
320753-1	gb|GQ080185.1|	100	22	0	0	1	22	927	948	0.11	41
320758-1	gb|CP009396.1|	100	19	0	0	2	20	971935	971953	4.9	35.6
320762-1	gb|KM269011.1|	100	35	0	0	1	35	824	858	1.00E-08	64.4
320763-1	dbj|AP014649.1|	100	21	0	0	1	21	23454	23474	0.4	39.2
320764-1	gb|CP008732.2|	94	36	2	0	1	36	2022423	2022458	1.00E-06	57.2
320772-1	gb|CP009365.1|	95	118	6	0	12	129	4127748	4127631	1.00E-45	187
320774-1	gb|KM241825.1|	98	41	1	0	1	41	497	537	2.00E-10	69.8
320775-1	gb|KM268945.1|	100	20	0	0	1	20	481	500	1.4	37.4
320776-1	dbj|AP014649.1|	100	24	0	0	1	24	473814	473837	0.009	44.6
320777-1	gb|EU617238.1|	95	40	2	0	1	40	642	681	1.00E-08	64.4
320779-1	gb|CP007495.1|	97	33	1	0	1	33	2584506	2584538	5.00E-06	55.4
320781-1	gb|CP009400.1|	94	35	2	0	1	35	185157	185191	5.00E-06	55.4
320788-1	emb|LN579942.1|	98	101	2	0	1	101	610	710	8.00E-42	174
320792-1	emb|HG966617.1|	97	65	2	0	1	65	2634307	2634243	3.00E-22	109
320793-1	ref|NR_076630.1|	100	51	0	0	1	51	2180	2230	2.00E-17	93.3
320794-1	gb|CP009215.1|	89	47	5	1	3	48	627740	627786	4.00E-07	59
320797-1	ref|NR_076831.1|	97	38	1	0	1	38	2810	2847	1.00E-08	64.4
320799-1	gb|GQ340210.1|	94	33	2	0	1	33	1200	1232	6.00E-05	51.8
320803-1	gb|GU926501.1|	100	55	0	0	1	55	102	156	1.00E-19	100
320804-1	ref|NR_076508.1|	94	68	4	0	1	68	2720	2787	3.00E-21	105
320805-1	gb|CP009365.1|	98	120	3	0	1	120	4127748	4127629	2.00E-50	203
320807-1	gb|CP007421.1|	100	27	0	0	2	28	3438832	3438806	2.00E-04	50
320810-1	emb|FR799576.1|	95	38	2	0	1	38	218964	218927	1.00E-07	60.8
320819-1	gb|KC408517.1|	100	43	0	0	1	43	1344	1386	5.00E-13	78.8
320825-1	gb|CP007669.1|	100	36	0	0	1	36	5095	5060	3.00E-09	66.2
320826-1	gb|CP006704.1|	97	94	3	0	1	94	545435	545528	2.00E-36	156
320829-1	gb|CP009393.1|	97	30	1	0	4	33	672687	672658	2.00E-04	50
320832-1	gb|CP006704.1|	100	25	0	0	1	25	546493	546517	0.003	46.4
320833-1	gb|KM269011.1|	100	30	0	0	1	30	827	856	5.00E-06	55.4
320834-1	emb|LM585006.1|	100	20	0	0	2	21	1391	1372	1.4	37.4
320835-1	emb|LM013384.1|	100	42	0	0	1	42	408	367	2.00E-12	77
320836-1	dbj|AP014624.1|	97	34	1	0	1	34	833791	833824	1.00E-06	57.2
320842-1	gb|CP009404.1|	90	39	4	1	1	39	2401482	2401445	2.00E-04	50
320843-1	dbj|AP014637.1|	100	24	0	0	1	24	1039558	1039535	0.009	44.6
320844-1	emb|LN521125.1|	100	27	0	0	1	27	390	416	2.00E-04	50
320845-1	gb|KM491764.1|	100	30	0	0	1	30	695	724	5.00E-06	55.4
320853-1	gb|CP000539.1|	100	27	0	0	1	27	1250972	1250998	2.00E-04	50
320855-1	emb|LK913553.1|	97	29	1	0	1	29	809	837	8.00E-04	48.2
320871-1	gb|CP006933.1|	94	35	2	0	1	35	287911	287945	2.00E-04	55.4
320880-1	gb|CP009290.1|	100	46	0	0	1	46	735114	735159	4.00E-13	84.2
320882-1	gb|CP009533.1|	97	35	1	0	1	35	3130	3164	1.00E-05	59
320887-1	emb|FR799602.2|	96	45	2	0	1	45	313048	313092	6.00E-10	73.4
320890-1	gb|CP009393.1|	88	32	4	0	1	32	672724	672693	3.8	41
320892-1	gb|FJ416603.1|	100	25	0	0	1	25	11329	11305	0.09	46.4
320897-1	emb|FR799598.2|	94	36	2	1	1	34	156899	156934	6.00E-04	53.6
320898-1	gb|CP008732.2|	98	41	1	0	1	41	2024400	2024440	8.00E-09	69.8
320901-1	dbj|AP014630.1|	100	40	0	0	1	40	25837	25876	6.00E-10	73.4
320906-1	gb|CP006852.1|	98	124	2	0	1	124	170263	170386	8.00E-53	215
320909-1	dbj|AP014649.1|	100	28	0	0	1	28	3059248	3059221	0.002	51.8
320914-1	gb|JQ045804.1|	100	39	0	0	16	54	1	39	2.00E-09	71.6
320915-1	emb|LK916281.1|	88	40	5	0	1	40	309	348	0.007	50
320917-1	gb|CP009404.1|	94	31	2	0	1	31	2401453	2401423	0.026	48.2
320920-1	emb|LM523569.1|	100	29	0	0	1	29	656	628	6.00E-04	53.6
320923-1	pdb|1VXX|2	100	66	0	0	1	66	3212	3277	5.00E-24	120
320928-1	gb|KF995311.1|	100	55	0	0	1	55	86	140	5.00E-18	100
320936-1	gb|CP007669.1|	94	49	3	0	1	49	5791	5743	2.00E-10	75.2
320939-1	gb|KC470431.1|	100	36	0	0	1	36	57	92	1.00E-07	66.2
320940-1	gb|AY268558.1|	100	24	0	0	2	25	29	52	0.31	44.6
320942-1	dbj|AP014649.1|	96	28	1	0	1	28	23265	23292	0.09	46.4
320945-1	gb|CP009571.1|	100	32	0	0	1	32	1511133	1511164	1.00E-05	59
320950-1	gb|CP008896.1|	98	122	2	0	1	122	4001848	4001969	1.00E-51	212
320951-1	gb|CP007555.1|	100	30	0	0	1	30	761281	761310	2.00E-04	55.4
320956-1	gb|CP009571.1|	94	63	4	0	2	64	4105	4167	6.00E-17	96.9
320958-1	gb|CP002177.1|	98	66	1	0	2	67	2730462	2730397	2.00E-22	114
320962-1	gb|GQ106896.1|	97	30	1	0	1	30	49	78	0.007	50
320964-1	gb|CP009365.1|	95	119	6	0	1	119	4127748	4127630	1.00E-44	188
320971-1	dbj|AB973202.1|	98	40	1	0	1	40	152	191	3.00E-08	68
320973-1	gb|CP009365.1|	98	122	3	0	1	122	4127748	4127627	4.00E-50	206
320981-1	ref|NR_122018.1|	98	57	1	0	1	57	2635	2691	2.00E-17	98.7
320984-1	gb|CP008732.2|	96	49	2	0	1	49	2023739	2023787	4.00E-12	80.6
320990-1	gb|FJ793729.1|	96	70	3	0	1	70	72	141	7.00E-22	113
321001-1	gb|HQ530719.1|	100	90	0	0	1	90	56	145	5.00E-37	163
321002-1	dbj|AP014655.1|	100	31	0	0	2	32	1483960	1483990	5.00E-05	57.2
321004-1	gb|KM259982.1|	100	25	0	0	1	25	910	934	0.09	46.4
321006-1	ref|NR_103076.1|	100	43	0	0	1	43	2172	2214	2.00E-11	78.8
321007-1	gb|JX415481.1|	93	30	2	0	2	31	12	41	0.09	46.4
321015-1	emb|LN554852.1|	92	48	4	0	1	48	5050890	5050937	8.00E-09	69.8
321032-1	gb|JQ999361.1|	99	68	1	0	1	68	186	253	2.00E-23	118
321033-1	gb|KM252708.1|	100	38	0	0	1	38	1051	1088	8.00E-09	69.8
321035-1	gb|CP001392.1|	100	61	0	0	5	65	2577831	2577891	3.00E-21	111
321039-1	gb|KM221315.1|	99	70	1	0	1	70	1172	1241	1.00E-24	122
321043-1	emb|LN649254.1|	100	32	0	0	1	32	116	85	1.00E-05	59
321061-1	gb|CP007547.1|	100	23	0	0	1	23	383140	383162	1.1	42.8
321070-1	gb|CP008732.2|	95	37	2	0	1	37	2024417	2024453	1.00E-05	59
321072-1	dbj|AP014649.1|	100	44	0	0	1	44	23430	23473	4.00E-12	80.6
321074-1	emb|FR799576.1|	92	38	3	0	1	38	219108	219145	2.00E-04	55.4
321076-1	gb|CP009396.1|	93	28	2	0	4	31	969159	969186	1.1	42.8
321078-1	gb|CP009365.1|	98	120	2	0	1	120	4127748	4127629	1.00E-50	208
321080-1	gb|CP009396.1|	95	37	2	0	1	37	970055	970091	1.00E-05	59
321084-1	gb|CP006704.1|	100	30	0	0	2	31	545698	545727	2.00E-04	55.4
321090-1	gb|CP009404.1|	93	30	2	0	12	41	2401482	2401453	0.09	46.4
321099-1	gb|CP009396.1|	89	44	5	0	1	44	971883	971926	5.00E-05	57.2
321100-1	gb|KJ958148.1|	100	33	0	0	1	33	90	122	4.00E-06	60.8
321101-1	gb|CP007495.1|	96	26	1	0	1	26	1325485	1325510	1.1	42.8
321106-1	gb|GU925104.1|	97	37	1	0	1	37	66	102	1.00E-06	62.6
321113-1	emb|FR796443.1|	97	32	1	0	1	32	371476	371507	6.00E-04	53.6
321119-1	gb|KJ806410.1|	100	40	0	0	1	40	914	953	6.00E-10	73.4
321122-1	gb|CP003178.1|	94	31	2	0	1	31	2728852	2728882	0.026	48.2
321127-1	gb|CP008732.2|	100	28	0	0	1	28	1558628	1558601	0.002	51.8
321136-1	gb|CP009396.1|	93	40	3	0	1	40	968904	968943	1.00E-05	59
321138-1	emb|FR799576.1|	97	31	1	0	1	31	219116	219146	0.002	51.8
321143-1	dbj|AP014649.1|	100	36	0	0	1	36	23268	23303	1.00E-07	66.2
321144-1	gb|CP009365.1|	96	120	5	0	1	120	4127748	4127629	3.00E-46	194
321146-1	gb|CP006704.1|	100	55	0	0	1	55	544744	544798	5.00E-18	100
321149-1	gb|CP007035.1|	99	74	1	0	3	76	2226551	2226478	1.00E-26	129
321152-1	gb|JX219396.1|	100	24	0	0	1	24	2204	2227	0.31	44.6
321156-1	gb|CP007226.1|	99	88	1	0	1	88	1125567	1125654	2.00E-34	154
321157-1	dbj|AP014607.1|	100	26	0	0	1	26	43227	43252	0.026	48.2
321160-1	gb|KF841340.1|	100	44	0	0	1	44	1096	1139	4.00E-12	80.6
321166-1	gb|CP009365.1|	99	121	1	0	1	121	4127749	4127629	3.00E-52	214
321170-1	gb|CP006704.1|	97	37	1	0	1	37	546119	546155	1.00E-06	62.6
321171-1	gb|AF409072.1|	89	37	4	0	1	37	33	69	0.007	50
321174-1	gb|CP009365.1|	98	119	2	0	1	119	4127748	4127630	4.00E-50	206
321188-1	emb|FR796411.1|	95	37	2	0	1	37	323098	323062	1.00E-05	59
321191-1	gb|CP009365.1|	91	120	11	0	1	120	4127748	4127629	4.00E-38	167
321192-1	gb|CP009365.1|	96	120	5	0	1	120	4127748	4127629	3.00E-46	194
321198-1	gb|CP009365.1|	95	122	6	0	1	122	4127748	4127627	3.00E-46	194
321199-1	gb|CP009402.1|	94	32	2	0	1	32	106822	106791	0.007	50
321200-1	gb|CP004045.1|	99	124	1	0	12	135	4133164	4133041	7.00E-54	219
321202-1	ref|NR_122018.1|	100	32	0	0	1	32	2628	2659	1.00E-05	59
321207-1	gb|CP009365.1|	99	124	1	0	12	135	4127752	4127629	7.00E-54	219
321213-1	gb|KF434765.1|	100	40	0	0	1	40	714	753	6.00E-10	73.4
321219-1	ref|NR_076146.1|	100	37	0	0	1	37	466	502	3.00E-08	68
321221-1	gb|CP009365.1|	97	120	4	0	1	120	4127748	4127629	6.00E-48	199
321223-1	gb|AF245375.1|AF245375	93	27	2	0	1	27	1633	1659	3.8	41
321224-1	emb|LM523333.1|	91	44	4	0	1	44	5617	5660	1.00E-06	62.6
321229-1	gb|CP009365.1|	88	119	14	0	1	119	4127748	4127630	8.00E-34	152
321230-1	ref|XM_005059135.1|	91	32	3	1	7	37	1624	1655	3.8	41
321233-1	gb|KM269011.1|	100	41	0	0	1	41	73	113	2.00E-10	75.2
321235-1	ref|NR_121945.1|	94	47	3	0	7	53	605	651	2.00E-09	71.6
321237-1	gb|CP009393.1|	96	47	2	0	3	49	615083	615129	5.00E-11	77
321241-1	emb|LN598550.1|	84	106	17	2	10	115	57291	57394	3.00E-20	107
321243-1	gb|CP006741.1|	99	72	1	0	1	72	501	430	1.00E-25	125
321244-1	gb|CP009553.1|	100	30	0	0	1	30	1779654	1779625	2.00E-04	55.4
321245-1	gb|KF933536.1|	100	22	0	0	1	22	772	793	3.8	41
321257-1	gb|KM851736.1|	100	66	0	0	1	66	421	486	5.00E-24	120
321261-1	dbj|AP014655.1|	99	76	1	0	1	76	1484825	1484900	8.00E-28	132
321276-1	gb|KF917302.1|	100	48	0	0	2	49	223	270	3.00E-14	87.8
321277-1	dbj|AK224041.1|	100	54	0	0	1	54	81	134	2.00E-17	98.7
321283-1	gb|CP009365.1|	93	120	8	0	1	120	4127748	4127629	2.00E-42	181
321291-1	gb|KF533745.1|	100	31	0	0	1	31	317	287	5.00E-05	57.2
321293-1	gb|CP006828.1|	100	23	0	0	1	23	381928	381906	1.1	42.8
321307-1	gb|KM247831.1|	100	54	0	0	1	54	226	279	2.00E-17	98.7
321308-1	gb|CP009404.1|	90	31	3	0	1	31	988202	988172	1.1	42.8
321311-1	ref|NR_076889.1|	97	39	1	0	9	47	2579	2617	1.00E-07	66.2
321314-1	ref|NR_076997.1|	96	51	2	0	1	51	302	352	4.00E-13	84.2
321315-1	gb|KC593781.1|	97	31	1	0	2	32	750	780	0.002	51.8
321318-1	emb|HG379908.1|	100	65	0	0	1	65	123	187	2.00E-23	118
321320-1	gb|KF302753.1|	93	27	2	0	1	27	302	328	3.8	41
321323-1	gb|CP006852.1|	98	41	1	0	14	54	5777532	5777492	8.00E-09	69.8
321327-1	emb|LM523740.1|	96	28	1	0	1	28	685	658	0.09	46.4
321328-1	gb|KC253423.1|	100	44	0	0	1	44	582	625	4.00E-12	80.6
321329-1	gb|KJ957703.1|	94	50	3	0	1	50	367	416	5.00E-11	77
321333-1	emb|LM524845.1|	93	82	6	1	1	81	302	221	2.00E-23	118
321337-1	dbj|AB103129.1|	100	23	0	0	1	23	3543	3565	1.1	42.8
321338-1	gb|CP002870.1|	97	120	4	0	1	120	517543	517662	6.00E-48	199
321339-1	gb|KF841282.1|	100	25	0	0	1	25	959	983	0.09	46.4
321344-1	emb|LM524845.1|	100	26	0	0	1	26	46	21	0.026	48.2
321353-1	gb|CP009396.1|	94	34	2	1	15	47	967035	967068	0.007	50
321355-1	gb|CP008732.2|	100	24	0	0	1	24	2022721	2022744	0.31	44.6
321357-1	gb|KF841334.1|	100	35	0	0	1	35	97	131	3.00E-07	64.4
321358-1	gb|CP008896.1|	98	173	4	0	1	173	3185549	3185377	1.00E-76	295
321360-1	gb|CP009365.1|	96	123	5	0	13	135	4127752	4127630	6.00E-48	199
321364-1	emb|LN554882.1|	94	31	2	0	1	31	993072	993042	0.026	48.2
321368-1	ref|NR_075832.1|	91	33	3	0	1	33	37	69	0.09	46.4
321369-1	gb|CP009365.1|	88	115	14	0	1	115	4127748	4127634	1.00E-31	145
321373-1	gb|CP009365.1|	96	120	5	0	1	120	4127748	4127629	3.00E-46	194
321375-1	gb|JQ800184.1|	100	39	0	0	16	54	1185	1223	5.00E-10	71.6
321376-1	emb|FN554970.1|	97	32	1	0	3	34	1942228	1942197	1.00E-04	53.6
321377-1	gb|CP009553.1|	100	27	0	0	1	27	69434	69408	0.002	50
321379-1	emb|LK917467.1|	100	35	0	0	3	37	526	492	7.00E-08	64.4
321381-1	ref|NR_076630.1|	100	66	0	0	1	66	2083	2148	1.00E-24	120
321382-1	gb|KC311896.1|	100	43	0	0	1	43	507	549	3.00E-12	78.8
321385-1	gb|CP009404.1|	91	45	4	1	8	51	988247	988203	9.00E-07	60.8
321389-1	gb|CP006704.1|	100	60	0	0	3	62	545714	545773	2.00E-21	109
321392-1	gb|CP006852.1|	93	59	4	0	1	59	692168	692110	2.00E-15	89.7
321393-1	gb|KP072748.1|	100	36	0	0	1	36	173	208	2.00E-08	66.2
321395-1	gb|CP009402.1|	97	34	1	1	1	33	106822	106789	1.00E-04	53.6
321397-1	emb|LK939437.1|	90	29	3	0	3	31	33256	33228	2.9	39.2
321398-1	gb|CP006852.1|	98	46	1	0	1	46	6096593	6096638	3.00E-12	78.8
321399-1	ref|NR_102568.1|	100	27	0	0	1	27	1417	1443	0.002	50
321401-1	gb|KF100904.1|	100	38	0	0	1	38	34	71	2.00E-09	69.8
321404-1	gb|KM242538.1|	100	21	0	0	1	21	1281	1301	2.9	39.2
321412-1	gb|GQ406171.1|	100	23	0	0	1	23	2083	2105	0.24	42.8
321419-1	gb|KM658583.1|	100	23	0	0	1	23	923	945	0.24	42.8
321421-1	gb|KM257655.1|	100	37	0	0	1	37	1345	1381	6.00E-09	68
321426-1	ref|NR_103114.1|	100	32	0	0	1	32	1697	1728	3.00E-06	59
321434-1	ref|NR_103114.1|	96	68	3	0	1	68	1669	1736	2.00E-21	109
321439-1	emb|LK916281.1|	99	71	1	0	1	71	1033	1103	9.00E-26	123
321448-1	gb|CP009393.1|	94	32	2	0	1	32	672724	672693	0.002	50
321451-1	dbj|AP014624.1|	96	47	2	0	1	47	834855	834901	1.00E-11	77
321454-1	gb|CP009396.1|	95	40	2	0	1	40	969338	969377	7.00E-08	64.4
321455-1	gb|KJ704251.1|	94	36	2	0	1	36	177	212	1.00E-05	57.2
321457-1	gb|CP009365.1|	96	124	5	0	12	135	4127752	4127629	4.00E-49	201
321462-1	emb|LN080958.1|	96	24	1	0	1	24	1557	1580	2.9	39.2
321469-1	ref|NR_076997.1|	98	42	1	0	1	42	642	683	5.00E-10	71.6
321476-1	dbj|AP013070.1|	99	123	1	0	13	135	791517	791639	5.00E-54	217
321479-1	gb|KM259962.1|	100	38	0	0	1	38	242	279	2.00E-09	69.8
321482-1	gb|KC921382.1|	98	61	1	0	1	61	897	957	2.00E-20	105
321483-1	gb|KJ994173.1|	100	30	0	0	1	30	404	433	4.00E-05	55.4
321485-1	gb|KM242311.1|	100	61	0	0	1	61	743	803	6.00E-22	111
321487-1	dbj|AB979861.1|	100	96	0	0	1	96	442	537	6.00E-41	174
321489-1	ref|NR_076905.1|	93	60	4	0	6	65	610	669	5.00E-16	91.5
321492-1	emb|LK925167.1|	93	42	3	0	1	42	155	196	3.00E-07	62.6
321495-1	gb|FJ037455.1|	98	48	1	0	1	48	254	301	3.00E-13	82.4
321498-1	gb|KM242511.1|	98	53	1	0	1	53	669	721	5.00E-16	91.5
321500-1	gb|CP009396.1|	94	35	2	0	1	35	971790	971824	4.00E-05	55.4
321503-1	emb|LN591197.1|	98	66	1	0	1	66	1256618	1256683	5.00E-23	114
321505-1	gb|JX559206.1|	100	33	0	0	1	33	469	501	9.00E-07	60.8
321514-1	gb|KP072748.1|	100	27	0	0	1	27	78	104	0.002	50
321527-1	emb|FN546394.1|	87	31	4	0	1	31	254	284	2.9	39.2
321534-1	gb|KJ802954.1|	100	30	0	0	1	30	8042	8071	4.00E-05	55.4
321535-1	tpe|LK000126.1|	100	39	0	0	1	39	37	75	5.00E-10	71.6
321536-1	gb|CP009404.1|	95	37	2	0	1	37	988202	988166	3.00E-06	59
321540-1	gb|KF156950.1|	100	63	0	0	1	63	564	626	5.00E-23	114
321546-1	gb|CP002290.1|	86	122	17	0	12	133	3817548	3817427	1.00E-31	143
321549-1	gb|CP009404.1|	91	35	3	0	1	35	2401482	2401448	0.002	50
321555-1	gb|CP009290.1|	85	123	18	2	1	122	6575163	6575042	5.00E-29	134
321556-1	emb|FM213588.1|	100	39	0	0	2	40	60	22	5.00E-10	71.6
321561-1	gb|DQ267495.1|	90	109	11	0	1	109	5724	5832	8.00E-33	147
321565-1	emb|LM524845.1|	100	41	0	0	1	41	260	220	2.00E-11	75.2
321566-1	gb|CP006852.1|	98	121	3	0	1	121	170263	170383	2.00E-50	205
321568-1	gb|CP009755.1|	100	32	0	0	1	32	1228477	1228508	1.00E-06	59
321570-1	ref|XM_001651564.1|	81	47	9	1	4	50	434	390	0.11	42.8
321573-1	gb|KC922292.1|	100	39	0	0	1	39	496	534	2.00E-10	71.6
321574-1	gb|CP009396.1|	96	23	1	0	1	23	967074	967096	4.7	37.4
321575-1	emb|LN515532.1|	97	30	1	0	1	30	1014540	1014569	7.00E-04	50
321576-1	dbj|AP014649.1|	100	20	0	0	1	20	504277	504296	4.7	37.4
321577-1	dbj|AP014649.1|	97	36	1	0	1	36	25618	25653	4.00E-07	60.8
321578-1	gb|KM242539.1|	100	21	0	0	1	21	268	288	1.3	39.2
321579-1	gb|CP009553.1|	100	20	0	0	1	20	1781717	1781698	4.7	37.4
321580-1	gb|AC108725.5|	100	22	0	0	1	22	37169	37148	0.38	41
321582-1	emb|LM523712.1|	100	32	0	0	1	32	3440	3409	1.00E-06	59
321584-1	dbj|AB973202.1|	98	64	1	0	1	64	89	152	3.00E-22	111
321592-1	gb|KM851739.1|	100	50	0	0	1	50	260	309	2.00E-16	91.5
321596-1	gb|KF184927.1|	100	32	0	0	1	32	4152	4121	1.00E-06	59
321598-1	emb|LN568191.1|	100	36	0	0	1	36	1163	1198	1.00E-08	66.2
321602-1	gb|CP009392.1|	93	40	3	0	1	40	211937	211898	1.00E-06	59
321616-1	gb|CP007739.1|	100	22	0	0	3	24	14229	14250	0.38	41
321623-1	gb|CP009161.1|	96	25	1	0	1	25	2644340	2644316	0.38	41
321627-1	emb|LK917467.1|	100	29	0	0	1	29	43	15	6.00E-05	53.6
321628-1	dbj|AB981361.1|	90	52	5	0	1	52	229	280	2.00E-10	71.6
321629-1	gb|KM205214.1|	100	20	0	0	1	20	311	330	4.7	37.4
321631-1	gb|CP005990.1|	97	69	2	0	18	86	1739114	1739046	6.00E-24	116
321633-1	gb|CP009365.1|	94	131	8	0	5	135	4127759	4127629	2.00E-49	201
321636-1	dbj|AP014649.1|	100	71	0	0	2	72	24512	24582	1.00E-27	129
321637-1	gb|CP009583.1|	96	54	2	0	1	54	682285	682338	8.00E-16	89.7
321639-1	gb|CP009396.1|	94	32	2	0	1	32	970007	970038	7.00E-04	50
321645-1	ref|XM_008330607.1|	81	42	8	1	1	42	401	441	4.7	37.4
321648-1	gb|JQ919166.1|	100	34	0	0	1	34	1202	1235	1.00E-07	62.6
321652-1	emb|LM992896.1|	100	24	0	0	1	24	33	56	0.031	44.6
321656-1	gb|CP002014.1|	97	35	1	0	1	35	477001	477035	1.00E-06	59
321658-1	gb|KM288887.1|	97	33	1	0	1	33	206	238	2.00E-05	55.4
321660-1	pdb|4UY8|A	98	41	1	0	1	41	825	865	8.00E-10	69.8
321663-1	pdb|1VXX|2	100	22	0	0	1	22	1727	1748	0.38	41
321664-1	ref|XM_008026989.1|	100	21	0	0	1	21	273	293	1.3	39.2
321667-1	emb|LM578227.1|	88	34	4	2	1	34	125	94	4.7	37.4
321669-1	gb|CP009380.1|	97	33	1	0	3	35	162046	162078	2.00E-05	55.4
321672-1	gb|CP009400.1|	93	44	3	0	1	44	444885	444842	1.00E-08	66.2
321675-1	gb|CP009365.1|	98	119	2	0	1	119	4127748	4127630	4.00E-51	206
321681-1	gb|CP007669.1|	87	60	8	0	1	60	5786	5727	6.00E-11	73.4
321688-1	gb|KC917820.1|	100	28	0	0	1	28	938	965	2.00E-04	51.8
321692-1	gb|CP009291.1|	100	44	0	0	1	44	1253745	1253702	4.00E-13	80.6
321693-1	gb|CP009617.1|	98	42	1	0	1	42	28633	28674	2.00E-10	71.6
321697-1	gb|CP009378.1|	92	36	3	0	2	37	409410	409375	2.00E-04	51.8
321698-1	gb|CP009393.1|	96	23	1	0	8	30	672712	672690	4.7	37.4
321701-1	dbj|AP014649.1|	100	26	0	0	1	26	25248	25273	0.003	48.2
321705-1	ref|XM_009003743.1|	87	30	4	0	3	32	4165	4194	4.7	37.4
321707-1	gb|CP008732.2|	100	33	0	0	1	33	2024669	2024701	4.00E-07	60.8
321708-1	gb|CP009365.1|	98	120	2	0	1	120	4127748	4127629	1.00E-51	208
321710-1	gb|CP009365.1|	86	120	17	0	1	120	4127748	4127629	5.00E-31	140
321716-1	dbj|AP014649.1|	86	37	5	0	1	37	24094	24130	0.031	44.6
321724-1	gb|CP009365.1|	99	124	1	0	13	136	4127752	4127629	7.00E-55	219
321725-1	gb|CP006852.1|	99	69	1	0	1	69	5590314	5590246	5.00E-25	120
321726-1	ref|NR_103143.1|	96	28	1	0	1	28	2657	2684	0.009	46.4
321729-1	gb|KJ843312.1|	100	42	0	0	1	42	1753	1794	6.00E-12	77
321736-1	gb|KF225679.1|	100	48	0	0	1	48	1031	1078	3.00E-15	87.8
321741-1	gb|CP007634.1|	100	21	0	0	1	21	237730	237750	1.5	39.2
321746-1	dbj|AP013070.1|	97	124	4	0	12	135	791517	791640	5.00E-51	206
321747-1	gb|AF062460.1|	100	33	0	0	12	44	219	251	4.00E-07	60.8
321749-1	gb|CP009392.1|	84	38	6	1	1	35	212726	212689	0.42	41
321750-1	dbj|AP014583.1|	100	21	0	0	1	21	1513333	1513353	1.5	39.2
321751-1	emb|LN613116.1|	100	30	0	0	1	30	1356	1385	2.00E-05	55.4
321752-1	gb|CP009396.1|	94	36	2	0	1	36	968931	968966	5.00E-06	57.2
321757-1	emb|HE575317.1|	97	33	1	0	1	33	1258402	1258370	2.00E-05	55.4
321758-1	ref|XM_004933066.1|	100	21	0	0	2	22	1122	1142	1.5	39.2
321762-1	gb|EU535401.1|	97	90	3	0	2	91	394	483	1.00E-33	149
321764-1	tpe|LK001208.1|	100	34	0	0	1	34	1	34	1.00E-07	62.6
321766-1	tpe|LK003964.1|	100	56	0	0	1	56	20	75	1.00E-19	102
321768-1	gb|KF741633.1|	100	68	0	0	1	68	362	429	4.00E-26	123
321769-1	gb|CP006852.1|	98	62	1	0	1	62	2169278	2169339	3.00E-21	107
321772-1	ref|NR_076630.1|	100	54	0	0	1	54	2167	2220	2.00E-18	98.7
321774-1	gb|CP009291.1|	97	29	1	0	1	29	1253770	1253742	0.003	48.2
321778-1	gb|CP009404.1|	92	36	3	0	1	36	2401482	2401447	2.00E-04	51.8
321785-1	gb|KM519635.1|	100	59	0	0	1	59	200	258	3.00E-21	107
321796-1	gb|KJ094300.1|	97	29	1	0	1	29	138	166	0.003	48.2
321797-1	gb|CP009395.1|	98	42	1	0	1	42	756000	756041	2.00E-10	71.6
321806-1	gb|CP003911.1|	98	50	1	0	1	50	5196377	5196328	1.00E-14	86
321807-1	gb|CP009378.1|	88	33	4	0	2	34	409410	409378	0.12	42.8
321812-1	gb|KF611973.1|	100	36	0	0	1	36	89	124	1.00E-08	66.2
321814-1	gb|JQ726860.1|	100	46	0	0	1	46	236	281	4.00E-14	84.2
321815-1	emb|LM483459.1|	96	24	1	0	1	24	307	284	1.5	39.2
321824-1	gb|CP006704.1|	100	74	0	0	1	74	544560	544633	2.00E-29	134
321828-1	gb|CP009396.1|	93	45	3	0	1	45	966581	966625	3.00E-09	68
321829-1	gb|CP009365.1|	99	117	1	0	1	117	4127748	4127632	5.00E-51	206
321830-1	gb|CP000094.2|	87	31	4	0	1	31	4252641	4252611	1.5	39.2
321834-1	gb|CP005986.1|	95	42	2	0	1	42	112909	112950	3.00E-09	68
321838-1	emb|LM013384.1|	97	63	2	0	1	63	362	300	1.00E-20	105
321842-1	emb|LM013384.1|	100	45	0	0	18	62	344	300	1.00E-13	82.4
321844-1	gb|AE014134.6|	87	30	4	0	1	30	9730411	9730382	5.1	37.4
321849-1	gb|CP009393.1|	94	35	2	0	1	35	672724	672690	2.00E-05	55.4
321850-1	dbj|AP008934.1|	100	75	0	0	1	75	1003701	1003775	7.00E-30	136
321855-1	gb|CP007547.1|	100	48	0	0	1	48	220579	220626	3.00E-15	87.8
321860-1	emb|LM524650.1|	100	36	0	0	1	36	23	58	1.00E-08	66.2
321863-1	emb|LK925167.1|	100	26	0	0	1	26	174	199	0.003	48.2
321864-1	gb|CP009365.1|	93	122	8	0	13	134	4127752	4127631	2.00E-44	185
321867-1	emb|FR799613.2|	88	40	5	0	1	40	641595	641634	8.00E-04	50
321871-1	gb|CP009404.1|	88	33	4	0	3	35	988200	988168	0.12	42.8
321872-1	dbj|AB491965.1|	93	28	2	0	5	32	2277	2304	0.12	42.8
321874-1	gb|KP072763.1|	100	66	0	0	1	66	620	685	5.00E-25	120
321880-1	emb|LL190312.1|	96	24	1	0	1	24	7407	7384	1.5	39.2
321883-1	emb|AJ421481.1|	93	28	2	0	7	34	93599	93626	0.12	42.8
321891-1	gb|CP006694.1|	100	20	0	0	1	20	560921	560902	5.1	37.4
321892-1	dbj|AB491965.1|	95	42	2	0	1	42	2278	2319	3.00E-09	68
321893-1	gb|M55579.1|SYNGLYT	88	57	7	0	1	57	57	113	2.00E-10	71.6
321894-1	gb|KP072748.1|	100	36	0	0	1	36	787	822	1.00E-08	66.2
321896-1	ref|XM_009396209.1|	90	29	3	0	1	29	903	875	1.5	39.2
321897-1	gb|DQ447759.1|	93	74	5	1	1	74	696	768	3.00E-21	107
321900-1	gb|KF156950.1|	96	69	3	0	1	69	580	648	3.00E-22	111
321902-1	gb|BT093419.1|	92	26	2	0	1	26	636	611	1.5	39.2
321906-1	ref|NR_076630.1|	99	77	1	0	1	77	2075	2151	2.00E-29	134
321918-1	gb|KF184927.1|	96	132	5	0	1	132	8033	7902	8.00E-53	215
321924-1	gb|CP003239.1|	89	35	4	0	1	35	728434	728400	0.089	46.4
321926-1	gb|CP007035.1|	98	42	1	0	1	42	2226150	2226109	2.00E-09	71.6
321927-1	gb|KM287532.1|	100	52	0	0	1	52	778	829	2.00E-16	95.1
321932-1	dbj|AP014655.1|	100	31	0	0	1	31	1485237	1485267	5.00E-05	57.2
321935-1	gb|CP006734.1|	97	71	2	1	1	70	2471814	2471744	6.00E-23	116
321943-1	ref|NR_076461.1|	99	71	1	0	1	71	2753	2823	4.00E-25	123
321947-1	gb|KM841108.1|	100	32	0	0	1	32	644	675	1.00E-05	59
321949-1	gb|CP006649.1|	95	40	2	0	1	40	1481658	1481697	3.00E-07	64.4
321951-1	gb|KF569962.1|	100	31	0	0	1	31	15	45	5.00E-05	57.2
321953-1	gb|GU396229.1|	97	38	1	0	1	38	709	746	3.00E-07	64.4
321958-1	emb|LM524650.1|	100	26	0	0	1	26	230	205	0.026	48.2
321960-1	ref|NR_076886.1|	90	61	6	0	1	61	2269	2329	4.00E-13	84.2
321962-1	gb|KC497472.1|	96	25	1	0	1	25	735	759	3.8	41
321967-1	dbj|AP014624.1|	100	29	0	0	5	33	833792	833820	6.00E-04	53.6
321969-1	gb|AF350243.1|	98	48	1	1	1	47	1287	1334	2.00E-11	78.8
321971-1	dbj|AP014655.1|	95	63	3	0	1	63	1486175	1486237	5.00E-18	100
321979-1	gb|AY753602.1|	93	27	2	0	1	27	1934	1960	3.8	41
321980-1	dbj|AP014649.1|	96	26	1	0	1	26	22828	22853	1.1	42.8
321985-1	gb|CP009365.1|	98	120	2	0	1	120	4127748	4127629	1.00E-50	208
321987-1	gb|GU195836.1|	95	41	2	0	1	41	531	571	1.00E-07	66.2
321992-1	gb|AF409072.1|	97	32	1	0	1	32	36	67	6.00E-04	53.6
321995-1	emb|FR799623.2|	94	33	2	0	1	33	995659	995691	0.002	51.8
321996-1	gb|AC159424.1|	96	45	2	0	1	45	50718	50674	6.00E-10	73.4
321998-1	gb|CP009365.1|	97	124	4	0	12	135	4127752	4127629	4.00E-50	206
322000-1	gb|JN981066.1|	98	50	1	0	17	66	1740	1789	1.00E-13	86
322003-1	dbj|AP014630.1|	98	50	1	0	1	50	23282	23331	1.00E-13	86
322007-1	emb|FR799614.1|	92	36	3	0	1	36	1017255	1017220	0.002	51.8
322011-1	gb|KJ809275.1|	100	42	0	0	3	44	1405	1446	5.00E-11	77
322014-1	gb|CP004045.1|	96	123	5	0	13	135	4133164	4133042	6.00E-48	199
322015-1	gb|CP009404.1|	93	27	2	0	1	27	987651	987625	3.8	41
322022-1	gb|KF722093.1|	97	61	2	0	2	62	1129	1189	1.00E-18	102
322032-1	gb|CP007547.1|	100	24	0	0	1	24	219146	219169	0.31	44.6
322039-1	gb|KC917681.1|	100	54	0	0	1	54	904	957	2.00E-17	98.7
322041-1	gb|CP006852.1|	99	123	1	0	1	123	170263	170385	2.00E-53	217
322045-1	gb|CP007495.1|	100	23	0	0	1	23	3546	3524	1.1	42.8
322046-1	emb|FN546181.1|	94	31	2	0	1	31	415	445	0.026	48.2
322047-1	gb|CP007547.1|	100	30	0	0	1	30	221036	221065	2.00E-04	55.4
322052-1	emb|LN563657.1|	100	23	0	0	1	23	567	589	1.1	42.8
322054-1	ref|NR_103076.1|	100	34	0	0	1	34	2178	2211	1.00E-06	62.6
322058-1	emb|Y00055.1|	97	31	1	0	2	32	7198	7228	0.002	51.8
322061-1	gb|CP008732.2|	100	33	0	0	1	33	2021560	2021592	4.00E-06	60.8
322062-1	gb|CP006734.1|	97	65	2	0	10	74	2471822	2471758	9.00E-21	109
322070-1	ref|NR_103114.1|	98	44	1	0	1	44	1727	1770	2.00E-10	75.2
322081-1	ref|NR_076290.1|	96	53	2	1	1	51	598	650	2.00E-13	84.2
322082-1	emb|LM524845.1|	100	29	0	0	1	29	436	408	3.00E-04	53.6
322083-1	gb|CP008732.2|	100	28	0	0	1	28	2024520	2024547	0.001	51.8
322088-1	gb|CP007035.1|	90	127	13	0	11	137	2224288	2224162	2.00E-39	170
322091-1	gb|CP009571.1|	100	41	0	0	1	41	2978	3018	1.00E-10	75.2
322094-1	gb|CP009365.1|	98	120	2	0	1	120	4127748	4127629	7.00E-51	208
322099-1	gb|KM209211.1|	100	61	0	0	1	61	60	120	1.00E-21	111
322104-1	emb|FR799598.2|	94	36	2	0	1	36	156899	156934	3.00E-05	57.2
322107-1	gb|CP002290.1|	96	120	5	0	1	120	3817544	3817425	2.00E-46	194
322109-1	emb|LM524456.1|	97	35	1	0	1	35	541	575	8.00E-06	59
322113-1	gb|CP009290.1|	100	36	0	0	3	38	6267593	6267628	5.00E-08	66.2
322115-1	ref|NR_076831.1|	100	32	0	0	3	34	2813	2844	8.00E-06	59
322116-1	emb|LM523253.1|	94	49	3	0	1	49	6537	6489	1.00E-10	75.2
322125-1	gb|CP006704.1|	100	29	0	0	1	29	544757	544785	3.00E-04	53.6
322127-1	emb|LK925167.1|	96	26	1	0	1	26	452	477	0.62	42.8
322129-1	gb|AY188680.1|	100	92	0	0	1	92	201	292	2.00E-38	167
322133-1	pdb|1VXX|2	97	67	2	0	1	67	1975	2041	4.00E-22	113
322135-1	dbj|AP014655.1|	100	35	0	0	1	35	1485210	1485244	2.00E-07	64.4
322136-1	gb|FJ498885.1|	96	28	1	0	1	28	434	461	0.051	46.4
322142-1	emb|LK916281.1|	98	49	1	0	1	49	440	488	2.00E-13	84.2
322147-1	ref|NR_076660.1|	94	32	2	0	3	34	1363	1394	0.004	50
322151-1	gb|KJ704251.1|	95	40	2	0	1	40	173	212	2.00E-07	64.4
322152-1	dbj|AP014603.1|	100	21	0	0	1	21	1168782	1168802	7.6	39.2
322156-1	gb|CP009393.1|	93	27	2	0	3	29	672719	672693	2.2	41
322157-1	gb|KM242511.1|	100	25	0	0	1	25	817	841	0.051	46.4
322158-1	gb|CP004045.1|	98	124	2	0	12	135	4133164	4133041	5.00E-53	215
322171-1	pdb|3J80|2	100	29	0	0	1	29	476	504	3.00E-04	53.6
322173-1	gb|CP002870.1|	96	124	5	0	12	135	517539	517662	1.00E-48	201
322176-1	emb|LL188519.1|	90	31	3	1	5	35	17781	17752	7.6	39.2
322180-1	ref|NR_076695.1|	100	27	0	0	1	27	1084	1110	0.004	50
322181-1	gb|KP072748.1|	100	30	0	0	1	30	661	690	1.00E-04	55.4
322186-1	gb|CP009396.1|	96	45	2	0	1	45	971950	971994	4.00E-10	73.4
322189-1	gb|CP006704.1|	97	30	1	0	1	30	545740	545769	0.004	50
322192-1	gb|CP007547.1|	100	44	0	0	1	44	221266	221309	2.00E-12	80.6
322195-1	emb|FR799618.2|	89	38	4	0	1	38	495848	495885	0.001	51.8
322196-1	emb|LM523467.1|	97	31	1	0	1	31	6032	6002	0.001	51.8
322199-1	gb|KP012315.1|	100	42	0	0	1	42	77	118	3.00E-11	77
322204-1	gb|KM491764.1|	100	31	0	0	1	31	704	734	3.00E-05	57.2
322205-1	tpe|HG983771.1|	90	30	3	1	3	30	3	32	7.6	39.2
322208-1	gb|KM016315.1|	97	31	1	0	1	31	624	654	0.001	51.8
322209-1	gb|CP006704.1|	100	37	0	0	1	37	546124	546160	2.00E-08	68
322211-1	gb|KM251252.1|	100	36	0	0	1	36	142	177	5.00E-08	66.2
322212-1	emb|FQ732114.1|	100	67	0	0	1	67	265	199	8.00E-25	122
322215-1	dbj|AP014649.1|	98	61	1	0	1	61	23259	23319	6.00E-20	105
322225-1	gb|KM242539.1|	100	27	0	0	1	27	791	817	0.004	50
322229-1	gb|CP005960.1|	99	87	1	0	1	87	1649746	1649660	5.00E-34	152
322230-1	gb|AF409072.1|	96	49	2	0	1	49	24	72	2.00E-12	80.6
322239-1	gb|AC095532.8|	100	19	0	0	3	21	167070	167052	4.9	35.6
322240-1	gb|KF036726.1|	100	20	0	0	1	20	1095	1114	1.4	37.4
322242-1	gb|CP000471.1|	100	21	0	0	4	24	3961715	3961735	0.4	39.2
322243-1	dbj|AP013070.1|	97	124	4	0	12	135	791517	791640	1.00E-51	206
322252-1	emb|LM523712.1|	100	30	0	0	1	30	1448	1419	5.00E-06	55.4
322253-1	emb|LM997045.1|	82	103	19	0	3	105	1106	1004	1.00E-19	100
322256-1	dbj|AP010874.1|	96	25	1	1	5	28	48331	48355	1.4	37.4
322257-1	dbj|AP014630.1|	97	38	1	0	1	38	23266	23303	1.00E-08	64.4
322261-1	emb|FR799614.1|	94	34	2	0	1	34	1015727	1015694	2.00E-05	53.6
322262-1	emb|LK996026.1|	86	133	18	0	2	134	3459	3327	2.00E-37	159
322264-1	gb|CP009365.1|	96	117	5	0	1	117	4127747	4127631	4.00E-46	188
322265-1	gb|CP009404.1|	92	36	3	0	3	38	467288	467323	6.00E-05	51.8
322270-1	gb|KM488466.1|	99	83	1	0	1	83	1352	1434	4.00E-33	145
322275-1	gb|CP002396.1|	90	39	4	0	1	39	154948	154986	2.00E-05	53.6
322281-1	gb|CP009365.1|	98	120	3	0	1	120	4127748	4127629	2.00E-50	203
322287-1	gb|KC120678.1|	88	42	5	0	3	44	1440	1481	2.00E-05	53.6
322288-1	emb|LM386200.1|	93	29	2	1	6	34	8831	8858	0.12	41
322289-1	gb|CP009393.1|	97	31	1	0	3	33	672722	672692	6.00E-05	51.8
322290-1	dbj|AP014649.1|	98	53	1	0	1	53	23394	23446	7.00E-17	91.5
322291-1	gb|CP006704.1|	98	60	1	0	1	60	544964	545023	1.00E-20	104
322293-1	dbj|AP014522.1|	83	128	22	0	7	134	130404	130531	2.00E-29	132
322303-1	gb|CP009404.1|	91	35	3	0	1	35	988202	988168	2.00E-04	50
322313-1	emb|FN554971.1|	92	37	3	0	14	50	603744	603708	2.00E-05	53.6
322316-1	gb|CP009402.1|	94	33	2	0	1	33	500300	500268	6.00E-05	51.8
322317-1	emb|FR796453.1|	100	21	0	0	1	21	626022	626002	0.4	39.2
322320-1	gb|CP009392.1|	94	35	2	0	1	35	212726	212692	5.00E-06	55.4
322327-1	tpe|HG521438.1|	100	21	0	0	1	21	307	327	0.4	39.2
322328-1	gb|CP009393.1|	90	30	3	0	3	32	672699	672670	0.12	41
322335-1	gb|CP009365.1|	98	119	2	0	1	119	4127748	4127630	1.00E-51	206
322336-1	ref|XM_007057317.1|	100	20	0	0	2	21	744	725	1.4	37.4
322337-1	emb|LK996079.1|	92	24	2	0	2	25	109323	109300	4.9	35.6
322338-1	gb|CP007495.1|	97	32	1	0	1	32	3545	3514	2.00E-05	53.6
322341-1	gb|AF409072.1|	97	32	1	0	1	32	36	67	2.00E-05	53.6
322342-1	gb|CP005964.1|	97	38	1	0	1	38	1265329	1265292	1.00E-08	64.4
322348-1	gb|AF409072.1|	94	72	4	0	1	72	1	72	2.00E-23	113
322350-1	gb|KM269011.1|	100	24	0	0	1	24	802	825	0.009	44.6
322353-1	gb|CP009365.1|	96	119	5	0	1	119	4127748	4127630	3.00E-47	192
322354-1	ref|XR_628013.1|	88	43	5	1	1	41	3	45	2.00E-05	53.6
322355-1	gb|CP009571.1|	100	20	0	0	3	22	129270	129289	1.4	37.4
322357-1	dbj|AB998172.1|	100	63	0	0	1	63	307	369	6.00E-24	114
322359-1	gb|KM103403.1|	98	46	1	0	1	46	736	781	5.00E-13	78.8
322362-1	gb|CP009393.1|	100	20	0	0	3	22	615529	615548	1.4	37.4
322368-1	gb|CP009571.1|	98	41	1	0	1	41	3932	3972	2.00E-10	69.8
322370-1	dbj|AP014649.1|	98	58	1	0	1	58	24682	24739	1.00E-19	100
322371-1	gb|CP000539.1|	100	35	0	0	1	35	1250974	1251008	1.00E-08	64.4
322374-1	gb|KF914181.1|	100	30	0	0	10	39	751	780	5.00E-06	55.4
322379-1	ref|NR_076630.1|	97	36	1	0	1	36	325	360	1.00E-07	60.8
322383-1	ref|NR_076630.1|	98	53	1	1	1	52	2107	2159	9.00E-16	87.8
322384-1	gb|AY389881.1|	94	108	6	0	1	108	607	714	3.00E-40	168
322387-1	emb|LM523740.1|	95	59	3	0	1	59	705	647	2.00E-17	93.3
322391-1	gb|KP072779.1|	100	36	0	0	1	36	285	320	3.00E-09	66.2
322394-1	dbj|AB725916.1|	92	24	2	0	5	28	11362	11385	4.9	35.6
322395-1	gb|CP006704.1|	97	33	1	0	1	33	546399	546431	5.00E-06	55.4
322397-1	dbj|AP014649.1|	100	38	0	0	1	38	22671	22708	2.00E-10	69.8
322401-1	gb|CP009365.1|	97	118	3	0	1	118	4127748	4127631	2.00E-49	199
322411-1	gb|CP009396.1|	91	32	3	0	1	32	971044	971075	0.31	44.6
322419-1	gb|CP006704.1|	100	22	0	0	1	22	545718	545739	3.8	41
322423-1	gb|CP003989.1|	93	30	2	0	4	33	2818555	2818584	0.09	46.4
322435-1	emb|LN546979.1|	93	60	4	0	1	60	213	272	2.00E-15	91.5
322436-1	gb|CP006985.1|	100	29	0	0	1	29	2740443	2740415	6.00E-04	53.6
322438-1	emb|HG975524.1|	97	36	1	0	1	36	3137533	3137568	4.00E-06	60.8
322442-1	ref|NR_076905.1|	93	72	5	1	6	76	610	681	4.00E-19	104
322444-1	gb|KF841272.1|	98	41	1	0	1	41	1394	1434	8.00E-09	69.8
322447-1	gb|CP007547.1|	100	30	0	0	1	30	222390	222419	2.00E-04	55.4
322449-1	ref|NR_076140.1|	87	67	9	0	10	76	588	654	4.00E-12	80.6
322450-1	gb|CP002446.1|	95	42	2	0	1	42	166784	166825	3.00E-08	68
322460-1	emb|LN613116.1|	100	22	0	0	1	22	939	960	3.8	41
322464-1	dbj|AP005284.3|	100	74	0	0	1	74	92001	92074	2.00E-28	134
322467-1	gb|CP008732.2|	100	38	0	0	1	38	2023892	2023929	8.00E-09	69.8
322472-1	gb|KF800540.1|	87	119	16	0	1	119	77	195	4.00E-31	143
322478-1	gb|KM242471.1|	100	35	0	0	1	35	424	458	3.00E-07	64.4
322482-1	gb|CP009404.1|	96	26	1	0	2	27	467294	467319	1.1	42.8
322486-1	gb|KM103494.1|	98	59	1	0	1	59	1	59	1.00E-18	102
322489-1	dbj|AB973202.1|	100	71	0	0	1	71	73	143	1.00E-26	129
322492-1	gb|KM269011.1|	100	24	0	0	1	24	821	844	0.31	44.6
322495-1	emb|LK025349.1|	98	42	1	0	1	42	157	198	2.00E-09	71.6
322497-1	gb|KJ870235.1|	98	105	2	0	1	105	204	308	2.00E-42	181
322498-1	gb|KM658583.1|	100	29	0	0	1	29	1058	1086	6.00E-04	53.6
322505-1	gb|KJ704251.1|	90	42	4	0	2	43	171	212	1.00E-05	59
322514-1	emb|FR799645.1|	100	33	0	0	1	33	530	562	4.00E-06	60.8
322521-1	emb|HG975514.1|	93	30	2	0	2	31	36672097	36672126	0.09	46.4
322522-1	gb|CP008732.2|	100	28	0	0	1	28	2022431	2022458	0.002	51.8
322524-1	gb|CP009365.1|	99	124	1	0	12	135	4127752	4127629	7.00E-54	219
322527-1	dbj|AB429297.1|	97	35	1	0	1	35	496	530	1.00E-05	59
322528-1	gb|CP009291.1|	97	29	1	0	1	29	1253587	1253559	0.026	48.2
322530-1	ref|XM_005093043.1|	93	27	2	0	1	27	369	343	3.8	41
322531-1	gb|CP009396.1|	88	65	8	0	2	66	971761	971825	1.00E-12	82.4
322533-1	emb|FR835801.1|	99	120	1	0	1	120	19	138	1.00E-51	212
322534-1	gb|GU923776.1|	100	22	0	0	1	22	395	416	3.8	41
322535-1	gb|KJ830774.1|	94	48	3	0	1	48	95728	95775	6.00E-10	73.4
322537-1	gb|KJ192130.1|	100	30	0	0	1	30	504	533	2.00E-04	55.4
322539-1	dbj|AB979861.1|	99	71	1	0	1	71	461	531	4.00E-25	123
322548-1	gb|CP009365.1|	92	119	9	0	1	119	4127748	4127630	3.00E-40	174
322549-1	gb|KJ028515.1|	98	40	1	0	1	40	254	293	3.00E-08	68
322553-1	gb|GQ160467.1|	95	104	5	0	15	118	18006	18109	1.00E-37	165
322554-1	gb|CP009365.1|	98	120	2	0	1	120	4127748	4127629	1.00E-50	208
322557-1	gb|CP006852.1|	96	123	5	0	1	123	170263	170385	6.00E-48	199
322567-1	gb|CP009378.1|	91	34	3	0	1	34	409411	409378	0.026	48.2
322572-1	emb|LN546237.1|	100	29	0	0	1	29	49	77	6.00E-04	53.6
322575-1	gb|CP002017.1|	100	27	0	0	8	34	232505	232531	0.007	50
322584-1	gb|CP009400.1|	92	37	3	0	1	37	185157	185193	6.00E-04	53.6
322592-1	gb|CP009365.1|	97	124	4	0	12	135	4127752	4127629	4.00E-50	206
322595-1	gb|CP009365.1|	97	119	3	0	1	119	4127748	4127630	2.00E-48	201
322601-1	gb|KM268945.1|	100	37	0	0	1	37	674	710	3.00E-08	68
322604-1	gb|KJ935157.1|	100	39	0	0	1	39	354	316	2.00E-09	71.6
322606-1	dbj|AP012988.1|	100	46	0	0	1	46	104326	104281	4.00E-13	84.2
322607-1	gb|KF668631.1|	100	23	0	0	1	23	401	423	1.1	42.8
322613-1	gb|KF067575.1|	100	22	0	0	1	22	795	816	3.9	41
322619-1	gb|CP007410.1|	89	122	13	0	1	122	4726002	4725881	2.00E-36	161
322620-1	gb|AY753601.1|	93	41	3	0	1	41	1805	1845	4.00E-06	60.8
322625-1	gb|KM276542.1|	100	81	0	0	1	81	987	907	4.00E-32	147
322631-1	gb|CP007576.1|	100	22	0	0	1	22	109162	109183	3.9	41
322634-1	gb|CP002870.1|	100	120	0	0	16	135	517543	517662	2.00E-53	217
322637-1	gb|CP009365.1|	99	118	1	0	1	118	4127747	4127630	1.00E-50	208
322639-1	gb|KJ958162.1|	100	33	0	0	1	33	635	667	4.00E-06	60.8
322640-1	emb|HF548454.1|	100	31	0	0	1	31	1363	1393	5.00E-05	57.2
322644-1	emb|LM524845.1|	97	35	1	0	1	35	275	241	1.00E-05	59
322655-1	dbj|AB970328.1|	98	127	2	0	1	127	433	559	2.00E-54	221
322656-1	gb|KF184815.1|	94	31	2	1	1	29	52671	52701	0.32	44.6
322658-1	gb|CP009365.1|	91	119	11	0	1	119	4127748	4127630	1.00E-37	165
322665-1	gb|JF699563.1|	93	27	2	0	1	27	1481	1507	3.9	41
322668-1	gb|CP009571.1|	87	77	10	1	1	77	2604126	2604201	2.00E-15	91.5
322669-1	ref|NR_103114.1|	97	29	1	0	1	29	1702	1730	0.026	48.2
322670-1	emb|LL035310.1|	86	37	5	1	9	44	5098	5062	3.9	41
322671-1	emb|LM013384.1|	97	37	1	0	1	37	342	306	1.00E-06	62.6
322672-1	emb|Y00055.1|	98	41	1	0	1	41	5076	5116	8.00E-09	69.8
322673-1	emb|LM037561.1|	100	24	0	0	1	24	9243	9266	0.32	44.6
322674-1	gb|KF766279.1|	100	71	0	0	1	71	190	260	1.00E-26	129
322675-1	gb|KF611800.1|	91	58	5	0	1	58	103524	103581	1.00E-12	82.4
322677-1	gb|CP009533.1|	100	31	0	0	1	31	2575	2605	5.00E-05	57.2
322680-1	gb|KM386667.1|	100	29	0	0	1	29	79	107	6.00E-04	53.6
322686-1	emb|LL136838.1|	96	28	1	0	1	28	45	72	0.091	46.4
322689-1	gb|CP007669.1|	100	31	0	0	1	31	4609	4579	5.00E-05	57.2
322693-1	gb|KM016315.1|	97	62	2	0	1	62	685	746	4.00E-19	104
322694-1	dbj|AB979861.1|	98	47	1	0	1	47	473	519	4.00E-12	80.6
322697-1	emb|FR799598.2|	94	36	2	0	1	36	156899	156934	5.00E-05	57.2
322699-1	dbj|AP014655.1|	98	43	1	0	1	43	3067516	3067474	7.00E-10	73.4
322703-1	gb|CP006852.1|	98	123	2	0	1	123	170263	170385	3.00E-52	214
322706-1	gb|CP009393.1|	94	32	2	0	1	32	672724	672693	0.007	50
322719-1	dbj|AP014630.1|	97	36	1	0	2	37	24835	24870	4.00E-06	60.8
322721-1	emb|LK916281.1|	97	33	1	0	1	33	966	998	2.00E-04	55.4
322722-1	gb|AF409072.1|	97	33	1	0	1	33	39	71	2.00E-04	55.4
322724-1	gb|CP009392.1|	93	29	2	0	1	29	211667	211639	0.32	44.6
322727-1	gb|CP009533.1|	99	74	1	0	1	74	4153529	4153602	1.00E-26	129
322728-1	gb|CP009396.1|	90	42	4	0	1	42	971784	971825	1.00E-05	59
322732-1	gb|CP009365.1|	95	118	6	0	1	118	4127748	4127631	4.00E-44	187
322738-1	gb|CP009365.1|	98	119	2	0	1	119	4127748	4127630	4.00E-50	206
322739-1	dbj|AP014655.1|	99	113	1	0	1	113	1485149	1485261	7.00E-48	199
322748-1	gb|CP009392.1|	88	49	6	1	2	48	211944	211896	1.00E-05	59
322757-1	ref|NR_076630.1|	98	40	1	0	1	40	2157	2196	3.00E-08	68
322758-1	gb|CP009396.1|	94	34	2	0	1	34	969383	969416	6.00E-04	53.6
322762-1	gb|KM658583.1|	100	22	0	0	1	22	131	152	3.8	41
322763-1	gb|FJ410385.1|	100	40	0	0	1	40	3054	3093	6.00E-10	73.4
322766-1	emb|LM432945.1|	96	25	1	0	1	25	178	154	3.8	41
322767-1	gb|AF409072.1|	94	35	2	0	2	36	38	72	2.00E-04	55.4
322768-1	emb|X02258.1|	93	29	2	0	1	29	68	96	0.31	44.6
322769-1	gb|KM268945.1|	100	33	0	0	1	33	167	199	4.00E-06	60.8
322772-1	gb|KP072772.1|	100	35	0	0	1	35	878	912	3.00E-07	64.4
322776-1	emb|FR799611.1|	93	29	2	1	1	28	658840	658868	3.8	41
322780-1	gb|CP009571.1|	98	56	1	0	1	56	3298190	3298135	6.00E-17	96.9
322781-1	gb|KM490529.1|	97	30	1	0	1	30	105	134	0.007	50
322786-1	gb|KP072772.1|	100	31	0	0	1	31	294	324	5.00E-05	57.2
322788-1	pdb|1VXW|GG	98	54	1	0	1	54	1668	1721	7.00E-16	93.3
322790-1	gb|CP009400.1|	94	35	2	0	1	35	185157	185191	2.00E-04	55.4
322800-1	ref|NR_076630.1|	100	34	0	0	1	34	152	185	1.00E-06	62.6
322802-1	gb|KM242511.1|	100	26	0	0	1	26	619	644	0.026	48.2
322809-1	gb|CP006852.1|	100	57	0	0	1	57	4097171	4097115	4.00E-19	104
322814-1	ref|XM_008973178.1|	99	81	1	0	1	81	309	389	2.00E-30	141
322817-1	gb|CP008732.2|	97	33	1	0	1	33	2024510	2024542	2.00E-04	55.4
322818-1	gb|CP009380.1|	95	37	2	0	9	45	162042	162078	1.00E-05	59
322820-1	gb|KJ704251.1|	96	45	2	0	2	46	169	213	6.00E-10	73.4
322822-1	gb|CP006852.1|	99	117	1	0	1	117	4615297	4615413	4.00E-50	206
322826-1	emb|LN590731.1|	85	97	15	6	34	123	347673	347579	8.00E-15	89.7
322836-1	gb|KJ603303.1|	97	30	1	0	1	30	123	152	0.007	50
322844-1	gb|KJ694666.1|	92	51	4	0	1	51	267	217	2.00E-10	75.2
322847-1	gb|CP009365.1|	97	119	4	0	1	119	4127748	4127630	2.00E-47	197
322850-1	gb|CP009404.1|	91	43	4	1	1	41	2401465	2401423	5.00E-05	57.2
322858-1	gb|CP009380.1|	95	40	2	0	1	40	169281	169320	3.00E-07	64.4
322859-1	gb|CP002870.1|	96	131	5	0	5	135	517532	517662	3.00E-52	214
322861-1	emb|LM997445.1|	96	50	2	0	1	50	111	160	1.00E-12	82.4
322862-1	gb|KM242493.1|	100	46	0	0	1	46	1272	1317	4.00E-13	84.2
322864-1	gb|CP009378.1|	94	36	2	0	1	36	393370	393405	5.00E-05	57.2
322870-1	dbj|AP014649.1|	100	28	0	0	3	30	23289	23316	0.002	51.8
322874-1	gb|KM490797.1|	100	22	0	0	1	22	99	120	3.8	41
322876-1	emb|FR796431.1|	97	37	1	0	1	37	1671880	1671916	1.00E-06	62.6
322880-1	emb|LK916281.1|	95	44	2	0	1	44	240	283	2.00E-09	71.6
322884-1	emb|LL190874.1|	97	32	1	0	1	32	13359	13390	6.00E-04	53.6
322887-1	dbj|AP014649.1|	98	41	1	0	1	41	24508	24548	8.00E-09	69.8
322891-1	gb|CP009396.1|	90	40	4	0	1	40	969383	969422	2.00E-04	55.4
322893-1	dbj|AP014603.1|	100	37	0	0	1	37	1162823	1162787	3.00E-08	68
322895-1	ref|XM_003710872.1|	97	32	1	0	2	33	2204	2235	6.00E-04	53.6
322901-1	gb|CP009404.1|	94	32	2	0	1	32	2401482	2401451	0.007	50
322903-1	gb|GQ903480.1|	100	60	0	0	1	60	411	470	9.00E-21	109
322910-1	dbj|AP014630.1|	100	30	0	0	1	30	22854	22883	2.00E-04	55.4
322912-1	gb|CP009365.1|	98	119	2	0	2	120	4127747	4127629	4.00E-50	206
322913-1	gb|KM841321.1|	100	31	0	0	1	31	49	79	5.00E-05	57.2
322916-1	gb|CP007547.1|	100	54	0	0	1	54	221556	221609	2.00E-17	98.7
322922-1	gb|CP007797.1|	98	62	1	0	1	62	401369	401308	3.00E-20	107
322929-1	gb|CP009378.1|	97	37	1	0	1	37	393368	393404	1.00E-06	62.6
322933-1	gb|KM269037.1|	100	71	0	0	1	71	452	522	1.00E-26	129
322934-1	gb|CP009365.1|	97	123	4	0	12	134	4127752	4127630	2.00E-49	205
322941-1	gb|CP009565.1|	100	30	0	0	1	30	3187170	3187141	2.00E-04	55.4
322952-1	ref|NR_103117.1|	100	38	0	0	3	40	646	683	8.00E-09	69.8
322954-1	gb|CP009392.1|	97	31	1	0	1	31	212724	212694	0.002	51.8
322974-1	gb|KF069042.1|	100	22	0	0	1	22	241	262	3.9	41
322975-1	gb|KF512518.1|	91	44	4	0	1	44	110	153	1.00E-06	62.6
322977-1	ref|NR_075270.1|	94	31	2	0	1	31	18	48	0.026	48.2
322979-1	gb|CP009378.1|	93	28	2	0	1	28	409411	409384	1.1	42.8
322983-1	gb|CP009365.1|	97	123	4	0	13	135	4127752	4127630	2.00E-49	205
322984-1	gb|CP009617.1|	100	37	0	0	1	37	28637	28673	3.00E-08	68
322989-1	gb|HM326374.1|	93	29	2	0	1	29	979	1007	0.32	44.6
322992-1	emb|AJ583431.1|	100	47	0	0	1	47	2318	2364	1.00E-13	86
322994-1	gb|KM270262.1|	100	32	0	0	1	32	1373	1404	1.00E-05	59
322997-1	gb|CP007035.1|	97	77	2	0	1	77	2224459	2224383	3.00E-27	131
322998-1	gb|CP009404.1|	93	28	2	0	1	28	467295	467322	1.1	42.8
323003-1	gb|KF100904.1|	98	46	1	0	1	46	11	56	2.00E-11	78.8
323004-1	emb|FR799573.1|	100	30	0	0	3	32	1019613	1019642	2.00E-04	55.4
323007-1	emb|LM524845.1|	97	39	1	0	1	39	279	241	1.00E-07	66.2
323010-1	gb|KM390021.1|	100	34	0	0	1	34	98807	98840	1.00E-06	62.6
323015-1	dbj|AP014649.1|	100	25	0	0	1	25	24688	24712	0.091	46.4
323017-1	dbj|AP014649.1|	100	31	0	0	1	31	24457	24487	5.00E-05	57.2
323018-1	gb|CP006852.1|	99	123	1	0	1	123	170263	170385	2.00E-53	217
323025-1	dbj|AP014655.1|	100	33	0	0	1	33	784	752	4.00E-06	60.8
323034-1	gb|CP009393.1|	93	30	2	0	1	30	672722	672693	0.091	46.4
323038-1	gb|CP009365.1|	98	118	2	0	3	120	4127746	4127629	2.00E-49	205
323041-1	gb|CP003777.1|	96	57	2	1	1	57	1306082	1306137	2.00E-15	91.5
323042-1	emb|LN579922.1|	100	37	0	0	1	37	78	114	3.00E-08	68
323043-1	emb|FR799576.1|	94	31	2	0	2	32	219116	219146	0.026	48.2
323044-1	gb|CP004089.1|	97	32	1	0	1	32	616278	616309	6.00E-04	53.6
323045-1	gb|CP009396.1|	93	27	2	0	2	28	969356	969382	3.9	41
323046-1	gb|CP009756.1|	100	69	0	0	1	69	271400	271468	1.00E-25	125
323051-1	emb|FO203508.1|	93	27	2	0	5	31	3775559	3775533	3.9	41
323054-1	dbj|AP014649.1|	100	38	0	0	1	38	25212	25249	8.00E-09	69.8
323056-1	gb|CP009365.1|	98	124	2	0	12	135	4127752	4127629	8.00E-53	215
323061-1	ref|NR_076765.1|	95	58	3	0	1	58	1596	1653	2.00E-15	91.5
323067-1	dbj|AP014655.1|	98	49	1	0	1	49	1485439	1485487	4.00E-13	84.2
323069-1	gb|CP009393.1|	90	31	3	0	1	31	672723	672693	1.1	42.8
323071-1	emb|LL331520.1|	100	38	0	0	1	38	1563	1526	8.00E-09	69.8
323073-1	gb|KF841305.1|	100	34	0	0	1	34	825	858	1.00E-06	62.6
323077-1	gb|CP002396.1|	89	110	12	0	3	112	152965	153074	1.00E-31	145
323078-1	gb|CP009392.1|	90	49	5	1	1	47	211944	211896	3.00E-07	64.4
323081-1	gb|KF578237.1|	97	33	1	0	1	33	96	128	2.00E-04	55.4
323083-1	gb|CP009365.1|	98	124	2	0	12	135	4127752	4127629	8.00E-53	215
323086-1	ref|NR_103092.1|	97	38	1	0	1	38	226	263	3.00E-07	64.4
323087-1	emb|LK916281.1|	100	36	0	0	1	36	914	949	1.00E-07	66.2
323095-1	gb|CP009396.1|	94	51	3	0	1	51	971004	971054	2.00E-11	78.8
323097-1	gb|KF841282.1|	100	81	0	0	1	81	1020	1100	4.00E-32	147
323098-1	gb|BT136674.1|	97	36	1	0	1	36	201	236	4.00E-06	60.8
323118-1	gb|KJ704251.1|	95	41	2	0	3	43	172	212	1.00E-07	66.2
323122-1	gb|KM851683.1|	100	24	0	0	1	24	409	432	0.32	44.6
323123-1	emb|LM995446.1|	97	38	1	0	1	38	3157271	3157308	3.00E-07	64.4
323124-1	dbj|AP014569.1|	93	54	4	0	1	54	2581837	2581890	4.00E-12	80.6
323125-1	ref|NR_076765.1|	98	101	2	0	1	101	6	106	3.00E-40	174
323126-1	gb|CP009392.1|	94	31	2	0	1	31	212224	212254	8.00E-04	48.2
323129-1	gb|CP009365.1|	98	120	2	0	1	120	4127748	4127629	4.00E-52	208
323134-1	gb|JF363457.1|	100	37	0	0	1	37	354	318	8.00E-10	68
323141-1	gb|JQ585555.1|	100	34	0	0	1	34	233	266	4.00E-08	62.6
323144-1	emb|LK916281.1|	100	23	0	0	1	23	303	325	0.033	42.8
323148-1	gb|CP009756.1|	100	35	0	0	1	35	273942	273976	1.00E-08	64.4
323154-1	gb|CP002290.1|	97	118	4	0	3	120	3817542	3817425	2.00E-48	196
323157-1	gb|CP009393.1|	88	32	4	0	1	32	672724	672693	0.11	41
323160-1	gb|KJ802954.1|	100	20	0	0	1	20	8303	8322	1.4	37.4
323161-1	gb|KF221775.1|	100	26	0	0	1	26	296	321	8.00E-04	48.2
323165-1	emb|LN066769.1|	100	19	0	0	6	24	4674	4692	4.9	35.6
323169-1	gb|CP004048.1|	93	27	2	1	10	36	469127	469102	1.4	37.4
323174-1	gb|CP009571.1|	100	20	0	0	1	20	1507	1526	1.4	37.4
323175-1	gb|CP006852.1|	98	121	2	0	1	121	170263	170383	1.00E-52	210
323177-1	emb|LM524650.1|	100	31	0	0	1	31	88	118	1.00E-06	57.2
323178-1	emb|FR799598.2|	92	36	3	0	1	36	156899	156934	6.00E-05	51.8
323179-1	dbj|AB491965.1|	100	30	0	0	1	30	2216	2245	5.00E-06	55.4
323184-1	gb|CP009396.1|	92	51	4	0	1	51	971883	971933	6.00E-12	75.2
323185-1	gb|KF544921.1|	100	39	0	0	1	39	318	356	7.00E-11	71.6
323186-1	ref|NR_076889.1|	100	23	0	0	1	23	2589	2611	0.033	42.8
323189-1	dbj|AP014603.1|	100	27	0	0	1	27	1162968	1162942	2.00E-04	50
323195-1	gb|CP006852.1|	99	84	1	0	1	84	994394	994477	1.00E-33	147
323197-1	gb|CP009390.1|	95	39	2	0	1	39	155797	155759	4.00E-08	62.6
323198-1	emb|LK934714.1|	93	28	2	0	11	38	851894	851921	0.033	42.8
323199-1	gb|JN527432.1|	100	28	0	0	2	29	883	910	6.00E-05	51.8
323200-1	gb|KJ802954.1|	99	74	1	0	1	74	8028	8101	3.00E-28	129
323202-1	gb|CP008896.1|	97	122	4	0	1	122	4001848	4001969	2.00E-50	203
323207-1	dbj|AP014649.1|	100	40	0	0	1	40	23194	23233	2.00E-11	73.4
323210-1	ref|XM_001727605.2|	96	25	1	0	3	27	52	76	0.11	41
323214-1	emb|LK952822.1|	92	25	2	0	2	26	5396	5372	1.4	37.4
323215-1	emb|LN595243.1|	89	94	10	2	37	130	104402	104493	5.00E-25	118
323217-1	ref|NR_103965.1|	100	33	0	0	1	33	471	503	1.00E-07	60.8
323223-1	gb|GU925421.1|	95	58	3	0	1	58	236	293	7.00E-17	91.5
323227-1	ref|XM_009235358.1|	96	24	1	0	7	30	959	982	0.4	39.2
323229-1	gb|GU925667.1|	98	58	1	0	1	58	134	191	1.00E-19	100
323236-1	gb|CP009380.1|	85	34	5	0	1	34	162045	162078	0.4	39.2
323239-1	ref|XM_001244122.1|	96	23	1	0	8	30	111	89	1.4	37.4
323243-1	gb|HM556029.2|	97	64	2	0	1	64	437	500	9.00E-22	107
323244-1	gb|CP007669.1|	97	39	1	0	1	39	5773	5735	3.00E-09	66.2
323245-1	gb|CP006936.2|	95	22	1	0	3	24	2071242	2071221	4.9	35.6
323246-1	gb|CP009706.1|	98	86	2	0	1	86	97362	97277	1.00E-33	147
323247-1	gb|CP007637.1|	100	31	0	0	1	31	2074572	2074602	1.00E-06	57.2
323249-1	gb|GU926660.1|	96	51	2	0	18	68	172	222	1.00E-14	84.2
323253-1	emb|LL928500.1|	100	20	0	0	5	24	655	636	1.4	37.4
323254-1	dbj|AP014649.1|	96	46	2	1	1	46	23426	23470	7.00E-11	71.6
323255-1	emb|LL242097.1|	92	24	2	0	1	24	18902	18879	4.9	35.6
323257-1	gb|CP009402.1|	89	36	4	0	1	36	106975	106940	8.00E-04	48.2
323260-1	gb|CP003911.1|	94	48	3	0	1	48	5194404	5194357	2.00E-11	73.4
323261-1	ref|XM_005474436.1|	100	19	0	0	3	21	1545	1563	4.9	35.6
323263-1	gb|CP002870.1|	89	120	13	0	1	120	517543	517662	6.00E-37	158
323264-1	gb|CP009393.1|	94	31	2	0	2	32	615082	615112	8.00E-04	48.2
323267-1	emb|LL136838.1|	96	26	1	0	1	26	32	57	0.033	42.8
323274-1	emb|FR799616.2|	91	47	4	0	1	47	845171	845125	8.00E-10	68
323277-1	gb|KF066795.1|	100	28	0	0	1	28	1297	1324	6.00E-05	51.8
323279-1	dbj|AP014649.1|	100	34	0	0	1	34	24798	24831	4.00E-08	62.6
323281-1	emb|LN592465.1|	89	63	7	2	20	80	100459	100520	2.00E-12	77
323282-1	gb|CP009365.1|	97	117	4	0	1	117	4127748	4127632	8.00E-48	194
323283-1	gb|CP006852.1|	98	121	3	0	1	121	6895544	6895664	5.00E-51	205
323286-1	gb|CP009378.1|	87	46	6	1	1	44	259974	260019	2.00E-05	53.6
323288-1	emb|FR799614.1|	90	40	4	0	1	40	1017249	1017210	5.00E-06	55.4
323289-1	gb|CP008896.1|	98	80	2	0	1	80	4546569	4546490	2.00E-30	136
323293-1	gb|CP009404.1|	90	39	4	1	1	37	2401461	2401423	2.00E-04	50
323302-1	gb|CP009404.1|	94	34	2	0	1	34	467291	467324	6.00E-04	53.6
323304-1	gb|CP009396.1|	95	38	2	0	1	38	968099	968136	4.00E-06	60.8
323306-1	gb|KC253423.1|	97	31	1	0	1	31	583	613	0.002	51.8
323310-1	tpe|LK010306.1|	95	42	2	0	1	42	7	48	3.00E-08	68
323315-1	dbj|AP014649.1|	100	29	0	0	1	29	25110	25138	6.00E-04	53.6
323318-1	dbj|AP014649.1|	100	26	0	0	1	26	24057	24082	0.026	48.2
323319-1	emb|LK916281.1|	100	23	0	0	1	23	969	991	1.1	42.8
323320-1	gb|CP009404.1|	94	34	2	0	1	34	2401456	2401423	6.00E-04	53.6
323321-1	gb|CP009365.1|	97	120	4	0	1	120	4127748	4127629	6.00E-48	199
323322-1	ref|NR_076630.1|	100	25	0	0	1	25	108	132	0.09	46.4
323335-1	gb|KM406467.1|	100	28	0	0	1	28	1409	1436	0.002	51.8
323337-1	gb|CP009365.1|	98	119	2	0	1	119	4127748	4127630	4.00E-50	206
323340-1	emb|LK916281.1|	100	43	0	0	1	43	1025	1067	2.00E-11	78.8
323344-1	gb|CP009392.1|	88	43	5	1	1	41	211940	211898	6.00E-04	53.6
323350-1	gb|KM241825.1|	100	27	0	0	1	27	504	530	0.007	50
323352-1	emb|LK916281.1|	100	38	0	0	1	38	934	971	8.00E-09	69.8
323353-1	gb|CP007569.1|	100	57	0	0	1	57	3348137	3348081	4.00E-19	104
323354-1	tpd|BR000310.1|	81	52	10	0	1	52	2028	2079	0.007	50
323358-1	ref|NR_076017.1|	94	36	2	0	1	36	70	105	5.00E-05	57.2
323359-1	dbj|AP014649.1|	100	39	0	0	1	39	23163	23201	2.00E-09	71.6
323360-1	gb|KJ590004.1|	100	40	0	0	17	56	1420	1459	6.00E-10	73.4
323361-1	gb|KM259962.1|	100	41	0	0	1	41	1301	1341	2.00E-10	75.2
323367-1	gb|CP006941.2|	100	29	0	0	1	29	18042	18070	6.00E-04	53.6
323368-1	gb|CP009365.1|	98	124	2	0	15	138	4127752	4127629	8.00E-53	215
323379-1	gb|CP006828.1|	98	64	1	0	1	64	482552	482489	3.00E-21	111
323380-1	ref|NR_076630.1|	97	33	1	0	1	33	158	190	2.00E-04	55.4
323391-1	gb|CP009571.1|	100	23	0	0	1	23	3089	3111	1.1	42.8
323394-1	gb|KF063239.1|	98	58	1	0	1	58	939	996	5.00E-18	100
323397-1	dbj|AP014649.1|	100	36	0	0	1	36	23275	23310	1.00E-07	66.2
323414-1	gb|CP006704.1|	97	31	1	0	1	31	545693	545723	0.002	51.8
323415-1	emb|LN624801.1|	100	30	0	0	1	30	744	773	2.00E-04	55.4
323418-1	gb|CP009365.1|	96	124	5	0	12	135	4127752	4127629	2.00E-48	201
323419-1	gb|CP009081.1|	90	30	3	0	5	34	41454	41425	3.8	41
323420-1	emb|LK916281.1|	100	23	0	0	1	23	930	952	1.1	42.8
323423-1	dbj|AP014655.1|	96	52	2	0	1	52	1485436	1485487	1.00E-13	86
323425-1	gb|CP009365.1|	96	123	5	0	13	135	4127751	4127629	2.00E-49	205
323432-1	gb|CP009678.1|	100	27	0	0	1	27	201618	201644	0.007	50
323435-1	emb|HG670306.1|	100	23	0	0	1	23	79268076	79268098	1.1	42.8
323436-1	gb|CP009571.1|	97	39	1	0	1	39	4113	4151	1.00E-07	66.2
323437-1	ref|NR_076831.1|	100	22	0	0	1	22	286	307	3.8	41
323440-1	gb|JX219396.1|	100	33	0	0	1	33	3174	3206	4.00E-06	60.8
323442-1	gb|CP009578.1|	100	23	0	0	1	23	10025	10047	1.1	42.8
323450-1	gb|KM029995.1|	100	47	0	0	1	47	1863	1909	1.00E-13	86
323453-1	gb|CP009365.1|	98	120	3	0	1	120	4127748	4127629	5.00E-49	203
323455-1	gb|CP009396.1|	96	26	1	0	3	28	970587	970612	1.1	42.8
323459-1	gb|EU331030.1|	91	32	3	0	1	32	1462	1493	0.31	44.6
323465-1	gb|CP006852.1|	98	121	3	0	1	121	170263	170383	2.00E-49	205
323473-1	gb|AF408270.1|	100	24	0	0	1	24	1440	1463	0.31	44.6
323476-1	gb|CP009400.1|	94	36	2	0	1	36	1185953	1185988	5.00E-05	57.2
323481-1	emb|LM523712.1|	96	28	1	0	1	28	1453	1426	0.09	46.4
323482-1	gb|CP009290.1|	97	33	1	0	1	33	653755	653787	2.00E-04	55.4
323489-1	gb|CP009533.1|	100	46	0	0	1	46	3448	3493	4.00E-13	84.2
323491-1	emb|LL136838.1|	97	38	1	0	1	38	511	548	3.00E-07	64.4
323493-1	pdb|4UY8|A	97	35	1	0	1	35	1849	1883	1.00E-05	59
323498-1	ref|NR_103003.1|	89	57	6	1	1	57	604	656	2.00E-10	75.2
323502-1	gb|CP009533.1|	100	34	0	0	2	35	1246	1279	1.00E-06	62.6
323509-1	gb|CP009365.1|	97	122	4	0	1	122	4127748	4127627	5.00E-49	203
323511-1	gb|CP009365.1|	95	120	6	0	1	120	4127748	4127629	3.00E-45	190
323513-1	gb|CP006704.1|	90	48	5	1	4	51	546108	546152	1.00E-06	62.6
323515-1	ref|NM_001058147.1|	100	46	0	0	1	46	2639	2684	4.00E-13	84.2
323518-1	gb|CP006704.1|	98	59	1	0	1	59	130978	131036	1.00E-18	102
323523-1	gb|CP001681.1|	90	147	14	2	1	147	5049816	5049672	8.00E-47	196
323530-1	gb|CP009365.1|	98	120	2	0	1	120	4127748	4127629	1.00E-50	208
323533-1	gb|KF434765.1|	100	34	0	0	1	34	479	512	1.00E-06	62.6
323535-1	gb|CP009402.1|	94	33	2	0	1	33	106822	106790	0.002	51.8
323537-1	gb|CP009396.1|	93	44	3	0	1	44	968969	969012	1.00E-07	66.2
323539-1	dbj|AP014655.1|	98	45	1	0	1	45	1485871	1485915	5.00E-11	77
323540-1	gb|JQ041652.1|	100	103	0	0	1	103	1467	1569	4.00E-44	187
323545-1	emb|LK916281.1|	100	45	0	0	1	45	455	499	1.00E-12	82.4
323547-1	gb|KM269198.1|	100	84	0	0	1	84	1268	1351	8.00E-34	152
323559-1	gb|KF841272.1|	100	24	0	0	1	24	1400	1423	0.32	44.6
323567-1	gb|CP009571.1|	99	77	1	0	1	77	1326379	1326455	2.00E-28	134
323573-1	gb|KF066255.1|	98	62	1	0	1	62	1289	1350	3.00E-20	107
323579-1	gb|EU795175.1|	100	23	0	0	1	23	21719	21741	1.1	42.8
323581-1	gb|CP009380.1|	96	26	1	0	2	27	169282	169307	1.1	42.8
323596-1	gb|CP007669.1|	100	31	0	0	1	31	7868	7838	5.00E-05	57.2
323597-1	gb|CP009533.1|	96	109	4	0	1	109	1223	1331	6.00E-42	179
323599-1	gb|CP009393.1|	94	31	2	0	2	32	672723	672693	0.026	48.2
323605-1	ref|NR_076630.1|	98	40	1	0	1	40	2163	2202	3.00E-08	68
323607-1	gb|CP009365.1|	98	120	2	0	1	120	4127748	4127629	1.00E-50	208
323608-1	gb|CP009404.1|	85	40	6	1	1	38	2401461	2401422	1.1	42.8
323614-1	gb|CP002290.1|	98	120	3	0	1	120	3817544	3817425	5.00E-49	203
323619-1	gb|KM851736.1|	97	38	1	0	1	38	107	144	3.00E-07	64.4
323624-1	emb|FR796411.1|	95	37	2	0	1	37	323098	323062	1.00E-05	59
323629-1	gb|CP009380.1|	94	36	2	0	1	36	169316	169351	5.00E-05	57.2
323630-1	emb|FR796414.1|	100	34	0	0	1	34	174375	174342	1.00E-06	62.6
323634-1	gb|CP003360.1|	90	31	3	1	12	42	2595508	2595480	3.9	41
323637-1	dbj|AP014649.1|	98	45	1	0	1	45	24081	24125	5.00E-11	77
323638-1	gb|KM234115.1|	100	38	0	0	1	38	385	422	8.00E-09	69.8
323639-1	gb|KC922262.1|	98	102	2	0	1	102	259	360	7.00E-41	176
323644-1	emb|FR799589.2|	97	30	1	1	1	29	267542	267571	0.091	46.4
323645-1	emb|AM179927.1|	98	47	1	0	1	47	469	515	4.00E-12	80.6
323647-1	gb|CP001392.1|	100	34	0	0	1	34	74601	74634	1.00E-06	62.6
323648-1	gb|KM221315.1|	100	37	0	0	1	37	953	989	3.00E-08	68
323649-1	gb|KF933536.1|	100	45	0	0	1	45	790	834	1.00E-12	82.4
323651-1	gb|KM029995.1|	100	23	0	0	1	23	2110	2132	1.1	42.8
323653-1	gb|CP008732.2|	100	42	0	0	1	42	2022416	2022457	5.00E-11	77
323654-1	gb|CP009404.1|	93	30	2	0	1	30	2401482	2401453	0.091	46.4
323661-1	gb|CP007555.1|	84	44	7	0	1	44	341272	341315	0.026	48.2
323664-1	ref|NR_076831.1|	100	31	0	0	1	31	2812	2842	5.00E-05	57.2
323668-1	gb|CP009533.1|	100	64	0	0	12	75	3502	3565	6.00E-23	116
323670-1	dbj|AB930734.1|	95	59	3	0	1	59	1489	1547	7.00E-16	93.3
323671-1	emb|HG975513.1|	95	37	2	0	1	37	72971406	72971442	1.00E-05	59
323673-1	gb|CP009365.1|	98	122	3	0	13	134	4127752	4127631	4.00E-50	206
323675-1	emb|LN563199.1|	100	24	0	0	1	24	1096	1119	0.32	44.6
323678-1	gb|AF409072.1|	97	34	1	0	1	34	35	68	5.00E-05	57.2
323679-1	ref|NR_103076.1|	97	34	1	0	1	34	1727	1760	5.00E-05	57.2
323681-1	gb|GU925104.1|	97	38	1	0	1	38	51	88	3.00E-07	64.4
323683-1	emb|LK917467.1|	100	34	0	0	1	34	531	498	1.00E-06	62.6
323686-1	gb|CP009365.1|	95	120	6	0	1	120	4127748	4127629	3.00E-45	190
323689-1	dbj|AP014624.1|	98	40	1	0	1	40	833813	833852	3.00E-08	68
323693-1	gb|CP009571.1|	100	37	0	0	1	37	2122	2158	3.00E-08	68
323694-1	gb|CP009365.1|	98	118	2	0	1	118	4127748	4127631	2.00E-49	205
323695-1	gb|CP002870.1|	99	124	1	0	12	135	517539	517662	7.00E-54	219
323698-1	ref|NR_103076.1|	97	34	1	0	1	34	2178	2211	5.00E-05	57.2
323699-1	gb|CP009365.1|	98	120	2	0	1	120	4127748	4127629	1.00E-50	208
323706-1	gb|KM851739.1|	100	58	0	0	1	58	213	270	1.00E-19	105
323707-1	dbj|AB981361.1|	100	51	0	0	1	51	253	303	7.00E-16	93.3
323713-1	gb|AF168830.1|	100	51	0	0	17	67	49	99	7.00E-16	93.3
323715-1	gb|GU925104.1|	100	38	0	0	1	38	332	369	8.00E-09	69.8
323718-1	gb|KM586673.1|	100	26	0	0	1	26	689	714	0.026	48.2
323719-1	ref|NR_076422.1|	95	60	3	0	1	60	2707	2766	2.00E-16	95.1
323723-1	gb|KC462713.1|	100	35	0	0	1	35	276	310	3.00E-07	64.4
323724-1	emb|AM491188.1|	100	111	0	0	1	111	56	166	2.00E-48	201
323726-1	emb|FR799623.2|	87	38	5	0	5	42	1573713	1573750	0.091	46.4
323727-1	gb|JQ999361.1|	100	37	0	0	1	37	4	40	3.00E-08	68
323732-1	gb|JQ360016.1|	100	82	0	0	1	82	219	300	1.00E-32	149
323733-1	gb|KC353352.1|	100	33	0	0	1	33	2411	2443	4.00E-06	60.8
323739-1	gb|KJ917982.1|	100	25	0	0	1	25	668	692	0.091	46.4
323750-1	emb|LM523712.1|	100	26	0	0	1	26	3361	3336	0.026	48.2
323755-1	gb|KM017114.1|	98	45	1	0	1	45	1170	1214	5.00E-11	77
323756-1	dbj|AB996691.1|	91	32	3	0	1	32	1102	1133	0.32	44.6
323759-1	emb|LM523712.1|	100	50	0	0	1	50	2836	2787	2.00E-15	91.5
323764-1	gb|CP007035.1|	100	28	0	0	1	28	2225368	2225341	0.002	51.8
323765-1	gb|KM488466.1|	100	77	0	0	1	77	1355	1431	5.00E-30	140
323767-1	gb|KM242376.1|	100	30	0	0	1	30	724	753	2.00E-04	55.4
323775-1	gb|CP002290.1|	94	131	8	0	5	135	3817555	3817425	2.00E-48	201
323779-1	dbj|AP012988.1|	100	24	0	0	1	24	104068	104045	0.32	44.6
323784-1	gb|CP009392.1|	91	32	3	0	1	32	211299	211268	0.32	44.6
323786-1	gb|CP007669.1|	98	47	1	0	1	47	5807	5761	4.00E-12	80.6
323788-1	emb|CU929190.6|	90	30	3	0	3	32	62769	62740	3.9	41
323789-1	ref|XM_010108295.1|	98	43	1	0	1	43	67	109	7.00E-10	73.4
323793-1	emb|LK913553.1|	100	25	0	0	1	25	177	201	0.091	46.4
323795-1	gb|CP009404.1|	97	29	1	0	2	30	988197	988169	0.026	48.2
323803-1	gb|KM213424.1|	100	55	0	0	1	55	1855	1909	5.00E-18	100
323804-1	emb|FR799004.1|	100	108	0	0	1	108	54999	54892	8.00E-47	196
323807-1	ref|NR_077003.1|	98	116	2	0	20	135	2271	2386	2.00E-48	201
323810-1	gb|CP006704.1|	100	32	0	0	3	34	545699	545730	1.00E-05	59
323812-1	emb|FR799570.1|	94	34	2	0	1	34	330839	330806	6.00E-04	53.6
323813-1	gb|CP009365.1|	98	120	2	1	1	119	4127748	4127629	2.00E-49	205
323819-1	gb|CP003811.1|	100	37	0	0	1	37	1922740	1922776	3.00E-08	68
323827-1	gb|DQ079893.1|	84	100	16	0	35	134	116	17	9.00E-21	109
323829-1	emb|LK916281.1|	100	29	0	0	1	29	266	294	6.00E-04	53.6
323833-1	ref|NR_076630.1|	100	26	0	0	1	26	2169	2194	0.026	48.2
323834-1	gb|CP009571.1|	100	24	0	0	1	24	3122	3145	0.32	44.6
323836-1	gb|KM242583.1|	100	26	0	0	1	26	7	32	0.026	48.2
323839-1	gb|KC610806.1|	100	27	0	0	1	27	5	31	0.007	50
323841-1	gb|CP009392.1|	92	36	3	0	1	36	212724	212689	0.002	51.8
323846-1	gb|CP009365.1|	98	120	2	0	1	120	4127748	4127629	1.00E-50	208
323847-1	emb|LN548810.1|	100	22	0	0	1	22	401	422	3.9	41
323850-1	emb|LM523712.1|	100	31	0	0	1	31	1237	1207	5.00E-05	57.2
323851-1	gb|CP009533.1|	99	77	1	0	1	77	4413990	4414066	2.00E-28	134
323856-1	gb|CP000539.1|	90	100	10	0	1	100	1250942	1251041	7.00E-29	136
323857-1	emb|LK913553.1|	92	48	4	0	12	59	1746	1793	8.00E-09	69.8
323859-1	gb|HM318416.1|	94	36	2	0	1	36	563	598	5.00E-05	57.2
323860-1	gb|KF185420.1|	100	37	0	0	1	37	1004	1040	3.00E-08	68
323876-1	gb|CP009400.1|	89	55	6	0	1	55	444896	444842	6.00E-10	73.4
323881-1	gb|KM269198.1|	100	27	0	0	1	27	1379	1405	0.007	50
323883-1	gb|CP006704.1|	97	31	1	0	1	31	545747	545777	0.002	51.8
323886-1	gb|CP009396.1|	81	101	19	3	2	95	970976	971075	2.00E-15	91.5
323889-1	ref|NR_121923.1|	88	34	4	0	3	36	1182	1215	0.31	44.6
323890-1	gb|CP009755.1|	98	42	1	0	1	42	1228517	1228558	2.00E-09	71.6
323895-1	ref|XM_001730241.1|	94	48	3	0	1	48	1666	1713	6.00E-10	73.4
323897-1	gb|CP009365.1|	97	124	4	0	12	135	4127752	4127629	4.00E-50	206
323900-1	gb|CP009404.1|	94	32	2	0	1	32	467293	467324	0.007	50
323906-1	emb|LN614830.1|	100	22	0	0	1	22	426551	426572	3.8	41
323913-1	dbj|AP014655.1|	100	31	0	0	1	31	1485327	1485357	5.00E-05	57.2
323915-1	gb|JF666572.1|	93	29	2	0	10	38	384	412	0.31	44.6
323923-1	gb|KM213424.1|	100	22	0	0	1	22	6017	6038	3.8	41
323925-1	gb|CP007607.1|	100	35	0	0	3	37	180586	180552	3.00E-07	64.4
323926-1	gb|CP008732.2|	100	22	0	0	1	22	2022972	2022993	3.8	41
323928-1	gb|KC922292.1|	100	82	0	0	1	82	289	370	1.00E-32	149
323931-1	gb|CP009365.1|	94	124	7	0	12	135	4127752	4127629	9.00E-46	192
323932-1	gb|JX030101.1|	89	47	5	0	2	48	740	786	1.00E-06	62.6
323936-1	ref|NR_076649.1|	98	40	1	0	2	41	1009	1048	3.00E-08	68
323940-1	ref|NR_075652.1|	93	40	3	0	1	40	17	56	1.00E-05	59
323941-1	gb|KJ567479.1|	87	47	6	1	1	47	357	312	2.00E-04	55.4
323945-1	gb|CP009365.1|	100	116	0	0	1	116	4127747	4127632	4.00E-51	210
323946-1	emb|LK916281.1|	100	35	0	0	1	35	118	152	3.00E-07	64.4
323949-1	gb|CP009706.1|	97	35	1	0	1	35	98180	98146	1.00E-05	59
323953-1	gb|CP009365.1|	98	120	2	0	1	120	4127748	4127629	1.00E-50	208
323959-1	dbj|AP014655.1|	99	77	1	0	1	77	3226704	3226780	2.00E-28	134
323960-1	gb|CP009365.1|	98	120	2	0	1	120	4127748	4127629	1.00E-50	208
323961-1	emb|LK916281.1|	100	48	0	0	1	48	926	973	3.00E-14	87.8
323962-1	gb|KJ147076.1|	99	110	1	0	1	110	47	156	3.00E-46	194
323965-1	gb|CP009396.1|	94	36	2	0	1	36	968802	968837	5.00E-05	57.2
323966-1	gb|AC113433.8|	97	75	2	0	1	75	105144	105218	3.00E-26	127
323969-1	gb|CP008732.2|	100	23	0	0	1	23	2024473	2024495	1.1	42.8
323971-1	gb|KM247574.1|	100	35	0	0	1	35	258	292	3.00E-07	64.4
323973-1	dbj|AP014583.1|	94	32	2	0	1	32	3663147	3663116	0.007	50
323975-1	gb|KJ704251.1|	95	42	2	0	1	42	245	286	3.00E-08	68
323977-1	gb|KJ958135.1|	100	151	0	0	1	151	261	411	4.00E-70	273
323978-1	dbj|AP014649.1|	98	58	1	0	1	58	23131	23188	5.00E-18	100
323981-1	ref|NR_076840.1|	97	30	1	0	1	30	2679	2708	0.007	50
323990-1	gb|JF424182.1|	100	22	0	0	1	22	563	584	3.8	41
323995-1	gb|KM263183.1|	99	83	1	0	1	83	1049	1131	1.00E-31	145
323996-1	emb|LM727860.1|	90	30	3	0	2	31	754	725	3.8	41
324008-1	gb|CP009380.1|	94	32	2	0	1	32	169321	169352	0.007	50
324011-1	ref|NR_103114.1|	100	34	0	0	1	34	1680	1713	1.00E-06	62.6
324013-1	ref|NR_076932.1|	100	44	0	0	1	44	2874	2917	4.00E-12	80.6
324020-1	gb|KM999249.1|	100	26	0	0	1	26	681	706	0.026	48.2
324022-1	gb|CP009617.1|	100	29	0	0	1	29	29256	29284	6.00E-04	53.6
324023-1	gb|KF069868.1|	98	41	1	0	1	41	567	607	8.00E-09	69.8
324028-1	gb|M10438.1|SPSRRA	82	114	21	0	1	114	1	114	3.00E-21	111
324031-1	emb|HF678373.1|	100	37	0	0	1	37	667	703	3.00E-08	68
324032-1	gb|KM263183.1|	100	26	0	0	1	26	224	249	0.024	48.2
324033-1	gb|CP009755.1|	80	56	11	2	2	56	1226324	1226377	0.084	46.4
324037-1	gb|CP009365.1|	95	124	6	0	12	135	4127752	4127629	2.00E-47	197
324039-1	gb|CP007782.1|	98	40	1	0	1	40	574858	574819	3.00E-08	68
324042-1	ref|NR_076831.1|	100	44	0	0	2	45	896	939	4.00E-12	80.6
324054-1	tpe|LK007988.1|	100	74	0	0	1	74	1	74	2.00E-28	134
324056-1	gb|KM658583.1|	100	56	0	0	1	56	315	370	1.00E-18	102
324057-1	gb|CP004045.1|	91	75	7	0	1	75	4133160	4133086	4.00E-19	104
324058-1	gb|CP009404.1|	96	27	1	0	1	27	467298	467324	0.29	44.6
324059-1	gb|CP008732.2|	97	38	1	0	1	38	2024509	2024546	3.00E-07	64.4
324063-1	emb|LN399538.1|	100	40	0	0	1	40	44	5	6.00E-10	73.4
324065-1	dbj|AP014649.1|	98	40	1	0	1	40	24495	24534	3.00E-08	68
324069-1	ref|NR_076269.1|	98	40	1	0	1	40	782	821	3.00E-08	68
324070-1	emb|FR796467.1|	100	22	0	0	1	22	1262491	1262470	3.6	41
324073-1	gb|KM016315.1|	96	73	3	0	1	73	576	648	2.00E-23	118
324078-1	gb|CP006852.1|	100	39	0	0	1	39	3412794	3412832	2.00E-09	71.6
324081-1	gb|KM235025.1|	100	42	0	0	1	42	541	582	5.00E-11	77
324086-1	dbj|AP014649.1|	98	50	1	0	1	50	504291	504340	1.00E-13	86
324087-1	gb|CP009396.1|	97	33	1	0	2	34	966286	966318	2.00E-04	55.4
324088-1	pdb|1VXX|2	97	35	1	0	1	35	1762	1796	1.00E-05	59
324094-1	dbj|AB973202.1|	100	51	0	0	1	51	141	191	6.00E-16	93.3
324096-1	gb|CP001392.1|	97	33	1	0	1	33	287599	287631	2.00E-04	55.4
324097-1	gb|CP007410.1|	98	123	2	0	1	123	4726002	4725880	3.00E-52	214
324101-1	gb|CP009392.1|	85	47	7	1	1	45	211944	211898	0.002	51.8
324103-1	gb|KM220419.1|	98	51	1	0	1	51	122	172	3.00E-14	87.8
324104-1	gb|KM259935.1|	100	26	0	0	1	26	1482	1507	0.024	48.2
324112-1	gb|KP072772.1|	100	23	0	0	1	23	452	474	1	42.8
324113-1	ref|XR_602533.1|	96	68	3	1	1	66	273	340	3.00E-20	107
324116-1	gb|CP002290.1|	99	124	1	0	13	136	3817548	3817425	6.00E-54	219
324118-1	gb|CP002290.1|	94	124	7	0	12	135	3817548	3817425	9.00E-46	192
324124-1	gb|KJ958135.1|	93	68	5	0	4	71	264	331	4.00E-18	100
324125-1	gb|CP008732.2|	97	38	1	0	1	38	2022412	2022449	3.00E-07	64.4
324127-1	emb|LK925167.1|	100	48	0	0	1	48	429	476	3.00E-14	87.8
324128-1	gb|CP008732.2|	100	72	0	0	1	72	2024337	2024408	3.00E-27	131
324129-1	ref|NR_103206.1|	100	30	0	0	1	30	2093	2122	2.00E-04	55.4
324134-1	dbj|AB997716.1|	100	23	0	0	1	23	110	132	1	42.8
324135-1	gb|CP009365.1|	97	119	3	0	1	119	4127748	4127630	2.00E-48	201
324138-1	gb|CP009553.1|	97	29	1	0	1	29	774349	774321	0.024	48.2
324142-1	emb|LM013384.1|	100	29	0	0	1	29	383	355	6.00E-04	53.6
324151-1	gb|CP008902.1|	98	53	1	0	1	53	516498	516550	2.00E-15	91.5
324152-1	gb|CP009393.1|	94	34	2	0	1	34	672724	672691	6.00E-04	53.6
324155-1	gb|CP001392.1|	98	59	1	0	1	59	292698	292756	1.00E-18	102
324157-1	emb|FR799614.1|	95	41	2	0	1	41	1017249	1017209	9.00E-08	66.2
324160-1	gb|CP009571.1|	97	39	1	0	2	40	2211	2249	9.00E-08	66.2
324161-1	gb|KM221315.1|	98	55	1	0	3	57	1180	1234	2.00E-16	95.1
324166-1	gb|KC922292.1|	100	53	0	0	1	53	243	295	5.00E-17	96.9
324167-1	gb|KM852553.1|	97	60	2	0	1	60	46	105	4.00E-18	100
324169-1	gb|KM649682.1|	100	30	0	0	1	30	31418	31389	2.00E-04	55.4
324171-1	gb|KM851684.1|	100	31	0	0	1	31	121	151	5.00E-05	57.2
324172-1	ref|NR_076831.1|	98	43	1	1	1	42	2826	2868	7.00E-09	69.8
324175-1	gb|CP003178.1|	100	29	0	0	1	29	1715655	1715627	6.00E-04	53.6
324176-1	gb|CP009396.1|	93	28	2	0	5	32	968923	968950	1	42.8
324181-1	gb|KM851700.1|	98	42	1	0	1	42	146	187	2.00E-09	71.6
324190-1	gb|KM386667.1|	100	22	0	0	1	22	172	193	3.6	41
324193-1	gb|KF068123.1|	100	32	0	0	1	32	655	686	1.00E-05	59
324196-1	gb|KM269011.1|	100	35	0	0	1	35	806	840	3.00E-07	64.4
324201-1	gb|JX219396.1|	100	52	0	0	1	52	3415	3466	4.00E-17	95.1
324209-1	gb|CP003382.1|	96	46	2	0	1	46	372828	372873	4.00E-11	75.2
324212-1	gb|KP072748.1|	100	46	0	0	1	46	430	475	8.00E-14	84.2
324215-1	emb|HE614873.1|	96	57	2	0	1	57	2058534	2058478	4.00E-17	95.1
324220-1	gb|CP009533.1|	97	37	1	0	1	37	717	753	3.00E-07	62.6
324224-1	gb|CP007035.1|	100	45	0	0	1	45	2225369	2225325	3.00E-13	82.4
324225-1	gb|KM457490.1|	100	27	0	0	1	27	3231	3257	0.002	50
324226-1	gb|CP009365.1|	92	120	10	0	1	120	4127748	4127629	2.00E-40	172
324227-1	gb|KF184927.1|	96	48	2	0	1	48	4121	4074	3.00E-12	78.8
324230-1	emb|LN579751.1|	100	23	0	0	1	23	145	167	0.24	42.8
324232-1	gb|CP009365.1|	98	124	2	0	12	135	4127752	4127629	2.00E-53	215
324233-1	emb|HG970335.1|	100	42	0	0	1	42	8013082	8013041	1.00E-11	77
324241-1	gb|CP008896.1|	98	122	2	0	1	122	4001848	4001969	2.00E-52	212
324244-1	gb|KF944906.1|	97	32	1	0	1	32	390	421	1.00E-04	53.6
324246-1	dbj|AP014569.1|	96	27	1	0	1	27	2580732	2580758	0.069	44.6
324247-1	dbj|AP014649.1|	100	37	0	0	1	37	24503	24539	6.00E-09	68
324254-1	gb|CP007637.1|	100	26	0	0	1	26	3764690	3764665	0.006	48.2
324255-1	dbj|AP014649.1|	100	56	0	0	1	56	504268	504323	3.00E-19	102
324258-1	gb|FJ375453.1|	100	29	0	0	3	31	363	391	1.00E-04	53.6
324260-1	gb|CP009365.1|	98	120	2	0	1	120	4127748	4127629	3.00E-51	208
324261-1	gb|CP009716.1|	95	55	3	0	1	55	687441	687495	2.00E-14	86
324262-1	gb|GU925678.1|	93	67	5	2	14	79	122	187	5.00E-16	91.5
324264-1	emb|HE663493.1|	100	22	0	0	2	23	2941575	2941596	0.84	41
324266-1	gb|CP006704.1|	100	30	0	0	1	30	544682	544711	4.00E-05	55.4
324271-1	gb|CP007547.1|	100	22	0	0	1	22	219441	219462	0.84	41
324278-1	emb|LL331520.1|	100	28	0	0	1	28	1559	1532	5.00E-04	51.8
324279-1	gb|CP008732.2|	100	37	0	0	1	37	2023049	2023085	6.00E-09	68
324285-1	gb|CP009404.1|	98	66	1	0	1	66	1452833	1452898	5.00E-23	114
324295-1	emb|LK925167.1|	100	35	0	0	1	35	462	496	7.00E-08	64.4
324306-1	gb|CP009365.1|	96	120	5	0	1	120	4127748	4127629	6.00E-47	194
324308-1	gb|GU926508.1|	100	33	0	0	1	33	229	261	9.00E-07	60.8
324310-1	emb|LK916281.1|	98	45	1	0	1	45	1022	1066	1.00E-11	77
324313-1	emb|FR799598.2|	94	35	2	0	2	36	156900	156934	4.00E-05	55.4
324318-1	gb|KC471277.1|	100	22	0	0	1	22	1453	1474	0.84	41
324329-1	gb|KC236578.1|	100	26	0	0	1	26	271	296	0.006	48.2
324331-1	emb|FR796432.1|	92	26	2	0	1	26	491757	491732	2.9	39.2
324333-1	ref|XR_385970.1|	92	26	2	0	1	26	163	138	2.9	39.2
324340-1	emb|LL922720.1|	96	24	1	0	2	25	1729	1706	2.9	39.2
324349-1	gb|CP007495.1|	98	46	1	0	3	48	2814	2769	3.00E-12	78.8
324350-1	gb|HQ694889.1|	100	28	0	0	1	28	176	203	5.00E-04	51.8
324359-1	gb|CP000747.1|	92	75	6	0	1	75	1277380	1277454	2.00E-21	109
324364-1	gb|CP009612.1|	98	47	1	0	1	47	21644	21690	1.00E-12	80.6
324365-1	gb|CP009571.1|	100	55	0	0	20	74	3660	3714	1.00E-18	100
324366-1	gb|EU442142.1|	98	113	2	0	1	113	57	169	2.00E-47	196
324370-1	gb|KM242511.1|	100	21	0	0	1	21	395	415	2.9	39.2
324371-1	gb|KM851898.1|	98	59	1	0	1	59	7	65	3.00E-19	102
324380-1	gb|CP009571.1|	98	55	1	0	7	61	3586659	3586713	2.00E-16	95.1
324382-1	ref|NR_076941.1|	100	62	0	0	10	71	1784	1845	7.00E-22	113
324384-1	gb|CP009393.1|	94	35	2	0	1	35	672724	672690	2.00E-04	55.4
324386-1	dbj|AB933638.1|	100	23	0	0	1	23	4238	4216	1.1	42.8
324390-1	gb|EU439289.1|	99	67	1	0	1	67	54	120	6.00E-23	116
324391-1	gb|JQ999368.1|	100	69	0	0	1	69	306	374	1.00E-25	125
324395-1	gb|CP007410.1|	95	59	3	0	1	59	4354573	4354631	7.00E-16	93.3
324396-1	gb|CP009380.1|	95	37	2	0	1	37	169316	169352	1.00E-05	59
324403-1	gb|CP001392.1|	100	64	0	0	1	64	1286738	1286801	6.00E-23	116
324412-1	gb|CP004885.1|	100	28	0	0	1	28	2242337	2242364	0.002	51.8
324417-1	emb|HE614873.1|	98	57	1	0	1	57	2058534	2058478	2.00E-17	98.7
324419-1	dbj|AB973202.1|	99	75	1	0	1	75	78	152	3.00E-27	131
324421-1	gb|CP009365.1|	93	120	9	0	1	120	4127748	4127629	7.00E-41	176
324422-1	gb|CP009396.1|	90	58	6	0	1	58	968901	968958	2.00E-11	78.8
324423-1	ref|NR_076017.1|	93	28	2	0	1	28	42	69	1.1	42.8
324425-1	gb|KM220009.1|	100	75	0	0	1	75	64	138	7.00E-29	136
324431-1	dbj|AP014649.1|	100	23	0	0	1	23	680508	680530	1.1	42.8
324440-1	emb|LN588392.1|	100	53	0	0	1	53	305	357	6.00E-17	96.9
324441-1	emb|FR799573.1|	97	29	1	0	1	29	1019611	1019639	0.026	48.2
324444-1	gb|CP006704.1|	100	33	0	0	1	33	1293746	1293778	4.00E-06	60.8
324447-1	emb|FR799573.1|	100	39	0	0	1	39	1062493	1062455	2.00E-09	71.6
324448-1	gb|AF409072.1|	97	32	1	0	3	34	38	69	6.00E-04	53.6
324457-1	ref|NR_076630.1|	98	55	1	0	1	55	2091	2145	2.00E-16	95.1
324460-1	ref|NR_076630.1|	96	28	1	0	2	29	2093	2120	0.091	46.4
324461-1	ref|NR_076831.1|	100	29	0	0	2	30	2815	2843	6.00E-04	53.6
324463-1	gb|CP006852.1|	99	79	1	0	1	79	6930406	6930484	2.00E-29	138
324465-1	gb|CP008732.2|	96	27	1	0	1	27	2023060	2023086	0.32	44.6
324467-1	gb|CP006852.1|	97	121	4	0	1	121	170263	170383	2.00E-48	201
324469-1	gb|CP009365.1|	98	120	3	0	1	120	4127748	4127629	5.00E-49	203
324471-1	gb|CP009375.1|	97	29	1	0	1	29	67054	67026	0.026	48.2
324472-1	gb|KM242563.1|	100	25	0	0	1	25	920	944	0.091	46.4
324481-1	ref|XM_009809378.1|	93	29	2	0	1	29	1256	1228	0.32	44.6
324485-1	emb|LK916281.1|	100	55	0	0	1	55	1022	1076	5.00E-18	100
324487-1	gb|KJ802954.1|	97	29	1	0	1	29	7990	8018	0.026	48.2
324489-1	emb|LN554852.1|	100	28	0	0	1	28	17404	17431	0.002	51.8
324490-1	gb|CP009404.1|	89	37	4	1	1	35	2401461	2401425	0.091	46.4
324496-1	gb|KM213424.1|	100	59	0	0	1	59	5627	5685	3.00E-20	107
324497-1	gb|CP009706.1|	97	31	1	0	1	31	98178	98148	0.002	51.8
324498-1	gb|KM251861.1|	100	39	0	0	1	39	1066	1104	2.00E-09	71.6
324499-1	gb|CP009393.1|	91	33	3	0	1	33	672724	672692	0.091	46.4
324502-1	emb|LK931616.1|	97	37	1	0	1	37	75895	75931	1.00E-06	62.6
324504-1	gb|CP006734.1|	96	57	2	0	1	57	2471814	2471758	2.00E-16	95.1
324505-1	gb|CP009399.1|	93	42	3	0	2	43	716933	716892	1.00E-06	62.6
324507-1	gb|KP072748.1|	100	42	0	0	1	42	345	386	5.00E-11	77
324508-1	gb|CP009392.1|	96	46	2	0	1	46	211443	211398	2.00E-10	75.2
324511-1	emb|LK916281.1|	100	29	0	0	1	29	959	987	6.00E-04	53.6
324518-1	gb|KP072777.1|	100	35	0	0	1	35	670	704	3.00E-07	64.4
324522-1	gb|CP009365.1|	97	118	4	0	1	118	4127748	4127631	8.00E-47	196
324526-1	gb|CP003969.1|	94	31	2	0	8	38	3606574	3606604	0.026	48.2
324530-1	gb|CP008732.2|	100	35	0	0	3	37	2023733	2023767	3.00E-07	64.4
324536-1	emb|LM524650.1|	100	26	0	0	1	26	178	203	0.026	48.2
324538-1	gb|EU084447.1|	100	36	0	0	1	36	410	445	1.00E-07	66.2
324540-1	gb|KM586673.1|	100	36	0	0	1	36	675	710	1.00E-07	66.2
324541-1	pdb|1VXU|2	88	125	15	1	1	123	1971	2095	7.00E-35	156
324551-1	gb|GU926514.1|	100	25	0	0	4	28	116	140	0.091	46.4
324552-1	gb|AF409072.1|	95	37	2	0	1	37	34	70	1.00E-05	59
324554-1	gb|KJ937690.2|	100	42	0	0	1	42	248	289	5.00E-11	77
324565-1	gb|CP009404.1|	93	28	2	0	1	28	467293	467320	1.1	42.8
324567-1	gb|JX048213.1|	96	50	2	0	1	50	1276	1325	4.00E-13	84.2
324569-1	gb|CP009365.1|	98	120	3	0	1	120	4127748	4127629	5.00E-49	203
324572-1	emb|FR799598.2|	94	36	2	0	1	36	156899	156934	5.00E-05	57.2
324581-1	gb|CP009380.1|	92	37	3	0	1	37	169316	169352	6.00E-04	53.6
324583-1	ref|NR_076776.1|	88	42	5	1	1	38	1788	1829	6.00E-04	53.6
324585-1	gb|CP009365.1|	99	117	1	0	1	117	4127748	4127632	4.00E-50	206
324593-1	gb|CP009365.1|	98	120	2	0	1	120	4127748	4127629	1.00E-50	208
324598-1	gb|CP009380.1|	88	34	4	0	1	34	162045	162078	0.32	44.6
324599-1	gb|CP009365.1|	98	124	3	0	12	135	4127752	4127629	4.00E-51	210
324603-1	dbj|AP014649.1|	100	29	0	0	1	29	23726	23754	6.00E-04	53.6
324606-1	ref|XM_003654143.1|	100	38	0	0	1	38	362	325	8.00E-09	69.8
324608-1	gb|FJ416603.1|	100	35	0	0	1	35	13913	13947	3.00E-07	64.4
324610-1	gb|CP009290.1|	100	34	0	0	1	34	1275821	1275854	1.00E-06	62.6
324613-1	gb|CP006704.1|	100	44	0	0	4	47	546119	546162	4.00E-12	80.6
324615-1	gb|CP009565.1|	98	93	2	1	1	91	3476671	3476579	7.00E-35	156
324618-1	gb|KC922292.1|	94	62	4	0	1	62	150	211	2.00E-16	95.1
324621-1	gb|KF083451.1|	97	39	1	0	1	39	323	361	1.00E-07	66.2
324624-1	emb|LM523712.1|	87	54	7	0	1	54	2999	2946	1.00E-07	66.2
324626-1	gb|CP008732.2|	100	22	0	0	1	22	2023911	2023932	3.9	41
324633-1	emb|LM524823.1|	100	39	0	0	1	39	436	474	2.00E-09	71.6
324634-1	gb|CP009396.1|	93	43	3	0	1	43	968273	968315	3.00E-07	64.4
324636-1	emb|LK917467.1|	96	49	2	1	1	48	561	513	5.00E-11	77
324642-1	ref|NR_075641.1|	100	31	0	0	1	31	90	120	5.00E-05	57.2
324643-1	dbj|AB716969.1|	100	63	0	0	3	65	905	967	2.00E-22	114
324646-1	gb|CP009404.1|	86	35	5	0	1	35	988202	988168	3.9	41
324658-1	gb|CP009402.1|	97	34	1	1	1	33	106822	106789	6.00E-04	53.6
324659-1	emb|LM524456.1|	100	25	0	0	1	25	542	566	0.091	46.4
324660-1	gb|KM268945.1|	100	52	0	0	1	52	950	1001	2.00E-16	95.1
324664-1	gb|JQ999361.1|	100	27	0	0	1	27	286	312	0.007	50
324669-1	gb|CP009291.1|	98	51	1	0	1	51	1251521	1251471	3.00E-14	87.8
324673-1	gb|CP006852.1|	98	123	2	0	1	123	170263	170385	3.00E-52	214
324676-1	gb|CP009404.1|	94	32	2	1	1	31	467293	467324	0.091	46.4
324684-1	gb|CP009396.1|	93	28	2	0	1	28	971907	971934	1.1	42.8
324687-1	dbj|AB902141.1|	100	28	0	0	1	28	221	248	0.002	51.8
324688-1	gb|KM263541.1|	100	23	0	0	1	23	830	852	1.1	42.8
324690-1	dbj|AP014521.1|	97	34	1	0	1	34	27910	27943	5.00E-05	57.2
324691-1	gb|HM558981.1|	100	32	0	0	1	32	264	295	1.00E-05	59
324692-1	dbj|AB996691.1|	94	31	2	0	1	31	1103	1133	0.026	48.2
324694-1	gb|CP009378.1|	86	37	5	0	1	37	393699	393735	0.32	44.6
324697-1	gb|JQ453253.1|	100	22	0	0	1	22	1198	1219	3.9	41
324698-1	gb|CP005960.1|	96	47	2	0	1	47	1649729	1649683	5.00E-11	77
324699-1	gb|CP008732.2|	100	29	0	0	1	29	2022923	2022951	6.00E-04	53.6
324700-1	gb|AF069218.1|AF069218	99	137	2	0	1	137	1481	1617	7.00E-60	239
324703-1	dbj|AP014649.1|	97	30	1	0	1	30	23115	23144	0.007	50
324706-1	dbj|AP014649.1|	98	40	1	0	1	40	504248	504287	3.00E-08	68
324708-1	gb|KM103511.1|	100	37	0	0	1	37	1021	1057	3.00E-08	68
324711-1	emb|LL188608.1|	100	28	0	0	1	28	119702	119729	0.002	51.8
324713-1	emb|LL136838.1|	100	37	0	0	1	37	514	550	3.00E-08	68
324717-1	dbj|AP014569.1|	100	26	0	0	1	26	2581728	2581753	0.026	48.2
324718-1	ref|NR_121975.1|	94	62	4	0	1	62	1694	1755	2.00E-16	95.1
324720-1	gb|CP002870.1|	89	131	15	0	5	135	5109800	5109670	1.00E-38	168
324722-1	emb|LL136838.1|	100	27	0	0	2	28	10	36	0.007	50
324728-1	emb|LM466769.1|	96	24	1	0	1	24	4798	4821	0.4	39.2
324731-1	gb|JQ999731.1|	96	45	2	0	2	46	6	50	2.00E-11	73.4
324734-1	gb|CP009290.1|	99	73	1	0	1	73	735123	735195	1.00E-27	127
324736-1	dbj|AP014630.1|	100	23	0	0	1	23	23300	23322	0.033	42.8
324737-1	emb|LM013384.1|	100	20	0	0	1	20	346	327	1.4	37.4
324741-1	gb|KF933539.1|	100	28	0	0	1	28	296	323	6.00E-05	51.8
324746-1	gb|FJ550428.1|	100	32	0	0	1	32	2808	2839	4.00E-07	59
324751-1	gb|CP009716.1|	100	65	0	0	9	73	687433	687497	5.00E-25	118
324754-1	ref|XM_006671100.1|	100	19	0	0	6	24	720	702	4.9	35.6
324756-1	gb|KF933604.1|	100	30	0	0	1	30	720	749	5.00E-06	55.4
324759-1	gb|CP009380.1|	89	37	4	0	1	37	169316	169352	2.00E-04	50
324761-1	gb|CP009301.1|	95	22	1	0	1	22	1401986	1401965	4.9	35.6
324766-1	emb|FR796432.1|	96	26	1	0	1	26	491757	491732	0.033	42.8
324768-1	gb|KJ809357.1|	100	51	0	0	1	51	335	385	2.00E-17	93.3
324771-1	ref|XM_007791302.1|	92	25	2	0	6	30	73	49	1.4	37.4
324776-1	gb|CP009393.1|	92	25	2	0	1	25	615066	615090	1.4	37.4
324778-1	gb|KF097468.1|	100	23	0	0	1	23	288	310	0.033	42.8
324779-1	gb|CP009571.1|	100	22	0	0	3	24	2825	2846	0.12	41
324783-1	gb|CP009378.1|	96	28	1	0	4	31	393706	393733	0.003	46.4
324786-1	gb|AC123293.4|	90	31	3	1	1	31	140095	140124	0.4	39.2
324794-1	gb|CP009393.1|	94	33	2	0	1	33	615058	615090	6.00E-05	51.8
324799-1	gb|CP009396.1|	96	45	2	0	1	45	971781	971825	2.00E-11	73.4
324800-1	gb|KM268945.1|	100	35	0	0	1	35	43	77	1.00E-08	64.4
324801-1	gb|CP008849.1|	92	26	2	0	2	27	4265806	4265831	0.4	39.2
324805-1	gb|CP009396.1|	93	40	3	0	2	41	971785	971824	4.00E-07	59
324812-1	dbj|AP014649.1|	98	42	1	0	1	42	23496	23537	7.00E-11	71.6
324818-1	dbj|AP014646.1|	100	52	0	0	1	52	708116	708167	6.00E-18	95.1
324824-1	dbj|AP014649.1|	100	30	0	0	1	30	24795	24824	5.00E-06	55.4
324825-1	emb|LL050234.1|	89	35	4	1	6	40	2739	2772	0.033	42.8
324827-1	gb|KF805528.1|	96	25	1	0	5	29	3	27	0.12	41
324828-1	gb|HQ656601.1|	96	125	5	0	1	125	276	400	2.00E-50	203
324833-1	gb|CP009455.1|	100	21	0	0	1	21	90855	90835	0.4	39.2
324839-1	gb|KM235029.1|	100	24	0	0	1	24	148	171	0.009	44.6
324841-1	gb|CP007669.1|	97	36	1	0	1	36	5126	5091	1.00E-07	60.8
324843-1	ref|NR_076017.1|	90	30	3	0	1	30	42	71	0.12	41
324844-1	gb|KM386667.1|	100	39	0	0	1	39	182	220	7.00E-11	71.6
324845-1	emb|LL238874.1|	93	27	2	1	6	32	29334	29310	1.4	37.4
324846-1	gb|KM851739.1|	100	39	0	0	1	39	589	627	7.00E-11	71.6
324849-1	gb|AY129719.1|	100	41	0	0	1	41	243	283	6.00E-12	75.2
324853-1	gb|CP009756.1|	100	67	0	0	1	67	275804	275870	4.00E-26	122
324854-1	gb|CP002870.1|	97	123	4	0	13	135	517539	517661	5.00E-51	205
324869-1	gb|KJ453915.1|	98	40	1	0	1	40	789	828	8.00E-10	68
324873-1	dbj|AP014649.1|	98	63	1	0	1	63	23143	23205	3.00E-22	109
324875-1	gb|CP000539.1|	100	30	0	0	1	30	3402738	3402767	5.00E-06	55.4
324876-1	emb|LK925167.1|	98	63	1	0	1	63	336	398	3.00E-22	109
324877-1	gb|KF805528.1|	92	38	3	0	1	38	10	47	5.00E-06	55.4
324880-1	gb|CP005960.1|	96	26	1	0	1	26	1649710	1649685	0.033	42.8
324883-1	ref|XM_005648238.1|	93	27	2	0	3	29	1478	1452	0.12	41
324884-1	gb|HQ268932.1|	100	24	0	0	1	24	41	64	0.009	44.6
324885-1	dbj|AP014655.1|	100	42	0	0	1	42	1485430	1485471	2.00E-12	77
324886-1	dbj|AP012547.1|	98	48	1	0	1	48	1072385	1072432	4.00E-14	82.4
324891-1	gb|KF709336.1|	97	38	1	0	1	38	220	257	1.00E-08	64.4
324892-1	gb|CP009396.1|	94	52	3	0	18	69	972879	972930	1.00E-13	80.6
324893-1	emb|LN581392.1|	96	26	1	0	1	26	233	258	0.033	42.8
324894-1	gb|GU926660.1|	94	80	5	0	1	80	137	216	4.00E-26	122
324904-1	gb|CP002177.1|	95	22	1	0	1	22	2334062	2334041	4.9	35.6
324906-1	gb|CP006852.1|	99	122	1	0	1	122	170263	170384	3.00E-54	215
324910-1	dbj|AP014649.1|	97	30	1	0	1	30	25107	25136	0.007	50
324916-1	gb|JX219400.1|	100	30	0	0	1	30	4070	4099	2.00E-04	55.4
324917-1	emb|FR799596.2|	94	32	2	0	1	32	284082	284113	0.007	50
324918-1	gb|GU925572.1|	95	59	3	1	1	59	183	240	8.00E-15	89.7
324923-1	dbj|AP014649.1|	100	42	0	0	1	42	24533	24574	5.00E-11	77
324925-1	gb|KF841199.1|	100	42	0	0	1	42	1460	1501	5.00E-11	77
324927-1	gb|JX827753.1|	94	34	2	0	1	34	21695	21728	6.00E-04	53.6
324928-1	ref|NR_076756.1|	100	22	0	0	1	22	869	890	3.8	41
324933-1	gb|CP009365.1|	94	124	8	0	12	135	4127752	4127629	1.00E-44	188
324936-1	gb|CP007495.1|	100	41	0	0	1	41	2973	2933	2.00E-10	75.2
324938-1	emb|LK916281.1|	100	23	0	0	1	23	163	185	1.1	42.8
324940-1	ref|XR_657242.1|	100	38	0	0	1	38	1362	1399	8.00E-09	69.8
324946-1	gb|CP009365.1|	96	119	5	0	1	119	4127748	4127630	1.00E-45	192
324947-1	gb|KM851739.1|	100	49	0	0	1	49	161	209	8.00E-15	89.7
324952-1	gb|KM263157.1|	100	37	0	0	1	37	354	390	3.00E-08	68
324965-1	gb|KM851739.1|	100	54	0	0	1	54	237	290	2.00E-17	98.7
324967-1	gb|CP009404.1|	97	31	1	0	5	35	988198	988168	0.002	51.8
324970-1	gb|CP009553.1|	96	25	1	0	1	25	985846	985822	3.8	41
324972-1	gb|CP009365.1|	95	131	6	0	5	135	4127759	4127629	4.00E-51	210
324974-1	gb|CP006852.1|	100	49	0	0	1	49	5848131	5848083	8.00E-15	89.7
324979-1	gb|CP001392.1|	100	32	0	0	1	32	2238476	2238507	1.00E-05	59
324980-1	emb|FN554970.1|	89	38	4	0	1	38	2097459	2097422	0.002	51.8
324981-1	emb|FR796465.1|	100	25	0	0	1	25	91353	91329	0.09	46.4
324988-1	gb|CP006900.2|	97	37	1	0	2	38	278	314	1.00E-06	62.6
324994-1	emb|LM343293.1|	90	30	3	0	1	30	148	119	3.8	41
325003-1	emb|FR799576.1|	94	31	2	0	1	31	219116	219146	0.026	48.2
325009-1	ref|NR_076765.1|	88	98	12	0	35	132	2666	2763	4.00E-25	123
325012-1	dbj|AP014649.1|	100	29	0	0	1	29	23269	23297	6.00E-04	53.6
325013-1	emb|LK916281.1|	100	36	0	0	1	36	906	941	1.00E-07	66.2
325014-1	gb|HM836686.1|	100	50	0	0	1	50	962	1011	2.00E-15	91.5
325031-1	dbj|AP014649.1|	100	22	0	0	1	22	25357	25378	3.8	41
325038-1	gb|KC253423.1|	94	52	3	0	1	52	511	562	4.00E-12	80.6
325040-1	ref|NR_076905.1|	94	62	4	0	6	67	610	671	2.00E-16	95.1
325041-1	gb|JQ739045.1|	100	33	0	0	1	33	58	90	4.00E-06	60.8
325045-1	gb|CP009378.1|	94	32	2	0	1	32	393704	393735	0.007	50
325053-1	emb|LN560690.1|	100	25	0	0	1	25	211	235	0.09	46.4
325055-1	gb|CP009396.1|	94	32	2	0	3	34	972555	972586	0.007	50
325057-1	emb|AL824704.27|	91	32	3	1	3	33	66924	66955	3.8	41
325062-1	gb|KM209211.1|	97	31	1	0	1	31	137	167	0.002	51.8
325065-1	gb|CP009533.1|	100	32	0	0	1	32	1981	2012	1.00E-05	59
325066-1	gb|KF434765.1|	100	26	0	0	1	26	634	659	0.026	48.2
325067-1	emb|LN570246.1|	97	33	1	0	1	33	518	550	2.00E-04	55.4
325075-1	gb|U38804.1|PPU38804	100	28	0	0	1	28	189904	189931	0.002	51.8
325076-1	gb|CP001392.1|	100	28	0	0	1	28	3164231	3164204	0.002	51.8
325080-1	emb|FO904939.1|	94	36	2	0	1	36	478280	478315	5.00E-05	57.2
325081-1	emb|LL136838.1|	100	43	0	0	1	43	36	78	2.00E-11	78.8
325082-1	gb|EU792365.1|	100	84	0	0	1	84	163	246	8.00E-34	152
325085-1	gb|CP006852.1|	94	48	3	0	1	48	158452	158499	6.00E-10	73.4
325086-1	gb|CP006852.1|	96	123	5	0	1	123	170263	170385	6.00E-48	199
325092-1	gb|CP007669.1|	100	26	0	0	1	26	5118	5093	0.026	48.2
325097-1	ref|NR_076905.1|	94	62	4	0	6	67	610	671	2.00E-16	95.1
325098-1	gb|KF803981.1|	97	30	1	0	1	30	51	80	0.007	50
325100-1	gb|CP009400.1|	96	28	1	0	1	28	184907	184880	0.089	46.4
325106-1	ref|NR_075652.1|	100	38	0	0	1	38	42	79	8.00E-09	69.8
325115-1	gb|KJ802954.1|	100	60	0	0	1	60	7716	7775	9.00E-21	109
325116-1	gb|CP009392.1|	96	54	2	0	1	54	212760	212707	8.00E-15	89.7
325118-1	emb|LN563497.1|	100	36	0	0	1	36	396	431	1.00E-07	66.2
325121-1	emb|LN592465.1|	85	52	8	2	21	70	100458	100508	0.002	51.8
325122-1	gb|KM250373.1|	100	33	0	0	1	33	1285	1317	4.00E-06	60.8
325124-1	gb|KM043765.1|	100	42	0	0	1	42	476	517	5.00E-11	77
325126-1	ref|NR_076831.1|	100	43	0	0	1	43	2803	2845	2.00E-11	78.8
325130-1	gb|CP009365.1|	98	118	2	0	1	118	4127748	4127631	2.00E-49	205
325132-1	gb|CP009365.1|	97	120	4	0	1	120	4127748	4127629	6.00E-48	199
325135-1	gb|CP009365.1|	99	124	1	0	12	135	4127752	4127629	7.00E-54	219
325136-1	gb|CP009571.1|	97	59	2	0	6	64	1854327	1854269	2.00E-17	98.7
325141-1	ref|NR_076905.1|	83	59	10	0	8	66	612	670	1.00E-06	62.6
325145-1	gb|JQ666323.1|	100	37	0	0	2	38	268	304	3.00E-08	68
325146-1	gb|CP009533.1|	100	47	0	0	1	47	3448	3494	1.00E-13	86
325147-1	gb|KF069042.1|	100	37	0	0	1	37	241	277	3.00E-08	68
325150-1	gb|JQ041644.1|	81	47	9	0	1	47	743	789	0.31	44.6
325153-1	gb|HM846203.1|	100	32	0	0	1	32	1220	1251	1.00E-05	59
325160-1	emb|CU234118.1|	93	70	5	0	1	70	1680665	1680734	4.00E-19	104
325168-1	gb|CP009716.1|	100	33	0	0	1	33	686388	686420	4.00E-06	60.8
325173-1	ref|NR_103114.1|	100	44	0	0	1	44	220	263	4.00E-12	80.6
325174-1	gb|CP009365.1|	89	125	14	2	12	135	4127752	4127629	7.00E-35	156
325185-1	gb|CP009238.1|	97	34	1	0	1	34	201365	201398	5.00E-05	57.2
325193-1	gb|CP007669.1|	87	39	5	0	1	39	6794	6756	0.026	48.2
325194-1	gb|CP009395.1|	88	33	4	0	1	33	373027	372995	1.1	42.8
325195-1	gb|CP009396.1|	94	34	2	0	1	34	969383	969416	6.00E-04	53.6
325197-1	emb|FR796413.1|	84	96	15	3	40	134	344074	343981	2.00E-16	95.1
325207-1	emb|LK913553.1|	97	32	1	0	1	32	168	199	6.00E-04	53.6
325211-1	gb|CP009400.1|	96	51	2	0	1	51	807955	807905	4.00E-13	84.2
325219-1	gb|CP003911.1|	98	45	1	0	1	45	5196379	5196335	5.00E-11	77
325220-1	dbj|AP013070.1|	98	131	3	0	5	135	791510	791640	6.00E-55	223
325221-1	emb|LM013384.1|	100	61	0	0	1	61	398	338	3.00E-21	111
325223-1	gb|CP003222.2|	83	42	7	0	1	42	2243363	2243322	0.31	44.6
325224-1	dbj|AP014649.1|	100	31	0	0	1	31	880131	880161	5.00E-05	57.2
325225-1	gb|CP009365.1|	96	123	5	0	13	135	4127752	4127630	6.00E-48	199
325227-1	gb|CP002290.1|	99	120	1	0	1	120	3817544	3817425	1.00E-51	212
325230-1	ref|NR_121803.1|	96	26	1	0	1	26	53	78	1.1	42.8
325233-1	gb|KM658583.1|	100	25	0	0	1	25	1075	1099	0.089	46.4
325234-1	gb|CP006852.1|	100	37	0	0	1	37	5533019	5532983	3.00E-08	68
325238-1	dbj|LC002497.1|	100	25	0	0	1	25	177	201	0.089	46.4
325239-1	dbj|AB821178.1|	100	92	0	0	1	92	1236	1327	4.00E-38	167
325241-1	ref|NR_103114.1|	97	35	1	0	1	35	1715	1749	1.00E-05	59
325247-1	gb|AF409072.1|	96	28	1	0	1	28	45	72	0.089	46.4
325249-1	gb|KM242376.1|	99	93	1	0	1	93	369	461	5.00E-37	163
325254-1	gb|CP009396.1|	94	48	3	0	1	48	971693	971740	6.00E-10	73.4
325256-1	gb|CP001392.1|	100	36	0	0	1	36	1645726	1645761	1.00E-07	66.2
325261-1	gb|KM220012.1|	100	98	0	0	1	98	505	602	2.00E-41	178
325265-1	ref|NR_076290.1|	98	42	1	0	1	42	3043	3084	2.00E-09	71.6
325266-1	emb|CU407308.4|	94	33	2	1	5	36	91617	91585	0.026	48.2
325268-1	ref|NR_076630.1|	94	32	2	0	1	32	2165	2196	0.007	50
325270-1	gb|CP001699.1|	100	78	0	0	1	78	1704958	1705035	2.00E-30	141
325272-1	gb|CP003811.1|	100	22	0	0	1	22	3556227	3556248	3.9	41
325278-1	gb|KJ741235.1|	93	30	2	0	1	30	1436	1465	0.091	46.4
325279-1	dbj|AP014655.1|	100	31	0	0	1	31	2869	2839	5.00E-05	57.2
325284-1	emb|AJ225369.1|	100	30	0	0	1	30	20	49	2.00E-04	55.4
325285-1	ref|XM_010047709.1|	100	34	0	0	1	34	80	47	1.00E-06	62.6
325290-1	emb|LM583617.1|	89	37	4	0	6	42	41470	41434	0.007	50
325292-1	gb|KJ802954.1|	100	24	0	0	3	26	7989	8012	0.32	44.6
325293-1	emb|AM270071.1|	100	22	0	0	6	27	88352	88373	3.9	41
325294-1	gb|JN383853.1|	88	32	4	0	6	37	1088	1119	3.9	41
325298-1	gb|CP006852.1|	100	67	0	0	1	67	3953771	3953837	1.00E-24	122
325300-1	gb|AF409072.1|	97	30	1	0	3	32	38	67	0.007	50
325302-1	ref|NR_076520.1|	87	71	9	1	1	70	178	248	4.00E-13	84.2
325314-1	dbj|AP014603.1|	100	29	0	0	1	29	1162969	1162941	6.00E-04	53.6
325317-1	ref|NR_121465.1|	97	38	1	0	1	38	15	52	3.00E-07	64.4
325321-1	ref|XM_005450504.1|	86	37	5	1	6	41	89	125	3.9	41
325323-1	gb|CP009756.1|	100	37	0	0	1	37	273941	273977	3.00E-08	68
325328-1	gb|CP009365.1|	97	119	3	0	1	119	4127748	4127630	2.00E-48	201
325335-1	gb|CP009553.1|	100	26	0	0	1	26	1779621	1779596	0.026	48.2
325336-1	gb|KM016315.1|	97	37	1	0	1	37	696	732	1.00E-06	62.6
325341-1	ref|NR_075960.1|	97	69	2	0	1	69	2	70	6.00E-23	116
325343-1	ref|NR_122025.1|	97	36	1	0	1	36	540	575	4.00E-06	60.8
325344-1	gb|GU923981.1|	96	45	2	0	3	47	360	404	7.00E-10	73.4
325348-1	gb|KM979225.1|	100	46	0	0	1	46	316	361	4.00E-13	84.2
325350-1	gb|CP008732.2|	100	23	0	0	1	23	2022924	2022946	1.1	42.8
325354-1	gb|KF841289.1|	100	35	0	0	1	35	1261	1295	3.00E-07	64.4
325363-1	gb|CP009365.1|	96	120	5	0	16	135	4127748	4127629	3.00E-46	194
325364-1	gb|CP009571.1|	100	22	0	0	1	22	3122	3143	3.9	41
325366-1	gb|CP009402.1|	94	32	2	0	1	32	106854	106823	0.007	50
325367-1	gb|KM263183.1|	100	43	0	0	1	43	23	65	2.00E-11	78.8
325373-1	gb|AC138364.8|	93	29	2	1	12	40	182753	182726	3.9	41
325379-1	gb|CP009365.1|	98	119	2	0	1	119	4127748	4127630	4.00E-50	206
325380-1	gb|CP009571.1|	100	32	0	0	1	32	3119	3150	1.00E-05	59
325387-1	gb|KJ802954.1|	99	70	1	0	1	70	8045	8114	1.00E-24	122
325396-1	gb|JX793324.1|	94	33	2	0	1	33	315	347	0.002	51.8
325399-1	gb|KF184927.1|	98	60	1	0	1	60	6556	6497	4.00E-19	104
325412-1	gb|CP006764.1|	100	26	0	0	1	26	769558	769583	0.026	48.2
325417-1	gb|CP002290.1|	92	130	10	0	7	136	3817555	3817426	3.00E-45	190
325420-1	emb|LM524650.1|	100	24	0	0	1	24	64	87	0.32	44.6
325422-1	gb|KM221341.1|	100	53	0	0	1	53	1139	1191	6.00E-17	96.9
325426-1	emb|CR543861.1|	96	26	1	0	1	26	2182010	2181985	1.1	42.8
325428-1	gb|CP009365.1|	93	120	8	0	1	120	4127748	4127629	2.00E-42	181
325429-1	ref|NR_077040.1|	92	62	5	1	1	61	595	656	1.00E-13	86
325432-1	gb|CP004036.1|	96	52	2	0	1	52	1046876	1046927	1.00E-13	86
325439-1	gb|CP008732.2|	98	40	1	0	1	40	2022418	2022457	3.00E-08	68
325440-1	tpe|LK011642.1|	100	38	0	0	1	38	6	43	8.00E-09	69.8
325441-1	emb|LN590718.1|	83	96	16	1	30	122	920408	920313	5.00E-18	100
325447-1	gb|CP009404.1|	86	43	6	1	1	41	2401465	2401423	0.026	48.2
325453-1	emb|LM996651.1|	100	50	0	0	1	50	689931	689882	2.00E-15	91.5
325454-1	dbj|AP014624.1|	100	32	0	0	1	32	833833	833864	1.00E-05	59
325456-1	gb|CP003178.1|	100	28	0	0	1	28	2632450	2632423	0.002	51.8
325462-1	gb|CP000448.1|	93	27	2	0	1	27	1213257	1213231	3.9	41
325466-1	gb|CP009617.1|	100	35	0	0	2	36	29840	29874	3.00E-07	64.4
325469-1	dbj|AP014649.1|	100	25	0	0	1	25	23440	23464	0.091	46.4
325473-1	gb|CP009365.1|	98	120	2	0	1	120	4127748	4127629	1.00E-50	208
325478-1	dbj|AB362411.1|	89	38	4	0	1	38	5045	5082	0.002	51.8
325481-1	emb|AM889167.1|	100	42	0	0	1	42	1131	1172	5.00E-11	77
325482-1	gb|CP009365.1|	98	120	2	0	1	120	4127748	4127629	1.00E-50	208
325489-1	gb|KP072748.1|	100	34	0	0	1	34	669	702	1.00E-06	62.6
325492-1	gb|KF184927.1|	98	44	1	0	1	44	2877	2834	2.00E-10	75.2
325501-1	gb|KF721463.1|	100	31	0	0	1	31	1090	1120	5.00E-05	57.2
325505-1	gb|JF394285.1|	100	67	0	0	1	67	189	255	1.00E-24	122
325507-1	gb|KM146354.1|	93	105	7	0	33	137	5	109	2.00E-35	158
325508-1	gb|CP009365.1|	96	130	5	0	9	138	4127759	4127630	1.00E-51	212
325510-1	gb|CP009290.1|	98	123	3	0	1	123	6575163	6575041	1.00E-50	208
325515-1	gb|CP003738.1|	100	23	0	0	1	23	2033987	2034009	1.1	42.8
325520-1	gb|CP009756.1|	100	35	0	0	1	35	274851	274885	3.00E-07	64.4
325526-1	gb|GQ038422.1|	100	34	0	0	1	34	551	584	1.00E-06	62.6
325533-1	gb|CP002870.1|	99	124	1	0	12	135	517539	517662	7.00E-54	219
325536-1	emb|FR833244.1|	86	37	5	0	2	38	19601	19637	0.32	44.6
325545-1	emb|LN558679.1|	100	51	0	0	1	51	48	98	7.00E-16	93.3
325546-1	gb|CP009756.1|	97	37	1	0	1	37	273941	273977	1.00E-06	62.6
325553-1	gb|CP002870.1|	100	119	0	0	17	135	517543	517661	8.00E-53	215
325554-1	gb|CP009612.1|	97	33	1	0	1	33	21645	21677	2.00E-04	55.4
325555-1	gb|CP008732.2|	96	27	1	0	1	27	2024393	2024419	0.32	44.6
325557-1	ref|NR_076858.1|	100	38	0	0	1	38	220	257	8.00E-09	69.8
325559-1	gb|KF040404.1|	99	138	2	0	1	138	3050	3187	2.00E-60	241
325573-1	emb|FR799612.2|	93	27	2	0	1	27	226167	226141	3.9	41
325574-1	gb|KM352501.1|	93	121	8	0	14	134	98643	98763	5.00E-43	183
325575-1	gb|CP009571.1|	97	73	2	0	1	73	107404	107332	4.00E-25	123
325576-1	gb|CP009380.1|	91	34	3	0	1	34	162045	162078	0.026	48.2
325579-1	ref|NR_076264.1|	100	45	0	0	1	45	1359	1403	1.00E-12	82.4
325583-1	gb|KM851739.1|	100	81	0	0	1	81	242	322	4.00E-32	147
325586-1	gb|CP009365.1|	99	118	1	0	3	120	4127746	4127629	1.00E-50	208
325593-1	gb|HQ764470.1|	100	46	0	0	1	46	1429	1474	4.00E-13	84.2
325594-1	gb|KM242511.1|	100	37	0	0	1	37	374	410	3.00E-08	68
325606-1	emb|LK916281.1|	95	39	2	0	1	39	234	272	1.00E-06	62.6
325610-1	gb|CP007039.1|	96	130	5	0	7	136	5854285	5854156	1.00E-51	212
325615-1	dbj|AP014649.1|	96	26	1	0	1	26	25248	25273	1.1	42.8
325618-1	emb|LK917467.1|	97	32	1	0	1	32	58	27	6.00E-04	53.6
325623-1	emb|FR799617.2|	97	32	1	0	1	32	277684	277715	6.00E-04	53.6
325625-1	gb|CP003911.1|	100	48	0	0	1	48	5194404	5194357	3.00E-14	87.8
325626-1	emb|LN614827.1|	100	24	0	0	1	24	370643	370666	0.32	44.6
325627-1	gb|KF184927.1|	98	132	3	0	1	132	8033	7902	2.00E-55	224
325629-1	emb|LM599296.1|	100	27	0	0	2	28	473	499	0.007	50
325638-1	gb|GU928957.1|	97	37	1	0	1	37	179	215	1.00E-06	62.6
325643-1	emb|LL331520.1|	98	44	1	0	1	44	1543	1500	2.00E-10	75.2
325646-1	gb|JN542578.1|	97	39	1	0	1	39	1918	1956	1.00E-07	66.2
325653-1	gb|CP009380.1|	91	34	3	0	1	34	162045	162078	0.026	48.2
325657-1	emb|LM523740.1|	100	23	0	0	1	23	1086	1064	1.1	42.8
325658-1	gb|CP009393.1|	97	30	1	0	1	30	615071	615100	0.007	50
325660-1	gb|CP009365.1|	99	124	1	0	12	135	4127752	4127629	7.00E-54	219
325666-1	gb|CP009365.1|	98	120	2	1	1	119	4127748	4127629	2.00E-49	205
325667-1	tpe|LK000136.1|	100	35	0	0	1	35	31	65	3.00E-07	64.4
325670-1	gb|CP009365.1|	92	124	10	3	1	123	4127748	4127627	1.00E-38	168
325672-1	ref|NM_001054618.1|	89	35	4	1	8	42	317	284	1.1	42.8
325674-1	dbj|AB981361.1|	100	22	0	0	1	22	227	248	3.9	41
325676-1	gb|CP009365.1|	93	137	10	1	1	135	4127765	4127629	7.00E-48	199
325677-1	gb|KM851624.1|	100	32	0	0	1	32	707	738	1.00E-05	59
325689-1	gb|KM241825.1|	100	37	0	0	1	37	501	537	3.00E-08	68
325693-1	ref|NR_076630.1|	94	50	3	0	1	50	83	132	5.00E-11	77
325695-1	dbj|AP014649.1|	100	40	0	0	1	40	24451	24490	7.00E-10	73.4
325696-1	gb|CP006852.1|	91	121	11	0	1	121	170263	170383	1.00E-38	168
325698-1	dbj|AP014649.1|	100	28	0	0	1	28	23754	23781	0.002	51.8
325701-1	gb|KF302753.1|	91	33	3	0	1	33	295	327	0.091	46.4
325702-1	gb|KP058524.1|	100	30	0	0	1	30	479	508	2.00E-04	55.4
325705-1	dbj|AB979861.1|	100	106	0	0	1	106	450	555	1.00E-45	192
325706-1	gb|EU288750.1|	100	33	0	0	1	33	1012	1044	4.00E-06	60.8
325709-1	dbj|AP014649.1|	96	26	1	0	1	26	22509	22534	1.1	42.8
325711-1	gb|JQ452992.1|	100	39	0	0	14	52	1362	1400	2.00E-09	71.6
325712-1	gb|KM221328.1|	100	32	0	0	1	32	568	599	1.00E-05	59
325713-1	ref|XM_007189394.1|	93	28	2	0	9	36	4977	4950	1.1	42.8
325718-1	ref|NR_076831.1|	100	24	0	0	1	24	896	919	0.32	44.6
325719-1	gb|CP008732.2|	100	31	0	0	1	31	2024372	2024402	5.00E-05	57.2
325733-1	gb|KM263183.1|	100	48	0	0	1	48	1125	1172	3.00E-14	87.8
325734-1	gb|KM263183.1|	100	34	0	0	1	34	1215	1248	1.00E-06	62.6
325737-1	gb|KJ881289.1|	100	25	0	0	1	25	1200	1224	0.091	46.4
325741-1	ref|NR_077040.1|	95	38	2	0	1	38	3080	3117	4.00E-06	60.8
325744-1	gb|KM222275.1|	100	76	0	0	1	76	838	913	2.00E-29	138
325756-1	gb|CP009365.1|	97	122	4	0	1	122	4127748	4127627	5.00E-49	203
325760-1	gb|KF713537.1|	100	75	0	0	1	75	1182	1256	7.00E-29	136
325765-1	gb|CP008896.1|	100	30	0	0	1	30	5836628	5836657	2.00E-04	55.4
325767-1	ref|NR_076630.1|	99	118	1	0	18	135	1393	1510	1.00E-50	208
325772-1	gb|KM263555.1|	100	32	0	0	1	32	1285	1316	1.00E-05	59
325776-1	gb|CP009378.1|	88	32	4	0	1	32	393699	393730	3.9	41
325777-1	emb|LK916281.1|	100	25	0	0	1	25	967	991	0.091	46.4
325785-1	dbj|AP014649.1|	96	26	1	0	1	26	23169	23194	1.1	42.8
325787-1	gb|CP009400.1|	93	29	2	1	1	27	185157	185185	3.9	41
325795-1	ref|NR_076831.1|	100	29	0	0	1	29	839	867	6.00E-04	53.6
325798-1	dbj|AP014649.1|	100	32	0	0	1	32	23122	23153	1.00E-05	59
325799-1	gb|CP002870.1|	96	122	5	0	1	122	5109788	5109667	2.00E-47	197
325805-1	gb|CP009404.1|	94	31	2	0	1	31	988202	988172	0.026	48.2
325807-1	dbj|AP014649.1|	98	42	1	0	1	42	23150	23191	2.00E-09	71.6
325809-1	gb|HM264849.1|	100	38	0	0	1	38	1068	1105	8.00E-09	69.8
325813-1	dbj|AP014649.1|	100	39	0	0	1	39	22841	22879	2.00E-09	71.6
325817-1	emb|LN560926.1|	100	42	0	0	1	42	1022	1063	5.00E-11	77
325818-1	ref|NR_076889.1|	100	27	0	0	1	27	2580	2606	0.007	50
325822-1	gb|KM851736.1|	100	35	0	0	1	35	434	468	3.00E-07	64.4
325826-1	gb|CP009365.1|	91	69	6	0	1	69	4127748	4127680	2.00E-17	98.7
325831-1	gb|CP009301.1|	100	37	0	0	1	37	1403942	1403906	3.00E-08	68
325836-1	gb|CP008902.1|	97	38	1	0	1	38	516467	516504	3.00E-07	64.4
325842-1	emb|LK916281.1|	100	37	0	0	1	37	171	207	3.00E-08	68
325849-1	emb|FN554970.1|	97	32	1	0	10	41	1942226	1942195	6.00E-04	53.6
325850-1	dbj|AP014649.1|	100	34	0	0	1	34	504238	504271	1.00E-06	62.6
325852-1	dbj|AP013070.1|	97	122	4	0	13	134	791517	791638	5.00E-49	203
325856-1	gb|CP009378.1|	94	31	2	0	1	31	393335	393365	0.026	48.2
325861-1	gb|KJ802954.1|	100	22	0	0	3	24	7712	7733	3.9	41
325864-1	gb|JN433173.1|	89	35	4	0	1	35	877	911	0.091	46.4
325865-1	gb|KF108418.1|	100	35	0	0	1	35	1028	1062	3.00E-07	64.4
325874-1	gb|CP009365.1|	88	130	15	1	1	130	4127748	4127620	5.00E-37	163
325876-1	gb|CP009450.1|	100	28	0	0	1	28	320068	320041	0.002	51.8
325889-1	gb|CP002657.1|	100	27	0	0	2	28	986976	986950	0.007	50
325894-1	gb|CP009392.1|	96	49	2	0	1	49	211944	211896	4.00E-12	80.6
325896-1	dbj|AP014649.1|	100	34	0	0	2	35	504275	504308	1.00E-06	62.6
325897-1	gb|CP001392.1|	100	30	0	0	1	30	1477857	1477886	2.00E-04	55.4
325902-1	gb|KM393220.1|	97	29	1	0	1	29	256	284	0.026	48.2
325907-1	gb|EF023762.1|	100	69	0	0	1	69	40	108	1.00E-25	125
325917-1	gb|CP009365.1|	97	118	3	0	1	118	4127748	4127631	7.00E-48	199
325919-1	gb|KP072763.1|	100	20	0	0	1	20	343	362	1.4	37.4
325928-1	gb|CP009396.1|	96	25	1	0	1	25	966118	966142	0.12	41
325933-1	gb|KF755552.1|	100	29	0	0	1	29	974	1002	2.00E-05	53.6
325934-1	emb|AM469034.2|	100	22	0	0	1	22	698	677	0.12	41
325940-1	ref|NR_077046.1|	87	30	4	0	9	38	2867	2896	1.4	37.4
325941-1	emb|LL254125.1|	96	24	1	0	5	28	7067	7044	0.4	39.2
325949-1	emb|LM523740.1|	97	36	1	0	1	36	1086	1051	1.00E-07	60.8
325954-1	gb|CP009404.1|	97	30	1	0	3	32	467293	467322	2.00E-04	50
325956-1	gb|KF845351.1|	97	32	1	0	14	45	560	591	2.00E-05	53.6
325958-1	ref|NR_076997.1|	100	47	0	0	1	47	310	356	3.00E-15	86
325959-1	ref|XM_009408898.1|	95	22	1	0	5	26	781	802	4.9	35.6
325963-1	emb|LM524650.1|	100	31	0	0	3	33	539	569	2.00E-06	57.2
325964-1	gb|FJ030882.1|	96	24	1	0	6	29	1733	1756	0.4	39.2
325975-1	gb|CP009402.1|	96	28	1	0	12	39	106854	106827	0.003	46.4
325976-1	gb|CP009402.1|	95	38	2	0	1	38	106834	106797	1.00E-07	60.8
325977-1	gb|KF094457.1|	98	64	1	0	1	64	6	69	8.00E-23	111
325978-1	gb|CP009571.1|	97	33	1	0	1	33	1197181	1197213	5.00E-06	55.4
325989-1	gb|CP009290.1|	100	38	0	0	1	38	735272	735309	2.00E-10	69.8
325996-1	gb|CP009365.1|	99	80	1	0	1	80	4127748	4127669	2.00E-31	140
326000-1	emb|LK925167.1|	100	22	0	0	1	22	471	492	0.12	41
326004-1	emb|LM524845.1|	100	39	0	0	1	39	252	214	7.00E-11	71.6
326006-1	gb|CP007669.1|	100	25	0	0	1	25	1650162	1650138	0.003	46.4
326008-1	dbj|AP014649.1|	100	33	0	0	1	33	23289	23321	1.00E-07	60.8
326009-1	ref|NR_103131.1|	100	47	0	0	4	50	1662	1708	3.00E-15	86
326011-1	dbj|AB981361.1|	96	25	1	0	1	25	384	408	0.12	41
326013-1	gb|CP007547.1|	96	53	2	0	1	53	220546	220598	9.00E-16	87.8
326014-1	dbj|AP012528.1|	94	36	2	0	1	36	262742	262707	2.00E-06	57.2
326015-1	emb|FR799616.2|	97	35	1	0	1	35	845478	845512	4.00E-07	59
326016-1	gb|CP009617.1|	100	19	0	0	2	20	29354	29372	4.9	35.6
326019-1	gb|CP009365.1|	94	124	7	0	13	136	4127752	4127629	3.00E-47	192
326022-1	emb|LN481762.1|	94	35	2	0	1	35	470	436	5.00E-06	55.4
326027-1	emb|LN598502.1|	96	26	1	0	11	36	1783142	1783167	0.033	42.8
326028-1	emb|LM524650.1|	100	30	0	0	1	30	206	235	5.00E-06	55.4
326029-1	gb|KJ704251.1|	95	41	2	0	1	41	172	212	3.00E-09	66.2
326030-1	dbj|AB996691.1|	91	32	3	0	1	32	1102	1133	0.009	44.6
326031-1	gb|KC708446.1|	95	22	1	0	2	23	58	79	4.9	35.6
326032-1	emb|LM036811.1|	100	19	0	0	3	21	25768	25750	4.9	35.6
326035-1	gb|CP009393.1|	94	31	2	0	1	31	672724	672694	8.00E-04	48.2
326037-1	gb|CP002290.1|	99	124	1	0	12	135	3817548	3817425	2.00E-55	219
326041-1	gb|DQ150558.1|	100	22	0	0	1	22	1161	1182	0.12	41
326047-1	gb|KP072763.1|	100	65	0	0	1	65	666	730	5.00E-25	118
326048-1	gb|KJ028251.1|	100	80	0	0	1	80	221	300	4.00E-33	145
326054-1	gb|KJ598989.1|	97	58	2	0	1	58	606	663	2.00E-18	96.9
326055-1	gb|CP007620.1|	86	125	18	2	1	124	142394	142517	6.00E-31	138
326060-1	dbj|AP014649.1|	96	23	1	0	1	23	23670	23692	1.4	37.4
326062-1	gb|AC160126.2|	100	19	0	0	1	19	111927	111945	4.9	35.6
326063-1	emb|LM434703.1|	87	30	4	0	6	35	31449	31420	1.4	37.4
326064-1	gb|CP009404.1|	94	32	2	0	4	35	988199	988168	2.00E-04	50
326065-1	gb|CP001220.2|	100	24	0	0	1	24	723446	723469	0.009	44.6
326067-1	gb|CP009365.1|	94	120	7	0	1	120	4127748	4127629	4.00E-45	185
326068-1	gb|KF184927.1|	100	45	0	0	1	45	2875	2831	4.00E-14	82.4
326070-1	dbj|AP014624.1|	93	56	4	0	1	56	834312	834367	1.00E-14	84.2
326072-1	emb|FR799614.1|	94	32	2	0	1	32	1017516	1017485	2.00E-04	50
326077-1	gb|AC092965.4|	100	20	0	0	2	21	179918	179899	1.4	37.4
326078-1	gb|KM263564.1|	100	26	0	0	1	26	1284	1309	8.00E-04	48.2
326083-1	gb|EU095845.1|	95	44	2	0	1	44	1178	1221	7.00E-11	71.6
326085-1	gb|CP009392.1|	89	44	5	1	1	42	211941	211898	5.00E-06	55.4
326086-1	gb|JF400939.1|	100	69	0	0	1	69	72	140	4.00E-27	125
326087-1	gb|KM221359.1|	100	22	0	0	1	22	126	147	0.12	41
326094-1	emb|FR799573.1|	100	45	0	0	1	45	1062492	1062448	1.00E-12	82.4
326097-1	gb|CP009404.1|	89	35	4	0	1	35	2401481	2401447	0.091	46.4
326101-1	emb|FR799611.1|	92	39	3	0	1	39	658830	658868	5.00E-05	57.2
326107-1	ref|XM_010108295.1|	98	45	1	0	1	45	376	420	5.00E-11	77
326108-1	gb|GU396229.1|	95	40	2	0	1	40	812	851	3.00E-07	64.4
326111-1	dbj|AP011529.1|	97	34	1	0	1	34	2190442	2190409	5.00E-05	57.2
326125-1	gb|GU925726.1|	100	23	0	0	1	23	381	403	1.1	42.8
326132-1	gb|CP009393.1|	92	36	3	0	2	37	672687	672652	0.002	51.8
326138-1	gb|KP072748.1|	100	27	0	0	1	27	663	689	0.007	50
326141-1	gb|CP009571.1|	100	33	0	0	1	33	2173	2205	4.00E-06	60.8
326143-1	gb|JX219396.1|	98	41	1	0	1	41	3620	3660	8.00E-09	69.8
326145-1	gb|CP009716.1|	98	57	1	0	1	57	687441	687497	2.00E-17	98.7
326148-1	dbj|AB491964.1|	98	47	1	0	1	47	2232	2278	4.00E-12	80.6
326149-1	emb|LM038242.1|	96	25	1	0	2	26	18747	18723	3.9	41
326154-1	ref|NR_102579.1|	95	39	2	0	1	39	348	386	1.00E-06	62.6
326155-1	ref|NR_076831.1|	96	25	1	0	1	25	899	923	3.9	41
326156-1	gb|FJ192827.1|	100	29	0	0	1	29	102	130	6.00E-04	53.6
326158-1	emb|LN554882.1|	100	37	0	0	1	37	993101	993065	3.00E-08	68
326159-1	emb|LL136838.1|	100	30	0	0	1	30	52	81	2.00E-04	55.4
326164-1	gb|CP002290.1|	92	124	10	0	14	137	3817548	3817425	6.00E-42	179
326181-1	gb|CP006704.1|	100	35	0	0	1	35	544678	544712	3.00E-07	64.4
326186-1	gb|KM268945.1|	100	47	0	0	1	47	903	949	1.00E-13	86
326189-1	dbj|AP014649.1|	94	31	2	0	1	31	279775	279805	0.026	48.2
326190-1	gb|CP009365.1|	97	118	3	0	1	118	4127748	4127631	7.00E-48	199
326192-1	emb|HG818521.1|	98	63	1	0	1	63	46	108	9.00E-21	109
326197-1	gb|CP007039.1|	98	129	3	0	7	135	5854285	5854157	7.00E-54	219
326200-1	emb|LK939536.1|	90	30	3	0	1	30	130055	130026	3.9	41
326202-1	gb|CP009396.1|	95	37	2	0	1	37	971039	971075	1.00E-05	59
326208-1	emb|FR799008.1|	95	38	2	0	1	38	88308	88271	4.00E-06	60.8
326212-1	gb|KJ147089.1|	94	49	3	0	3	51	1421	1469	2.00E-10	75.2
326220-1	gb|KM234120.1|	100	23	0	0	1	23	427	449	1.1	42.8
326225-1	ref|NR_076630.1|	100	40	0	0	1	40	117	156	7.00E-10	73.4
326232-1	emb|HE614873.1|	96	57	2	0	1	57	2058534	2058478	2.00E-16	95.1
326233-1	emb|LM524845.1|	100	51	0	0	1	51	66	16	7.00E-16	93.3
326237-1	gb|CP006734.1|	99	67	1	1	1	66	2471814	2471748	7.00E-22	113
326240-1	gb|CP009365.1|	100	81	0	0	1	81	4127748	4127668	4.00E-32	147
326242-1	dbj|AP014649.1|	100	26	0	0	1	26	504294	504319	0.026	48.2
326243-1	gb|CP009238.1|	100	65	0	0	1	65	201346	201410	2.00E-23	118
326244-1	gb|CP008732.2|	100	32	0	0	3	34	2024518	2024549	1.00E-05	59
326247-1	gb|CP009396.1|	93	27	2	0	1	27	968902	968928	3.9	41
326255-1	emb|FR799616.2|	93	41	3	0	1	41	845165	845125	4.00E-06	60.8
326257-1	gb|KJ848568.1|	100	75	0	0	1	75	312	386	7.00E-29	136
326262-1	gb|CP009396.1|	90	42	4	0	1	42	970481	970522	1.00E-05	59
326265-1	gb|CP008732.2|	100	25	0	0	3	27	2024617	2024641	0.09	46.4
326275-1	pdb|4UY8|A	100	22	0	0	1	22	1862	1883	3.8	41
326276-1	gb|JX030077.1|	93	46	3	0	2	47	4	49	8.00E-09	69.8
326285-1	dbj|AB981361.1|	100	22	0	0	1	22	242	263	3.8	41
326286-1	gb|CP007547.1|	100	43	0	0	1	43	221036	221078	2.00E-11	78.8
326288-1	ref|NR_076905.1|	91	57	5	0	6	62	610	666	4.00E-12	80.6
326291-1	gb|KF302753.1|	83	128	22	0	7	134	281	408	8.00E-28	132
326293-1	tpe|HG985124.1|	100	44	0	0	1	44	29	72	4.00E-12	80.6
326294-1	dbj|AP012988.1|	100	36	0	0	1	36	103324	103289	1.00E-07	66.2
326295-1	ref|NR_076368.1|	100	30	0	0	1	30	379	408	2.00E-04	55.4
326298-1	emb|FR799602.2|	89	79	9	0	1	79	313058	313136	1.00E-18	102
326302-1	gb|CP009396.1|	97	35	1	0	12	46	970804	970838	1.00E-05	59
326308-1	gb|CP009365.1|	95	119	6	0	1	119	4127748	4127630	1.00E-44	188
326314-1	emb|HG970335.1|	100	34	0	0	1	34	8013544	8013511	1.00E-06	62.6
326318-1	gb|CP009396.1|	96	27	1	1	1	26	969156	969182	3.8	41
326323-1	ref|NR_122018.1|	94	34	2	0	9	42	2658	2691	6.00E-04	53.6
326330-1	gb|GU925678.1|	91	67	6	2	14	79	122	187	3.00E-14	87.8
326336-1	gb|HQ111146.1|	95	57	3	0	1	57	1364	1420	8.00E-15	89.7
326337-1	ref|NR_076998.1|	94	33	2	0	1	33	2756	2788	0.002	51.8
326338-1	gb|K01059.1|YSCTRA1B	100	28	0	0	1	28	46	73	0.002	51.8
326342-1	gb|CP009396.1|	94	51	3	0	1	51	968179	968229	2.00E-11	78.8
326346-1	gb|KC917681.1|	100	38	0	0	1	38	33	70	8.00E-09	69.8
326348-1	dbj|AB938544.1|	100	29	0	0	1	29	110	138	6.00E-04	53.6
326351-1	gb|KJ734873.1|	96	54	2	0	17	70	977	1030	8.00E-15	89.7
326360-1	gb|AY753973.1|	100	32	0	0	2	33	441	472	1.00E-05	59
326363-1	dbj|AP014649.1|	100	35	0	0	2	36	22806	22840	3.00E-07	64.4
326366-1	gb|GU933599.1|	98	125	2	0	11	135	6	130	2.00E-53	217
326374-1	gb|CP007669.1|	97	34	1	0	1	34	4597	4564	5.00E-05	57.2
326375-1	gb|GU925722.1|	90	39	4	1	1	38	136	174	0.007	50
326376-1	dbj|AP014649.1|	100	27	0	0	1	27	23502	23528	0.007	50
326378-1	gb|KC510076.1|	100	33	0	0	1	33	198	230	4.00E-06	60.8
326384-1	gb|KJ814164.1|	96	56	2	1	1	56	567	513	8.00E-15	89.7
326388-1	emb|LK996026.1|	84	103	16	0	33	135	3109	3211	2.00E-22	114
326393-1	gb|KJ953913.1|	100	34	0	0	1	34	108181	108214	1.00E-06	62.6
326399-1	gb|JQ999806.1|	100	30	0	0	1	30	58	87	2.00E-04	55.4
326401-1	gb|JQ072024.1|	100	37	0	0	1	37	134	170	3.00E-08	68
326402-1	gb|CP009396.1|	94	53	3	0	1	53	970471	970523	1.00E-12	82.4
326409-1	gb|KF302753.1|	95	56	3	0	1	56	339	394	3.00E-14	87.8
326413-1	dbj|AP014649.1|	100	61	0	0	1	61	23133	23193	3.00E-21	111
326415-1	gb|CP009365.1|	97	118	3	0	1	118	4127748	4127631	6.00E-48	199
326416-1	emb|LK913553.1|	100	37	0	0	1	37	167	203	3.00E-08	68
326426-1	dbj|AP014649.1|	100	35	0	0	1	35	23129	23163	3.00E-07	64.4
326429-1	gb|CP004045.1|	97	116	3	0	19	134	4133157	4133042	8.00E-47	196
326432-1	gb|CP009756.1|	100	23	0	0	1	23	274891	274913	1.1	42.8
326436-1	gb|CP009365.1|	97	124	4	0	12	135	4127752	4127629	4.00E-50	206
326437-1	gb|KP072748.1|	100	48	0	0	1	48	192	239	3.00E-14	87.8
326438-1	gb|CP009378.1|	90	31	3	0	1	31	393359	393389	1.1	42.8
326439-1	emb|CR543861.1|	89	36	4	0	1	36	3135163	3135128	0.026	48.2
326453-1	gb|KM242531.1|	100	40	0	0	1	40	1304	1343	7.00E-10	73.4
326460-1	dbj|AP014569.1|	100	35	0	0	1	35	2145349	2145383	3.00E-07	64.4
326461-1	dbj|AP014649.1|	100	35	0	0	1	35	23495	23529	3.00E-07	64.4
326462-1	gb|CP009754.1|	100	31	0	0	1	31	5533489	5533459	5.00E-05	57.2
326463-1	gb|KJ483198.1|	94	47	3	1	1	45	353	399	8.00E-09	69.8
326465-1	gb|CP009396.1|	93	28	2	0	3	30	971768	971795	1.1	42.8
326467-1	gb|CP009048.1|	95	121	6	1	3	123	542124	542243	1.00E-44	188
326468-1	gb|KJ567479.1|	97	39	1	0	1	39	296	334	1.00E-07	66.2
326469-1	emb|HG670306.1|	99	81	1	0	1	81	4162024	4161944	2.00E-30	141
326473-1	gb|KF953497.1|	100	30	0	0	1	30	1	30	2.00E-04	55.4
326480-1	emb|CR543861.1|	96	51	2	0	1	51	297010	297060	4.00E-13	84.2
326481-1	dbj|AB996691.1|	94	50	3	0	1	50	855	904	5.00E-11	77
326492-1	gb|CP009571.1|	98	50	1	0	1	50	2975	3024	1.00E-13	86
326493-1	gb|KM221315.1|	100	35	0	0	1	35	954	988	3.00E-07	64.4
326506-1	gb|CP009396.1|	95	37	2	0	1	37	970963	970999	1.00E-05	59
326507-1	gb|CP009365.1|	98	119	2	0	1	119	4127748	4127630	4.00E-50	206
326517-1	gb|KF101864.1|	100	32	0	0	1	32	1113	1144	1.00E-05	59
326519-1	emb|LM523527.1|	100	32	0	0	1	32	262	293	1.00E-05	59
326521-1	gb|CP006764.1|	97	33	1	0	1	33	14603	14635	2.00E-04	55.4
326522-1	gb|KP072748.1|	100	37	0	0	1	37	663	699	3.00E-08	68
326523-1	gb|CP009365.1|	98	86	2	0	1	86	4127748	4127663	4.00E-32	147
326525-1	dbj|AP014655.1|	100	39	0	0	1	39	720	682	2.00E-09	71.6
326526-1	emb|LM524845.1|	97	30	1	0	1	30	127	98	0.007	50
326528-1	tpe|LK014283.1|	95	73	4	0	3	75	3	75	2.00E-22	114
326529-1	ref|NR_076746.1|	95	119	6	0	1	119	2623	2741	1.00E-44	188
326533-1	emb|LN568363.1|	100	35	0	0	1	35	568	602	3.00E-07	64.4
326539-1	gb|CP009396.1|	97	29	1	0	1	29	970924	970952	0.026	48.2
326542-1	emb|FR799573.1|	96	45	2	0	1	45	1062492	1062448	7.00E-10	73.4
326543-1	gb|KM242511.1|	100	54	0	0	1	54	1254	1307	2.00E-17	98.7
326544-1	gb|KM263183.1|	100	31	0	0	1	31	55	85	5.00E-05	57.2
326546-1	gb|GQ045569.1|	100	35	0	0	1	35	2	36	3.00E-07	64.4
326548-1	gb|KC429424.1|	100	28	0	0	1	28	1351	1378	0.002	51.8
326552-1	gb|AC027273.5|	93	29	2	0	1	29	29589	29617	0.32	44.6
326553-1	gb|CP006900.2|	100	24	0	0	1	24	499	522	0.32	44.6
326560-1	gb|CP006852.1|	100	45	0	0	1	45	5383951	5383995	1.00E-12	82.4
326566-1	gb|CP001628.1|	100	82	0	0	1	82	1561742	1561661	1.00E-32	149
326567-1	gb|GQ104221.1|	100	82	0	0	1	82	1047	1128	1.00E-32	149
326571-1	emb|FR799616.2|	95	41	2	0	1	41	845165	845125	1.00E-07	66.2
326575-1	gb|HQ753332.1|	100	28	0	0	1	28	953	980	0.002	51.8
326577-1	gb|CP009392.1|	92	36	3	0	1	36	212726	212691	0.002	51.8
326579-1	gb|GU926501.1|	97	36	1	0	1	36	107	142	4.00E-06	60.8
326580-1	emb|FO905468.1|	100	26	0	0	1	26	637	612	0.026	48.2
[truncated: 233,746 more rows]
