# Supplementary material for: Small RNAs derived from tRNAs and rRNAs are highly enriched in exosomes from both old and new world Leishmania providing evidence for conserved exosomal RNA Packaging
Source: BMC Genomics. 2015 Mar 5;16(1):151. doi: 10.1186/s12864-015-1260-7 (PMC4352550; doi:10.1186/s12864-015-1260-7)
Supplement: Additional file 4: Table S2. — Other hits found in L. donovani and L. braziliensis exosomes. File 1 ‘LD_blastN-results-vsNT.tab’: Results of the blastN search of the unaligned reads (i.e. not aligned to LdoB or LmjF) from the L. donovani exosome sequencing library against the NCBI nucleotide collection database. File 2 ‘LD_GBhits_description.tab’: GenBank description of hits. File 3 ‘LD_reads_per_species.tab’: Summary of reads per species. File 4 ‘LB_blastN-results-vsNT.tab’: Results of the blastN search of the unaligned reads (i.e. not aligned to LbrM or LmjF) from the L. braziliensis exosome sequencing library against the NCBI nucleotide collection database. File 5 ‘LB_GBhits_description.tab’: GenBank description of hits. File 6 ‘LB_reads_per_species.tab’: Summary of reads per species. [file 12864_2015_1260_MOESM4_ESM.zip › LD_GBhits_description.tab]

cRead ID	e-Value	GenBank ID	1st name on GenBank description	2nd name on Genbank description
319626-1	7.00E-54	gb|CP009365.1|	Pseudomonas	mosselii
319630-1	3.00E-08	dbj|AB996691.1|	Uncultured	kinetoplastid
319632-1	4.00E-50	gb|CP004045.1|	Pseudomonas	poae
319639-1	3.00E-08	gb|KM268945.1|	Chryseobacterium	ureilyticum
319641-1	2.00E-17	dbj|AP014655.1|	Pseudomonas	sp.
319645-1	1.00E-18	gb|CP009396.1|	Leishmania	panamensis
319647-1	2.00E-29	gb|JQ806178.1|	Streptomyces	flavofuscus
319649-1	5.00E-49	gb|AF094561.1|AF094561	Schisandra	chinensis
319650-1	9.00E-15	emb|LN568478.1|	Uncultured	bacterium
319669-1	5.00E-24	gb|CP007035.1|	Niabella	soli
319670-1	9.00E-21	gb|CP009756.1|	Enterobacter	cloacae
319675-1	5.00E-49	gb|KM016315.1|	Uncultured	Bacteroidetes
319676-1	2.00E-15	dbj|AB550779.1|	Phialophora	verrucosa
319684-1	3.00E-07	emb|LM523712.1|	Parastrongyloides	trichosuri
319686-1	3.00E-07	gb|KM241825.1|	Acinetobacter	sp.
319688-1	2.00E-41	gb|KF434763.1|	Pseudomonas	aeruginosa
319696-1	0.007	gb|CP009402.1|	Leishmania	panamensis
319700-1	1.1	gb|KM390021.1|	Corallorhiza	odontorhiza
319701-1	3.9	gb|KM192211.1|	Acidithiobacillus	ferrooxidans
319706-1	0.007	gb|JQ005874.1|	Diplogasteroides	magnus
319708-1	0.007	gb|CP008941.1|	Candidatus	Paracaedibacter
319713-1	3.9	gb|CP009393.1|	Leishmania	panamensis
319715-1	1.00E-50	dbj|AB973202.1|	Uncultured	eukaryote
319716-1	3.9	gb|CP009404.1|	Leishmania	panamensis
319721-1	5.00E-18	gb|AF409072.1|	Leishmania	tarentolae
319723-1	1.00E-05	emb|LL563429.1|	Onchocerca	ochengi
319727-1	3.9	emb|FR799614.1|	Leishmania	donovani
319744-1	1.1	gb|JX219399.1|	Sphingomonas	sp.
319754-1	1.00E-37	gb|CP009365.1|	Pseudomonas	mosselii
319755-1	0.007	gb|AY266114.1|	Candidatus	Portiera
319757-1	6.00E-04	gb|KC429424.1|	Mytilus	edulis
319760-1	2.00E-16	gb|KC408263.1|	Morus	indica
319761-1	4.00E-06	gb|CP002657.1|	Alicycliphilus	denitrificans
319762-1	5.00E-43	gb|CP002870.1|	Pseudomonas	putida
319776-1	2.00E-28	dbj|AP014624.1|	Chryseobacterium	sp.
319780-1	2.00E-34	dbj|AB973202.1|	Uncultured	eukaryote
319787-1	2.00E-16	gb|CP007035.1|	Niabella	soli
319789-1	8.00E-34	ref|NR_076703.1|	Veillonella	parvula
319790-1	1.00E-06	gb|GU925457.1|	Uncultured	bacterium
319792-1	1.00E-05	gb|CP009097.1|	Brucella	suis
319799-1	1.00E-32	gb|CP009390.1|	Leishmania	panamensis
319800-1	6.00E-04	gb|KF841199.1|	Uncultured	bacterium
319806-1	9.00E-21	gb|KJ802954.1|	Uncultured	bacterium
319807-1	0.026	gb|CP009396.1|	Leishmania	panamensis
319818-1	6.00E-23	emb|LN590687.1|	Cyprinus	carpio
319825-1	2.00E-48	gb|CP009365.1|	Pseudomonas	mosselii
319826-1	1.00E-19	gb|KJ763936.1|	Uncultured	eukaryote
319831-1	1.00E-06	gb|KM521210.1|	Cloning	vector
319833-1	3.00E-39	gb|KM352501.1|	Triticum	turgidum
319836-1	5.00E-30	gb|JN866591.1|	Uncultured	bacterium
319841-1	1.1	gb|CP009378.1|	Leishmania	panamensis
319857-1	3.00E-07	gb|CP002637.1|	Selenomonas	sputigena
319865-1	1.00E-07	dbj|AP014649.1|	Acinetobacter	baumannii
319871-1	1.00E-44	gb|CP004045.1|	Pseudomonas	poae
319872-1	0.002	gb|CP009392.1|	Leishmania	panamensis
319873-1	0.002	emb|AJ012416.1|	Trypanosoma	rangeli
319877-1	2.00E-23	emb|LK924714.1|	Brugia	timori
319880-1	1.00E-07	emb|LK916281.1|	Brugia	timori
319881-1	1.00E-13	emb|LN596189.1|	Cyprinus	carpio
319882-1	9.00E-21	dbj|AP014649.1|	Acinetobacter	baumannii
319883-1	4.00E-06	emb|FR799614.1|	Leishmania	donovani
319885-1	1.00E-38	gb|CP009365.1|	Pseudomonas	mosselii
319890-1	6.00E-55	gb|CP006852.1|	Pseudomonas	sp.
319894-1	0.007	gb|CP009378.1|	Leishmania	panamensis
319896-1	2.00E-04	emb|LM523740.1|	Parastrongyloides	trichosuri
319905-1	2.00E-48	gb|CP009365.1|	Pseudomonas	mosselii
319907-1	0.091	gb|CP009396.1|	Leishmania	panamensis
319912-1	1.1	gb|CP007669.1|	Moraxella	catarrhalis
319913-1	8.00E-53	gb|CP009365.1|	Pseudomonas	mosselii
319918-1	6.00E-10	dbj|AP014649.1|	Acinetobacter	baumannii
319919-1	3.00E-45	gb|CP009533.1|	Pseudomonas	rhizosphaerae
319920-1	6.00E-04	emb|LK916281.1|	Brugia	timori
319921-1	6.00E-04	gb|CP007669.1|	Moraxella	catarrhalis
319924-1	0.026	gb|CP006985.1|	Pseudomonas	aeruginosa
319926-1	4.00E-19	ref|NR_076630.1|	Acidovorax	ebreus
319929-1	0.31	gb|GU926501.1|	Uncultured	bacterium
319932-1	5.00E-05	emb|FR799598.2|	Leishmania	donovani
319934-1	3.00E-08	gb|KM220012.1|	Acinetobacter	oryzae
319935-1	2.00E-11	dbj|AB973202.1|	Uncultured	eukaryote
319937-1	2.00E-09	ref|NR_076404.1|	Novosphingobium	aromaticivorans
319938-1	5.00E-11	emb|FR799614.1|	Leishmania	donovani
319939-1	0.007	ref|NR_121986.1|	Candidatus	Sodalis
319941-1	6.00E-04	gb|EU342174.1|	Uncultured	organism
319943-1	1.00E-05	dbj|AP014649.1|	Acinetobacter	baumannii
319946-1	6.00E-10	gb|KC432066.1|	Uncultured	bacterium
319954-1	1.1	gb|CP008732.2|	Burkholderia	mallei
319957-1	1.00E-05	gb|CP009392.1|	Leishmania	panamensis
319958-1	3.00E-07	gb|JN913601.1|	Uncultured	microorganism
319961-1	5.00E-49	gb|CP009365.1|	Pseudomonas	mosselii
319963-1	3.00E-07	gb|JX287304.1|	Acinetobacter	sp.
319967-1	0.09	dbj|LC008332.1|	Pelobacter	sp.
319971-1	8.00E-53	gb|CP009365.1|	Pseudomonas	mosselii
319972-1	0.09	gb|CP007669.1|	Moraxella	catarrhalis
319976-1	1.00E-05	ref|NR_076097.1|	Bradyrhizobium	japonicum
319977-1	3.00E-33	gb|KC743167.1|	Uncultured	bacterium
319979-1	0.002	gb|CP009748.1|	Bacillus	subtilis
319985-1	1.00E-05	gb|CP009380.1|	Leishmania	panamensis
319986-1	3.8	ref|XM_008658263.1|	PREDICTED:	Zea
319989-1	2.00E-09	gb|JQ515696.1|	Uncultured	Sphingobacteriales
319992-1	1.00E-50	gb|CP002870.1|	Pseudomonas	putida
319996-1	6.00E-17	emb|HG795785.1|	Uncultured	bacterium
320003-1	5.00E-37	gb|JN590683.1|	Uncultured	Burkholderia
320004-1	1.00E-05	emb|LM524650.1|	Parastrongyloides	trichosuri
320005-1	3.00E-07	dbj|AP014630.1|	Acinetobacter	guillouiae
320006-1	6.00E-04	gb|CP009396.1|	Leishmania	panamensis
320012-1	7.00E-22	gb|KF184815.1|	Saccharum	hybrid
320017-1	4.00E-13	gb|GU924795.1|	Uncultured	bacterium
320018-1	2.00E-47	gb|CP005960.1|	Pseudomonas	mandelii
320022-1	6.00E-04	gb|KM268945.1|	Chryseobacterium	ureilyticum
320025-1	3.00E-07	gb|GQ106132.1|	Uncultured	bacterium
320027-1	6.00E-04	emb|CU694539.4|	H.parasitica	DNA
320032-1	6.00E-04	gb|AF409072.1|	Leishmania	tarentolae
320033-1	2.00E-49	gb|CP009365.1|	Pseudomonas	mosselii
320036-1	0.007	gb|CP009393.1|	Leishmania	panamensis
320043-1	4.00E-19	gb|KM263183.1|	Uncultured	Acidovorax
320046-1	5.00E-49	gb|CP002870.1|	Pseudomonas	putida
320051-1	2.00E-04	gb|KJ454189.1|	Uncultured	bacterium
320054-1	6.00E-04	emb|LK916281.1|	Brugia	timori
320055-1	4.00E-44	gb|CP006852.1|	Pseudomonas	sp.
320056-1	6.00E-17	gb|CP009291.1|	Novosphingobium	pentaromativorans
320059-1	0.002	emb|LN515532.1|	Proteiniphilum	sp.
320061-1	2.00E-09	gb|KM209211.1|	Uncultured	Sphingomonas
320062-1	0.002	gb|GU935306.1|	Bacterium	EK-I70
320066-1	1.1	gb|CP009378.1|	Leishmania	panamensis
320073-1	2.00E-04	dbj|LC006878.1|	Uncultured	Comamonadaceae
320074-1	0.09	gb|KF841180.1|	Uncultured	bacterium
320076-1	1.00E-06	gb|GQ104677.1|	Uncultured	bacterium
320078-1	0.007	emb|LK916281.1|	Brugia	timori
320080-1	4.00E-51	gb|CP006852.1|	Pseudomonas	sp.
320082-1	5.00E-05	gb|KC002984.1|	Unidentified	marine
320083-1	6.00E-10	dbj|AP014655.1|	Pseudomonas	sp.
320088-1	6.00E-04	gb|CP009404.1|	Leishmania	panamensis
320091-1	3.00E-14	gb|CP007669.1|	Moraxella	catarrhalis
320103-1	4.00E-13	gb|HQ799365.1|	Uncultured	organism
320105-1	2.00E-04	gb|CP009393.1|	Leishmania	panamensis
320106-1	2.00E-04	dbj|AP014649.1|	Acinetobacter	baumannii
320108-1	0.007	emb|FR799555.1|	Leishmania	mexicana
320109-1	8.00E-15	gb|CP009571.1|	Sphingomonas	taxi
320118-1	3.8	ref|XR_178698.1|	PREDICTED:	Nomascus
320122-1	0.09	gb|CP009392.1|	Leishmania	panamensis
320128-1	1.00E-50	gb|CP002870.1|	Pseudomonas	putida
320132-1	0.002	ref|NR_076840.1|	Candidatus	Pelagibacter
320133-1	3.00E-07	gb|HM086942.1|	Uncultured	Flavobacteriales
320134-1	1.00E-05	gb|JN913045.1|	Uncultured	microorganism
320147-1	5.00E-42	emb|HG315108.1|	Lecomtella	madagascariensis
320148-1	4.00E-50	gb|CP009365.1|	Pseudomonas	mosselii
320150-1	8.00E-27	gb|CP001699.1|	Chitinophaga	pinensis
320152-1	1.00E-05	emb|FR799576.1|	Leishmania	mexicana
320153-1	2.00E-16	tpe|LK014283.1|	TPA:	Rhizobium
320163-1	3.00E-13	ref|NR_076569.1|	Polynucleobacter	necessarius
320164-1	2.00E-09	dbj|AP014655.1|	Pseudomonas	sp.
320166-1	5.00E-04	gb|CP009404.1|	Leishmania	panamensis
320168-1	1.00E-11	gb|CP008732.2|	Burkholderia	mallei
320169-1	4.00E-50	gb|CP009365.1|	Pseudomonas	mosselii
320170-1	1.00E-05	dbj|AB491965.1|	Uncultured	gamma
320172-1	6.00E-35	gb|CP009365.1|	Pseudomonas	mosselii
320176-1	1.00E-12	emb|LN590705.1|	Cyprinus	carpio
320179-1	1.00E-04	ref|NR_076831.1|	Alicycliphilus	denitrificans
320180-1	1.00E-04	gb|DQ873209.1|	Flavobacteriales	endosymbiont
320187-1	3.00E-58	gb|JN981061.1|	Isotoma	viridis
320188-1	4.00E-05	gb|CP009396.1|	Leishmania	panamensis
320204-1	6.00E-22	gb|AF409072.1|	Leishmania	tarentolae
320211-1	4.00E-06	gb|KM269011.1|	Acinetobacter	septicus
320212-1	0.002	gb|CP009378.1|	Leishmania	panamensis
320214-1	0.006	dbj|AP014649.1|	Acinetobacter	baumannii
320215-1	1.00E-11	emb|LN564927.1|	Uncultured	bacterium
320219-1	3.00E-07	gb|KJ677968.1|	Uncultured	Acidovorax
320225-1	3.00E-13	emb|LM013384.1|	Wuchereria	bancrofti
320230-1	4.00E-06	gb|CP006852.1|	Pseudomonas	sp.
320232-1	0.27	emb|CR407408.1|	Gallus	gallus
320242-1	0.94	gb|CP009404.1|	Leishmania	panamensis
320244-1	0.94	gb|CP009404.1|	Leishmania	panamensis
320247-1	0.27	emb|LK916281.1|	Brugia	timori
320256-1	5.00E-04	gb|CP009396.1|	Leishmania	panamensis
320258-1	3.3	gb|CP007451.1|	Draconibacterium	orientale
320261-1	0.006	gb|CP008732.2|	Burkholderia	mallei
320265-1	1.00E-05	gb|CP009749.1|	Bacillus	subtilis
320272-1	1.00E-05	emb|FR799613.2|	Leishmania	donovani
320286-1	2.00E-07	emb|LK919971.1|	Brugia	timori
320287-1	5.00E-14	gb|KF108807.1|	Uncultured	bacterium
320292-1	3.00E-10	gb|KJ704251.1|	Crithidia	mellificae
320293-1	7.00E-06	gb|CP009404.1|	Leishmania	panamensis
320296-1	5.00E-52	gb|CP009365.1|	Pseudomonas	mosselii
320301-1	2.00E-07	emb|FR799614.1|	Leishmania	donovani
320306-1	2.00E-06	ref|NR_076727.1|	Desulfurivibrio	alkaliphilus
320308-1	1.9	emb|FQ311430.1|	Sporisorium	reilianum
320313-1	9.00E-11	dbj|AP014649.1|	Acinetobacter	baumannii
320322-1	0.53	ref|XM_009832864.1|	Aphanomyces	astaci
320329-1	1.9	gb|CP009749.1|	Bacillus	subtilis
320331-1	3.00E-04	gb|CP008732.2|	Burkholderia	mallei
320334-1	8.00E-05	gb|GU925064.1|	Uncultured	bacterium
320340-1	3.00E-04	gb|JQ478494.1|	Acinetobacter	sp.
320341-1	0.53	gb|CP009392.1|	Leishmania	panamensis
320344-1	0.044	gb|CP009554.1|	Staphylococcus	aureus
320346-1	0.001	gb|CP009396.1|	Leishmania	panamensis
320347-1	3.00E-04	gb|CP009396.1|	Leishmania	panamensis
320348-1	2.00E-07	gb|CP009392.1|	Leishmania	panamensis
320350-1	2.00E-44	dbj|AB970328.1|	Uncultured	eukaryote
320356-1	9.00E-11	dbj|AB526262.1|	Daphnia	pulex
320364-1	9.00E-11	gb|KM221303.1|	Uncultured	bacterium
320367-1	9.00E-11	ref|NR_076831.1|	Alicycliphilus	denitrificans
320369-1	0.53	gb|KJ958160.1|	Uncultured	fungus
320374-1	7.00E-12	gb|JQ999806.1|	Uncultured	Caedibacter
320376-1	8.00E-05	gb|CP009396.1|	Leishmania	panamensis
320384-1	3.00E-10	gb|KJ704251.1|	Crithidia	mellificae
320385-1	1.00E-08	gb|AE015929.1|	Staphylococcus	epidermidis
320388-1	4.00E-09	gb|CP007035.1|	Niabella	soli
320391-1	7.00E-06	emb|LM524650.1|	Parastrongyloides	trichosuri
320392-1	0.15	ref|NR_103076.1|	Acinetobacter	oleivorans
320393-1	3.00E-04	pdb|4UQ0|3	Chain	3,
320394-1	2.00E-06	gb|CP009448.1|	Achromobacter	xylosoxidans
320395-1	8.00E-05	gb|CP007035.1|	Niabella	soli
320396-1	1.9	gb|JQ187958.1|	Uncultured	bacterium
320397-1	0.044	gb|KM263183.1|	Uncultured	Acidovorax
320402-1	5.00E-08	pdb|4UY8|A	Chain	A,
320403-1	3.00E-29	gb|CP009365.1|	Pseudomonas	mosselii
320404-1	0.53	ref|XM_007009000.1|	Theobroma	cacao
320405-1	2.00E-07	emb|X87288.1|	B.diminuta	23S
320409-1	2.00E-19	gb|KJ598989.1|	Dryopoa	dives
320426-1	6.5	emb|LL915293.1|	Schistocephalus	solidus
320435-1	1.9	ref|XM_003484839.1|	PREDICTED:	Bombus
320439-1	0.53	emb|LN194792.1|	Spirometra	erinaceieuropaei
320440-1	0.53	emb|FR839629.1|	Pichia	pastoris
320445-1	1.00E-08	gb|KC743910.1|	Uncultured	bacterium
320447-1	1.9	gb|CP009390.1|	Leishmania	panamensis
320452-1	8.00E-05	gb|CP009396.1|	Leishmania	panamensis
320454-1	3.00E-11	emb|LK919971.1|	Brugia	timori
320457-1	1.00E-08	gb|KM263183.1|	Uncultured	Acidovorax
320459-1	3.00E-04	gb|AF409072.1|	Leishmania	tarentolae
320469-1	2.00E-05	emb|HG428755.1|	Escherichia	coli
320480-1	2.00E-12	gb|CP001673.1|	Flavobacteriaceae	bacterium
320483-1	1.00E-14	dbj|AP014655.1|	Pseudomonas	sp.
320485-1	2.00E-13	emb|LN568935.1|	Uncultured	bacterium
320491-1	7.00E-06	dbj|LC006867.1|	Uncultured	Limnohabitans
320492-1	4.00E-15	emb|X91041.1|	N.farcinica	16S
320493-1	3.00E-10	ref|NR_075641.1|	Micrococcus	luteus
320503-1	5.00E-05	emb|LN590686.1|	Cyprinus	carpio
320507-1	0.007	gb|U77925.1|YEU77925	Yersinia	enterocolitica
320516-1	9.00E-15	emb|HG974234.1|	Pseudomonas	aeruginosa
320519-1	3.00E-08	emb|LM523712.1|	Parastrongyloides	trichosuri
320521-1	0.002	gb|CP009392.1|	Leishmania	panamensis
320523-1	3.00E-08	emb|LK931616.1|	Thiomonas	sp.
320524-1	5.00E-05	emb|LM156322.1|	Schistosoma	mattheei
320527-1	0.007	gb|CP009378.1|	Leishmania	panamensis
320532-1	5.00E-49	gb|CP009365.1|	Pseudomonas	mosselii
320533-1	0.026	ref|NR_076997.1|	Acinetobacter	sp.
320534-1	0.32	gb|CP009400.1|	Leishmania	panamensis
320537-1	5.00E-05	emb|LM524456.1|	Parastrongyloides	trichosuri
320545-1	4.00E-19	gb|CP008732.2|	Burkholderia	mallei
320553-1	0.026	gb|CP009404.1|	Leishmania	panamensis
320557-1	2.00E-11	ref|NR_103003.1|	Propionibacterium	avidum
320561-1	1.1	emb|LK950339.1|	Angiostrongylus	cantonensis
320562-1	2.00E-34	gb|GU179632.1|	Uncultured	Pseudomonas
320563-1	5.00E-11	emb|HE616290.1|	Uncultured	bacterium
320564-1	5.00E-18	gb|CP009533.1|	Pseudomonas	rhizosphaerae
320565-1	6.00E-17	ref|NR_076140.1|	Rothia	dentocariosa
320567-1	0.002	emb|FR799602.2|	Leishmania	donovani
320568-1	8.00E-28	emb|X83495.1|	A.ervi	28S
320569-1	5.00E-49	gb|CP009365.1|	Pseudomonas	mosselii
320573-1	0.32	emb|LN568480.1|	Uncultured	bacterium
320574-1	0.007	gb|GU924738.1|	Uncultured	bacterium
320575-1	8.00E-09	gb|KM488466.1|	Acinetobacter	sp.
320580-1	1.1	emb|LM525864.1|	Strongyloides	papillosus
320588-1	9.00E-15	gb|KF841247.1|	Uncultured	bacterium
320590-1	2.00E-09	gb|CP009396.1|	Leishmania	panamensis
320595-1	1.00E-07	gb|CP009290.1|	Pseudomonas	chlororaphis
320596-1	1.00E-05	ref|NR_076630.1|	Acidovorax	ebreus
320598-1	4.00E-06	gb|KF533792.1|	Uncultured	bacterium
320603-1	1.00E-43	gb|CP009365.1|	Pseudomonas	mosselii
320607-1	0.32	gb|AF409072.1|	Leishmania	tarentolae
320609-1	6.00E-04	gb|AF409072.1|	Leishmania	tarentolae
320612-1	2.00E-34	dbj|AP014655.1|	Pseudomonas	sp.
320617-1	2.00E-09	gb|CP008732.2|	Burkholderia	mallei
320620-1	0.091	gb|CP009393.1|	Leishmania	panamensis
320624-1	1.00E-32	gb|CP006852.1|	Pseudomonas	sp.
320627-1	4.00E-51	gb|CP009365.1|	Pseudomonas	mosselii
320639-1	9.00E-15	gb|JX394842.1|	Uncultured	bacterium
320640-1	0.32	gb|CP009378.1|	Leishmania	panamensis
320644-1	0.026	gb|CP008732.2|	Burkholderia	mallei
320645-1	0.32	gb|CP008732.2|	Burkholderia	mallei
320650-1	3.9	emb|AM779664.1|	Thraciopsis	angustata
320651-1	9.00E-40	gb|CP009365.1|	Pseudomonas	mosselii
320666-1	5.00E-05	gb|CP006704.1|	Comamonas	testosteroni
320671-1	1.1	gb|FJ410386.1|	Elizabethkingia	meningoseptica
320672-1	4.00E-06	gb|KP012315.1|	Uncultured	Saccharomycetaceae
320675-1	0.009	dbj|AP009385.1|	Burkholderia	multivorans
320677-1	2.00E-05	gb|CP009617.1|	Vibrio	coralliilyticus
320679-1	2.00E-56	gb|CP007039.1|	Pseudomonas	cichorii
320680-1	4.9	emb|LK946575.1|	Angiostrongylus	cantonensis
320681-1	3.00E-34	emb|LN564099.1|	Uncultured	bacterium
320684-1	4.00E-14	gb|KC188312.1|	Ralstonia	solanacearum
320686-1	2.00E-10	dbj|AP014603.1|	Kluyveromyces	marxianus
320688-1	4.00E-33	gb|KF841292.1|	Uncultured	bacterium
320691-1	4.00E-08	gb|GU545178.1|	Uncultured	bacterium
320692-1	3.00E-15	gb|FJ354605.1|	Uncultured	bacterium
320697-1	4.00E-07	gb|CP007669.1|	Moraxella	catarrhalis
320698-1	1.00E-08	gb|KF293761.1|	Botryosphaeria	dothidea
320706-1	1.00E-45	gb|CP009365.1|	Pseudomonas	mosselii
320708-1	2.00E-11	gb|CP008732.2|	Burkholderia	mallei
320711-1	6.00E-05	gb|CP009392.1|	Leishmania	panamensis
320712-1	2.00E-29	gb|CP009533.1|	Pseudomonas	rhizosphaerae
320713-1	1.00E-07	gb|JX442186.1|	Profilicollis	bullocki
320719-1	2.00E-10	gb|KF631109.1|	Uncultured	bacterium
320721-1	2.00E-17	gb|CP009396.1|	Leishmania	panamensis
320722-1	6.00E-05	dbj|AP014655.1|	Pseudomonas	sp.
320728-1	5.00E-06	gb|CP006587.1|	Hymenobacter	sp.
320729-1	6.00E-05	gb|CP006704.1|	Comamonas	testosteroni
320731-1	2.00E-04	ref|NR_102590.1|	Candidatus	Blochmannia
320734-1	5.00E-13	emb|LK931616.1|	Thiomonas	sp.
320736-1	8.00E-04	ref|NR_103114.1|	Acidovorax	avenae
320741-1	0.009	gb|CP002177.1|	Acinetobacter	calcoaceticus
320743-1	0.033	gb|AC114003.4|	Mus	musculus
320748-1	0.009	dbj|AP014649.1|	Acinetobacter	baumannii
320749-1	6.00E-12	gb|GU925667.1|	Uncultured	bacterium
320752-1	0.009	gb|CP009404.1|	Leishmania	panamensis
320753-1	0.11	gb|GQ080185.1|	Uncultured	bacterium
320758-1	4.9	gb|CP009396.1|	Leishmania	panamensis
320762-1	1.00E-08	gb|KM269011.1|	Acinetobacter	septicus
320763-1	0.4	dbj|AP014649.1|	Acinetobacter	baumannii
320764-1	1.00E-06	gb|CP008732.2|	Burkholderia	mallei
320772-1	1.00E-45	gb|CP009365.1|	Pseudomonas	mosselii
320774-1	2.00E-10	gb|KM241825.1|	Acinetobacter	sp.
320775-1	1.4	gb|KM268945.1|	Chryseobacterium	ureilyticum
320776-1	0.009	dbj|AP014649.1|	Acinetobacter	baumannii
320777-1	1.00E-08	gb|EU617238.1|	Pseudoroegneria	tauri
320779-1	5.00E-06	gb|CP007495.1|	Bordetella	holmesii
320781-1	5.00E-06	gb|CP009400.1|	Leishmania	panamensis
320788-1	8.00E-42	emb|LN579942.1|	Uncultured	eukaryote
320792-1	3.00E-22	emb|HG966617.1|	Candidatus	Phaeomarinobacter
320793-1	2.00E-17	ref|NR_076630.1|	Acidovorax	ebreus
320794-1	4.00E-07	gb|CP009215.1|	Corynebacterium	ureicelerivorans
320797-1	1.00E-08	ref|NR_076831.1|	Alicycliphilus	denitrificans
320799-1	6.00E-05	gb|GQ340210.1|	Uncultured	bacterium
320803-1	1.00E-19	gb|GU926501.1|	Uncultured	bacterium
320804-1	3.00E-21	ref|NR_076508.1|	Sphingomonas	wittichii
320805-1	2.00E-50	gb|CP009365.1|	Pseudomonas	mosselii
320807-1	2.00E-04	gb|CP007421.1|	Salmonella	enterica
320810-1	1.00E-07	emb|FR799576.1|	Leishmania	mexicana
320819-1	5.00E-13	gb|KC408517.1|	Uncultured	bacterium
320825-1	3.00E-09	gb|CP007669.1|	Moraxella	catarrhalis
320826-1	2.00E-36	gb|CP006704.1|	Comamonas	testosteroni
320829-1	2.00E-04	gb|CP009393.1|	Leishmania	panamensis
320832-1	0.003	gb|CP006704.1|	Comamonas	testosteroni
320833-1	5.00E-06	gb|KM269011.1|	Acinetobacter	septicus
320834-1	1.4	emb|LM585006.1|	Haemonchus	placei
320835-1	2.00E-12	emb|LM013384.1|	Wuchereria	bancrofti
320836-1	1.00E-06	dbj|AP014624.1|	Chryseobacterium	sp.
320842-1	2.00E-04	gb|CP009404.1|	Leishmania	panamensis
320843-1	0.009	dbj|AP014637.1|	Pseudomonas	sp.
320844-1	2.00E-04	emb|LN521125.1|	Uncultured	bacterium
320845-1	5.00E-06	gb|KM491764.1|	Hypomyzostoma	jonathoni
320853-1	2.00E-04	gb|CP000539.1|	Acidovorax	sp.
320855-1	8.00E-04	emb|LK913553.1|	Brugia	timori
320871-1	2.00E-04	gb|CP006933.1|	Methanobacterium	formicicum
320880-1	4.00E-13	gb|CP009290.1|	Pseudomonas	chlororaphis
320882-1	1.00E-05	gb|CP009533.1|	Pseudomonas	rhizosphaerae
320887-1	6.00E-10	emb|FR799602.2|	Leishmania	donovani
320890-1	3.8	gb|CP009393.1|	Leishmania	panamensis
320892-1	0.09	gb|FJ416603.1|	Leishmania	donovani
320897-1	6.00E-04	emb|FR799598.2|	Leishmania	donovani
320898-1	8.00E-09	gb|CP008732.2|	Burkholderia	mallei
320901-1	6.00E-10	dbj|AP014630.1|	Acinetobacter	guillouiae
320906-1	8.00E-53	gb|CP006852.1|	Pseudomonas	sp.
320909-1	0.002	dbj|AP014649.1|	Acinetobacter	baumannii
320914-1	2.00E-09	gb|JQ045804.1|	Marinobacter	hydrocarbonoclasticus
320915-1	0.007	emb|LK916281.1|	Brugia	timori
320917-1	0.026	gb|CP009404.1|	Leishmania	panamensis
320920-1	6.00E-04	emb|LM523569.1|	Parastrongyloides	trichosuri
320923-1	5.00E-24	pdb|1VXX|2	Chain	2,
320928-1	5.00E-18	gb|KF995311.1|	Uncultured	Petrobacter
320936-1	2.00E-10	gb|CP007669.1|	Moraxella	catarrhalis
320939-1	1.00E-07	gb|KC470431.1|	Uncultured	bacterium
320940-1	0.31	gb|AY268558.1|	Chlamydomonas	reinhardtii
320942-1	0.09	dbj|AP014649.1|	Acinetobacter	baumannii
320945-1	1.00E-05	gb|CP009571.1|	Sphingomonas	taxi
320950-1	1.00E-51	gb|CP008896.1|	Pseudomonas	fluorescens
320951-1	2.00E-04	gb|CP007555.1|	Coxiella	burnetii
320956-1	6.00E-17	gb|CP009571.1|	Sphingomonas	taxi
320958-1	2.00E-22	gb|CP002177.1|	Acinetobacter	calcoaceticus
320962-1	0.007	gb|GQ106896.1|	Uncultured	bacterium
320964-1	1.00E-44	gb|CP009365.1|	Pseudomonas	mosselii
320971-1	3.00E-08	dbj|AB973202.1|	Uncultured	eukaryote
320973-1	4.00E-50	gb|CP009365.1|	Pseudomonas	mosselii
320981-1	2.00E-17	ref|NR_122018.1|	Sphingomonas	sanxanigenens
320984-1	4.00E-12	gb|CP008732.2|	Burkholderia	mallei
320990-1	7.00E-22	gb|FJ793729.1|	Uncultured	bacterium
321001-1	5.00E-37	gb|HQ530719.1|	Uncultured	beta
321002-1	5.00E-05	dbj|AP014655.1|	Pseudomonas	sp.
321004-1	0.09	gb|KM259982.1|	Tetragenococcus	solitarius
321006-1	2.00E-11	ref|NR_103076.1|	Acinetobacter	oleivorans
321007-1	0.09	gb|JX415481.1|	Burkholderia	andropogonis
321015-1	8.00E-09	emb|LN554852.1|	Moritella	viscosa
321032-1	2.00E-23	gb|JQ999361.1|	Uncultured	Acinetobacter
321033-1	8.00E-09	gb|KM252708.1|	Bacillus	sp.
321035-1	3.00E-21	gb|CP001392.1|	Acidovorax	ebreus
321039-1	1.00E-24	gb|KM221315.1|	Uncultured	bacterium
321043-1	1.00E-05	emb|LN649254.1|	Uncultured	Sphingopyxis
321061-1	1.1	gb|CP007547.1|	Elizabethkingia	anophelis
321070-1	1.00E-05	gb|CP008732.2|	Burkholderia	mallei
321072-1	4.00E-12	dbj|AP014649.1|	Acinetobacter	baumannii
321074-1	2.00E-04	emb|FR799576.1|	Leishmania	mexicana
321076-1	1.1	gb|CP009396.1|	Leishmania	panamensis
321078-1	1.00E-50	gb|CP009365.1|	Pseudomonas	mosselii
321080-1	1.00E-05	gb|CP009396.1|	Leishmania	panamensis
321084-1	2.00E-04	gb|CP006704.1|	Comamonas	testosteroni
321090-1	0.09	gb|CP009404.1|	Leishmania	panamensis
321099-1	5.00E-05	gb|CP009396.1|	Leishmania	panamensis
321100-1	4.00E-06	gb|KJ958148.1|	Uncultured	fungus
321101-1	1.1	gb|CP007495.1|	Bordetella	holmesii
321106-1	1.00E-06	gb|GU925104.1|	Uncultured	bacterium
321113-1	6.00E-04	emb|FR796443.1|	Leishmania	infantum
321119-1	6.00E-10	gb|KJ806410.1|	Acinetobacter	junii
321122-1	0.026	gb|CP003178.1|	Niastella	koreensis
321127-1	0.002	gb|CP008732.2|	Burkholderia	mallei
321136-1	1.00E-05	gb|CP009396.1|	Leishmania	panamensis
321138-1	0.002	emb|FR799576.1|	Leishmania	mexicana
321143-1	1.00E-07	dbj|AP014649.1|	Acinetobacter	baumannii
321144-1	3.00E-46	gb|CP009365.1|	Pseudomonas	mosselii
321146-1	5.00E-18	gb|CP006704.1|	Comamonas	testosteroni
321149-1	1.00E-26	gb|CP007035.1|	Niabella	soli
321152-1	0.31	gb|JX219396.1|	Sphingomonas	sp.
321156-1	2.00E-34	gb|CP007226.1|	Agrobacterium	tumefaciens
321157-1	0.026	dbj|AP014607.1|	Kluyveromyces	marxianus
321160-1	4.00E-12	gb|KF841340.1|	Uncultured	bacterium
321166-1	3.00E-52	gb|CP009365.1|	Pseudomonas	mosselii
321170-1	1.00E-06	gb|CP006704.1|	Comamonas	testosteroni
321171-1	0.007	gb|AF409072.1|	Leishmania	tarentolae
321174-1	4.00E-50	gb|CP009365.1|	Pseudomonas	mosselii
321188-1	1.00E-05	emb|FR796411.1|	Leishmania	major
321191-1	4.00E-38	gb|CP009365.1|	Pseudomonas	mosselii
321192-1	3.00E-46	gb|CP009365.1|	Pseudomonas	mosselii
321198-1	3.00E-46	gb|CP009365.1|	Pseudomonas	mosselii
321199-1	0.007	gb|CP009402.1|	Leishmania	panamensis
321200-1	7.00E-54	gb|CP004045.1|	Pseudomonas	poae
321202-1	1.00E-05	ref|NR_122018.1|	Sphingomonas	sanxanigenens
321207-1	7.00E-54	gb|CP009365.1|	Pseudomonas	mosselii
321213-1	6.00E-10	gb|KF434765.1|	Acinetobacter	sp.
321219-1	3.00E-08	ref|NR_076146.1|	Gallibacterium	anatis
321221-1	6.00E-48	gb|CP009365.1|	Pseudomonas	mosselii
321223-1	3.8	gb|AF245375.1|AF245375	Planctomycete	str.
321224-1	1.00E-06	emb|LM523333.1|	Parastrongyloides	trichosuri
321229-1	8.00E-34	gb|CP009365.1|	Pseudomonas	mosselii
321230-1	3.8	ref|XM_005059135.1|	PREDICTED:	Ficedula
321233-1	2.00E-10	gb|KM269011.1|	Acinetobacter	septicus
321235-1	2.00E-09	ref|NR_121945.1|	Actinoplanes	friuliensis
321237-1	5.00E-11	gb|CP009393.1|	Leishmania	panamensis
321241-1	3.00E-20	emb|LN598550.1|	Cyprinus	carpio
321243-1	1.00E-25	gb|CP006741.1|	Bifidobacterium	longum
321244-1	2.00E-04	gb|CP009553.1|	Pandoraea	pnomenusa
321245-1	3.8	gb|KF933536.1|	Rhizobium	sp.
321257-1	5.00E-24	gb|KM851736.1|	Uncultured	bacterium
321261-1	8.00E-28	dbj|AP014655.1|	Pseudomonas	sp.
321276-1	3.00E-14	gb|KF917302.1|	Vulpia	membranacea
321277-1	2.00E-17	dbj|AK224041.1|	Oryza	punctata
321283-1	2.00E-42	gb|CP009365.1|	Pseudomonas	mosselii
321291-1	5.00E-05	gb|KF533745.1|	Uncultured	bacterium
321293-1	1.1	gb|CP006828.1|	Ornithobacterium	rhinotracheale
321307-1	2.00E-17	gb|KM247831.1|	Bradyrhizobium	sp.
321308-1	1.1	gb|CP009404.1|	Leishmania	panamensis
321311-1	1.00E-07	ref|NR_076889.1|	Sphingobium	chlorophenolicum
321314-1	4.00E-13	ref|NR_076997.1|	Acinetobacter	sp.
321315-1	0.002	gb|KC593781.1|	Panax	ginseng
321318-1	2.00E-23	emb|HG379908.1|	Uncultured	alpha
321320-1	3.8	gb|KF302753.1|	Leishmania	chagasi
321323-1	8.00E-09	gb|CP006852.1|	Pseudomonas	sp.
321327-1	0.09	emb|LM523740.1|	Parastrongyloides	trichosuri
321328-1	4.00E-12	gb|KC253423.1|	Uncultured	Nevskia
321329-1	5.00E-11	gb|KJ957703.1|	Uncultured	bacterium
321333-1	2.00E-23	emb|LM524845.1|	Parastrongyloides	trichosuri
321337-1	1.1	dbj|AB103129.1|	Mytilus	galloprovincialis
321338-1	6.00E-48	gb|CP002870.1|	Pseudomonas	putida
321339-1	0.09	gb|KF841282.1|	Uncultured	bacterium
321344-1	0.026	emb|LM524845.1|	Parastrongyloides	trichosuri
321353-1	0.007	gb|CP009396.1|	Leishmania	panamensis
321355-1	0.31	gb|CP008732.2|	Burkholderia	mallei
321357-1	3.00E-07	gb|KF841334.1|	Uncultured	bacterium
321358-1	1.00E-76	gb|CP008896.1|	Pseudomonas	fluorescens
321360-1	6.00E-48	gb|CP009365.1|	Pseudomonas	mosselii
321364-1	0.026	emb|LN554882.1|	Chlamydophila	abortus
321368-1	0.09	ref|NR_075832.1|	Asticcacaulis	excentricus
321369-1	1.00E-31	gb|CP009365.1|	Pseudomonas	mosselii
321373-1	3.00E-46	gb|CP009365.1|	Pseudomonas	mosselii
321375-1	5.00E-10	gb|JQ800184.1|	Psychrobacter	sp.
321376-1	1.00E-04	emb|FN554970.1|	Trypanosoma	brucei
321377-1	0.002	gb|CP009553.1|	Pandoraea	pnomenusa
321379-1	7.00E-08	emb|LK917467.1|	Brugia	timori
321381-1	1.00E-24	ref|NR_076630.1|	Acidovorax	ebreus
321382-1	3.00E-12	gb|KC311896.1|	Uncultured	Oscillatoriophycideae
321385-1	9.00E-07	gb|CP009404.1|	Leishmania	panamensis
321389-1	2.00E-21	gb|CP006704.1|	Comamonas	testosteroni
321392-1	2.00E-15	gb|CP006852.1|	Pseudomonas	sp.
321393-1	2.00E-08	gb|KP072748.1|	Acinetobacter	lwoffii
321395-1	1.00E-04	gb|CP009402.1|	Leishmania	panamensis
321397-1	2.9	emb|LK939437.1|	Angiostrongylus	costaricensis
321398-1	3.00E-12	gb|CP006852.1|	Pseudomonas	sp.
321399-1	0.002	ref|NR_102568.1|	Propionibacterium	acidipropionici
321401-1	2.00E-09	gb|KF100904.1|	Uncultured	bacterium
321404-1	2.9	gb|KM242538.1|	Pseudomonas	sp.
321412-1	0.24	gb|GQ406171.1|	Uncultured	Bacteriodetes
321419-1	0.24	gb|KM658583.1|	Acinetobacter	sp.
321421-1	6.00E-09	gb|KM257655.1|	Streptococcus	lutetiensis
321426-1	3.00E-06	ref|NR_103114.1|	Acidovorax	avenae
321434-1	2.00E-21	ref|NR_103114.1|	Acidovorax	avenae
321439-1	9.00E-26	emb|LK916281.1|	Brugia	timori
321448-1	0.002	gb|CP009393.1|	Leishmania	panamensis
321451-1	1.00E-11	dbj|AP014624.1|	Chryseobacterium	sp.
321454-1	7.00E-08	gb|CP009396.1|	Leishmania	panamensis
321455-1	1.00E-05	gb|KJ704251.1|	Crithidia	mellificae
321457-1	4.00E-49	gb|CP009365.1|	Pseudomonas	mosselii
321462-1	2.9	emb|LN080958.1|	Spirometra	erinaceieuropaei
321469-1	5.00E-10	ref|NR_076997.1|	Acinetobacter	sp.
321476-1	5.00E-54	dbj|AP013070.1|	Pseudomonas	putida
321479-1	2.00E-09	gb|KM259962.1|	Psychrobacter	pulmonis
321482-1	2.00E-20	gb|KC921382.1|	Dioscorea	bulbifera
321483-1	4.00E-05	gb|KJ994173.1|	Uncultured	bacterium
321485-1	6.00E-22	gb|KM242311.1|	Cladophialophora	sp.
321487-1	6.00E-41	dbj|AB979861.1|	Caulobacter	sp.
321489-1	5.00E-16	ref|NR_076905.1|	Gordonia	sp.
321492-1	3.00E-07	emb|LK925167.1|	Brugia	timori
321495-1	3.00E-13	gb|FJ037455.1|	Uncultured	Brevundimonas
321498-1	5.00E-16	gb|KM242511.1|	Variovorax	sp.
321500-1	4.00E-05	gb|CP009396.1|	Leishmania	panamensis
321503-1	5.00E-23	emb|LN591197.1|	Cyprinus	carpio
321505-1	9.00E-07	gb|JX559206.1|	Uncultured	bacterium
321514-1	0.002	gb|KP072748.1|	Acinetobacter	lwoffii
321527-1	2.9	emb|FN546394.1|	Drosophila	ananassae
321534-1	4.00E-05	gb|KJ802954.1|	Uncultured	bacterium
321535-1	5.00E-10	tpe|LK000126.1|	TPA:	Acidovorax
321536-1	3.00E-06	gb|CP009404.1|	Leishmania	panamensis
321540-1	5.00E-23	gb|KF156950.1|	Saccharomyces	cerevisiae
321546-1	1.00E-31	gb|CP002290.1|	Pseudomonas	putida
321549-1	0.002	gb|CP009404.1|	Leishmania	panamensis
321555-1	5.00E-29	gb|CP009290.1|	Pseudomonas	chlororaphis
321556-1	5.00E-10	emb|FM213588.1|	Uncultured	bacterium
321561-1	8.00E-33	gb|DQ267495.1|	Uncultured	delta
321565-1	2.00E-11	emb|LM524845.1|	Parastrongyloides	trichosuri
321566-1	2.00E-50	gb|CP006852.1|	Pseudomonas	sp.
321568-1	1.00E-06	gb|CP009755.1|	Curtobacterium	sp.
321570-1	0.11	ref|XM_001651564.1|	Aedes	aegypti
321573-1	2.00E-10	gb|KC922292.1|	Uncultured	eukaryote
321574-1	4.7	gb|CP009396.1|	Leishmania	panamensis
321575-1	7.00E-04	emb|LN515532.1|	Proteiniphilum	sp.
321576-1	4.7	dbj|AP014649.1|	Acinetobacter	baumannii
321577-1	4.00E-07	dbj|AP014649.1|	Acinetobacter	baumannii
321578-1	1.3	gb|KM242539.1|	Cupriavidus	sp.
321579-1	4.7	gb|CP009553.1|	Pandoraea	pnomenusa
321580-1	0.38	gb|AC108725.5|	Homo	sapiens
321582-1	1.00E-06	emb|LM523712.1|	Parastrongyloides	trichosuri
321584-1	3.00E-22	dbj|AB973202.1|	Uncultured	eukaryote
321592-1	2.00E-16	gb|KM851739.1|	Uncultured	bacterium
321596-1	1.00E-06	gb|KF184927.1|	Saccharum	hybrid
321598-1	1.00E-08	emb|LN568191.1|	Uncultured	bacterium
321602-1	1.00E-06	gb|CP009392.1|	Leishmania	panamensis
321616-1	0.38	gb|CP007739.1|	Bacillus	methanolicus
321623-1	0.38	gb|CP009161.1|	Burkholderia	pseudomallei
321627-1	6.00E-05	emb|LK917467.1|	Brugia	timori
321628-1	2.00E-10	dbj|AB981361.1|	Arsenophonus	endosymbiont
321629-1	4.7	gb|KM205214.1|	Hordeum	bulbosum
321631-1	6.00E-24	gb|CP005990.1|	Spiribacter	sp.
321633-1	2.00E-49	gb|CP009365.1|	Pseudomonas	mosselii
321636-1	1.00E-27	dbj|AP014649.1|	Acinetobacter	baumannii
321637-1	8.00E-16	gb|CP009583.1|	Corynebacterium	ulcerans
321639-1	7.00E-04	gb|CP009396.1|	Leishmania	panamensis
321645-1	4.7	ref|XM_008330607.1|	PREDICTED:	Cynoglossus
321648-1	1.00E-07	gb|JQ919166.1|	Uncultured	beta
321652-1	0.031	emb|LM992896.1|	Idas	argenteus
321656-1	1.00E-06	gb|CP002014.1|	Burkholderia	sp.
321658-1	2.00E-05	gb|KM288887.1|	Cenchrus	americanus
321660-1	8.00E-10	pdb|4UY8|A	Chain	A,
321663-1	0.38	pdb|1VXX|2	Chain	2,
321664-1	1.3	ref|XM_008026989.1|	Setosphaeria	turcica
321667-1	4.7	emb|LM578227.1|	Onchocerca	flexuosa
321669-1	2.00E-05	gb|CP009380.1|	Leishmania	panamensis
321672-1	1.00E-08	gb|CP009400.1|	Leishmania	panamensis
321675-1	4.00E-51	gb|CP009365.1|	Pseudomonas	mosselii
321681-1	6.00E-11	gb|CP007669.1|	Moraxella	catarrhalis
321688-1	2.00E-04	gb|KC917820.1|	Uncultured	Acinetobacter
321692-1	4.00E-13	gb|CP009291.1|	Novosphingobium	pentaromativorans
321693-1	2.00E-10	gb|CP009617.1|	Vibrio	coralliilyticus
321697-1	2.00E-04	gb|CP009378.1|	Leishmania	panamensis
321698-1	4.7	gb|CP009393.1|	Leishmania	panamensis
321701-1	0.003	dbj|AP014649.1|	Acinetobacter	baumannii
321705-1	4.7	ref|XM_009003743.1|	PREDICTED:	Callithrix
321707-1	4.00E-07	gb|CP008732.2|	Burkholderia	mallei
321708-1	1.00E-51	gb|CP009365.1|	Pseudomonas	mosselii
321710-1	5.00E-31	gb|CP009365.1|	Pseudomonas	mosselii
321716-1	0.031	dbj|AP014649.1|	Acinetobacter	baumannii
321724-1	7.00E-55	gb|CP009365.1|	Pseudomonas	mosselii
321725-1	5.00E-25	gb|CP006852.1|	Pseudomonas	sp.
321726-1	0.009	ref|NR_103143.1|	Pelagibacterium	halotolerans
321729-1	6.00E-12	gb|KJ843312.1|	Nostocaceae	cyanobacterium
321736-1	3.00E-15	gb|KF225679.1|	Uncultured	bacterium
321741-1	1.5	gb|CP007634.1|	Vibrio	cholerae
321746-1	5.00E-51	dbj|AP013070.1|	Pseudomonas	putida
321747-1	4.00E-07	gb|AF062460.1|	Roccellina	capensis
321749-1	0.42	gb|CP009392.1|	Leishmania	panamensis
321750-1	1.5	dbj|AP014583.1|	Winogradskyella	sp.
321751-1	2.00E-05	emb|LN613116.1|	Cloacibacterium	normanense
321752-1	5.00E-06	gb|CP009396.1|	Leishmania	panamensis
321757-1	2.00E-05	emb|HE575317.1|	Trypanosoma	congolense
321758-1	1.5	ref|XM_004933066.1|	PREDICTED:	Bombyx
321762-1	1.00E-33	gb|EU535401.1|	Uncultured	bacterium
321764-1	1.00E-07	tpe|LK001208.1|	TPA:	Arthrobacter
321766-1	1.00E-19	tpe|LK003964.1|	TPA:	Caulobacter
321768-1	4.00E-26	gb|KF741633.1|	Thyasiridae	cf.
321769-1	3.00E-21	gb|CP006852.1|	Pseudomonas	sp.
321772-1	2.00E-18	ref|NR_076630.1|	Acidovorax	ebreus
321774-1	0.003	gb|CP009291.1|	Novosphingobium	pentaromativorans
321778-1	2.00E-04	gb|CP009404.1|	Leishmania	panamensis
321785-1	3.00E-21	gb|KM519635.1|	Saccharomyces	cerevisiae
321796-1	0.003	gb|KJ094300.1|	Uncultured	bacterium
321797-1	2.00E-10	gb|CP009395.1|	Leishmania	panamensis
321806-1	1.00E-14	gb|CP003911.1|	Variovorax	paradoxus
321807-1	0.12	gb|CP009378.1|	Leishmania	panamensis
321812-1	1.00E-08	gb|KF611973.1|	Uncultured	bacterium
321814-1	4.00E-14	gb|JQ726860.1|	Uncultured	beta
321815-1	1.5	emb|LM483459.1|	Parascaris	equorum
321824-1	2.00E-29	gb|CP006704.1|	Comamonas	testosteroni
321828-1	3.00E-09	gb|CP009396.1|	Leishmania	panamensis
321829-1	5.00E-51	gb|CP009365.1|	Pseudomonas	mosselii
321830-1	1.5	gb|CP000094.2|	Pseudomonas	fluorescens
321834-1	3.00E-09	gb|CP005986.1|	Acidithiobacillus	caldus
321838-1	1.00E-20	emb|LM013384.1|	Wuchereria	bancrofti
321842-1	1.00E-13	emb|LM013384.1|	Wuchereria	bancrofti
321844-1	5.1	gb|AE014134.6|	Drosophila	melanogaster
321849-1	2.00E-05	gb|CP009393.1|	Leishmania	panamensis
321850-1	7.00E-30	dbj|AP008934.1|	Staphylococcus	saprophyticus
321855-1	3.00E-15	gb|CP007547.1|	Elizabethkingia	anophelis
321860-1	1.00E-08	emb|LM524650.1|	Parastrongyloides	trichosuri
321863-1	0.003	emb|LK925167.1|	Brugia	timori
321864-1	2.00E-44	gb|CP009365.1|	Pseudomonas	mosselii
321867-1	8.00E-04	emb|FR799613.2|	Leishmania	donovani
321871-1	0.12	gb|CP009404.1|	Leishmania	panamensis
321872-1	0.12	dbj|AB491965.1|	Uncultured	gamma
321874-1	5.00E-25	gb|KP072763.1|	Pseudomonas	putida
321880-1	1.5	emb|LL190312.1|	Heligmosomoides	polygyrus
321883-1	0.12	emb|AJ421481.1|	Bos	taurus
321891-1	5.1	gb|CP006694.1|	Leptospira	santarosai
321892-1	3.00E-09	dbj|AB491965.1|	Uncultured	gamma
321893-1	2.00E-10	gb|M55579.1|SYNGLYT	Synthetic	Gly-tRNA
321894-1	1.00E-08	gb|KP072748.1|	Acinetobacter	lwoffii
321896-1	1.5	ref|XM_009396209.1|	PREDICTED:	Musa
321897-1	3.00E-21	gb|DQ447759.1|	Cotton	phyllosphere
321900-1	3.00E-22	gb|KF156950.1|	Saccharomyces	cerevisiae
321902-1	1.5	gb|BT093419.1|	Soybean	clone
321906-1	2.00E-29	ref|NR_076630.1|	Acidovorax	ebreus
321918-1	8.00E-53	gb|KF184927.1|	Saccharum	hybrid
321924-1	0.089	gb|CP003239.1|	Tistrella	mobilis
321926-1	2.00E-09	gb|CP007035.1|	Niabella	soli
321927-1	2.00E-16	gb|KM287532.1|	Pseudomonas	sp.
321932-1	5.00E-05	dbj|AP014655.1|	Pseudomonas	sp.
321935-1	6.00E-23	gb|CP006734.1|	Leifsonia	xyli
321943-1	4.00E-25	ref|NR_076461.1|	Paracoccus	denitrificans
321947-1	1.00E-05	gb|KM841108.1|	Uncultured	bacterium
321949-1	3.00E-07	gb|CP006649.1|	Riemerella	anatipestifer
321951-1	5.00E-05	gb|KF569962.1|	Uncultured	gamma
321953-1	3.00E-07	gb|GU396229.1|	Acinetobacter	sp.
321958-1	0.026	emb|LM524650.1|	Parastrongyloides	trichosuri
321960-1	4.00E-13	ref|NR_076886.1|	Thioalkalimicrobium	cyclicum
321962-1	3.8	gb|KC497472.1|	Uncultured	bacterium
321967-1	6.00E-04	dbj|AP014624.1|	Chryseobacterium	sp.
321969-1	2.00E-11	gb|AF350243.1|	Macrorhabdus	orinthogaster
321971-1	5.00E-18	dbj|AP014655.1|	Pseudomonas	sp.
321979-1	3.8	gb|AY753602.1|	Neobodo	designis
321980-1	1.1	dbj|AP014649.1|	Acinetobacter	baumannii
321985-1	1.00E-50	gb|CP009365.1|	Pseudomonas	mosselii
321987-1	1.00E-07	gb|GU195836.1|	Uncultured	gamma
321992-1	6.00E-04	gb|AF409072.1|	Leishmania	tarentolae
321995-1	0.002	emb|FR799623.2|	Leishmania	donovani
321996-1	6.00E-10	gb|AC159424.1|	Trypanosoma	brucei
321998-1	4.00E-50	gb|CP009365.1|	Pseudomonas	mosselii
322000-1	1.00E-13	gb|JN981066.1|	Vertagopus	sp.
322003-1	1.00E-13	dbj|AP014630.1|	Acinetobacter	guillouiae
322007-1	0.002	emb|FR799614.1|	Leishmania	donovani
322011-1	5.00E-11	gb|KJ809275.1|	Uncultured	bacterium
322014-1	6.00E-48	gb|CP004045.1|	Pseudomonas	poae
322015-1	3.8	gb|CP009404.1|	Leishmania	panamensis
322022-1	1.00E-18	gb|KF722093.1|	Uncultured	Acidovorax
322032-1	0.31	gb|CP007547.1|	Elizabethkingia	anophelis
322039-1	2.00E-17	gb|KC917681.1|	Uncultured	Acinetobacter
322041-1	2.00E-53	gb|CP006852.1|	Pseudomonas	sp.
322045-1	1.1	gb|CP007495.1|	Bordetella	holmesii
322046-1	0.026	emb|FN546181.1|	Crithidia	bombi
322047-1	2.00E-04	gb|CP007547.1|	Elizabethkingia	anophelis
322052-1	1.1	emb|LN563657.1|	Uncultured	bacterium
322054-1	1.00E-06	ref|NR_103076.1|	Acinetobacter	oleivorans
322058-1	0.002	emb|Y00055.1|	Crithidia	fasciculata
322061-1	4.00E-06	gb|CP008732.2|	Burkholderia	mallei
322062-1	9.00E-21	gb|CP006734.1|	Leifsonia	xyli
322070-1	2.00E-10	ref|NR_103114.1|	Acidovorax	avenae
322081-1	2.00E-13	ref|NR_076290.1|	Rothia	mucilaginosa
322082-1	3.00E-04	emb|LM524845.1|	Parastrongyloides	trichosuri
322083-1	0.001	gb|CP008732.2|	Burkholderia	mallei
322088-1	2.00E-39	gb|CP007035.1|	Niabella	soli
322091-1	1.00E-10	gb|CP009571.1|	Sphingomonas	taxi
322094-1	7.00E-51	gb|CP009365.1|	Pseudomonas	mosselii
322099-1	1.00E-21	gb|KM209211.1|	Uncultured	Sphingomonas
322104-1	3.00E-05	emb|FR799598.2|	Leishmania	donovani
322107-1	2.00E-46	gb|CP002290.1|	Pseudomonas	putida
322109-1	8.00E-06	emb|LM524456.1|	Parastrongyloides	trichosuri
322113-1	5.00E-08	gb|CP009290.1|	Pseudomonas	chlororaphis
322115-1	8.00E-06	ref|NR_076831.1|	Alicycliphilus	denitrificans
322116-1	1.00E-10	emb|LM523253.1|	Parastrongyloides	trichosuri
322125-1	3.00E-04	gb|CP006704.1|	Comamonas	testosteroni
322127-1	0.62	emb|LK925167.1|	Brugia	timori
322129-1	2.00E-38	gb|AY188680.1|	Oryza	eichingeri
322133-1	4.00E-22	pdb|1VXX|2	Chain	2,
322135-1	2.00E-07	dbj|AP014655.1|	Pseudomonas	sp.
322136-1	0.051	gb|FJ498885.1|	Clostridium	tertium
322142-1	2.00E-13	emb|LK916281.1|	Brugia	timori
322147-1	0.004	ref|NR_076660.1|	Pedobacter	heparinus
322151-1	2.00E-07	gb|KJ704251.1|	Crithidia	mellificae
322152-1	7.6	dbj|AP014603.1|	Kluyveromyces	marxianus
322156-1	2.2	gb|CP009393.1|	Leishmania	panamensis
322157-1	0.051	gb|KM242511.1|	Variovorax	sp.
322158-1	5.00E-53	gb|CP004045.1|	Pseudomonas	poae
322171-1	3.00E-04	pdb|3J80|2	Chain	2,
322173-1	1.00E-48	gb|CP002870.1|	Pseudomonas	putida
322176-1	7.6	emb|LL188519.1|	Heligmosomoides	polygyrus
322180-1	0.004	ref|NR_076695.1|	Halothiobacillus	neapolitanus
322181-1	1.00E-04	gb|KP072748.1|	Acinetobacter	lwoffii
322186-1	4.00E-10	gb|CP009396.1|	Leishmania	panamensis
322189-1	0.004	gb|CP006704.1|	Comamonas	testosteroni
322192-1	2.00E-12	gb|CP007547.1|	Elizabethkingia	anophelis
322195-1	0.001	emb|FR799618.2|	Leishmania	donovani
322196-1	0.001	emb|LM523467.1|	Parastrongyloides	trichosuri
322199-1	3.00E-11	gb|KP012315.1|	Uncultured	Saccharomycetaceae
322204-1	3.00E-05	gb|KM491764.1|	Hypomyzostoma	jonathoni
322205-1	7.6	tpe|HG983771.1|	TPA:	Homo
322208-1	0.001	gb|KM016315.1|	Uncultured	Bacteroidetes
322209-1	2.00E-08	gb|CP006704.1|	Comamonas	testosteroni
322211-1	5.00E-08	gb|KM251252.1|	Sphingomonas	sp.
322212-1	8.00E-25	emb|FQ732114.1|	16S	rRNA
322215-1	6.00E-20	dbj|AP014649.1|	Acinetobacter	baumannii
322225-1	0.004	gb|KM242539.1|	Cupriavidus	sp.
322229-1	5.00E-34	gb|CP005960.1|	Pseudomonas	mandelii
322230-1	2.00E-12	gb|AF409072.1|	Leishmania	tarentolae
322239-1	4.9	gb|AC095532.8|	Rattus	norvegicus
322240-1	1.4	gb|KF036726.1|	Trimorphomyces	papilionaceus
322242-1	0.4	gb|CP000471.1|	Magnetococcus	marinus
322243-1	1.00E-51	dbj|AP013070.1|	Pseudomonas	putida
322252-1	5.00E-06	emb|LM523712.1|	Parastrongyloides	trichosuri
322253-1	1.00E-19	emb|LM997045.1|	Escherichia	coli
322256-1	1.4	dbj|AP010874.1|	Lotus	japonicus
322257-1	1.00E-08	dbj|AP014630.1|	Acinetobacter	guillouiae
322261-1	2.00E-05	emb|FR799614.1|	Leishmania	donovani
322262-1	2.00E-37	emb|LK996026.1|	Desulfitobacterium	hafniense
322264-1	4.00E-46	gb|CP009365.1|	Pseudomonas	mosselii
322265-1	6.00E-05	gb|CP009404.1|	Leishmania	panamensis
322270-1	4.00E-33	gb|KM488466.1|	Acinetobacter	sp.
322275-1	2.00E-05	gb|CP002396.1|	Asticcacaulis	excentricus
322281-1	2.00E-50	gb|CP009365.1|	Pseudomonas	mosselii
322287-1	2.00E-05	gb|KC120678.1|	Uncultured	bacterium
322288-1	0.12	emb|LM386200.1|	Hymenolepis	diminuta
322289-1	6.00E-05	gb|CP009393.1|	Leishmania	panamensis
322290-1	7.00E-17	dbj|AP014649.1|	Acinetobacter	baumannii
322291-1	1.00E-20	gb|CP006704.1|	Comamonas	testosteroni
322293-1	2.00E-29	dbj|AP014522.1|	Pseudomonas	protegens
322303-1	2.00E-04	gb|CP009404.1|	Leishmania	panamensis
322313-1	2.00E-05	emb|FN554971.1|	Trypanosoma	brucei
322316-1	6.00E-05	gb|CP009402.1|	Leishmania	panamensis
322317-1	0.4	emb|FR796453.1|	Leishmania	infantum
322320-1	5.00E-06	gb|CP009392.1|	Leishmania	panamensis
322327-1	0.4	tpe|HG521438.1|	TPA:	Acinetobacter
322328-1	0.12	gb|CP009393.1|	Leishmania	panamensis
322335-1	1.00E-51	gb|CP009365.1|	Pseudomonas	mosselii
322336-1	1.4	ref|XM_007057317.1|	PREDICTED:	Chelonia
322337-1	4.9	emb|LK996079.1|	Syphacia	muris
322338-1	2.00E-05	gb|CP007495.1|	Bordetella	holmesii
322341-1	2.00E-05	gb|AF409072.1|	Leishmania	tarentolae
322342-1	1.00E-08	gb|CP005964.1|	Idiomarina	loihiensis
322348-1	2.00E-23	gb|AF409072.1|	Leishmania	tarentolae
322350-1	0.009	gb|KM269011.1|	Acinetobacter	septicus
322353-1	3.00E-47	gb|CP009365.1|	Pseudomonas	mosselii
322354-1	2.00E-05	ref|XR_628013.1|	PREDICTED:	Brassica
322355-1	1.4	gb|CP009571.1|	Sphingomonas	taxi
322357-1	6.00E-24	dbj|AB998172.1|	Uncultured	bacterium
322359-1	5.00E-13	gb|KM103403.1|	Mayaca	sp.
322362-1	1.4	gb|CP009393.1|	Leishmania	panamensis
322368-1	2.00E-10	gb|CP009571.1|	Sphingomonas	taxi
322370-1	1.00E-19	dbj|AP014649.1|	Acinetobacter	baumannii
322371-1	1.00E-08	gb|CP000539.1|	Acidovorax	sp.
322374-1	5.00E-06	gb|KF914181.1|	Uncultured	Sphingomonas
322379-1	1.00E-07	ref|NR_076630.1|	Acidovorax	ebreus
322383-1	9.00E-16	ref|NR_076630.1|	Acidovorax	ebreus
322384-1	3.00E-40	gb|AY389881.1|	Uncultured	bacterium
322387-1	2.00E-17	emb|LM523740.1|	Parastrongyloides	trichosuri
322391-1	3.00E-09	gb|KP072779.1|	Kocuria	rosea
322394-1	4.9	dbj|AB725916.1|	Chaunopycnis	alba
322395-1	5.00E-06	gb|CP006704.1|	Comamonas	testosteroni
322397-1	2.00E-10	dbj|AP014649.1|	Acinetobacter	baumannii
322401-1	2.00E-49	gb|CP009365.1|	Pseudomonas	mosselii
322411-1	0.31	gb|CP009396.1|	Leishmania	panamensis
322419-1	3.8	gb|CP006704.1|	Comamonas	testosteroni
322423-1	0.09	gb|CP003989.1|	Thioalkalivibrio	nitratireducens
322435-1	2.00E-15	emb|LN546979.1|	Uncultured	bacterium
322436-1	6.00E-04	gb|CP006985.1|	Pseudomonas	aeruginosa
322438-1	4.00E-06	emb|HG975524.1|	Solanum	lycopersicum
322442-1	4.00E-19	ref|NR_076905.1|	Gordonia	sp.
322444-1	8.00E-09	gb|KF841272.1|	Uncultured	bacterium
322447-1	2.00E-04	gb|CP007547.1|	Elizabethkingia	anophelis
322449-1	4.00E-12	ref|NR_076140.1|	Rothia	dentocariosa
322450-1	3.00E-08	gb|CP002446.1|	Pseudoxanthomonas	suwonensis
322460-1	3.8	emb|LN613116.1|	Cloacibacterium	normanense
322464-1	2.00E-28	dbj|AP005284.3|	Oryza	sativa
322467-1	8.00E-09	gb|CP008732.2|	Burkholderia	mallei
322472-1	4.00E-31	gb|KF800540.1|	Uncultured	eukaryote
322478-1	3.00E-07	gb|KM242471.1|	Streptomyces	sp.
322482-1	1.1	gb|CP009404.1|	Leishmania	panamensis
322486-1	1.00E-18	gb|KM103494.1|	Anarthria	prolifera
322489-1	1.00E-26	dbj|AB973202.1|	Uncultured	eukaryote
322492-1	0.31	gb|KM269011.1|	Acinetobacter	septicus
322495-1	2.00E-09	emb|LK025349.1|	Uncultured	bacterium
322497-1	2.00E-42	gb|KJ870235.1|	Chrysanthemum	x
322498-1	6.00E-04	gb|KM658583.1|	Acinetobacter	sp.
322505-1	1.00E-05	gb|KJ704251.1|	Crithidia	mellificae
322514-1	4.00E-06	emb|FR799645.1|	Uncultured	Mycoplasma
322521-1	0.09	emb|HG975514.1|	Solanum	lycopersicum
322522-1	0.002	gb|CP008732.2|	Burkholderia	mallei
322524-1	7.00E-54	gb|CP009365.1|	Pseudomonas	mosselii
322527-1	1.00E-05	dbj|AB429297.1|	Pseudomonas	putida
322528-1	0.026	gb|CP009291.1|	Novosphingobium	pentaromativorans
322530-1	3.8	ref|XM_005093043.1|	PREDICTED:	Aplysia
322531-1	1.00E-12	gb|CP009396.1|	Leishmania	panamensis
322533-1	1.00E-51	emb|FR835801.1|	Albugo	laibachii
322534-1	3.8	gb|GU923776.1|	Uncultured	bacterium
322535-1	6.00E-10	gb|KJ830774.1|	Oryza	australiensis
322537-1	2.00E-04	gb|KJ192130.1|	Uncultured	Spartobacteria
322539-1	4.00E-25	dbj|AB979861.1|	Caulobacter	sp.
322548-1	3.00E-40	gb|CP009365.1|	Pseudomonas	mosselii
322549-1	3.00E-08	gb|KJ028515.1|	Tetrahymena	sp.
322553-1	1.00E-37	gb|GQ160467.1|	Uncultured	bacterium
322554-1	1.00E-50	gb|CP009365.1|	Pseudomonas	mosselii
322557-1	6.00E-48	gb|CP006852.1|	Pseudomonas	sp.
322567-1	0.026	gb|CP009378.1|	Leishmania	panamensis
322572-1	6.00E-04	emb|LN546237.1|	Uncultured	bacterium
322575-1	0.007	gb|CP002017.1|	Kyrpidia	tusciae
322584-1	6.00E-04	gb|CP009400.1|	Leishmania	panamensis
322592-1	4.00E-50	gb|CP009365.1|	Pseudomonas	mosselii
322595-1	2.00E-48	gb|CP009365.1|	Pseudomonas	mosselii
322601-1	3.00E-08	gb|KM268945.1|	Chryseobacterium	ureilyticum
322604-1	2.00E-09	gb|KJ935157.1|	Arabidopsis	thaliana
322606-1	4.00E-13	dbj|AP012988.1|	Brassica	oleracea
322607-1	1.1	gb|KF668631.1|	Aurantiochytrium	sp.
322613-1	3.9	gb|KF067575.1|	Uncultured	bacterium
322619-1	2.00E-36	gb|CP007410.1|	Pseudomonas	brassicacearum
322620-1	4.00E-06	gb|AY753601.1|	Bodonidae	sp.
322625-1	4.00E-32	gb|KM276542.1|	Dicyma	funiculosa
322631-1	3.9	gb|CP007576.1|	Aeromonas	hydrophila
322634-1	2.00E-53	gb|CP002870.1|	Pseudomonas	putida
322637-1	1.00E-50	gb|CP009365.1|	Pseudomonas	mosselii
322639-1	4.00E-06	gb|KJ958162.1|	Uncultured	fungus
322640-1	5.00E-05	emb|HF548454.1|	Acinetobacter	sp.
322644-1	1.00E-05	emb|LM524845.1|	Parastrongyloides	trichosuri
322655-1	2.00E-54	dbj|AB970328.1|	Uncultured	eukaryote
322656-1	0.32	gb|KF184815.1|	Saccharum	hybrid
322658-1	1.00E-37	gb|CP009365.1|	Pseudomonas	mosselii
322665-1	3.9	gb|JF699563.1|	Ischyromene	cordiforaminalis
322668-1	2.00E-15	gb|CP009571.1|	Sphingomonas	taxi
322669-1	0.026	ref|NR_103114.1|	Acidovorax	avenae
322670-1	3.9	emb|LL035310.1|	Trichobilharzia	regenti
322671-1	1.00E-06	emb|LM013384.1|	Wuchereria	bancrofti
322672-1	8.00E-09	emb|Y00055.1|	Crithidia	fasciculata
322673-1	0.32	emb|LM037561.1|	Toxocara	canis
322674-1	1.00E-26	gb|KF766279.1|	Lasiodiplodia	pseudotheobromae
322675-1	1.00E-12	gb|KF611800.1|	Glycine	soja
322677-1	5.00E-05	gb|CP009533.1|	Pseudomonas	rhizosphaerae
322680-1	6.00E-04	gb|KM386667.1|	Acinetobacter	sp.
322686-1	0.091	emb|LL136838.1|	Trichobilharzia	regenti
322689-1	5.00E-05	gb|CP007669.1|	Moraxella	catarrhalis
322693-1	4.00E-19	gb|KM016315.1|	Uncultured	Bacteroidetes
322694-1	4.00E-12	dbj|AB979861.1|	Caulobacter	sp.
322697-1	5.00E-05	emb|FR799598.2|	Leishmania	donovani
322699-1	7.00E-10	dbj|AP014655.1|	Pseudomonas	sp.
322703-1	3.00E-52	gb|CP006852.1|	Pseudomonas	sp.
322706-1	0.007	gb|CP009393.1|	Leishmania	panamensis
322719-1	4.00E-06	dbj|AP014630.1|	Acinetobacter	guillouiae
322721-1	2.00E-04	emb|LK916281.1|	Brugia	timori
322722-1	2.00E-04	gb|AF409072.1|	Leishmania	tarentolae
322724-1	0.32	gb|CP009392.1|	Leishmania	panamensis
322727-1	1.00E-26	gb|CP009533.1|	Pseudomonas	rhizosphaerae
322728-1	1.00E-05	gb|CP009396.1|	Leishmania	panamensis
322732-1	4.00E-44	gb|CP009365.1|	Pseudomonas	mosselii
322738-1	4.00E-50	gb|CP009365.1|	Pseudomonas	mosselii
322739-1	7.00E-48	dbj|AP014655.1|	Pseudomonas	sp.
322748-1	1.00E-05	gb|CP009392.1|	Leishmania	panamensis
322757-1	3.00E-08	ref|NR_076630.1|	Acidovorax	ebreus
322758-1	6.00E-04	gb|CP009396.1|	Leishmania	panamensis
322762-1	3.8	gb|KM658583.1|	Acinetobacter	sp.
322763-1	6.00E-10	gb|FJ410385.1|	Cardiobacterium	hominis
322766-1	3.8	emb|LM432945.1|	Enterobius	vermicularis
322767-1	2.00E-04	gb|AF409072.1|	Leishmania	tarentolae
322768-1	0.31	emb|X02258.1|	Aeromonas	salmonicida
322769-1	4.00E-06	gb|KM268945.1|	Chryseobacterium	ureilyticum
322772-1	3.00E-07	gb|KP072772.1|	Massilia	varians
322776-1	3.8	emb|FR799611.1|	Leishmania	donovani
322780-1	6.00E-17	gb|CP009571.1|	Sphingomonas	taxi
322781-1	0.007	gb|KM490529.1|	Unidentified	marine
322786-1	5.00E-05	gb|KP072772.1|	Massilia	varians
322788-1	7.00E-16	pdb|1VXW|GG	Chain	g,
322790-1	2.00E-04	gb|CP009400.1|	Leishmania	panamensis
322800-1	1.00E-06	ref|NR_076630.1|	Acidovorax	ebreus
322802-1	0.026	gb|KM242511.1|	Variovorax	sp.
322809-1	4.00E-19	gb|CP006852.1|	Pseudomonas	sp.
322814-1	2.00E-30	ref|XM_008973178.1|	PREDICTED:	Pan
322817-1	2.00E-04	gb|CP008732.2|	Burkholderia	mallei
322818-1	1.00E-05	gb|CP009380.1|	Leishmania	panamensis
322820-1	6.00E-10	gb|KJ704251.1|	Crithidia	mellificae
322822-1	4.00E-50	gb|CP006852.1|	Pseudomonas	sp.
322826-1	8.00E-15	emb|LN590731.1|	Cyprinus	carpio
322836-1	0.007	gb|KJ603303.1|	Conus	muriculatus
322844-1	2.00E-10	gb|KJ694666.1|	Uncultured	bacterium
322847-1	2.00E-47	gb|CP009365.1|	Pseudomonas	mosselii
322850-1	5.00E-05	gb|CP009404.1|	Leishmania	panamensis
322858-1	3.00E-07	gb|CP009380.1|	Leishmania	panamensis
322859-1	3.00E-52	gb|CP002870.1|	Pseudomonas	putida
322861-1	1.00E-12	emb|LM997445.1|	Asperula	crassifolia
322862-1	4.00E-13	gb|KM242493.1|	Achromobacter	sp.
322864-1	5.00E-05	gb|CP009378.1|	Leishmania	panamensis
322870-1	0.002	dbj|AP014649.1|	Acinetobacter	baumannii
322874-1	3.8	gb|KM490797.1|	Unidentified	marine
322876-1	1.00E-06	emb|FR796431.1|	Leishmania	major
322880-1	2.00E-09	emb|LK916281.1|	Brugia	timori
322884-1	6.00E-04	emb|LL190874.1|	Heligmosomoides	polygyrus
322887-1	8.00E-09	dbj|AP014649.1|	Acinetobacter	baumannii
322891-1	2.00E-04	gb|CP009396.1|	Leishmania	panamensis
322893-1	3.00E-08	dbj|AP014603.1|	Kluyveromyces	marxianus
322895-1	6.00E-04	ref|XM_003710872.1|	Magnaporthe	oryzae
322901-1	0.007	gb|CP009404.1|	Leishmania	panamensis
322903-1	9.00E-21	gb|GQ903480.1|	Pseudomonas	sp.
322910-1	2.00E-04	dbj|AP014630.1|	Acinetobacter	guillouiae
322912-1	4.00E-50	gb|CP009365.1|	Pseudomonas	mosselii
322913-1	5.00E-05	gb|KM841321.1|	Uncultured	bacterium
322916-1	2.00E-17	gb|CP007547.1|	Elizabethkingia	anophelis
322922-1	3.00E-20	gb|CP007797.1|	Azospirillum	brasilense
322929-1	1.00E-06	gb|CP009378.1|	Leishmania	panamensis
322933-1	1.00E-26	gb|KM269037.1|	Aeromonas	hydrophila
322934-1	2.00E-49	gb|CP009365.1|	Pseudomonas	mosselii
322941-1	2.00E-04	gb|CP009565.1|	Salmonella	enterica
322952-1	8.00E-09	ref|NR_103117.1|	Herminiimonas	arsenicoxydans
322954-1	0.002	gb|CP009392.1|	Leishmania	panamensis
322974-1	3.9	gb|KF069042.1|	Uncultured	bacterium
322975-1	1.00E-06	gb|KF512518.1|	Uncultured	bacterium
322977-1	0.026	ref|NR_075270.1|	Sphingobium	sp.
322979-1	1.1	gb|CP009378.1|	Leishmania	panamensis
322983-1	2.00E-49	gb|CP009365.1|	Pseudomonas	mosselii
322984-1	3.00E-08	gb|CP009617.1|	Vibrio	coralliilyticus
322989-1	0.32	gb|HM326374.1|	Uncultured	bacterium
322992-1	1.00E-13	emb|AJ583431.1|	Gloeophyllum	abietinum
322994-1	1.00E-05	gb|KM270262.1|	Uncultured	bacterium
322997-1	3.00E-27	gb|CP007035.1|	Niabella	soli
322998-1	1.1	gb|CP009404.1|	Leishmania	panamensis
323003-1	2.00E-11	gb|KF100904.1|	Uncultured	bacterium
323004-1	2.00E-04	emb|FR799573.1|	Leishmania	mexicana
323007-1	1.00E-07	emb|LM524845.1|	Parastrongyloides	trichosuri
323010-1	1.00E-06	gb|KM390021.1|	Corallorhiza	odontorhiza
323015-1	0.091	dbj|AP014649.1|	Acinetobacter	baumannii
323017-1	5.00E-05	dbj|AP014649.1|	Acinetobacter	baumannii
323018-1	2.00E-53	gb|CP006852.1|	Pseudomonas	sp.
323025-1	4.00E-06	dbj|AP014655.1|	Pseudomonas	sp.
323034-1	0.091	gb|CP009393.1|	Leishmania	panamensis
323038-1	2.00E-49	gb|CP009365.1|	Pseudomonas	mosselii
323041-1	2.00E-15	gb|CP003777.1|	Amycolatopsis	mediterranei
323042-1	3.00E-08	emb|LN579922.1|	Uncultured	eukaryote
323043-1	0.026	emb|FR799576.1|	Leishmania	mexicana
323044-1	6.00E-04	gb|CP004089.1|	Burkholderia	thailandensis
323045-1	3.9	gb|CP009396.1|	Leishmania	panamensis
323046-1	1.00E-25	gb|CP009756.1|	Enterobacter	cloacae
323051-1	3.9	emb|FO203508.1|	Mycobacterium	canettii
323054-1	8.00E-09	dbj|AP014649.1|	Acinetobacter	baumannii
323056-1	8.00E-53	gb|CP009365.1|	Pseudomonas	mosselii
323061-1	2.00E-15	ref|NR_076765.1|	Brevundimonas	subvibrioides
323067-1	4.00E-13	dbj|AP014655.1|	Pseudomonas	sp.
323069-1	1.1	gb|CP009393.1|	Leishmania	panamensis
323071-1	8.00E-09	emb|LL331520.1|	Anisakis	simplex
323073-1	1.00E-06	gb|KF841305.1|	Uncultured	bacterium
323077-1	1.00E-31	gb|CP002396.1|	Asticcacaulis	excentricus
323078-1	3.00E-07	gb|CP009392.1|	Leishmania	panamensis
323081-1	2.00E-04	gb|KF578237.1|	Uncultured	bacterium
323083-1	8.00E-53	gb|CP009365.1|	Pseudomonas	mosselii
323086-1	3.00E-07	ref|NR_103092.1|	Azotobacter	vinelandii
323087-1	1.00E-07	emb|LK916281.1|	Brugia	timori
323095-1	2.00E-11	gb|CP009396.1|	Leishmania	panamensis
323097-1	4.00E-32	gb|KF841282.1|	Uncultured	bacterium
323098-1	4.00E-06	gb|BT136674.1|	Lotus	japonicus
323118-1	1.00E-07	gb|KJ704251.1|	Crithidia	mellificae
323122-1	0.32	gb|KM851683.1|	Uncultured	bacterium
323123-1	3.00E-07	emb|LM995446.1|	Escherichia	coli
323124-1	4.00E-12	dbj|AP014569.1|	Comamonadaceae	bacterium
323125-1	3.00E-40	ref|NR_076765.1|	Brevundimonas	subvibrioides
323126-1	8.00E-04	gb|CP009392.1|	Leishmania	panamensis
323129-1	4.00E-52	gb|CP009365.1|	Pseudomonas	mosselii
323134-1	8.00E-10	gb|JF363457.1|	Uncultured	soil
323141-1	4.00E-08	gb|JQ585555.1|	Uncultured	fungus
323144-1	0.033	emb|LK916281.1|	Brugia	timori
323148-1	1.00E-08	gb|CP009756.1|	Enterobacter	cloacae
323154-1	2.00E-48	gb|CP002290.1|	Pseudomonas	putida
323157-1	0.11	gb|CP009393.1|	Leishmania	panamensis
323160-1	1.4	gb|KJ802954.1|	Uncultured	bacterium
323161-1	8.00E-04	gb|KF221775.1|	Uncultured	fungus
323165-1	4.9	emb|LN066769.1|	Spirometra	erinaceieuropaei
323169-1	1.4	gb|CP004048.1|	Corynebacterium	glutamicum
323174-1	1.4	gb|CP009571.1|	Sphingomonas	taxi
323175-1	1.00E-52	gb|CP006852.1|	Pseudomonas	sp.
323177-1	1.00E-06	emb|LM524650.1|	Parastrongyloides	trichosuri
323178-1	6.00E-05	emb|FR799598.2|	Leishmania	donovani
323179-1	5.00E-06	dbj|AB491965.1|	Uncultured	gamma
323184-1	6.00E-12	gb|CP009396.1|	Leishmania	panamensis
323185-1	7.00E-11	gb|KF544921.1|	Novosphingobium	sp.
323186-1	0.033	ref|NR_076889.1|	Sphingobium	chlorophenolicum
323189-1	2.00E-04	dbj|AP014603.1|	Kluyveromyces	marxianus
323195-1	1.00E-33	gb|CP006852.1|	Pseudomonas	sp.
323197-1	4.00E-08	gb|CP009390.1|	Leishmania	panamensis
323198-1	0.033	emb|LK934714.1|	Babesia	divergens
323199-1	6.00E-05	gb|JN527432.1|	Uncultured	organism
323200-1	3.00E-28	gb|KJ802954.1|	Uncultured	bacterium
323202-1	2.00E-50	gb|CP008896.1|	Pseudomonas	fluorescens
323207-1	2.00E-11	dbj|AP014649.1|	Acinetobacter	baumannii
323210-1	0.11	ref|XM_001727605.2|	Aspergillus	oryzae
323214-1	1.4	emb|LK952822.1|	Angiostrongylus	cantonensis
323215-1	5.00E-25	emb|LN595243.1|	Cyprinus	carpio
323217-1	1.00E-07	ref|NR_103965.1|	Haemophilus	somnus
323223-1	7.00E-17	gb|GU925421.1|	Uncultured	bacterium
323227-1	0.4	ref|XM_009235358.1|	PREDICTED:	Pongo
323229-1	1.00E-19	gb|GU925667.1|	Uncultured	bacterium
323236-1	0.4	gb|CP009380.1|	Leishmania	panamensis
323239-1	1.4	ref|XM_001244122.1|	Coccidioides	immitis
323243-1	9.00E-22	gb|HM556029.2|	Uncultured	bacterium
323244-1	3.00E-09	gb|CP007669.1|	Moraxella	catarrhalis
323245-1	4.9	gb|CP006936.2|	Mycobacterium	neoaurum
323246-1	1.00E-33	gb|CP009706.1|	Hafnia	alvei
323247-1	1.00E-06	gb|CP007637.1|	Pseudomonas	simiae
323249-1	1.00E-14	gb|GU926660.1|	Uncultured	bacterium
323253-1	1.4	emb|LL928500.1|	Schistocephalus	solidus
323254-1	7.00E-11	dbj|AP014649.1|	Acinetobacter	baumannii
323255-1	4.9	emb|LL242097.1|	Echinostoma	caproni
323257-1	8.00E-04	gb|CP009402.1|	Leishmania	panamensis
323260-1	2.00E-11	gb|CP003911.1|	Variovorax	paradoxus
323261-1	4.9	ref|XM_005474436.1|	PREDICTED:	Oreochromis
323263-1	6.00E-37	gb|CP002870.1|	Pseudomonas	putida
323264-1	8.00E-04	gb|CP009393.1|	Leishmania	panamensis
323267-1	0.033	emb|LL136838.1|	Trichobilharzia	regenti
323274-1	8.00E-10	emb|FR799616.2|	Leishmania	donovani
323277-1	6.00E-05	gb|KF066795.1|	Uncultured	bacterium
323279-1	4.00E-08	dbj|AP014649.1|	Acinetobacter	baumannii
323281-1	2.00E-12	emb|LN592465.1|	Cyprinus	carpio
323282-1	8.00E-48	gb|CP009365.1|	Pseudomonas	mosselii
323283-1	5.00E-51	gb|CP006852.1|	Pseudomonas	sp.
323286-1	2.00E-05	gb|CP009378.1|	Leishmania	panamensis
323288-1	5.00E-06	emb|FR799614.1|	Leishmania	donovani
323289-1	2.00E-30	gb|CP008896.1|	Pseudomonas	fluorescens
323293-1	2.00E-04	gb|CP009404.1|	Leishmania	panamensis
323302-1	6.00E-04	gb|CP009404.1|	Leishmania	panamensis
323304-1	4.00E-06	gb|CP009396.1|	Leishmania	panamensis
323306-1	0.002	gb|KC253423.1|	Uncultured	Nevskia
323310-1	3.00E-08	tpe|LK010306.1|	TPA:	Methylobacterium
323315-1	6.00E-04	dbj|AP014649.1|	Acinetobacter	baumannii
323318-1	0.026	dbj|AP014649.1|	Acinetobacter	baumannii
323319-1	1.1	emb|LK916281.1|	Brugia	timori
323320-1	6.00E-04	gb|CP009404.1|	Leishmania	panamensis
323321-1	6.00E-48	gb|CP009365.1|	Pseudomonas	mosselii
323322-1	0.09	ref|NR_076630.1|	Acidovorax	ebreus
323335-1	0.002	gb|KM406467.1|	Proteus	hauseri
323337-1	4.00E-50	gb|CP009365.1|	Pseudomonas	mosselii
323340-1	2.00E-11	emb|LK916281.1|	Brugia	timori
323344-1	6.00E-04	gb|CP009392.1|	Leishmania	panamensis
323350-1	0.007	gb|KM241825.1|	Acinetobacter	sp.
323352-1	8.00E-09	emb|LK916281.1|	Brugia	timori
323353-1	4.00E-19	gb|CP007569.1|	Bradyrhizobium	japonicum
323354-1	0.007	tpd|BR000310.1|	TPA:	Cryptococcus
323358-1	5.00E-05	ref|NR_076017.1|	Acinetobacter	sp.
323359-1	2.00E-09	dbj|AP014649.1|	Acinetobacter	baumannii
323360-1	6.00E-10	gb|KJ590004.1|	Uncultured	Sinobacteraceae
323361-1	2.00E-10	gb|KM259962.1|	Psychrobacter	pulmonis
323367-1	6.00E-04	gb|CP006941.2|	Paenibacillus	polymyxa
323368-1	8.00E-53	gb|CP009365.1|	Pseudomonas	mosselii
323379-1	3.00E-21	gb|CP006828.1|	Ornithobacterium	rhinotracheale
323380-1	2.00E-04	ref|NR_076630.1|	Acidovorax	ebreus
323391-1	1.1	gb|CP009571.1|	Sphingomonas	taxi
323394-1	5.00E-18	gb|KF063239.1|	Uncultured	bacterium
323397-1	1.00E-07	dbj|AP014649.1|	Acinetobacter	baumannii
323414-1	0.002	gb|CP006704.1|	Comamonas	testosteroni
323415-1	2.00E-04	emb|LN624801.1|	Chryseobacterium	indologenes
323418-1	2.00E-48	gb|CP009365.1|	Pseudomonas	mosselii
323419-1	3.8	gb|CP009081.1|	Verticillium	dahliae
323420-1	1.1	emb|LK916281.1|	Brugia	timori
323423-1	1.00E-13	dbj|AP014655.1|	Pseudomonas	sp.
323425-1	2.00E-49	gb|CP009365.1|	Pseudomonas	mosselii
323432-1	0.007	gb|CP009678.1|	Pectobacterium	carotovorum
323435-1	1.1	emb|HG670306.1|	Triticum	aestivum
323436-1	1.00E-07	gb|CP009571.1|	Sphingomonas	taxi
323437-1	3.8	ref|NR_076831.1|	Alicycliphilus	denitrificans
323440-1	4.00E-06	gb|JX219396.1|	Sphingomonas	sp.
323442-1	1.1	gb|CP009578.1|	Escherichia	coli
323450-1	1.00E-13	gb|KM029995.1|	Saccharomyces	cerevisiae
323453-1	5.00E-49	gb|CP009365.1|	Pseudomonas	mosselii
323455-1	1.1	gb|CP009396.1|	Leishmania	panamensis
323459-1	0.31	gb|EU331030.1|	Perkinsiella-like	sp.
323465-1	2.00E-49	gb|CP006852.1|	Pseudomonas	sp.
323473-1	0.31	gb|AF408270.1|	Uncultured	Hymenobacter
323476-1	5.00E-05	gb|CP009400.1|	Leishmania	panamensis
323481-1	0.09	emb|LM523712.1|	Parastrongyloides	trichosuri
323482-1	2.00E-04	gb|CP009290.1|	Pseudomonas	chlororaphis
323489-1	4.00E-13	gb|CP009533.1|	Pseudomonas	rhizosphaerae
323491-1	3.00E-07	emb|LL136838.1|	Trichobilharzia	regenti
323493-1	1.00E-05	pdb|4UY8|A	Chain	A,
323498-1	2.00E-10	ref|NR_103003.1|	Propionibacterium	avidum
323502-1	1.00E-06	gb|CP009533.1|	Pseudomonas	rhizosphaerae
323509-1	5.00E-49	gb|CP009365.1|	Pseudomonas	mosselii
323511-1	3.00E-45	gb|CP009365.1|	Pseudomonas	mosselii
323513-1	1.00E-06	gb|CP006704.1|	Comamonas	testosteroni
323515-1	4.00E-13	ref|NM_001058147.1|	Oryza	sativa
323518-1	1.00E-18	gb|CP006704.1|	Comamonas	testosteroni
323523-1	8.00E-47	gb|CP001681.1|	Pedobacter	heparinus
323530-1	1.00E-50	gb|CP009365.1|	Pseudomonas	mosselii
323533-1	1.00E-06	gb|KF434765.1|	Acinetobacter	sp.
323535-1	0.002	gb|CP009402.1|	Leishmania	panamensis
323537-1	1.00E-07	gb|CP009396.1|	Leishmania	panamensis
323539-1	5.00E-11	dbj|AP014655.1|	Pseudomonas	sp.
323540-1	4.00E-44	gb|JQ041652.1|	Halophila	ovalis
323545-1	1.00E-12	emb|LK916281.1|	Brugia	timori
323547-1	8.00E-34	gb|KM269198.1|	Alcaligenes	faecalis
323559-1	0.32	gb|KF841272.1|	Uncultured	bacterium
323567-1	2.00E-28	gb|CP009571.1|	Sphingomonas	taxi
323573-1	3.00E-20	gb|KF066255.1|	Uncultured	bacterium
323579-1	1.1	gb|EU795175.1|	Uncultured	bacterium
323581-1	1.1	gb|CP009380.1|	Leishmania	panamensis
323596-1	5.00E-05	gb|CP007669.1|	Moraxella	catarrhalis
323597-1	6.00E-42	gb|CP009533.1|	Pseudomonas	rhizosphaerae
323599-1	0.026	gb|CP009393.1|	Leishmania	panamensis
323605-1	3.00E-08	ref|NR_076630.1|	Acidovorax	ebreus
323607-1	1.00E-50	gb|CP009365.1|	Pseudomonas	mosselii
323608-1	1.1	gb|CP009404.1|	Leishmania	panamensis
323614-1	5.00E-49	gb|CP002290.1|	Pseudomonas	putida
323619-1	3.00E-07	gb|KM851736.1|	Uncultured	bacterium
323624-1	1.00E-05	emb|FR796411.1|	Leishmania	major
323629-1	5.00E-05	gb|CP009380.1|	Leishmania	panamensis
323630-1	1.00E-06	emb|FR796414.1|	Leishmania	major
323634-1	3.9	gb|CP003360.1|	Desulfomonile	tiedjei
323637-1	5.00E-11	dbj|AP014649.1|	Acinetobacter	baumannii
323638-1	8.00E-09	gb|KM234115.1|	Ficus	elastica
323639-1	7.00E-41	gb|KC922262.1|	Uncultured	eukaryote
323644-1	0.091	emb|FR799589.2|	Leishmania	donovani
323645-1	4.00E-12	emb|AM179927.1|	Uncultured	bacterium
323647-1	1.00E-06	gb|CP001392.1|	Acidovorax	ebreus
323648-1	3.00E-08	gb|KM221315.1|	Uncultured	bacterium
323649-1	1.00E-12	gb|KF933536.1|	Rhizobium	sp.
323651-1	1.1	gb|KM029995.1|	Saccharomyces	cerevisiae
323653-1	5.00E-11	gb|CP008732.2|	Burkholderia	mallei
323654-1	0.091	gb|CP009404.1|	Leishmania	panamensis
323661-1	0.026	gb|CP007555.1|	Coxiella	burnetii
323664-1	5.00E-05	ref|NR_076831.1|	Alicycliphilus	denitrificans
323668-1	6.00E-23	gb|CP009533.1|	Pseudomonas	rhizosphaerae
323670-1	7.00E-16	dbj|AB930734.1|	Uncultured	bacterium
323671-1	1.00E-05	emb|HG975513.1|	Solanum	lycopersicum
323673-1	4.00E-50	gb|CP009365.1|	Pseudomonas	mosselii
323675-1	0.32	emb|LN563199.1|	Uncultured	bacterium
323678-1	5.00E-05	gb|AF409072.1|	Leishmania	tarentolae
323679-1	5.00E-05	ref|NR_103076.1|	Acinetobacter	oleivorans
323681-1	3.00E-07	gb|GU925104.1|	Uncultured	bacterium
323683-1	1.00E-06	emb|LK917467.1|	Brugia	timori
323686-1	3.00E-45	gb|CP009365.1|	Pseudomonas	mosselii
323689-1	3.00E-08	dbj|AP014624.1|	Chryseobacterium	sp.
323693-1	3.00E-08	gb|CP009571.1|	Sphingomonas	taxi
323694-1	2.00E-49	gb|CP009365.1|	Pseudomonas	mosselii
323695-1	7.00E-54	gb|CP002870.1|	Pseudomonas	putida
323698-1	5.00E-05	ref|NR_103076.1|	Acinetobacter	oleivorans
323699-1	1.00E-50	gb|CP009365.1|	Pseudomonas	mosselii
323706-1	1.00E-19	gb|KM851739.1|	Uncultured	bacterium
323707-1	7.00E-16	dbj|AB981361.1|	Arsenophonus	endosymbiont
323713-1	7.00E-16	gb|AF168830.1|	Canna	tuerckheimii
323715-1	8.00E-09	gb|GU925104.1|	Uncultured	bacterium
323718-1	0.026	gb|KM586673.1|	Treponema	medium
323719-1	2.00E-16	ref|NR_076422.1|	Sphingopyxis	alaskensis
323723-1	3.00E-07	gb|KC462713.1|	Uncultured	bacterium
323724-1	2.00E-48	emb|AM491188.1|	Ensis	arcuatus
323726-1	0.091	emb|FR799623.2|	Leishmania	donovani
323727-1	3.00E-08	gb|JQ999361.1|	Uncultured	Acinetobacter
323732-1	1.00E-32	gb|JQ360016.1|	Hystrix	duthiei
323733-1	4.00E-06	gb|KC353352.1|	Andalucia	godoyi
323739-1	0.091	gb|KJ917982.1|	Cryptococcus	flavus
323750-1	0.026	emb|LM523712.1|	Parastrongyloides	trichosuri
323755-1	5.00E-11	gb|KM017114.1|	Uncultured	Candidatus
323756-1	0.32	dbj|AB996691.1|	Uncultured	kinetoplastid
323759-1	2.00E-15	emb|LM523712.1|	Parastrongyloides	trichosuri
323764-1	0.002	gb|CP007035.1|	Niabella	soli
323765-1	5.00E-30	gb|KM488466.1|	Acinetobacter	sp.
323767-1	2.00E-04	gb|KM242376.1|	Trichoderma	sp.
323775-1	2.00E-48	gb|CP002290.1|	Pseudomonas	putida
323779-1	0.32	dbj|AP012988.1|	Brassica	oleracea
323784-1	0.32	gb|CP009392.1|	Leishmania	panamensis
323786-1	4.00E-12	gb|CP007669.1|	Moraxella	catarrhalis
323788-1	3.9	emb|CU929190.6|	Zebrafish	DNA
323789-1	7.00E-10	ref|XM_010108295.1|	Morus	notabilis
323793-1	0.091	emb|LK913553.1|	Brugia	timori
323795-1	0.026	gb|CP009404.1|	Leishmania	panamensis
323803-1	5.00E-18	gb|KM213424.1|	Oreocarya	flavoculata
323804-1	8.00E-47	emb|FR799004.1|	Leishmania	braziliensis
323807-1	2.00E-48	ref|NR_077003.1|	Corynebacterium	jeikeium
323810-1	1.00E-05	gb|CP006704.1|	Comamonas	testosteroni
323812-1	6.00E-04	emb|FR799570.1|	Leishmania	mexicana
323813-1	2.00E-49	gb|CP009365.1|	Pseudomonas	mosselii
323819-1	3.00E-08	gb|CP003811.1|	Methylobacterium	oryzae
323827-1	9.00E-21	gb|DQ079893.1|	Coliphage	WA4,
323829-1	6.00E-04	emb|LK916281.1|	Brugia	timori
323833-1	0.026	ref|NR_076630.1|	Acidovorax	ebreus
323834-1	0.32	gb|CP009571.1|	Sphingomonas	taxi
323836-1	0.026	gb|KM242583.1|	Serratia	sp.
323839-1	0.007	gb|KC610806.1|	Simplicillium	chinense
323841-1	0.002	gb|CP009392.1|	Leishmania	panamensis
323846-1	1.00E-50	gb|CP009365.1|	Pseudomonas	mosselii
323847-1	3.9	emb|LN548810.1|	Uncultured	bacterium
323850-1	5.00E-05	emb|LM523712.1|	Parastrongyloides	trichosuri
323851-1	2.00E-28	gb|CP009533.1|	Pseudomonas	rhizosphaerae
323856-1	7.00E-29	gb|CP000539.1|	Acidovorax	sp.
323857-1	8.00E-09	emb|LK913553.1|	Brugia	timori
323859-1	5.00E-05	gb|HM318416.1|	Uncultured	bacterium
323860-1	3.00E-08	gb|KF185420.1|	Uncultured	marine
323876-1	6.00E-10	gb|CP009400.1|	Leishmania	panamensis
323881-1	0.007	gb|KM269198.1|	Alcaligenes	faecalis
323883-1	0.002	gb|CP006704.1|	Comamonas	testosteroni
323886-1	2.00E-15	gb|CP009396.1|	Leishmania	panamensis
323889-1	0.31	ref|NR_121923.1|	Plautia	stali
323890-1	2.00E-09	gb|CP009755.1|	Curtobacterium	sp.
323895-1	6.00E-10	ref|XM_001730241.1|	Malassezia	globosa
323897-1	4.00E-50	gb|CP009365.1|	Pseudomonas	mosselii
323900-1	0.007	gb|CP009404.1|	Leishmania	panamensis
323906-1	3.8	emb|LN614830.1|	Tatlockia	micdadei
323913-1	5.00E-05	dbj|AP014655.1|	Pseudomonas	sp.
323915-1	0.31	gb|JF666572.1|	Uncultured	bacterium
323923-1	3.8	gb|KM213424.1|	Oreocarya	flavoculata
323925-1	3.00E-07	gb|CP007607.1|	Bacillus	thuringiensis
323926-1	3.8	gb|CP008732.2|	Burkholderia	mallei
323928-1	1.00E-32	gb|KC922292.1|	Uncultured	eukaryote
323931-1	9.00E-46	gb|CP009365.1|	Pseudomonas	mosselii
323932-1	1.00E-06	gb|JX030101.1|	Leishmania	braziliensis
323936-1	3.00E-08	ref|NR_076649.1|	Capnocytophaga	ochracea
323940-1	1.00E-05	ref|NR_075652.1|	Flavobacteriaceae	bacterium
323941-1	2.00E-04	gb|KJ567479.1|	Leishmania	tropica
323945-1	4.00E-51	gb|CP009365.1|	Pseudomonas	mosselii
323946-1	3.00E-07	emb|LK916281.1|	Brugia	timori
323949-1	1.00E-05	gb|CP009706.1|	Hafnia	alvei
323953-1	1.00E-50	gb|CP009365.1|	Pseudomonas	mosselii
323959-1	2.00E-28	dbj|AP014655.1|	Pseudomonas	sp.
323960-1	1.00E-50	gb|CP009365.1|	Pseudomonas	mosselii
323961-1	3.00E-14	emb|LK916281.1|	Brugia	timori
323962-1	3.00E-46	gb|KJ147076.1|	Bradyrhizobium	elkanii
323965-1	5.00E-05	gb|CP009396.1|	Leishmania	panamensis
323966-1	3.00E-26	gb|AC113433.8|	Oryza	sativa
323969-1	1.1	gb|CP008732.2|	Burkholderia	mallei
323971-1	3.00E-07	gb|KM247574.1|	Uncultured	Capronia
323973-1	0.007	dbj|AP014583.1|	Winogradskyella	sp.
323975-1	3.00E-08	gb|KJ704251.1|	Crithidia	mellificae
323977-1	4.00E-70	gb|KJ958135.1|	Uncultured	fungus
323978-1	5.00E-18	dbj|AP014649.1|	Acinetobacter	baumannii
323981-1	0.007	ref|NR_076840.1|	Candidatus	Pelagibacter
323990-1	3.8	gb|JF424182.1|	Streptacidiphilus	rugosus
323995-1	1.00E-31	gb|KM263183.1|	Uncultured	Acidovorax
323996-1	3.8	emb|LM727860.1|	Protopolystoma	xenopodis
324008-1	0.007	gb|CP009380.1|	Leishmania	panamensis
324011-1	1.00E-06	ref|NR_103114.1|	Acidovorax	avenae
324013-1	4.00E-12	ref|NR_076932.1|	Thermus	sp.
324020-1	0.026	gb|KM999249.1|	Uncultured	bacterium
324022-1	6.00E-04	gb|CP009617.1|	Vibrio	coralliilyticus
324023-1	8.00E-09	gb|KF069868.1|	Uncultured	bacterium
324028-1	3.00E-21	gb|M10438.1|SPSRRA	Spirogyra	sp.
324031-1	3.00E-08	emb|HF678373.1|	Klebsiella	sp.
324032-1	0.024	gb|KM263183.1|	Uncultured	Acidovorax
324033-1	0.084	gb|CP009755.1|	Curtobacterium	sp.
324037-1	2.00E-47	gb|CP009365.1|	Pseudomonas	mosselii
324039-1	3.00E-08	gb|CP007782.1|	Burkholderia	cenocepacia
324042-1	4.00E-12	ref|NR_076831.1|	Alicycliphilus	denitrificans
324054-1	2.00E-28	tpe|LK007988.1|	TPA:	Geobacillus
324056-1	1.00E-18	gb|KM658583.1|	Acinetobacter	sp.
324057-1	4.00E-19	gb|CP004045.1|	Pseudomonas	poae
324058-1	0.29	gb|CP009404.1|	Leishmania	panamensis
324059-1	3.00E-07	gb|CP008732.2|	Burkholderia	mallei
324063-1	6.00E-10	emb|LN399538.1|	Spirometra	erinaceieuropaei
324065-1	3.00E-08	dbj|AP014649.1|	Acinetobacter	baumannii
324069-1	3.00E-08	ref|NR_076269.1|	Kocuria	rhizophila
324070-1	3.6	emb|FR796467.1|	Leishmania	infantum
324073-1	2.00E-23	gb|KM016315.1|	Uncultured	Bacteroidetes
324078-1	2.00E-09	gb|CP006852.1|	Pseudomonas	sp.
324081-1	5.00E-11	gb|KM235025.1|	Uncultured	Dyella
324086-1	1.00E-13	dbj|AP014649.1|	Acinetobacter	baumannii
324087-1	2.00E-04	gb|CP009396.1|	Leishmania	panamensis
324088-1	1.00E-05	pdb|1VXX|2	Chain	2,
324094-1	6.00E-16	dbj|AB973202.1|	Uncultured	eukaryote
324096-1	2.00E-04	gb|CP001392.1|	Acidovorax	ebreus
324097-1	3.00E-52	gb|CP007410.1|	Pseudomonas	brassicacearum
324101-1	0.002	gb|CP009392.1|	Leishmania	panamensis
324103-1	3.00E-14	gb|KM220419.1|	Uncultured	Paraglomeraceae
324104-1	0.024	gb|KM259935.1|	Bacillus	anthracis
324112-1	1	gb|KP072772.1|	Massilia	varians
324113-1	3.00E-20	ref|XR_602533.1|	PREDICTED:	Phoenix
324116-1	6.00E-54	gb|CP002290.1|	Pseudomonas	putida
324118-1	9.00E-46	gb|CP002290.1|	Pseudomonas	putida
324124-1	4.00E-18	gb|KJ958135.1|	Uncultured	fungus
324125-1	3.00E-07	gb|CP008732.2|	Burkholderia	mallei
324127-1	3.00E-14	emb|LK925167.1|	Brugia	timori
324128-1	3.00E-27	gb|CP008732.2|	Burkholderia	mallei
324129-1	2.00E-04	ref|NR_103206.1|	Bifidobacterium	thermophilum
324134-1	1	dbj|AB997716.1|	Uncultured	bacterium
324135-1	2.00E-48	gb|CP009365.1|	Pseudomonas	mosselii
324138-1	0.024	gb|CP009553.1|	Pandoraea	pnomenusa
324142-1	6.00E-04	emb|LM013384.1|	Wuchereria	bancrofti
324151-1	2.00E-15	gb|CP008902.1|	Flavobacterium	psychrophilum
324152-1	6.00E-04	gb|CP009393.1|	Leishmania	panamensis
324155-1	1.00E-18	gb|CP001392.1|	Acidovorax	ebreus
324157-1	9.00E-08	emb|FR799614.1|	Leishmania	donovani
324160-1	9.00E-08	gb|CP009571.1|	Sphingomonas	taxi
324161-1	2.00E-16	gb|KM221315.1|	Uncultured	bacterium
324166-1	5.00E-17	gb|KC922292.1|	Uncultured	eukaryote
324167-1	4.00E-18	gb|KM852553.1|	Uncultured	bacterium
324169-1	2.00E-04	gb|KM649682.1|	Stenotrophomonas	maltophilia
324171-1	5.00E-05	gb|KM851684.1|	Uncultured	bacterium
324172-1	7.00E-09	ref|NR_076831.1|	Alicycliphilus	denitrificans
324175-1	6.00E-04	gb|CP003178.1|	Niastella	koreensis
324176-1	1	gb|CP009396.1|	Leishmania	panamensis
324181-1	2.00E-09	gb|KM851700.1|	Uncultured	bacterium
324190-1	3.6	gb|KM386667.1|	Acinetobacter	sp.
324193-1	1.00E-05	gb|KF068123.1|	Uncultured	bacterium
324196-1	3.00E-07	gb|KM269011.1|	Acinetobacter	septicus
324201-1	4.00E-17	gb|JX219396.1|	Sphingomonas	sp.
324209-1	4.00E-11	gb|CP003382.1|	Deinococcus	peraridilitoris
324212-1	8.00E-14	gb|KP072748.1|	Acinetobacter	lwoffii
324215-1	4.00E-17	emb|HE614873.1|	Clavibacter	michiganensis
324220-1	3.00E-07	gb|CP009533.1|	Pseudomonas	rhizosphaerae
324224-1	3.00E-13	gb|CP007035.1|	Niabella	soli
324225-1	0.002	gb|KM457490.1|	Load	vector
324226-1	2.00E-40	gb|CP009365.1|	Pseudomonas	mosselii
324227-1	3.00E-12	gb|KF184927.1|	Saccharum	hybrid
324230-1	0.24	emb|LN579751.1|	Uncultured	eukaryote
324232-1	2.00E-53	gb|CP009365.1|	Pseudomonas	mosselii
324233-1	1.00E-11	emb|HG970335.1|	Fusarium	graminearum
324241-1	2.00E-52	gb|CP008896.1|	Pseudomonas	fluorescens
324244-1	1.00E-04	gb|KF944906.1|	Acidovorax	citrulli
324246-1	0.069	dbj|AP014569.1|	Comamonadaceae	bacterium
324247-1	6.00E-09	dbj|AP014649.1|	Acinetobacter	baumannii
324254-1	0.006	gb|CP007637.1|	Pseudomonas	simiae
324255-1	3.00E-19	dbj|AP014649.1|	Acinetobacter	baumannii
324258-1	1.00E-04	gb|FJ375453.1|	Uncultured	bacterium
324260-1	3.00E-51	gb|CP009365.1|	Pseudomonas	mosselii
324261-1	2.00E-14	gb|CP009716.1|	Corynebacterium	ulcerans
324262-1	5.00E-16	gb|GU925678.1|	Uncultured	bacterium
324264-1	0.84	emb|HE663493.1|	Rhodospirillum	photometricum
324266-1	4.00E-05	gb|CP006704.1|	Comamonas	testosteroni
324271-1	0.84	gb|CP007547.1|	Elizabethkingia	anophelis
324278-1	5.00E-04	emb|LL331520.1|	Anisakis	simplex
324279-1	6.00E-09	gb|CP008732.2|	Burkholderia	mallei
324285-1	5.00E-23	gb|CP009404.1|	Leishmania	panamensis
324295-1	7.00E-08	emb|LK925167.1|	Brugia	timori
324306-1	6.00E-47	gb|CP009365.1|	Pseudomonas	mosselii
324308-1	9.00E-07	gb|GU926508.1|	Uncultured	bacterium
324310-1	1.00E-11	emb|LK916281.1|	Brugia	timori
324313-1	4.00E-05	emb|FR799598.2|	Leishmania	donovani
324318-1	0.84	gb|KC471277.1|	Uncultured	bacterium
324329-1	0.006	gb|KC236578.1|	Acinetobacter	sp.
324331-1	2.9	emb|FR796432.1|	Leishmania	major
324333-1	2.9	ref|XR_385970.1|	PREDICTED:	Mus
324340-1	2.9	emb|LL922720.1|	Schistocephalus	solidus
324349-1	3.00E-12	gb|CP007495.1|	Bordetella	holmesii
324350-1	5.00E-04	gb|HQ694889.1|	Uncultured	bacterium
324359-1	2.00E-21	gb|CP000747.1|	Phenylobacterium	zucineum
324364-1	1.00E-12	gb|CP009612.1|	Streptococcus	pyogenes
324365-1	1.00E-18	gb|CP009571.1|	Sphingomonas	taxi
324366-1	2.00E-47	gb|EU442142.1|	Uncultured	bacterium
324370-1	2.9	gb|KM242511.1|	Variovorax	sp.
324371-1	3.00E-19	gb|KM851898.1|	Uncultured	bacterium
324380-1	2.00E-16	gb|CP009571.1|	Sphingomonas	taxi
324382-1	7.00E-22	ref|NR_076941.1|	Niastella	koreensis
324384-1	2.00E-04	gb|CP009393.1|	Leishmania	panamensis
324386-1	1.1	dbj|AB933638.1|	Acinetobacter	sp.
324390-1	6.00E-23	gb|EU439289.1|	Oryza	glumipatula
324391-1	1.00E-25	gb|JQ999368.1|	Uncultured	Moraxella
324395-1	7.00E-16	gb|CP007410.1|	Pseudomonas	brassicacearum
324396-1	1.00E-05	gb|CP009380.1|	Leishmania	panamensis
324403-1	6.00E-23	gb|CP001392.1|	Acidovorax	ebreus
324412-1	0.002	gb|CP004885.1|	Candidatus	Symbiobacter
324417-1	2.00E-17	emb|HE614873.1|	Clavibacter	michiganensis
324419-1	3.00E-27	dbj|AB973202.1|	Uncultured	eukaryote
324421-1	7.00E-41	gb|CP009365.1|	Pseudomonas	mosselii
324422-1	2.00E-11	gb|CP009396.1|	Leishmania	panamensis
324423-1	1.1	ref|NR_076017.1|	Acinetobacter	sp.
324425-1	7.00E-29	gb|KM220009.1|	Acinetobacter	haemolyticus
324431-1	1.1	dbj|AP014649.1|	Acinetobacter	baumannii
324440-1	6.00E-17	emb|LN588392.1|	Uncultured	eukaryote
324441-1	0.026	emb|FR799573.1|	Leishmania	mexicana
324444-1	4.00E-06	gb|CP006704.1|	Comamonas	testosteroni
324447-1	2.00E-09	emb|FR799573.1|	Leishmania	mexicana
324448-1	6.00E-04	gb|AF409072.1|	Leishmania	tarentolae
324457-1	2.00E-16	ref|NR_076630.1|	Acidovorax	ebreus
324460-1	0.091	ref|NR_076630.1|	Acidovorax	ebreus
324461-1	6.00E-04	ref|NR_076831.1|	Alicycliphilus	denitrificans
324463-1	2.00E-29	gb|CP006852.1|	Pseudomonas	sp.
324465-1	0.32	gb|CP008732.2|	Burkholderia	mallei
324467-1	2.00E-48	gb|CP006852.1|	Pseudomonas	sp.
324469-1	5.00E-49	gb|CP009365.1|	Pseudomonas	mosselii
324471-1	0.026	gb|CP009375.1|	Leishmania	panamensis
324472-1	0.091	gb|KM242563.1|	Burkholderia	sp.
324481-1	0.32	ref|XM_009809378.1|	PREDICTED:	Gavia
324485-1	5.00E-18	emb|LK916281.1|	Brugia	timori
324487-1	0.026	gb|KJ802954.1|	Uncultured	bacterium
324489-1	0.002	emb|LN554852.1|	Moritella	viscosa
324490-1	0.091	gb|CP009404.1|	Leishmania	panamensis
324496-1	3.00E-20	gb|KM213424.1|	Oreocarya	flavoculata
324497-1	0.002	gb|CP009706.1|	Hafnia	alvei
324498-1	2.00E-09	gb|KM251861.1|	Acinetobacter	baumannii
324499-1	0.091	gb|CP009393.1|	Leishmania	panamensis
324502-1	1.00E-06	emb|LK931616.1|	Thiomonas	sp.
324504-1	2.00E-16	gb|CP006734.1|	Leifsonia	xyli
324505-1	1.00E-06	gb|CP009399.1|	Leishmania	panamensis
324507-1	5.00E-11	gb|KP072748.1|	Acinetobacter	lwoffii
324508-1	2.00E-10	gb|CP009392.1|	Leishmania	panamensis
324511-1	6.00E-04	emb|LK916281.1|	Brugia	timori
324518-1	3.00E-07	gb|KP072777.1|	Brevundimonas	bullata
324522-1	8.00E-47	gb|CP009365.1|	Pseudomonas	mosselii
324526-1	0.026	gb|CP003969.1|	Sorangium	cellulosum
324530-1	3.00E-07	gb|CP008732.2|	Burkholderia	mallei
324536-1	0.026	emb|LM524650.1|	Parastrongyloides	trichosuri
324538-1	1.00E-07	gb|EU084447.1|	Ficus	microdictya
324540-1	1.00E-07	gb|KM586673.1|	Treponema	medium
324541-1	7.00E-35	pdb|1VXU|2	Chain	2,
324551-1	0.091	gb|GU926514.1|	Uncultured	bacterium
324552-1	1.00E-05	gb|AF409072.1|	Leishmania	tarentolae
324554-1	5.00E-11	gb|KJ937690.2|	Uncultured	Bullera
324565-1	1.1	gb|CP009404.1|	Leishmania	panamensis
324567-1	4.00E-13	gb|JX048213.1|	Bacterium	NLAE-zl-G190
324569-1	5.00E-49	gb|CP009365.1|	Pseudomonas	mosselii
324572-1	5.00E-05	emb|FR799598.2|	Leishmania	donovani
324581-1	6.00E-04	gb|CP009380.1|	Leishmania	panamensis
324583-1	6.00E-04	ref|NR_076776.1|	Gallionella	capsiferriformans
324585-1	4.00E-50	gb|CP009365.1|	Pseudomonas	mosselii
324593-1	1.00E-50	gb|CP009365.1|	Pseudomonas	mosselii
324598-1	0.32	gb|CP009380.1|	Leishmania	panamensis
324599-1	4.00E-51	gb|CP009365.1|	Pseudomonas	mosselii
324603-1	6.00E-04	dbj|AP014649.1|	Acinetobacter	baumannii
324606-1	8.00E-09	ref|XM_003654143.1|	Thielavia	terrestris
324608-1	3.00E-07	gb|FJ416603.1|	Leishmania	donovani
324610-1	1.00E-06	gb|CP009290.1|	Pseudomonas	chlororaphis
324613-1	4.00E-12	gb|CP006704.1|	Comamonas	testosteroni
324615-1	7.00E-35	gb|CP009565.1|	Salmonella	enterica
324618-1	2.00E-16	gb|KC922292.1|	Uncultured	eukaryote
324621-1	1.00E-07	gb|KF083451.1|	Uncultured	bacterium
324624-1	1.00E-07	emb|LM523712.1|	Parastrongyloides	trichosuri
324626-1	3.9	gb|CP008732.2|	Burkholderia	mallei
324633-1	2.00E-09	emb|LM524823.1|	Parastrongyloides	trichosuri
324634-1	3.00E-07	gb|CP009396.1|	Leishmania	panamensis
324636-1	5.00E-11	emb|LK917467.1|	Brugia	timori
324642-1	5.00E-05	ref|NR_075641.1|	Micrococcus	luteus
324643-1	2.00E-22	dbj|AB716969.1|	Azotobacter	chroococcum
324646-1	3.9	gb|CP009404.1|	Leishmania	panamensis
324658-1	6.00E-04	gb|CP009402.1|	Leishmania	panamensis
324659-1	0.091	emb|LM524456.1|	Parastrongyloides	trichosuri
324660-1	2.00E-16	gb|KM268945.1|	Chryseobacterium	ureilyticum
324664-1	0.007	gb|JQ999361.1|	Uncultured	Acinetobacter
324669-1	3.00E-14	gb|CP009291.1|	Novosphingobium	pentaromativorans
324673-1	3.00E-52	gb|CP006852.1|	Pseudomonas	sp.
324676-1	0.091	gb|CP009404.1|	Leishmania	panamensis
324684-1	1.1	gb|CP009396.1|	Leishmania	panamensis
324687-1	0.002	dbj|AB902141.1|	Uncultured	eukaryote
324688-1	1.1	gb|KM263541.1|	Bacterium	enrichment
324690-1	5.00E-05	dbj|AP014521.1|	Symbiont	bacterium
324691-1	1.00E-05	gb|HM558981.1|	Uncultured	bacterium
324692-1	0.026	dbj|AB996691.1|	Uncultured	kinetoplastid
324694-1	0.32	gb|CP009378.1|	Leishmania	panamensis
324697-1	3.9	gb|JQ453253.1|	Uncultured	bacterium
324698-1	5.00E-11	gb|CP005960.1|	Pseudomonas	mandelii
324699-1	6.00E-04	gb|CP008732.2|	Burkholderia	mallei
324700-1	7.00E-60	gb|AF069218.1|AF069218	Oryza	sativa
324703-1	0.007	dbj|AP014649.1|	Acinetobacter	baumannii
324706-1	3.00E-08	dbj|AP014649.1|	Acinetobacter	baumannii
324708-1	3.00E-08	gb|KM103511.1|	Rohrbachia	minima
324711-1	0.002	emb|LL188608.1|	Heligmosomoides	polygyrus
324713-1	3.00E-08	emb|LL136838.1|	Trichobilharzia	regenti
324717-1	0.026	dbj|AP014569.1|	Comamonadaceae	bacterium
324718-1	2.00E-16	ref|NR_121975.1|	Magnetospirillum	gryphiswaldense
324720-1	1.00E-38	gb|CP002870.1|	Pseudomonas	putida
324722-1	0.007	emb|LL136838.1|	Trichobilharzia	regenti
324728-1	0.4	emb|LM466769.1|	Parascaris	equorum
324731-1	2.00E-11	gb|JQ999731.1|	Uncultured	bacterium
324734-1	1.00E-27	gb|CP009290.1|	Pseudomonas	chlororaphis
324736-1	0.033	dbj|AP014630.1|	Acinetobacter	guillouiae
324737-1	1.4	emb|LM013384.1|	Wuchereria	bancrofti
324741-1	6.00E-05	gb|KF933539.1|	Burkholderia	sp.
324746-1	4.00E-07	gb|FJ550428.1|	Plumularia	habereri
324751-1	5.00E-25	gb|CP009716.1|	Corynebacterium	ulcerans
324754-1	4.9	ref|XM_006671100.1|	Cordyceps	militaris
324756-1	5.00E-06	gb|KF933604.1|	Bradyrhizobium	sp.
324759-1	2.00E-04	gb|CP009380.1|	Leishmania	panamensis
324761-1	4.9	gb|CP009301.1|	Dokdonia	sp.
324766-1	0.033	emb|FR796432.1|	Leishmania	major
324768-1	2.00E-17	gb|KJ809357.1|	Uncultured	bacterium
324771-1	1.4	ref|XM_007791302.1|	Eutypa	lata
324776-1	1.4	gb|CP009393.1|	Leishmania	panamensis
324778-1	0.033	gb|KF097468.1|	Uncultured	bacterium
324779-1	0.12	gb|CP009571.1|	Sphingomonas	taxi
324783-1	0.003	gb|CP009378.1|	Leishmania	panamensis
324786-1	0.4	gb|AC123293.4|	Rattus	norvegicus
324794-1	6.00E-05	gb|CP009393.1|	Leishmania	panamensis
324799-1	2.00E-11	gb|CP009396.1|	Leishmania	panamensis
324800-1	1.00E-08	gb|KM268945.1|	Chryseobacterium	ureilyticum
324801-1	0.4	gb|CP008849.1|	Alteromonas	australica
324805-1	4.00E-07	gb|CP009396.1|	Leishmania	panamensis
324812-1	7.00E-11	dbj|AP014649.1|	Acinetobacter	baumannii
324818-1	6.00E-18	dbj|AP014646.1|	Pseudomonas	aeruginosa
324824-1	5.00E-06	dbj|AP014649.1|	Acinetobacter	baumannii
324825-1	0.033	emb|LL050234.1|	Trichobilharzia	regenti
324827-1	0.12	gb|KF805528.1|	Trypanosoma	caninum
324828-1	2.00E-50	gb|HQ656601.1|	Chironomus	annularius
324833-1	0.4	gb|CP009455.1|	Pseudomonas	cremoricolorata
324839-1	0.009	gb|KM235029.1|	Uncultured	Hyphomicrobium
324841-1	1.00E-07	gb|CP007669.1|	Moraxella	catarrhalis
324843-1	0.12	ref|NR_076017.1|	Acinetobacter	sp.
324844-1	7.00E-11	gb|KM386667.1|	Acinetobacter	sp.
324845-1	1.4	emb|LL238874.1|	Echinostoma	caproni
324846-1	7.00E-11	gb|KM851739.1|	Uncultured	bacterium
324849-1	6.00E-12	gb|AY129719.1|	Panicum	pilosum
324853-1	4.00E-26	gb|CP009756.1|	Enterobacter	cloacae
324854-1	5.00E-51	gb|CP002870.1|	Pseudomonas	putida
324869-1	8.00E-10	gb|KJ453915.1|	Uncultured	bacterium
324873-1	3.00E-22	dbj|AP014649.1|	Acinetobacter	baumannii
324875-1	5.00E-06	gb|CP000539.1|	Acidovorax	sp.
324876-1	3.00E-22	emb|LK925167.1|	Brugia	timori
324877-1	5.00E-06	gb|KF805528.1|	Trypanosoma	caninum
324880-1	0.033	gb|CP005960.1|	Pseudomonas	mandelii
324883-1	0.12	ref|XM_005648238.1|	Coccomyxa	subellipsoidea
324884-1	0.009	gb|HQ268932.1|	Helicobacter	pylori
324885-1	2.00E-12	dbj|AP014655.1|	Pseudomonas	sp.
324886-1	4.00E-14	dbj|AP012547.1|	Sulfuritalea	hydrogenivorans
324891-1	1.00E-08	gb|KF709336.1|	Asperspina	sp.
324892-1	1.00E-13	gb|CP009396.1|	Leishmania	panamensis
324893-1	0.033	emb|LN581392.1|	Uncultured	eukaryote
324894-1	4.00E-26	gb|GU926660.1|	Uncultured	bacterium
324904-1	4.9	gb|CP002177.1|	Acinetobacter	calcoaceticus
324906-1	3.00E-54	gb|CP006852.1|	Pseudomonas	sp.
324910-1	0.007	dbj|AP014649.1|	Acinetobacter	baumannii
324916-1	2.00E-04	gb|JX219400.1|	Starkeya	sp.
324917-1	0.007	emb|FR799596.2|	Leishmania	donovani
324918-1	8.00E-15	gb|GU925572.1|	Uncultured	bacterium
324923-1	5.00E-11	dbj|AP014649.1|	Acinetobacter	baumannii
324925-1	5.00E-11	gb|KF841199.1|	Uncultured	bacterium
324927-1	6.00E-04	gb|JX827753.1|	Uncultured	bacterium
324928-1	3.8	ref|NR_076756.1|	Methylotenera	versatilis
324933-1	1.00E-44	gb|CP009365.1|	Pseudomonas	mosselii
324936-1	2.00E-10	gb|CP007495.1|	Bordetella	holmesii
324938-1	1.1	emb|LK916281.1|	Brugia	timori
324940-1	8.00E-09	ref|XR_657242.1|	Wallemia	ichthyophaga
324946-1	1.00E-45	gb|CP009365.1|	Pseudomonas	mosselii
324947-1	8.00E-15	gb|KM851739.1|	Uncultured	bacterium
324952-1	3.00E-08	gb|KM263157.1|	Uncultured	Acidovorax
324965-1	2.00E-17	gb|KM851739.1|	Uncultured	bacterium
324967-1	0.002	gb|CP009404.1|	Leishmania	panamensis
324970-1	3.8	gb|CP009553.1|	Pandoraea	pnomenusa
324972-1	4.00E-51	gb|CP009365.1|	Pseudomonas	mosselii
324974-1	8.00E-15	gb|CP006852.1|	Pseudomonas	sp.
324979-1	1.00E-05	gb|CP001392.1|	Acidovorax	ebreus
324980-1	0.002	emb|FN554970.1|	Trypanosoma	brucei
324981-1	0.09	emb|FR796465.1|	Leishmania	infantum
324988-1	1.00E-06	gb|CP006900.2|	Pandoraea	pnomenusa
324994-1	3.8	emb|LM343293.1|	Strongylus	vulgaris
325003-1	0.026	emb|FR799576.1|	Leishmania	mexicana
325009-1	4.00E-25	ref|NR_076765.1|	Brevundimonas	subvibrioides
325012-1	6.00E-04	dbj|AP014649.1|	Acinetobacter	baumannii
325013-1	1.00E-07	emb|LK916281.1|	Brugia	timori
325014-1	2.00E-15	gb|HM836686.1|	Uncultured	bacterium
325031-1	3.8	dbj|AP014649.1|	Acinetobacter	baumannii
325038-1	4.00E-12	gb|KC253423.1|	Uncultured	Nevskia
325040-1	2.00E-16	ref|NR_076905.1|	Gordonia	sp.
325041-1	4.00E-06	gb|JQ739045.1|	Uncultured	bacterium
325045-1	0.007	gb|CP009378.1|	Leishmania	panamensis
325053-1	0.09	emb|LN560690.1|	Uncultured	bacterium
325055-1	0.007	gb|CP009396.1|	Leishmania	panamensis
325057-1	3.8	emb|AL824704.27|	Mouse	DNA
325062-1	0.002	gb|KM209211.1|	Uncultured	Sphingomonas
325065-1	1.00E-05	gb|CP009533.1|	Pseudomonas	rhizosphaerae
325066-1	0.026	gb|KF434765.1|	Acinetobacter	sp.
325067-1	2.00E-04	emb|LN570246.1|	Uncultured	bacterium
325075-1	0.002	gb|U38804.1|PPU38804	Porphyra	purpurea
325076-1	0.002	gb|CP001392.1|	Acidovorax	ebreus
325080-1	5.00E-05	emb|FO904939.1|	Podospora	anserina
325081-1	2.00E-11	emb|LL136838.1|	Trichobilharzia	regenti
325082-1	8.00E-34	gb|EU792365.1|	Hyalopoa	pontica
325085-1	6.00E-10	gb|CP006852.1|	Pseudomonas	sp.
325086-1	6.00E-48	gb|CP006852.1|	Pseudomonas	sp.
325092-1	0.026	gb|CP007669.1|	Moraxella	catarrhalis
325097-1	2.00E-16	ref|NR_076905.1|	Gordonia	sp.
325098-1	0.007	gb|KF803981.1|	Uncultured	organism
325100-1	0.089	gb|CP009400.1|	Leishmania	panamensis
325106-1	8.00E-09	ref|NR_075652.1|	Flavobacteriaceae	bacterium
325115-1	9.00E-21	gb|KJ802954.1|	Uncultured	bacterium
325116-1	8.00E-15	gb|CP009392.1|	Leishmania	panamensis
325118-1	1.00E-07	emb|LN563497.1|	Uncultured	bacterium
325121-1	0.002	emb|LN592465.1|	Cyprinus	carpio
325122-1	4.00E-06	gb|KM250373.1|	Fusarium	oxysporum
325124-1	5.00E-11	gb|KM043765.1|	Bacterium	P2C1
325126-1	2.00E-11	ref|NR_076831.1|	Alicycliphilus	denitrificans
325130-1	2.00E-49	gb|CP009365.1|	Pseudomonas	mosselii
325132-1	6.00E-48	gb|CP009365.1|	Pseudomonas	mosselii
325135-1	7.00E-54	gb|CP009365.1|	Pseudomonas	mosselii
325136-1	2.00E-17	gb|CP009571.1|	Sphingomonas	taxi
325141-1	1.00E-06	ref|NR_076905.1|	Gordonia	sp.
325145-1	3.00E-08	gb|JQ666323.1|	Uncultured	soil
325146-1	1.00E-13	gb|CP009533.1|	Pseudomonas	rhizosphaerae
325147-1	3.00E-08	gb|KF069042.1|	Uncultured	bacterium
325150-1	0.31	gb|JQ041644.1|	Enhalus	acoroides
325153-1	1.00E-05	gb|HM846203.1|	Uncultured	bacterium
325160-1	4.00E-19	emb|CU234118.1|	Bradyrhizobium	sp.
325168-1	4.00E-06	gb|CP009716.1|	Corynebacterium	ulcerans
325173-1	4.00E-12	ref|NR_103114.1|	Acidovorax	avenae
325174-1	7.00E-35	gb|CP009365.1|	Pseudomonas	mosselii
325185-1	5.00E-05	gb|CP009238.1|	Basilea	psittacipulmonis
325193-1	0.026	gb|CP007669.1|	Moraxella	catarrhalis
325194-1	1.1	gb|CP009395.1|	Leishmania	panamensis
325195-1	6.00E-04	gb|CP009396.1|	Leishmania	panamensis
325197-1	2.00E-16	emb|FR796413.1|	Leishmania	major
325207-1	6.00E-04	emb|LK913553.1|	Brugia	timori
325211-1	4.00E-13	gb|CP009400.1|	Leishmania	panamensis
325219-1	5.00E-11	gb|CP003911.1|	Variovorax	paradoxus
325220-1	6.00E-55	dbj|AP013070.1|	Pseudomonas	putida
325221-1	3.00E-21	emb|LM013384.1|	Wuchereria	bancrofti
325223-1	0.31	gb|CP003222.2|	Flavobacterium	columnare
325224-1	5.00E-05	dbj|AP014649.1|	Acinetobacter	baumannii
325225-1	6.00E-48	gb|CP009365.1|	Pseudomonas	mosselii
325227-1	1.00E-51	gb|CP002290.1|	Pseudomonas	putida
325230-1	1.1	ref|NR_121803.1|	Neisseria	sicca
325233-1	0.089	gb|KM658583.1|	Acinetobacter	sp.
325234-1	3.00E-08	gb|CP006852.1|	Pseudomonas	sp.
325238-1	0.089	dbj|LC002497.1|	Uncultured	bacterium
325239-1	4.00E-38	dbj|AB821178.1|	Uncultured	bacterium
325241-1	1.00E-05	ref|NR_103114.1|	Acidovorax	avenae
325247-1	0.089	gb|AF409072.1|	Leishmania	tarentolae
325249-1	5.00E-37	gb|KM242376.1|	Trichoderma	sp.
325254-1	6.00E-10	gb|CP009396.1|	Leishmania	panamensis
325256-1	1.00E-07	gb|CP001392.1|	Acidovorax	ebreus
325261-1	2.00E-41	gb|KM220012.1|	Acinetobacter	oryzae
325265-1	2.00E-09	ref|NR_076290.1|	Rothia	mucilaginosa
325266-1	0.026	emb|CU407308.4|	Zebrafish	DNA
325268-1	0.007	ref|NR_076630.1|	Acidovorax	ebreus
325270-1	2.00E-30	gb|CP001699.1|	Chitinophaga	pinensis
325272-1	3.9	gb|CP003811.1|	Methylobacterium	oryzae
325278-1	0.091	gb|KJ741235.1|	Buddenbrockia	plumatellae
325279-1	5.00E-05	dbj|AP014655.1|	Pseudomonas	sp.
325284-1	2.00E-04	emb|AJ225369.1|	Gamma	proteobacterium
325285-1	1.00E-06	ref|XM_010047709.1|	PREDICTED:	Eucalyptus
325290-1	0.007	emb|LM583617.1|	Haemonchus	placei
325292-1	0.32	gb|KJ802954.1|	Uncultured	bacterium
325293-1	3.9	emb|AM270071.1|	Aspergillus	niger
325294-1	3.9	gb|JN383853.1|	Motyxia	tularea
325298-1	1.00E-24	gb|CP006852.1|	Pseudomonas	sp.
325300-1	0.007	gb|AF409072.1|	Leishmania	tarentolae
325302-1	4.00E-13	ref|NR_076520.1|	Phenylobacterium	zucineum
325314-1	6.00E-04	dbj|AP014603.1|	Kluyveromyces	marxianus
325317-1	3.00E-07	ref|NR_121465.1|	Papiliotrema	bandonii
325321-1	3.9	ref|XM_005450504.1|	PREDICTED:	Oreochromis
325323-1	3.00E-08	gb|CP009756.1|	Enterobacter	cloacae
325328-1	2.00E-48	gb|CP009365.1|	Pseudomonas	mosselii
325335-1	0.026	gb|CP009553.1|	Pandoraea	pnomenusa
325336-1	1.00E-06	gb|KM016315.1|	Uncultured	Bacteroidetes
325341-1	6.00E-23	ref|NR_075960.1|	Niastella	koreensis
325343-1	4.00E-06	ref|NR_122025.1|	Thermocrinis	ruber
325344-1	7.00E-10	gb|GU923981.1|	Uncultured	bacterium
325348-1	4.00E-13	gb|KM979225.1|	Enterobacter	sp.
325350-1	1.1	gb|CP008732.2|	Burkholderia	mallei
325354-1	3.00E-07	gb|KF841289.1|	Uncultured	bacterium
325363-1	3.00E-46	gb|CP009365.1|	Pseudomonas	mosselii
325364-1	3.9	gb|CP009571.1|	Sphingomonas	taxi
325366-1	0.007	gb|CP009402.1|	Leishmania	panamensis
325367-1	2.00E-11	gb|KM263183.1|	Uncultured	Acidovorax
325373-1	3.9	gb|AC138364.8|	Mus	musculus
325379-1	4.00E-50	gb|CP009365.1|	Pseudomonas	mosselii
325380-1	1.00E-05	gb|CP009571.1|	Sphingomonas	taxi
325387-1	1.00E-24	gb|KJ802954.1|	Uncultured	bacterium
325396-1	0.002	gb|JX793324.1|	Uncultured	bacterium
325399-1	4.00E-19	gb|KF184927.1|	Saccharum	hybrid
325412-1	0.026	gb|CP006764.1|	Corynebacterium	doosanense
325417-1	3.00E-45	gb|CP002290.1|	Pseudomonas	putida
325420-1	0.32	emb|LM524650.1|	Parastrongyloides	trichosuri
325422-1	6.00E-17	gb|KM221341.1|	Uncultured	bacterium
325426-1	1.1	emb|CR543861.1|	Acinetobacter	sp.
325428-1	2.00E-42	gb|CP009365.1|	Pseudomonas	mosselii
325429-1	1.00E-13	ref|NR_077040.1|	Arthrobacter	arilaitensis
325432-1	1.00E-13	gb|CP004036.1|	Sphingomonas	sp.
325439-1	3.00E-08	gb|CP008732.2|	Burkholderia	mallei
325440-1	8.00E-09	tpe|LK011642.1|	TPA:	Neisseria
325441-1	5.00E-18	emb|LN590718.1|	Cyprinus	carpio
325447-1	0.026	gb|CP009404.1|	Leishmania	panamensis
325453-1	2.00E-15	emb|LM996651.1|	Escherichia	coli
325454-1	1.00E-05	dbj|AP014624.1|	Chryseobacterium	sp.
325456-1	0.002	gb|CP003178.1|	Niastella	koreensis
325462-1	3.9	gb|CP000448.1|	Syntrophomonas	wolfei
325466-1	3.00E-07	gb|CP009617.1|	Vibrio	coralliilyticus
325469-1	0.091	dbj|AP014649.1|	Acinetobacter	baumannii
325473-1	1.00E-50	gb|CP009365.1|	Pseudomonas	mosselii
325478-1	0.002	dbj|AB362411.1|	Trypanosoma	minasense
325481-1	5.00E-11	emb|AM889167.1|	Uncultured	Sphingomonas
325482-1	1.00E-50	gb|CP009365.1|	Pseudomonas	mosselii
325489-1	1.00E-06	gb|KP072748.1|	Acinetobacter	lwoffii
325492-1	2.00E-10	gb|KF184927.1|	Saccharum	hybrid
325501-1	5.00E-05	gb|KF721463.1|	Uncultured	Acidovorax
325505-1	1.00E-24	gb|JF394285.1|	Uncultured	soil
325507-1	2.00E-35	gb|KM146354.1|	Uncultured	bacterium
325508-1	1.00E-51	gb|CP009365.1|	Pseudomonas	mosselii
325510-1	1.00E-50	gb|CP009290.1|	Pseudomonas	chlororaphis
325515-1	1.1	gb|CP003738.1|	Pseudomonas	putida
325520-1	3.00E-07	gb|CP009756.1|	Enterobacter	cloacae
325526-1	1.00E-06	gb|GQ038422.1|	Uncultured	bacterium
325533-1	7.00E-54	gb|CP002870.1|	Pseudomonas	putida
325536-1	0.32	emb|FR833244.1|	Albugo	laibachii
325545-1	7.00E-16	emb|LN558679.1|	Uncultured	bacterium
325546-1	1.00E-06	gb|CP009756.1|	Enterobacter	cloacae
325553-1	8.00E-53	gb|CP002870.1|	Pseudomonas	putida
325554-1	2.00E-04	gb|CP009612.1|	Streptococcus	pyogenes
325555-1	0.32	gb|CP008732.2|	Burkholderia	mallei
325557-1	8.00E-09	ref|NR_076858.1|	Marinomonas	mediterranea
325559-1	2.00E-60	gb|KF040404.1|	Afipia	sp.
325573-1	3.9	emb|FR799612.2|	Leishmania	donovani
325574-1	5.00E-43	gb|KM352501.1|	Triticum	turgidum
325575-1	4.00E-25	gb|CP009571.1|	Sphingomonas	taxi
325576-1	0.026	gb|CP009380.1|	Leishmania	panamensis
325579-1	1.00E-12	ref|NR_076264.1|	Sodalis	glossinidius
325583-1	4.00E-32	gb|KM851739.1|	Uncultured	bacterium
325586-1	1.00E-50	gb|CP009365.1|	Pseudomonas	mosselii
325593-1	4.00E-13	gb|HQ764470.1|	Uncultured	organism
325594-1	3.00E-08	gb|KM242511.1|	Variovorax	sp.
325606-1	1.00E-06	emb|LK916281.1|	Brugia	timori
325610-1	1.00E-51	gb|CP007039.1|	Pseudomonas	cichorii
325615-1	1.1	dbj|AP014649.1|	Acinetobacter	baumannii
325618-1	6.00E-04	emb|LK917467.1|	Brugia	timori
325623-1	6.00E-04	emb|FR799617.2|	Leishmania	donovani
325625-1	3.00E-14	gb|CP003911.1|	Variovorax	paradoxus
325626-1	0.32	emb|LN614827.1|	Legionella	fallonii
325627-1	2.00E-55	gb|KF184927.1|	Saccharum	hybrid
325629-1	0.007	emb|LM599296.1|	Haemonchus	placei
325638-1	1.00E-06	gb|GU928957.1|	Uncultured	eukaryote
325643-1	2.00E-10	emb|LL331520.1|	Anisakis	simplex
325646-1	1.00E-07	gb|JN542578.1|	Uncultured	kinetoplastid
325653-1	0.026	gb|CP009380.1|	Leishmania	panamensis
325657-1	1.1	emb|LM523740.1|	Parastrongyloides	trichosuri
325658-1	0.007	gb|CP009393.1|	Leishmania	panamensis
325660-1	7.00E-54	gb|CP009365.1|	Pseudomonas	mosselii
325666-1	2.00E-49	gb|CP009365.1|	Pseudomonas	mosselii
325667-1	3.00E-07	tpe|LK000136.1|	TPA:	Acidovorax
325670-1	1.00E-38	gb|CP009365.1|	Pseudomonas	mosselii
325672-1	1.1	ref|NM_001054618.1|	Oryza	sativa
325674-1	3.9	dbj|AB981361.1|	Arsenophonus	endosymbiont
325676-1	7.00E-48	gb|CP009365.1|	Pseudomonas	mosselii
325677-1	1.00E-05	gb|KM851624.1|	Uncultured	bacterium
325689-1	3.00E-08	gb|KM241825.1|	Acinetobacter	sp.
325693-1	5.00E-11	ref|NR_076630.1|	Acidovorax	ebreus
325695-1	7.00E-10	dbj|AP014649.1|	Acinetobacter	baumannii
325696-1	1.00E-38	gb|CP006852.1|	Pseudomonas	sp.
325698-1	0.002	dbj|AP014649.1|	Acinetobacter	baumannii
325701-1	0.091	gb|KF302753.1|	Leishmania	chagasi
325702-1	2.00E-04	gb|KP058524.1|	Saccharomyces	cerevisiae
325705-1	1.00E-45	dbj|AB979861.1|	Caulobacter	sp.
325706-1	4.00E-06	gb|EU288750.1|	Bradyrhizobium	sp.
325709-1	1.1	dbj|AP014649.1|	Acinetobacter	baumannii
325711-1	2.00E-09	gb|JQ452992.1|	Uncultured	bacterium
325712-1	1.00E-05	gb|KM221328.1|	Uncultured	bacterium
325713-1	1.1	ref|XM_007189394.1|	PREDICTED:	Balaenoptera
325718-1	0.32	ref|NR_076831.1|	Alicycliphilus	denitrificans
325719-1	5.00E-05	gb|CP008732.2|	Burkholderia	mallei
325733-1	3.00E-14	gb|KM263183.1|	Uncultured	Acidovorax
325734-1	1.00E-06	gb|KM263183.1|	Uncultured	Acidovorax
325737-1	0.091	gb|KJ881289.1|	Uncultured	bacterium
325741-1	4.00E-06	ref|NR_077040.1|	Arthrobacter	arilaitensis
325744-1	2.00E-29	gb|KM222275.1|	Exophiala	sp.
325756-1	5.00E-49	gb|CP009365.1|	Pseudomonas	mosselii
325760-1	7.00E-29	gb|KF713537.1|	Acinetobacter	sp.
325765-1	2.00E-04	gb|CP008896.1|	Pseudomonas	fluorescens
325767-1	1.00E-50	ref|NR_076630.1|	Acidovorax	ebreus
325772-1	1.00E-05	gb|KM263555.1|	Bacterium	enrichment
325776-1	3.9	gb|CP009378.1|	Leishmania	panamensis
325777-1	0.091	emb|LK916281.1|	Brugia	timori
325785-1	1.1	dbj|AP014649.1|	Acinetobacter	baumannii
325787-1	3.9	gb|CP009400.1|	Leishmania	panamensis
325795-1	6.00E-04	ref|NR_076831.1|	Alicycliphilus	denitrificans
325798-1	1.00E-05	dbj|AP014649.1|	Acinetobacter	baumannii
325799-1	2.00E-47	gb|CP002870.1|	Pseudomonas	putida
325805-1	0.026	gb|CP009404.1|	Leishmania	panamensis
325807-1	2.00E-09	dbj|AP014649.1|	Acinetobacter	baumannii
325809-1	8.00E-09	gb|HM264849.1|	Uncultured	bacterium
325813-1	2.00E-09	dbj|AP014649.1|	Acinetobacter	baumannii
325817-1	5.00E-11	emb|LN560926.1|	Uncultured	bacterium
325818-1	0.007	ref|NR_076889.1|	Sphingobium	chlorophenolicum
325822-1	3.00E-07	gb|KM851736.1|	Uncultured	bacterium
325826-1	2.00E-17	gb|CP009365.1|	Pseudomonas	mosselii
325831-1	3.00E-08	gb|CP009301.1|	Dokdonia	sp.
325836-1	3.00E-07	gb|CP008902.1|	Flavobacterium	psychrophilum
325842-1	3.00E-08	emb|LK916281.1|	Brugia	timori
325849-1	6.00E-04	emb|FN554970.1|	Trypanosoma	brucei
325850-1	1.00E-06	dbj|AP014649.1|	Acinetobacter	baumannii
325852-1	5.00E-49	dbj|AP013070.1|	Pseudomonas	putida
325856-1	0.026	gb|CP009378.1|	Leishmania	panamensis
325861-1	3.9	gb|KJ802954.1|	Uncultured	bacterium
325864-1	0.091	gb|JN433173.1|	Uncultured	organism
325865-1	3.00E-07	gb|KF108418.1|	Uncultured	bacterium
325874-1	5.00E-37	gb|CP009365.1|	Pseudomonas	mosselii
325876-1	0.002	gb|CP009450.1|	Pluralibacter	gergoviae
325889-1	0.007	gb|CP002657.1|	Alicycliphilus	denitrificans
325894-1	4.00E-12	gb|CP009392.1|	Leishmania	panamensis
325896-1	1.00E-06	dbj|AP014649.1|	Acinetobacter	baumannii
325897-1	2.00E-04	gb|CP001392.1|	Acidovorax	ebreus
325902-1	0.026	gb|KM393220.1|	Leishmania	tropica
325907-1	1.00E-25	gb|EF023762.1|	Uncultured	Tremellaceae
325917-1	7.00E-48	gb|CP009365.1|	Pseudomonas	mosselii
325919-1	1.4	gb|KP072763.1|	Pseudomonas	putida
325928-1	0.12	gb|CP009396.1|	Leishmania	panamensis
325933-1	2.00E-05	gb|KF755552.1|	Uncultured	bacterium
325934-1	0.12	emb|AM469034.2|	Vitis	vinifera
325940-1	1.4	ref|NR_077046.1|	Parachlamydia	acanthamoebae
325941-1	0.4	emb|LL254125.1|	Echinostoma	caproni
325949-1	1.00E-07	emb|LM523740.1|	Parastrongyloides	trichosuri
325954-1	2.00E-04	gb|CP009404.1|	Leishmania	panamensis
325956-1	2.00E-05	gb|KF845351.1|	Uncultured	bacterium
325958-1	3.00E-15	ref|NR_076997.1|	Acinetobacter	sp.
325959-1	4.9	ref|XM_009408898.1|	PREDICTED:	Musa
325963-1	2.00E-06	emb|LM524650.1|	Parastrongyloides	trichosuri
325964-1	0.4	gb|FJ030882.1|	Developayella	elegans
325975-1	0.003	gb|CP009402.1|	Leishmania	panamensis
325976-1	1.00E-07	gb|CP009402.1|	Leishmania	panamensis
325977-1	8.00E-23	gb|KF094457.1|	Uncultured	bacterium
325978-1	5.00E-06	gb|CP009571.1|	Sphingomonas	taxi
325989-1	2.00E-10	gb|CP009290.1|	Pseudomonas	chlororaphis
325996-1	2.00E-31	gb|CP009365.1|	Pseudomonas	mosselii
326000-1	0.12	emb|LK925167.1|	Brugia	timori
326004-1	7.00E-11	emb|LM524845.1|	Parastrongyloides	trichosuri
326006-1	0.003	gb|CP007669.1|	Moraxella	catarrhalis
326008-1	1.00E-07	dbj|AP014649.1|	Acinetobacter	baumannii
326009-1	3.00E-15	ref|NR_103131.1|	Sphingobium	japonicum
326011-1	0.12	dbj|AB981361.1|	Arsenophonus	endosymbiont
326013-1	9.00E-16	gb|CP007547.1|	Elizabethkingia	anophelis
326014-1	2.00E-06	dbj|AP012528.1|	Oryza	rufipogon
326015-1	4.00E-07	emb|FR799616.2|	Leishmania	donovani
326016-1	4.9	gb|CP009617.1|	Vibrio	coralliilyticus
326019-1	3.00E-47	gb|CP009365.1|	Pseudomonas	mosselii
326022-1	5.00E-06	emb|LN481762.1|	Spirometra	erinaceieuropaei
326027-1	0.033	emb|LN598502.1|	Cyprinus	carpio
326028-1	5.00E-06	emb|LM524650.1|	Parastrongyloides	trichosuri
326029-1	3.00E-09	gb|KJ704251.1|	Crithidia	mellificae
326030-1	0.009	dbj|AB996691.1|	Uncultured	kinetoplastid
326031-1	4.9	gb|KC708446.1|	Rauvolfia	serpentina
326032-1	4.9	emb|LM036811.1|	Toxocara	canis
326035-1	8.00E-04	gb|CP009393.1|	Leishmania	panamensis
326037-1	2.00E-55	gb|CP002290.1|	Pseudomonas	putida
326041-1	0.12	gb|DQ150558.1|	Herbaspirillum	frisingense
326047-1	5.00E-25	gb|KP072763.1|	Pseudomonas	putida
326048-1	4.00E-33	gb|KJ028251.1|	Campeiostachys	dahurica
326054-1	2.00E-18	gb|KJ598989.1|	Dryopoa	dives
326055-1	6.00E-31	gb|CP007620.1|	Pseudomonas	putida
326060-1	1.4	dbj|AP014649.1|	Acinetobacter	baumannii
326062-1	4.9	gb|AC160126.2|	Mus	musculus
326063-1	1.4	emb|LM434703.1|	Nippostrongylus	brasiliensis
326064-1	2.00E-04	gb|CP009404.1|	Leishmania	panamensis
326065-1	0.009	gb|CP001220.2|	Comamonas	testosteroni
326067-1	4.00E-45	gb|CP009365.1|	Pseudomonas	mosselii
326068-1	4.00E-14	gb|KF184927.1|	Saccharum	hybrid
326070-1	1.00E-14	dbj|AP014624.1|	Chryseobacterium	sp.
326072-1	2.00E-04	emb|FR799614.1|	Leishmania	donovani
326077-1	1.4	gb|AC092965.4|	Homo	sapiens
326078-1	8.00E-04	gb|KM263564.1|	Bacterium	enrichment
326083-1	7.00E-11	gb|EU095845.1|	Trypanosoma	cascavelli
326085-1	5.00E-06	gb|CP009392.1|	Leishmania	panamensis
326086-1	4.00E-27	gb|JF400939.1|	Uncultured	soil
326087-1	0.12	gb|KM221359.1|	Uncultured	bacterium
326094-1	1.00E-12	emb|FR799573.1|	Leishmania	mexicana
326097-1	0.091	gb|CP009404.1|	Leishmania	panamensis
326101-1	5.00E-05	emb|FR799611.1|	Leishmania	donovani
326107-1	5.00E-11	ref|XM_010108295.1|	Morus	notabilis
326108-1	3.00E-07	gb|GU396229.1|	Acinetobacter	sp.
326111-1	5.00E-05	dbj|AP011529.1|	Deferribacter	desulfuricans
326125-1	1.1	gb|GU925726.1|	Uncultured	bacterium
326132-1	0.002	gb|CP009393.1|	Leishmania	panamensis
326138-1	0.007	gb|KP072748.1|	Acinetobacter	lwoffii
326141-1	4.00E-06	gb|CP009571.1|	Sphingomonas	taxi
326143-1	8.00E-09	gb|JX219396.1|	Sphingomonas	sp.
326145-1	2.00E-17	gb|CP009716.1|	Corynebacterium	ulcerans
326148-1	4.00E-12	dbj|AB491964.1|	Uncultured	Pseudomonadales
326149-1	3.9	emb|LM038242.1|	Toxocara	canis
326154-1	1.00E-06	ref|NR_102579.1|	Rhodanobacter	sp.
326155-1	3.9	ref|NR_076831.1|	Alicycliphilus	denitrificans
326156-1	6.00E-04	gb|FJ192827.1|	Uncultured	Acinetobacter
326158-1	3.00E-08	emb|LN554882.1|	Chlamydophila	abortus
326159-1	2.00E-04	emb|LL136838.1|	Trichobilharzia	regenti
326164-1	6.00E-42	gb|CP002290.1|	Pseudomonas	putida
326181-1	3.00E-07	gb|CP006704.1|	Comamonas	testosteroni
326186-1	1.00E-13	gb|KM268945.1|	Chryseobacterium	ureilyticum
326189-1	0.026	dbj|AP014649.1|	Acinetobacter	baumannii
326190-1	7.00E-48	gb|CP009365.1|	Pseudomonas	mosselii
326192-1	9.00E-21	emb|HG818521.1|	Uncultured	bacterium
326197-1	7.00E-54	gb|CP007039.1|	Pseudomonas	cichorii
326200-1	3.9	emb|LK939536.1|	Angiostrongylus	costaricensis
326202-1	1.00E-05	gb|CP009396.1|	Leishmania	panamensis
326208-1	4.00E-06	emb|FR799008.1|	Leishmania	braziliensis
326212-1	2.00E-10	gb|KJ147089.1|	Acidovorax	temperans
326220-1	1.1	gb|KM234120.1|	Artocarpus	altilis
326225-1	7.00E-10	ref|NR_076630.1|	Acidovorax	ebreus
326232-1	2.00E-16	emb|HE614873.1|	Clavibacter	michiganensis
326233-1	7.00E-16	emb|LM524845.1|	Parastrongyloides	trichosuri
326237-1	7.00E-22	gb|CP006734.1|	Leifsonia	xyli
326240-1	4.00E-32	gb|CP009365.1|	Pseudomonas	mosselii
326242-1	0.026	dbj|AP014649.1|	Acinetobacter	baumannii
326243-1	2.00E-23	gb|CP009238.1|	Basilea	psittacipulmonis
326244-1	1.00E-05	gb|CP008732.2|	Burkholderia	mallei
326247-1	3.9	gb|CP009396.1|	Leishmania	panamensis
326255-1	4.00E-06	emb|FR799616.2|	Leishmania	donovani
326257-1	7.00E-29	gb|KJ848568.1|	Pseudomonas	stutzeri
326262-1	1.00E-05	gb|CP009396.1|	Leishmania	panamensis
326265-1	0.09	gb|CP008732.2|	Burkholderia	mallei
326275-1	3.8	pdb|4UY8|A	Chain	A,
326276-1	8.00E-09	gb|JX030077.1|	Leishmania	amazonensis
326285-1	3.8	dbj|AB981361.1|	Arsenophonus	endosymbiont
326286-1	2.00E-11	gb|CP007547.1|	Elizabethkingia	anophelis
326288-1	4.00E-12	ref|NR_076905.1|	Gordonia	sp.
326291-1	8.00E-28	gb|KF302753.1|	Leishmania	chagasi
326293-1	4.00E-12	tpe|HG985124.1|	TPA:	Saccharomyces
326294-1	1.00E-07	dbj|AP012988.1|	Brassica	oleracea
326295-1	2.00E-04	ref|NR_076368.1|	Rickettsia	bellii
326298-1	1.00E-18	emb|FR799602.2|	Leishmania	donovani
326302-1	1.00E-05	gb|CP009396.1|	Leishmania	panamensis
326308-1	1.00E-44	gb|CP009365.1|	Pseudomonas	mosselii
326314-1	1.00E-06	emb|HG970335.1|	Fusarium	graminearum
326318-1	3.8	gb|CP009396.1|	Leishmania	panamensis
326323-1	6.00E-04	ref|NR_122018.1|	Sphingomonas	sanxanigenens
326330-1	3.00E-14	gb|GU925678.1|	Uncultured	bacterium
326336-1	8.00E-15	gb|HQ111146.1|	Uncultured	Oxalobacteraceae
326337-1	0.002	ref|NR_076998.1|	Aromatoleum	aromaticum
326338-1	0.002	gb|K01059.1|YSCTRA1B	Yeast	(S.cerevisiae,
326342-1	2.00E-11	gb|CP009396.1|	Leishmania	panamensis
326346-1	8.00E-09	gb|KC917681.1|	Uncultured	Acinetobacter
326348-1	6.00E-04	dbj|AB938544.1|	Uncultured	prokaryote
326351-1	8.00E-15	gb|KJ734873.1|	Chitinophaga	oryziterrae
326360-1	1.00E-05	gb|AY753973.1|	Uncultured	eukaryote
326363-1	3.00E-07	dbj|AP014649.1|	Acinetobacter	baumannii
326366-1	2.00E-53	gb|GU933599.1|	Micrococcus	sp.
326374-1	5.00E-05	gb|CP007669.1|	Moraxella	catarrhalis
326375-1	0.007	gb|GU925722.1|	Uncultured	bacterium
326376-1	0.007	dbj|AP014649.1|	Acinetobacter	baumannii
326378-1	4.00E-06	gb|KC510076.1|	Candida	albicans
326384-1	8.00E-15	gb|KJ814164.1|	Uncultured	bacterium
326388-1	2.00E-22	emb|LK996026.1|	Desulfitobacterium	hafniense
326393-1	1.00E-06	gb|KJ953913.1|	Wrightia	natalensis
326399-1	2.00E-04	gb|JQ999806.1|	Uncultured	Caedibacter
326401-1	3.00E-08	gb|JQ072024.1|	Chloromonas	augustae
326402-1	1.00E-12	gb|CP009396.1|	Leishmania	panamensis
326409-1	3.00E-14	gb|KF302753.1|	Leishmania	chagasi
326413-1	3.00E-21	dbj|AP014649.1|	Acinetobacter	baumannii
326415-1	6.00E-48	gb|CP009365.1|	Pseudomonas	mosselii
326416-1	3.00E-08	emb|LK913553.1|	Brugia	timori
326426-1	3.00E-07	dbj|AP014649.1|	Acinetobacter	baumannii
326429-1	8.00E-47	gb|CP004045.1|	Pseudomonas	poae
326432-1	1.1	gb|CP009756.1|	Enterobacter	cloacae
326436-1	4.00E-50	gb|CP009365.1|	Pseudomonas	mosselii
326437-1	3.00E-14	gb|KP072748.1|	Acinetobacter	lwoffii
326438-1	1.1	gb|CP009378.1|	Leishmania	panamensis
326439-1	0.026	emb|CR543861.1|	Acinetobacter	sp.
326453-1	7.00E-10	gb|KM242531.1|	Pseudomonas	sp.
326460-1	3.00E-07	dbj|AP014569.1|	Comamonadaceae	bacterium
326461-1	3.00E-07	dbj|AP014649.1|	Acinetobacter	baumannii
326462-1	5.00E-05	gb|CP009754.1|	Streptomyces	sp.
326463-1	8.00E-09	gb|KJ483198.1|	Uncultured	bacterium
326465-1	1.1	gb|CP009396.1|	Leishmania	panamensis
326467-1	1.00E-44	gb|CP009048.1|	Pseudomonas	alkylphenolia
326468-1	1.00E-07	gb|KJ567479.1|	Leishmania	tropica
326469-1	2.00E-30	emb|HG670306.1|	Triticum	aestivum
326473-1	2.00E-04	gb|KF953497.1|	Quambalaria	cyanescens
326480-1	4.00E-13	emb|CR543861.1|	Acinetobacter	sp.
326481-1	5.00E-11	dbj|AB996691.1|	Uncultured	kinetoplastid
326492-1	1.00E-13	gb|CP009571.1|	Sphingomonas	taxi
326493-1	3.00E-07	gb|KM221315.1|	Uncultured	bacterium
326506-1	1.00E-05	gb|CP009396.1|	Leishmania	panamensis
326507-1	4.00E-50	gb|CP009365.1|	Pseudomonas	mosselii
326517-1	1.00E-05	gb|KF101864.1|	Uncultured	bacterium
326519-1	1.00E-05	emb|LM523527.1|	Parastrongyloides	trichosuri
326521-1	2.00E-04	gb|CP006764.1|	Corynebacterium	doosanense
326522-1	3.00E-08	gb|KP072748.1|	Acinetobacter	lwoffii
326523-1	4.00E-32	gb|CP009365.1|	Pseudomonas	mosselii
326525-1	2.00E-09	dbj|AP014655.1|	Pseudomonas	sp.
326526-1	0.007	emb|LM524845.1|	Parastrongyloides	trichosuri
326528-1	2.00E-22	tpe|LK014283.1|	TPA:	Rhizobium
326529-1	1.00E-44	ref|NR_076746.1|	Starkeya	novella
326533-1	3.00E-07	emb|LN568363.1|	Uncultured	bacterium
326539-1	0.026	gb|CP009396.1|	Leishmania	panamensis
326542-1	7.00E-10	emb|FR799573.1|	Leishmania	mexicana
326543-1	2.00E-17	gb|KM242511.1|	Variovorax	sp.
326544-1	5.00E-05	gb|KM263183.1|	Uncultured	Acidovorax
326546-1	3.00E-07	gb|GQ045569.1|	Uncultured	bacterium
326548-1	0.002	gb|KC429424.1|	Mytilus	edulis
326552-1	0.32	gb|AC027273.5|	Homo	sapiens
326553-1	0.32	gb|CP006900.2|	Pandoraea	pnomenusa
326560-1	1.00E-12	gb|CP006852.1|	Pseudomonas	sp.
326566-1	1.00E-32	gb|CP001628.1|	Micrococcus	luteus
326567-1	1.00E-32	gb|GQ104221.1|	Uncultured	bacterium
326571-1	1.00E-07	emb|FR799616.2|	Leishmania	donovani
326575-1	0.002	gb|HQ753332.1|	Uncultured	organism
326577-1	0.002	gb|CP009392.1|	Leishmania	panamensis
326579-1	4.00E-06	gb|GU926501.1|	Uncultured	bacterium
326580-1	0.026	emb|FO905468.1|	Leptosphaeria	biglobosa
[truncated: 233,746 more rows]
