# Supplementary material for: Small RNAs derived from tRNAs and rRNAs are highly enriched in exosomes from both old and new world Leishmania providing evidence for conserved exosomal RNA Packaging
Source: BMC Genomics. 2015 Mar 5;16(1):151. doi: 10.1186/s12864-015-1260-7 (PMC4352550; doi:10.1186/s12864-015-1260-7)
Supplement: Additional file 4: Table S2. — Other hits found in L. donovani and L. braziliensis exosomes. File 1 ‘LD_blastN-results-vsNT.tab’: Results of the blastN search of the unaligned reads (i.e. not aligned to LdoB or LmjF) from the L. donovani exosome sequencing library against the NCBI nucleotide collection database. File 2 ‘LD_GBhits_description.tab’: GenBank description of hits. File 3 ‘LD_reads_per_species.tab’: Summary of reads per species. File 4 ‘LB_blastN-results-vsNT.tab’: Results of the blastN search of the unaligned reads (i.e. not aligned to LbrM or LmjF) from the L. braziliensis exosome sequencing library against the NCBI nucleotide collection database. File 5 ‘LB_GBhits_description.tab’: GenBank description of hits. File 6 ‘LB_reads_per_species.tab’: Summary of reads per species. [file 12864_2015_1260_MOESM4_ESM.zip › LD_reads_per_species.tab]

1st name on GenBank description	2nd name on Genbank description	# reads	% in the whole L. donovani library
Leishmania	panamensis	62622	3.739971022
Pseudomonas	mosselii	44416	2.652654865
Uncultured	bacterium	29864	1.783566392
Acinetobacter	baumannii	19213	1.147457176
Burkholderia	mallei	13812	0.824893484
Pseudomonas	sp.	11571	0.691054337
Brugia	timori	11487	0.686037609
Parastrongyloides	trichosuri	11380	0.679647252
Gordonia	sp.	9145	0.546166443
Comamonas	testosteroni	8302	0.49581999
Acinetobacter	sp.	7899	0.471751638
Leishmania	donovani	7203	0.43018446
Leishmania	tarentolae	6270	0.374462941
Acinetobacter	lwoffii	5587	0.333672162
Moraxella	catarrhalis	5429	0.324235934
Acidovorax	ebreus	4913	0.293418888
Pseudomonas	putida	4873	0.29102997
Leifsonia	xyli	4749	0.283624323
Vibrio	coralliilyticus	4160	0.248447502
Alicycliphilus	denitrificans	3660	0.218586023
Uncultured	eukaryote	3540	0.211419268
Uncultured	Acidovorax	3383	0.202042764
Pseudomonas	rhizosphaerae	3235	0.193203766
Elizabethkingia	anophelis	3135	0.187231471
Leishmania	infantum	3051	0.182214742
Variovorax	sp.	2875	0.171703502
Sphingomonas	taxi	2393	0.142917036
Burkholderia	sp.	2323	0.138736429
Chain	2,	2066	0.123387629
Bordetella	holmesii	2048	0.122312616
Sphingomonas	sp.	1971	0.117713949
Chlamydophila	abortus	1953	0.116638935
Trichobilharzia	regenti	1945	0.116161152
Bradyrhizobium	sp.	1924	0.11490697
Enterobacter	cloacae	1868	0.111562484
Variovorax	paradoxus	1817	0.108516613
Bacterium	enrichment	1815	0.108397167
Wuchereria	bancrofti	1795	0.107202708
Acidovorax	avenae	1793	0.107083262
Arsenophonus	endosymbiont	1786	0.106665201
Novosphingobium	pentaromativorans	1672	0.099856784
Acinetobacter	guillouiae	1671	0.099797061
Oryza	sativa	1656	0.098901217
Anisakis	simplex	1591	0.095019225
Saccharomyces	cerevisiae	1583	0.094541441
Massilia	varians	1580	0.094362272
Chryseobacterium	ureilyticum	1536	0.091734462
Leishmania	mexicana	1517	0.090599726
Niabella	soli	1511	0.090241388
Saccharum	hybrid	1496	0.089345544
Acinetobacter	septicus	1467	0.087613578
Cyprinus	carpio	1425	0.085105214
Uncultured	gamma	1349	0.080566269
Chain	A,	1337	0.079849594
Oreocarya	flavoculata	1337	0.079849594
Morus	notabilis	1264	0.075489818
Achromobacter	xylosoxidans	1251	0.074713419
Clavibacter	michiganensis	1164	0.069517522
Acidovorax	sp.	1156	0.069039738
Wrightia	natalensis	1089	0.0650383
Cenchrus	americanus	1045	0.06241049
Chryseobacterium	sp.	1014	0.060559079
Pseudomonas	chlororaphis	1004	0.059961849
Uncultured	fungus	988	0.059006282
Pseudomonas	mandelii	970	0.057931268
Ralstonia	mannitolilytica	963	0.057513208
Haemophilus	influenzae	962	0.057453485
Pseudomonas	aeruginosa	938	0.056020134
Acinetobacter	nosocomialis	937	0.055960411
Acinetobacter	oleivorans	930	0.05554235
Brevundimonas	subvibrioides	909	0.054288168
Pseudomonas	fluorescens	874	0.052197865
Psychrobacter	pulmonis	858	0.051242297
Uncultured	Acinetobacter	815	0.04867421
Basilea	psittacipulmonis	815	0.04867421
Leishmania	major	802	0.047897812
Kluyveromyces	marxianus	800	0.047778366
Brevundimonas	bullata	780	0.046583907
Pandoraea	pnomenusa	774	0.046225569
Pseudomonas	poae	758	0.045270002
Niastella	koreensis	721	0.043060252
Nippostrongylus	brasiliensis	708	0.042283854
Mus	musculus	698	0.041686624
Rhipogonum	sp.	697	0.041626901
Hordeum	bulbosum	691	0.041268563
Trypanosoma	brucei	685	0.040910226
Rhodococcus	fascians	683	0.04079078
Ornithobacterium	rhinotracheale	667	0.039835212
PREDICTED:	Zea	655	0.039118537
Flavobacterium	psychrophilum	644	0.038461584
Acinetobacter	calcoaceticus	633	0.037804632
Hafnia	alvei	627	0.037446294
Kocuria	rosea	617	0.036849065
Chitinophaga	pinensis	611	0.036490727
PREDICTED:	Eucalyptus	568	0.03392264
Sphingomonas	sanxanigenens	566	0.033803194
Thiomonas	sp.	559	0.033385133
Curtobacterium	sp.	544	0.032489289
Enterobius	vermicularis	527	0.031473998
Leptosphaeria	biglobosa	523	0.031235107
Treponema	medium	518	0.030936492
Helwingia	japonica	513	0.030637877
Uncultured	organism	512	0.030578154
Homo	sapiens	502	0.029980924
Sphingopyxis	alaskensis	496	0.029622587
Heligmosomoides	polygyrus	488	0.029144803
Solanum	lycopersicum	474	0.028308682
Corynebacterium	ulcerans	472	0.028189236
Cloacibacterium	normanense	471	0.028129513
Echinostoma	caproni	469	0.028010067
Serratia	sp.	468	0.027950344
Micrococcus	luteus	458	0.027353114
Sphingomonas	wittichii	457	0.027293391
Methylobacterium	oryzae	451	0.026935054
Caulobacter	sp.	450	0.026875331
Comamonadaceae	bacterium	446	0.026636439
Flavobacteriaceae	bacterium	445	0.026576716
Leishmania	chagasi	436	0.026039209
Alcaligenes	faecalis	434	0.025919763
Crithidia	mellificae	434	0.025919763
Spirometra	erinaceieuropaei	427	0.025501703
Angiostrongylus	costaricensis	419	0.025023919
Psychrobacter	sp.	419	0.025023919
Bradyrhizobium	japonicum	414	0.024725304
Dryopoa	dives	413	0.024665581
Leishmania	braziliensis	412	0.024605858
Propionibacterium	acnes	409	0.024426689
Leptosphaeria	maculans	392	0.023411399
Phenylobacterium	zucineum	392	0.023411399
Ecdeiocolea	sp.	384	0.022933616
Toxocara	canis	373	0.022276663
Uncultured	Sphingomonas	371	0.022157217
Escherichia	coli	366	0.021858602
Protopolystoma	xenopodis	360	0.021500265
Tatlockia	micdadei	355	0.02120165
Triticum	aestivum	353	0.021082204
Streptococcus	pyogenes	351	0.020962758
Bacillus	subtilis	343	0.020484974
Asticcacaulis	excentricus	336	0.020066914
Uncultured	Sediminibacterium	333	0.019887745
Staphylococcus	aureus	328	0.01958913
Coxiella	burnetii	324	0.019350238
Rhodococcus	qingshengii	319	0.019051623
Chromobacterium	sp.	307	0.018334948
Chain	g,	307	0.018334948
Uncultured	Nevskia	306	0.018275225
Rothia	mucilaginosa	305	0.018215502
Candidatus	Symbiobacter	303	0.018096056
Schistocephalus	solidus	301	0.01797661
Zebrafish	DNA	300	0.017916887
Dyella	sp.	294	0.017558549
Nannochloropsis	oceanica	283	0.016901597
Uncultured	kinetoplastid	282	0.016841874
Haemonchus	placei	272	0.016244644
Sphingobium	chlorophenolicum	269	0.016065475
Rothia	dentocariosa	268	0.016005753
Microbacterium	testaceum	266	0.015886307
Riemerella	anatipestifer	263	0.015707138
Corynebacterium	pseudotuberculosis	258	0.015408523
Pectobacterium	carotovorum	257	0.0153488
Thraustochytrium	sp.	257	0.0153488
Chain	5,	256	0.015289077
Uncultured	soil	254	0.015169631
Solanum	pennellii	253	0.015109908
Enterobacter	sp.	251	0.014990462
Uncultured	Bacteroidetes	245	0.014632125
Diphyllobothrium	latum	243	0.014512679
Uncultured	beta	238	0.014214064
Cloning	vector	235	0.014034895
Chain	1,	234	0.013975172
Sphingobacterium	sp.	233	0.013915449
Chain	a,	233	0.013915449
Sphingopyxis	sp.	230	0.01373628
TPA:	Acidovorax	229	0.013676557
Legionella	fallonii	228	0.013616834
Uncultured	Aquabacterium	226	0.013497388
Pseudomonas	cichorii	224	0.013377942
Trypanosoma	congolense	221	0.013198774
Cupriavidus	sp.	221	0.013198774
Proteus	hauseri	220	0.013139051
Treponema	phagedenis	217	0.012959882
Acinetobacter	oryzae	214	0.012780713
PREDICTED:	Phoenix	212	0.012661267
Paenibacillus	polymyxa	210	0.012541821
Flavobacterium	sp.	203	0.01212376
Uncultured	Moraxella	202	0.012064037
Caulobacter	segnis	202	0.012064037
Dyella	japonica	200	0.011944591
Staphylococcus	sciuri	198	0.011825146
Bifidobacterium	longum	195	0.011645977
Pedobacter	heparinus	195	0.011645977
Ralstonia	solanacearum	192	0.011466808
Arabidopsis	thaliana	192	0.011466808
Cylicostephanus	goldi	190	0.011347362
Pseudomonas	brassicacearum	185	0.011048747
Idiomarina	loihiensis	185	0.011048747
Angiostrongylus	cantonensis	182	0.010869578
Dicrocoelium	dendriticum	182	0.010869578
Pseudoalteromonas	sp.	180	0.010750132
Trypanosoma	grayi	180	0.010750132
Francisella	tularensis	175	0.010451518
Uncultured	alpha	169	0.01009318
Burkholderia	oklahomensis	169	0.01009318
Nocardia	cyriacigeorgica	167	0.009973734
Hydrogenophaga	sp.	166	0.009914011
Lanaria	lanata	165	0.009854288
Rhizobium	sp.	162	0.009675119
Alternaria	petroselini	162	0.009675119
Salmonella	enterica	161	0.009615396
TPA:	Saccharomyces	161	0.009615396
Bacillus	amyloliquefaciens	160	0.009555673
Fusarium	graminearum	158	0.009436227
Uncultured	Clostridium	157	0.009376504
Trypanosoma	caninum	157	0.009376504
Peponium	vogelii	154	0.009197335
Burkholderia	pseudomallei	153	0.009137612
Cryptococcus	neoformans	153	0.009137612
Dokdonia	sp.	153	0.009137612
Ripogonum	fawcettianum	152	0.009077889
Tubifera	dimorphotheca	152	0.009077889
Lactococcus	sp.	151	0.009018167
Pseudomonas	cremoricolorata	151	0.009018167
Corallorhiza	odontorhiza	148	0.008838998
Uncultured	Chryseobacterium	146	0.008719552
Uncultured	Pseudomonas	145	0.008659829
Arthrobacter	sp.	145	0.008659829
TPA:	Homo	145	0.008659829
Weeksella	virosa	145	0.008659829
Bromus	racemosus	145	0.008659829
Vitis	vinifera	143	0.008540383
Halomonas	sp.	143	0.008540383
Trichaleurina	javanica	143	0.008540383
PREDICTED:	Brassica	142	0.00848066
Drosophila	melanogaster	142	0.00848066
Dietzia	cercidiphylli	142	0.00848066
Uncultured	prokaryote	139	0.008301491
Exophiala	sp.	139	0.008301491
Leishmania	amazonensis	138	0.008241768
Human	DNA	137	0.008182045
Wolffia	neglecta	137	0.008182045
Brevundimonas	nasdae	137	0.008182045
Uncultured	Caedibacter	137	0.008182045
Parascaris	equorum	136	0.008122322
Leishmania	tropica	136	0.008122322
Phytophthora	infestans	135	0.008062599
Acidovorax	citrulli	132	0.00788343
Gryllus	bimaculatus	132	0.00788343
Achromobacter	sp.	130	0.007763984
Taenia	asiatica	128	0.007644539
Staphylococcus	epidermidis	128	0.007644539
Hypomyzostoma	jonathoni	127	0.007584816
Onchocerca	ochengi	124	0.007405647
Moritella	viscosa	124	0.007405647
Uncultured	marine	123	0.007345924
Schistosoma	rodhaini	122	0.007286201
Schistosoma	curassoni	122	0.007286201
Schistosoma	margrebowiei	122	0.007286201
Mycobacterium	tuberculosis	122	0.007286201
Francisella	sp.	122	0.007286201
Streptomyces	sp.	121	0.007226478
Ascaris	lumbricoides	120	0.007166755
Sphingobium	sp.	119	0.007107032
TPA:	Albidiferax	119	0.007107032
Mouse	DNA	118	0.007047309
Strongylus	vulgaris	117	0.006987586
Uncultured	Moraxellaceae	117	0.006987586
Chryseobacterium	haifense	117	0.006987586
Soboliphyme	baturini	116	0.006927863
Bacterium	INBio_4054J	116	0.006927863
Uncultured	trypanosome	115	0.00686814
Schistosoma	mattheei	114	0.006808417
Herbaspirillum	sp.	114	0.006808417
Nocardioides	kribbensis	114	0.006808417
Gongylonema	pulchrum	112	0.006688971
Pinus	krempfii	112	0.006688971
Paenibacillus	sp.	111	0.006629248
Trypanosoma	rangeli	110	0.006569525
Janthinobacterium	agaricidamnosum	110	0.006569525
Uncultured	Sphingopyxis	109	0.006509802
Bacterium	INBio_4099AF	109	0.006509802
Dendroctonus	ponderosae	107	0.006390356
Lactobacillus	salivarius	107	0.006390356
Bdellovibrio	bacteriovorus	105	0.006270911
Trypanosomatidae	sp.	104	0.006211188
Echinamoeba	exundans	104	0.006211188
Acinetobacter	johnsonii	103	0.006151465
Peronospora	belbahrii	103	0.006151465
Albugo	laibachii	102	0.006091742
Baloskion	tetraphyllum	102	0.006091742
PREDICTED:	Pan	101	0.006032019
Lactobacillus	sp.	101	0.006032019
Hymenolepis	nana	99	0.005912573
Aeromonas	salmonicida	99	0.005912573
Uncultured	Sphingosinicella	98	0.00585285
Uncultured	Delftia	97	0.005793127
Sinorhizobium	meliloti	97	0.005793127
Kangiella	koreensis	97	0.005793127
Pseudomonas	pseudoalcaligenes	96	0.005733404
Lecomtella	madagascariensis	96	0.005733404
Triticum	turgidum	96	0.005733404
TPA:	Bradyrhizobium	95	0.005673681
Xanthobacter	autotrophicus	95	0.005673681
Yeast	(S.cerevisiae,	94	0.005613958
Vibrio	cholerae	94	0.005613958
Yeast	(S.cerevisiae)	94	0.005613958
Zymomonas	mobilis	94	0.005613958
PREDICTED:	Nicotiana	93	0.005554235
Ramlibacter	tataouinensis	93	0.005554235
Mytilus	edulis	93	0.005554235
Leifsonia	shinshuensis	93	0.005554235
Stenotrophomonas	maltophilia	91	0.005434789
Delftia	sp.	91	0.005434789
Corynebacterium	ureicelerivorans	91	0.005434789
Aeromonas	media	90	0.005375066
Trichoderma	sp.	90	0.005375066
Corynebacterium	doosanense	90	0.005375066
Trimorphomyces	papilionaceus	90	0.005375066
Uncultured	Sphingobium	89	0.005315343
Hanseniaspora	uvarum	89	0.005315343
Stigeoclonium	subsecundum	89	0.005315343
16S	rRNA	88	0.00525562
Uncultured	Burkholderiales	88	0.00525562
Lysinibacillus	sp.	88	0.00525562
Burkholderia	phenoliruptrix	88	0.00525562
Dermacoccus	nishinomiyaensis	88	0.00525562
Comamonas	sp.	87	0.005195897
Nakamurella	multipartita	87	0.005195897
Cyanophora	paradoxa	86	0.005136174
TPA:	Caulobacter	85	0.005076451
Afipia	sp.	85	0.005076451
Medicago	truncatula	84	0.005016728
Arthrobacter	arilaitensis	84	0.005016728
Mayaca	sp.	84	0.005016728
Uncultured	microorganism	83	0.004957005
Trypanosoma	sp.	83	0.004957005
Uncultured	Comamonadaceae	83	0.004957005
PREDICTED:	Malus	83	0.004957005
Sphingobium	japonicum	82	0.004897282
PREDICTED:	Pantholops	81	0.00483756
Dyella	jiangningensis	81	0.00483756
Brucella	suis	81	0.00483756
Proteiniphilum	sp.	81	0.00483756
Pan	troglodytes	80	0.004777837
PREDICTED:	Astyanax	80	0.004777837
Scheffersomyces	sp.	80	0.004777837
Trypanosoma	vivax	79	0.004718114
[Cellvibrio]	gilvus	79	0.004718114
Hyphomonas	neptunium	79	0.004718114
Ramichloridium	sp.	78	0.004658391
Rhodosporidium	toruloides	77	0.004598668
Sideroxydans	lithotrophicus	77	0.004598668
Vibrio	tubiashii	77	0.004598668
Myceliophthora	thermophila	76	0.004538945
Desulfitobacterium	hafniense	76	0.004538945
Brassica	oleracea	76	0.004538945
TPA:	Cryptococcus	76	0.004538945
Corynebacterium	aurimucosum	75	0.004479222
Glycomyces	sp.	75	0.004479222
Streblus	indicus	75	0.004479222
Rattus	norvegicus	74	0.004419499
Klebsiella	pneumoniae	74	0.004419499
Penicillium	chrysogenum	74	0.004419499
Hyphomicrobium	nitrativorans	74	0.004419499
Hymenolepis	diminuta	73	0.004359776
Pig	DNA	73	0.004359776
Pyrola	picta	73	0.004359776
Acinetobacter	haemolyticus	72	0.004300053
Methylophaga	frappieri	72	0.004300053
Pseudomonas	protegens	72	0.004300053
Gloeosporium	sp.	72	0.004300053
Zunongwangia	profunda	72	0.004300053
Uncultured	Acidobacteria	71	0.00424033
Verticillium	dahliae	70	0.004180607
Melanopsichium	pennsylvanicum	70	0.004180607
Micrococcus	endophyticus	70	0.004180607
Chain	d,	70	0.004180607
Trypanosoma	cruzi	69	0.004120884
Peptoclostridium	difficile	69	0.004120884
Alcanivorax	sp.	69	0.004120884
Pseudomonas	simiae	69	0.004120884
Uncultured	Cladosporiaceae	69	0.004120884
Pseudomonas	syringae	68	0.004061161
Ensifer	adhaerens	68	0.004061161
Flavobacterium	johnsoniae	68	0.004061161
Staphylococcus	sp.	67	0.004001438
Ralstonia	pickettii	67	0.004001438
Endosymbiont	of	67	0.004001438
Asperula	crassifolia	66	0.003941715
Cryptosporidium	cuniculus	66	0.003941715
Peptococcaceae	bacterium	66	0.003941715
TPA:	Sphingomonas	65	0.003881992
Uncultured	Brevundimonas	65	0.003881992
Bradyrhizobium	oligotrophicum	65	0.003881992
Hyphomicrobium	denitrificans	65	0.003881992
Algoriphagus	machipongonensis	65	0.003881992
Gymnophallus	choledochus	65	0.003881992
Unidentified	marine	64	0.003822269
Helicobacter	pylori	64	0.003822269
Sulfuricella	denitrificans	64	0.003822269
PREDICTED:	Musa	62	0.003702823
Uncultured	actinobacterium	62	0.003702823
Pseudomonas	stutzeri	62	0.003702823
Uncultured	Sphingobacteria	62	0.003702823
PREDICTED:	Nomascus	62	0.003702823
Pseudomonas	citronellolis	62	0.003702823
Symbiont	bacterium	62	0.003702823
Oryza	rufipogon	61	0.0036431
Wolbachia	genome	60	0.003583377
Bacillus	sp.	59	0.003523654
Crithidia	fasciculata	59	0.003523654
Hymenobacter	sp.	59	0.003523654
Oryza	australiensis	59	0.003523654
Actinoplanes	friuliensis	59	0.003523654
Castellaniella	defragrans	59	0.003523654
Neorhizobium	galegae,	59	0.003523654
Saccharothrix	espanaensis	59	0.003523654
Uncultured	Zygosaccharomyces	59	0.003523654
Syphacia	muris	58	0.003463932
Burkholderia	xenovorans	58	0.003463932
Desulfurella	acetivorans	58	0.003463932
Herminiimonas	arsenicoxydans	58	0.003463932
Phialophora	verrucosa	58	0.003463932
Acinetobacter	gandensis	58	0.003463932
Mycoplasma	mobile	58	0.003463932
Porphyrobacter	donghaensis	58	0.003463932
Caenorhabditis	elegans	57	0.003404209
PREDICTED:	Lipotes	57	0.003404209
Micrococcus	sp.	57	0.003404209
Kallymenia	crouaniorum	57	0.003404209
Phaeosphaeria	elongata	57	0.003404209
Piresia	sympodica	57	0.003404209
Burkholderia	thailandensis	56	0.003344486
Aeromonas	hydrophila	56	0.003344486
Bradyrhizobium	elkanii	56	0.003344486
Brachybacterium	faecium	56	0.003344486
TPA:	Acinetobacter	56	0.003344486
Bacterium	endosymbiont	55	0.003284763
Oryza	glumipatula	55	0.003284763
Chromobacterium	violaceum	55	0.003284763
Nocardia	nova	55	0.003284763
Thioalkalivibrio	sulfidophilus	55	0.003284763
Halorhodospira	halochloris	55	0.003284763
Zea	mays	54	0.00322504
PREDICTED:	Acyrthosiphon	54	0.00322504
Expression	vector	54	0.00322504
Salinispora	arenicola	54	0.00322504
Thioalkalivibrio	thiocyanoxidans	54	0.00322504
Vibrio	anguillarum	54	0.00322504
Theobroma	cacao	53	0.003165317
Borrelia	burgdorferi	53	0.003165317
Methylobacillus	flagellatus	52	0.003105594
Microlunatus	phosphovorus	52	0.003105594
Candidatus	Liberibacter	51	0.003045871
Rhodotorula	glutinis	51	0.003045871
PREDICTED:	Danio	50	0.002986148
Uncultured	proteobacterium	50	0.002986148
Burkholderia	cepacia	50	0.002986148
Pichia	kluyveri	50	0.002986148
Anomochloa	marantoidea	50	0.002986148
Tovellia	ZL-2014	50	0.002986148
Uncultured	Micrococcus	50	0.002986148
Uncultured	Glomeromycota	49	0.002926425
Acinetobacter	junii	49	0.002926425
PREDICTED:	Pyrus	49	0.002926425
Trypanosoma	theileri	49	0.002926425
Rhodococcus	opacus	49	0.002926425
Anabaena	cylindrica	49	0.002926425
Micavibrio	aeruginosavorus	49	0.002926425
Komagataeibacter	xylinus	49	0.002926425
Enterobacteria	phage	48	0.002866702
PREDICTED:	Rattus	48	0.002866702
Stenotrophomonas	sp.	48	0.002866702
Agaricus	bisporus	48	0.002866702
Pseudomonas	monteilii	48	0.002866702
Arthrobacter	chlorophenolicus	48	0.002866702
Elizabethkingia	meningoseptica	48	0.002866702
Sorangium	cellulosum	48	0.002866702
Geobacter	sulfurreducens	48	0.002866702
Sus	scrofa	47	0.002806979
Gamma	proteobacterium	47	0.002806979
Cryptococcus	gattii	47	0.002806979
Citrobacter	sp.	47	0.002806979
Crithidia	brevicula	47	0.002806979
Podospora	anserina	47	0.002806979
Daphnia	pulex	47	0.002806979
Propionibacterium	avidum	47	0.002806979
Fomitopsis	feei	47	0.002806979
Halophila	decipiens	47	0.002806979
Tetragenococcus	solitarius	47	0.002806979
Onchocerca	flexuosa	46	0.002747256
Thelazia	callipaeda	46	0.002747256
Uncultured	Chroococcidiopsis	46	0.002747256
Methylobacterium	extorquens	46	0.002747256
Plasmodiophora	brassicae	46	0.002747256
Corynebacterium	callunae	46	0.002747256
Glycyrrhiza	glabra	46	0.002747256
Madhuca	utilis	46	0.002747256
Reichenowia	pictae	46	0.002747256
Rickettsiales	bacterium	46	0.002747256
Mesocestoides	corti	45	0.002687533
Paramecium	tetraurelia	45	0.002687533
Rhodopseudomonas	palustris	45	0.002687533
Ascomycota	sp.	45	0.002687533
Leadbetterella	byssophila	45	0.002687533
Nocardia	farcinica	45	0.002687533
Thyasiridae	cf.	45	0.002687533
Colpomenia	peregrina	45	0.002687533
Dracunculus	medinensis	44	0.00262781
Brugia	pahangi	44	0.00262781
Neospora	caninum	44	0.00262781
Tremella	mesenterica	44	0.00262781
Secondary	endosymbiont	44	0.00262781
Candidatus	Portiera	44	0.00262781
Pseudomonas	azotoformans	44	0.00262781
Compsopogon	caeruleus	44	0.00262781
Gemmata	obscuriglobus	44	0.00262781
Botryotinia	fuckeliana	43	0.002568087
Cyphellophora	europaea	43	0.002568087
PREDICTED:	Physeter	43	0.002568087
Pasteurella	multocida	43	0.002568087
Fluviicola	taffensis	43	0.002568087
Ensis	arcuatus	43	0.002568087
Load	vector	43	0.002568087
Neorickettsia	helminthoeca	43	0.002568087
Profilicollis	bullocki	43	0.002568087
Staphylococcus	xylosus	43	0.002568087
Aspergillus	niger	42	0.002508364
Clostridium	sp.	42	0.002508364
Mycobacterium	avium	42	0.002508364
Streptococcus	sp.	42	0.002508364
Acidithiobacillus	caldus	42	0.002508364
Arabidopsis	umezawana	42	0.002508364
B.diminuta	23S	42	0.002508364
Nevskia	soli	42	0.002508364
Gallus	gallus	41	0.002448641
Aspergillus	oryzae	41	0.002448641
Candidatus	Tremblaya	41	0.002448641
Helictochloa	pratensis	41	0.002448641
Gossypium	hirsutum	41	0.002448641
Chaetothyriales	sp.	41	0.002448641
Methylocystis	sp.	41	0.002448641
Aequorivita	sublithincola	41	0.002448641
Chain	C,	41	0.002448641
Halothiobacillus	neapolitanus	41	0.002448641
Rubrivivax	gelatinosus	41	0.002448641
Uncultured	Arsenophonus	41	0.002448641
PREDICTED:	Aplysia	40	0.002388918
PREDICTED:	Lepisosteus	40	0.002388918
PREDICTED:	Bos	40	0.002388918
Neobodo	designis	40	0.002388918
Bacillus	anthracis	40	0.002388918
Mytilus	galloprovincialis	40	0.002388918
Leptothrix	cholodnii	40	0.002388918
Cruzella	marina	40	0.002388918
Granulicella	mallensis	40	0.002388918
Porifera	sp.	40	0.002388918
Sphingomonas	adhaesiva	40	0.002388918
Fatoua	pilosa	40	0.002388918
Rhodococcus	equi	40	0.002388918
Bodo	saltans	39	0.002329195
PREDICTED:	Fragaria	39	0.002329195
Panicum	virgatum	39	0.002329195
Pseudoxanthomonas	spadix	39	0.002329195
Elizabethkingia	sp.	39	0.002329195
Methylophaga	nitratireducenticrescens	39	0.002329195
Methylotenera	mobilis	39	0.002329195
Trueperella	pyogenes	39	0.002329195
Leptospira	santarosai	39	0.002329195
Phenylobacterium	lituiforme	39	0.002329195
Sulfuritalea	hydrogenivorans	39	0.002329195
PREDICTED:	Callorhinchus	38	0.002269472
Hydatigera	taeniaeformis	38	0.002269472
PREDICTED:	Chinchilla	38	0.002269472
Microbacterium	sp.	38	0.002269472
Arthrobacter	phenanthrenivorans	38	0.002269472
Fimbriimonas	ginsengisoli	38	0.002269472
Pochonia	sp.	38	0.002269472
Rickettsia	bellii	38	0.002269472
Thioploca	ingrica	38	0.002269472
Acinetobacter	radioresistens	37	0.002209749
PREDICTED:	Heterocephalus	37	0.002209749
Uncultured	Limnohabitans	37	0.002209749
Fusarium	fujikuroi	37	0.002209749
Debaryomyces	hansenii	37	0.002209749
Pseudomonas	alcaligenes	37	0.002209749
Cardinium	endosymbiont	37	0.002209749
Escherichia	fergusonii	37	0.002209749
Sulfurospirillum	barnesii	37	0.002209749
Verminephrobacter	eiseniae	37	0.002209749
Panax	ginseng	36	0.002150026
Lotus	japonicus	36	0.002150026
Callorhinchus	milii	36	0.002150026
Vigna	radiata	36	0.002150026
PREDICTED:	Gavia	36	0.002150026
Corynebacterium	sp.	36	0.002150026
Campylobacter	fetus	36	0.002150026
Cycloclasticus	zancles	36	0.002150026
Gambierdiscus	caribaeus	36	0.002150026
Uncultured	Alteromonas	35	0.002090304
Eutrema	salsugineum	35	0.002090304
Schistosoma	mansoni	35	0.002090304
Lactobacillus	crispatus	35	0.002090304
Nitrosomonas	sp.	35	0.002090304
Listeria	ivanovii	35	0.002090304
Pseudomonas	alkylphenolia	35	0.002090304
Rickettsia	endosymbiont	35	0.002090304
Arcobacter	butzleri	35	0.002090304
Candidatus	Phaeomarinobacter	35	0.002090304
Neisseria	mucosa	35	0.002090304
Populus	trichocarpa	34	0.002030581
Oryza	minuta	34	0.002030581
PREDICTED:	Jaculus	34	0.002030581
Azospirillum	brasilense	34	0.002030581
Actinoplanes	sp.	34	0.002030581
Methylovorus	sp.	34	0.002030581
Streptococcus	anginosus	34	0.002030581
Uncultured	Saccharomycetaceae	34	0.002030581
Candidatus	Caedibacter	34	0.002030581
Centroderes	sp.	34	0.002030581
Cyanoptyche	gloeocystis	34	0.002030581
Pedobacter	saltans	34	0.002030581
Trypanosoma	boissoni	34	0.002030581
Eucheuma	denticulatum	34	0.002030581
Fabibacter	sp.	34	0.002030581
TPA:	Aspergillus	33	0.001970858
Bacteroides	dorei	33	0.001970858
Draconibacterium	orientale	33	0.001970858
Novosphingobium	aromaticivorans	33	0.001970858
Pseudomonas	knackmussii	33	0.001970858
Bromus	secalinus	33	0.001970858
Uncultured	delta	32	0.001911135
PREDICTED:	Monodelphis	32	0.001911135
Uncultured	archaeon	32	0.001911135
Phaseolus	vulgaris	32	0.001911135
PREDICTED:	Cucumis	32	0.001911135
Strongyloides	papillosus	32	0.001911135
Uncultured	Chitinophagaceae	32	0.001911135
Lottia	gigantea	32	0.001911135
Oryza	punctata	32	0.001911135
Pseudomonas	denitrificans	32	0.001911135
Candidatus	Chloracidobacterium	32	0.001911135
Capsicum	annuum	32	0.001911135
Uncultured	Rhodospirillales	32	0.001911135
Planktomarina	temperata	32	0.001911135
PREDICTED:	Glycine	31	0.001851412
PREDICTED:	Bubalus	31	0.001851412
Uncultured	Hydrogenophaga	31	0.001851412
Thinopyrum	intermedium	31	0.001851412
Uncultured	Ascomycota	31	0.001851412
Leishmania	sp.	31	0.001851412
Bacillus	cereus	31	0.001851412
Geobacillus	sp.	31	0.001851412
Chain	B,	31	0.001851412
Exophiala	xenobiotica	31	0.001851412
Bacteriovorax	marinus	31	0.001851412
Starkeya	novella	31	0.001851412
Blastococcus	saxobsidens	31	0.001851412
Candidatus	Entotheonella	31	0.001851412
Halophila	minor	31	0.001851412
Uncultured	cyanobacterium	30	0.001791689
PREDICTED:	Struthio	30	0.001791689
Magnetospirillum	gryphiswaldense	30	0.001791689
Sodalis	sp.	30	0.001791689
Trisetopsis	capensis	30	0.001791689
Xestia	c-nigrum	30	0.001791689
PREDICTED:	Dasypus	29	0.001731966
PREDICTED:	Papio	29	0.001731966
PREDICTED:	Gallus	29	0.001731966
Uncultured	Psychrobacter	29	0.001731966
Colletotrichum	gloeosporioides	29	0.001731966
Rhodococcus	sp.	29	0.001731966
Pediococcus	pentosaceus	29	0.001731966
Uncultured	Tepidimonas	29	0.001731966
Nitrobacter	hamburgensis	29	0.001731966
Ralstonia	syzygii	29	0.001731966
Malassezia	sp.	29	0.001731966
Thioalkalivibrio	sp.	29	0.001731966
Bacterium	EBAD30	29	0.001731966
Corynebacterium	terpenotabidum	29	0.001731966
Lactobacillus	helveticus	29	0.001731966
PREDICTED:	Stegastes	28	0.001672243
Aphanomyces	astaci	28	0.001672243
Burkholderia	cenocepacia	28	0.001672243
Enterobacteriaceae	bacterium	28	0.001672243
Trypanosoma	cf.	28	0.001672243
Flavobacterium	branchiophilum	28	0.001672243
Methylobacterium	nodulans	28	0.001672243
Micrococcus	flavus	28	0.001672243
Microbacter	margulisiae	28	0.001672243
Thermococcus	eurythermalis	28	0.001672243
PREDICTED:	Poecilia	27	0.00161252
TPA:	Nitrobacter	27	0.00161252
Pseudoroegneria	tauri	27	0.00161252
Staphylococcus	saprophyticus	27	0.00161252
Corynebacterium	glutamicum	27	0.00161252
Halomonas	elongata	27	0.00161252
Beutenbergia	cavernae	27	0.00161252
Rhodococcus	pyridinivorans	27	0.00161252
Solitalea	canadensis	27	0.00161252
Amanita	phalloides	27	0.00161252
Cryptococcus	chernovii	27	0.00161252
Dietzia	maris	27	0.00161252
Rhodococcus	erythropolis	27	0.00161252
Yeosuana	sp.	27	0.00161252
PREDICTED:	Myotis	26	0.001552797
Uncultured	Rhizobiales	26	0.001552797
PREDICTED:	Cicer	26	0.001552797
PREDICTED:	Mus	26	0.001552797
PREDICTED:	Galeopterus	26	0.001552797
Uncultured	Comamonas	26	0.001552797
Aphanomyces	invadans	26	0.001552797
PREDICTED:	Peromyscus	26	0.001552797
Brachypodium	distachyon	26	0.001552797
Candidatus	Sulcia	26	0.001552797
Methylocella	silvestris	26	0.001552797
Rhodanobacter	sp.	26	0.001552797
Torulaspora	delbrueckii	26	0.001552797
Acidithiobacillus	ferrivorans	26	0.001552797
Flavobacterium	indicum	26	0.001552797
Pelagibacterium	halotolerans	26	0.001552797
Sporobolomyces	roseus	26	0.001552797
Callistemon	citrinus	26	0.001552797
Corynebacterium	casei	26	0.001552797
Geobacter	metallireducens	26	0.001552797
Marichromatium	purpuratum	26	0.001552797
Mesorhizobium	huakuii	26	0.001552797
Rhodosporidum	toruloides	26	0.001552797
Spongospora	subterranea	26	0.001552797
Glycine	max	25	0.001493074
Phytomonas	sp.	25	0.001493074
Uncultured	Pseudomonadales	25	0.001493074
Blattabacterium	sp.	25	0.001493074
Streptococcus	thermophilus	25	0.001493074
Wallemia	ichthyophaga	25	0.001493074
Kytococcus	sedentarius	25	0.001493074
Nocardioides	sp.	25	0.001493074
Vannella	sp.	25	0.001493074
Candidatus	Kinetoplastibacterium	25	0.001493074
Teredinibacter	turnerae	25	0.001493074
Thauera	sp.	25	0.001493074
Zorotypus	medoensis	25	0.001493074
Uncultured	Thermoanaerobacter	25	0.001493074
PREDICTED:	Chlorocebus	24	0.001433351
PREDICTED:	Mustela	24	0.001433351
Alcaligenes	sp.	24	0.001433351
Serratia	marcescens	24	0.001433351
Lactococcus	lactis	24	0.001433351
Fusarium	sp.	24	0.001433351
Vibrio	parahaemolyticus	24	0.001433351
Flavobacterium	columnare	24	0.001433351
Pantoea	sp.	24	0.001433351
Pusillimonas	sp.	24	0.001433351
Acinetobacter	pittii	24	0.001433351
Anoxybacillus	flavithermus	24	0.001433351
Chain	3,	24	0.001433351
Corynebacterium	vitaeruminis	24	0.001433351
Methanococcus	maripaludis	24	0.001433351
Paracoccus	aminophilus	24	0.001433351
Streptococcus	oligofermentans	24	0.001433351
Nocardia	brasiliensis	24	0.001433351
Sanguibacter	keddieii	24	0.001433351
Cryptobia	helicis	24	0.001433351
Dunaliella	salina	24	0.001433351
Kurthia	gibsonii	24	0.001433351
Marvania	geminata	24	0.001433351
Pandanus	sp.	24	0.001433351
Pelomonas	saccharophila	24	0.001433351
Zoysia	japonica	24	0.001433351
Uncultured	Glomus	23	0.001373628
PREDICTED:	Cynoglossus	23	0.001373628
PREDICTED:	Oryctolagus	23	0.001373628
PREDICTED:	Tarsius	23	0.001373628
Uncultured	Marinobacter	23	0.001373628
Rhizobium	leguminosarum	23	0.001373628
Bacterium	symbiont	23	0.001373628
Penicillium	sp.	23	0.001373628
Nostoc	sp.	23	0.001373628
Granulicella	tundricola	23	0.001373628
Uncultured	Bacteriodetes	23	0.001373628
Corynebacterium	jeikeium	23	0.001373628
Halorhodospira	halophila	23	0.001373628
Modestobacter	marinus	23	0.001373628
Anemone	cylindrica	23	0.001373628
Arcobacter	sp.	23	0.001373628
Bacteroidales	bacterium	23	0.001373628
Congregibacter	litoralis	23	0.001373628
Koliella	corcontica	23	0.001373628
Luzuriaga	radicans	23	0.001373628
Sphingomonas	aquatilis	23	0.001373628
Spiribacter	salinus	23	0.001373628
Uncultured	Firmicutes	22	0.001313905
Amborella	trichopoda	22	0.001313905
Branchiostoma	floridae	22	0.001313905
PREDICTED:	Oryzias	22	0.001313905
Trypanosoma	evansi	22	0.001313905
Alteromonas	macleodii	22	0.001313905
Uncultured	planctomycete	22	0.001313905
Chlorella	variabilis	22	0.001313905
Candidatus	Rhodoluna	22	0.001313905
Clostridium	beijerinckii	22	0.001313905
Mycobacterium	abscessus	22	0.001313905
Opitutaceae	bacterium	22	0.001313905
Auricularia	delicata	21	0.001254182
PREDICTED:	Canis	21	0.001254182
PREDICTED:	Cricetulus	21	0.001254182
PREDICTED:	Nannospalax	21	0.001254182
Uncultured	Alcanivorax	21	0.001254182
TPA:	Rhodopseudomonas	21	0.001254182
Aeromonas	sp.	21	0.001254182
Cyberlindnera	fabianii	21	0.001254182
Uncultured	Sphingobacteriales	21	0.001254182
TPA:	Lactobacillus	21	0.001254182
TPA:	Granulibacter	21	0.001254182
Polaromonas	naphthalenivorans	21	0.001254182
TPA:	Rattus	21	0.001254182
Brewer's	yeast	21	0.001254182
Leisingera	methylohalidivorans	21	0.001254182
Microcoleus	sp.	21	0.001254182
Parvularcula	bermudensis	21	0.001254182
Pseudoxanthomonas	suwonensis	21	0.001254182
Streptosporangium	roseum	21	0.001254182
Trisetopsis	hirtula	21	0.001254182
Xanthomonas	fuscans	21	0.001254182
Alteromonas	australica	21	0.001254182
Amycolatopsis	methanolica	21	0.001254182
Botryosphaeria	sp.	21	0.001254182
Nuclearia	thermophila	21	0.001254182
PREDICTED:	Equus	20	0.001194459
PREDICTED:	Sus	20	0.001194459
Phytophthora	sojae	20	0.001194459
PREDICTED:	Microtus	20	0.001194459
Uncultured	candidate	20	0.001194459
Bacillus	thuringiensis	20	0.001194459
PREDICTED:	Brachypodium	20	0.001194459
Schizophyllum	commune	20	0.001194459
Stereum	hirsutum	20	0.001194459
Phytophthora	parasitica	20	0.001194459
Uncultured	Lactobacillus	20	0.001194459
PREDICTED:	Chlamydotis	20	0.001194459
Yarrowia	lipolytica	20	0.001194459
Bodonidae	sp.	20	0.001194459
Cedecea	neteri	20	0.001194459
Methylobacterium	radiotolerans	20	0.001194459
Ochrobactrum	anthropi	20	0.001194459
Tistrella	mobilis	20	0.001194459
Proteus	mirabilis	20	0.001194459
Rhodobacter	sphaeroides	20	0.001194459
Staphylococcus	haemolyticus	20	0.001194459
Staphylococcus	pasteuri	20	0.001194459
Cupriavidus	necator	20	0.001194459
Mycobacterium	smegmatis	20	0.001194459
Plautia	stali	20	0.001194459
Prochlorococcus	sp.	20	0.001194459
Verticillium	sp.	20	0.001194459
Brevundimonas	kwangchunensis	20	0.001194459
Candidatus	Evansia	20	0.001194459
Chrysotila	sp.	20	0.001194459
Deinococcus	peraridilitoris	20	0.001194459
TPA:	Rhizobium	20	0.001194459
Yara	maculata	20	0.001194459
PREDICTED:	Setaria	19	0.001134736
Gaeumannomyces	graminis	19	0.001134736
Buchnera	aphidicola	19	0.001134736
Chlorocebus	aethiops	19	0.001134736
Uncultured	Bradyrhizobium	19	0.001134736
Cyanothece	sp.	19	0.001134736
Uncultured	Bodonidae	19	0.001134736
Vibrio	vulnificus	19	0.001134736
Babesia	bigemina	19	0.001134736
Methylobacterium	sp.	19	0.001134736
PREDICTED:	Amphimedon	19	0.001134736
Angomonas	deanei	19	0.001134736
Dicentrarchus	labrax	19	0.001134736
Kocuria	rhizophila	19	0.001134736
Polynucleobacter	necessarius	19	0.001134736
Roseibacterium	elongatum	19	0.001134736
Acinetobacter	towneri	19	0.001134736
Deinococcus	gobiensis	19	0.001134736
Jonesia	denitrificans	19	0.001134736
Singulisphaera	acidiphila	19	0.001134736
Tolumonas	auensis	19	0.001134736
TPA:	Flavobacterium	19	0.001134736
Winogradskyella	sp.	19	0.001134736
Acidiphilium	multivorum	19	0.001134736
Dicyma	funiculosa	19	0.001134736
Hahella	chejuensis	19	0.001134736
Joinvillea	ascendens	19	0.001134736
Leptochidium	albociliatum	19	0.001134736
Pluralibacter	gergoviae	19	0.001134736
Rhizophora	x	19	0.001134736
Sulfurimonas	gotlandica	19	0.001134736
Thioalkalimicrobium	cyclicum	19	0.001134736
Vaccinium	myrtillus	19	0.001134736
Dichomitus	squalens	18	0.001075013
Uncultured	rumen	18	0.001075013
Hordeum	vulgare	18	0.001075013
Micromonas	sp.	18	0.001075013
PREDICTED:	Manacus	18	0.001075013
Uncultured	bodonid	18	0.001075013
Plasmodium	yoelii	18	0.001075013
Plasmodium	falciparum	18	0.001075013
Babesia	divergens	18	0.001075013
Candida	albicans	18	0.001075013
Azotobacter	vinelandii	18	0.001075013
TPA:	Mus	18	0.001075013
Angiosperm	environmental	18	0.001075013
Uncultured	microeukaryote	18	0.001075013
Gluconobacter	oxydans	18	0.001075013
Granulibacter	bethesdensis	18	0.001075013
Candidatus	Hodgkinia	18	0.001075013
Owenweeksia	hongkongensis	18	0.001075013
Snodgrassella	alvi	18	0.001075013
Glycine	soja	18	0.001075013
Ilex	tolucana	18	0.001075013
Talaromyces	sp.	18	0.001075013
Thalassolituus	oleivorans	18	0.001075013
Elaeophora	elaphi	17	0.00101529
PREDICTED:	Neolamprologus	17	0.00101529
PREDICTED:	Sorex	17	0.00101529
PREDICTED:	Anolis	17	0.00101529
Uncultured	Flavobacteriaceae	17	0.00101529
Synechococcus	sp.	17	0.00101529
Tetrapisispora	blattae	17	0.00101529
Brevibacillus	brevis	17	0.00101529
Frankia	sp.	17	0.00101529
Lactobacillus	delbrueckii	17	0.00101529
Belliella	baltica	17	0.00101529
Deinococcus	radiodurans	17	0.00101529
Frateuria	aurantia	17	0.00101529
Helictochloa	planiculmis	17	0.00101529
Pseudomonas	veronii	17	0.00101529
Rhizanthella	gardneri	17	0.00101529
Thermodesulfobium	narugense	17	0.00101529
Thioflavicoccus	mobilis	17	0.00101529
Corynebacterium	imitans	17	0.00101529
Herpetomonas	roitmani	17	0.00101529
Ochrocladosporium	sp.	17	0.00101529
Oleispira	antarctica	17	0.00101529
Pantoea	rwandensis	17	0.00101529
Perenniporia	cinereofusca	17	0.00101529
Uncultured	endophytic	16	0.000955567
Neurospora	tetrasperma	16	0.000955567
PREDICTED:	Diaphorina	16	0.000955567
Opisthorchis	viverrini	16	0.000955567
Physcomitrella	patens	16	0.000955567
PREDICTED:	Latimeria	16	0.000955567
Strongyloides	stercoralis	16	0.000955567
Beauveria	bassiana	16	0.000955567
PREDICTED:	Chaetura	16	0.000955567
TPA:	Methylobacterium	16	0.000955567
Flavobacteriales	endosymbiont	16	0.000955567
Fungal	sp.	16	0.000955567
Salpingoeca	sp.	16	0.000955567
Bombyx	mori	16	0.000955567
Synthetic	construct	16	0.000955567
Puccinia	graminis	16	0.000955567
Aeromonas	veronii	16	0.000955567
Candidatus	Accumulibacter	16	0.000955567
Paracoccus	sp.	16	0.000955567
Unidentified	eubacterium	16	0.000955567
Clostridiales	sp.	16	0.000955567
Rhodopseudomonas	sp.	16	0.000955567
Taylorella	equigenitalis	16	0.000955567
Uncultured	Prevotella	16	0.000955567
Alistipes	finegoldii	16	0.000955567
Cellulophaga	lytica	16	0.000955567
Corynebacterium	kroppenstedtii	16	0.000955567
Demodex	folliculorum	16	0.000955567
Gorilla	DNA	16	0.000955567
Photobacterium	damselae	16	0.000955567
Procryptobia	sorokini	16	0.000955567
Rikenellaceae	bacterium	16	0.000955567
Uncultured	Sinobacteraceae	16	0.000955567
Aeodes	marginata	16	0.000955567
Chain	P,	16	0.000955567
Chlamydomonas	acidophila	16	0.000955567
Leucosporidium	sp.	16	0.000955567
Lupin	transfer	16	0.000955567
Narthecium	sp.	16	0.000955567
Tetranemertes	antonina	16	0.000955567
Tremella	indecorata	16	0.000955567
Uncultured	Sporidiobolus	16	0.000955567
PREDICTED:	Chrysemys	15	0.000895844
PREDICTED:	Python	15	0.000895844
Nectria	haematococca	15	0.000895844
Thielavia	terrestris	15	0.000895844
PREDICTED:	Haplochromis	15	0.000895844
PREDICTED:	Ochotona	15	0.000895844
Trametes	versicolor	15	0.000895844
Beta	proteobacterium	15	0.000895844
Culex	quinquefasciatus	15	0.000895844
Heterobasidion	irregulare	15	0.000895844
Triops	cancriformis	15	0.000895844
Chlorella	sp.	15	0.000895844
Phacus	sp.	15	0.000895844
Serratia	symbiotica	15	0.000895844
TPA:	Azorhizobium	15	0.000895844
Trichomonas	vaginalis	15	0.000895844
Cercozoa	sp.	15	0.000895844
Pinus	taeda	15	0.000895844
Azoarcus	sp.	15	0.000895844
Bifidobacterium	animalis	15	0.000895844
Bifidobacterium	breve	15	0.000895844
Leptospira	sp.	15	0.000895844
Methylococcus	capsulatus	15	0.000895844
Mycobacterium	rhodesiae	15	0.000895844
Advenella	mimigardefordensis	15	0.000895844
Barnesiella	viscericola	15	0.000895844
Emticicia	oligotrophica	15	0.000895844
Geobacillus	thermoglucosidasius	15	0.000895844
Leucosporidium	scottii	15	0.000895844
Methylobacterium	populi	15	0.000895844
Phacus	pusillus	15	0.000895844
Polymorphum	gilvum	15	0.000895844
Pseudomonas	resinovorans	15	0.000895844
Synthetic	vector	15	0.000895844
Triticum	petropavlovskyi	15	0.000895844
Veillonella	parvula	15	0.000895844
Aquilegia	viridiflora	15	0.000895844
Boehmeria	macrophylla	15	0.000895844
Candidatus	Paracaedibacter	15	0.000895844
Candidatus	Pelagibacter	15	0.000895844
Erythrobacter	litoralis	15	0.000895844
Herpetomonas	nabiculae	15	0.000895844
Philesia	magellanica	15	0.000895844
Spiribacter	sp.	15	0.000895844
Sporothrix	brunneoviolacea	15	0.000895844
Starkeya	sp.	15	0.000895844
TPA:	Aeromonas	15	0.000895844
PREDICTED:	Tupaia	14	0.000836121
Oryza	latifolia	14	0.000836121
Pongo	abelii	14	0.000836121
PREDICTED:	Colius	14	0.000836121
PREDICTED:	Mesitornis	14	0.000836121
PREDICTED:	Oryza	14	0.000836121
Melampsora	larici-populina	14	0.000836121
Tetrahymena	thermophila	14	0.000836121
PREDICTED:	Leptonychotes	14	0.000836121
Uncultured	cercozoan	14	0.000836121
Elymus	sibiricus	14	0.000836121
Moniliophthora	roreri	14	0.000836121
Naumovozyma	dairenensis	14	0.000836121
TPA:	Polaromonas	14	0.000836121
Absidia	idahoensis	14	0.000836121
Uncultured	Staphylococcus	14	0.000836121
Brevundimonas	sp.	14	0.000836121
Trichoderma	reesei	14	0.000836121
Diaphorobacter	sp.	14	0.000836121
Uncultured	Amoebozoa	14	0.000836121
Acanthamoeba	sp.	14	0.000836121
Candidatus	Blochmannia	14	0.000836121
Chelativorans	sp.	14	0.000836121
Rhodobacter	capsulatus	14	0.000836121
Wiesneriomyces	laurinus	14	0.000836121
Aromatoleum	aromaticum	14	0.000836121
Bullera	unica	14	0.000836121
Candidatus	Sodalis	14	0.000836121
Cardites	antiquatus	14	0.000836121
Cercomonas	sp.	14	0.000836121
Cochlodesma	praetenue	14	0.000836121
Conexibacter	woesei	14	0.000836121
Crithidia	oncopelti	14	0.000836121
Fibrella	aestuarina	14	0.000836121
Gallionella	capsiferriformans	14	0.000836121
Koliella	longiseta	14	0.000836121
Porphyromonas	gingivalis	14	0.000836121
Uncultured	Planctomycetaceae	14	0.000836121
Amycolatopsis	japonica	14	0.000836121
Candidatus	Babela	14	0.000836121
Candidatus	Saccharimonas	14	0.000836121
Chaunopycnis	alba	14	0.000836121
Chlamydia	muridarum	14	0.000836121
Ficus	uncinulata	14	0.000836121
Ichthyosporea	sp.	14	0.000836121
Nectria	sp.	14	0.000836121
Polaribacter	sp.	14	0.000836121
Prasiolopsis	sp.	14	0.000836121
R.fascians	16S	14	0.000836121
Sporoschismopsis	angustata	14	0.000836121
Terriglobus	roseus	14	0.000836121
Vorticella	sp.	14	0.000836121
Wolffia	microscopica	14	0.000836121
PREDICTED:	Ursus	13	0.000776398
Glarea	lozoyensis	13	0.000776398
Uncultured	Saccharomyces	13	0.000776398
Helobdella	robusta	13	0.000776398
PREDICTED:	Apis	13	0.000776398
PREDICTED:	Eurypyga	13	0.000776398
PREDICTED:	Pteropus	13	0.000776398
PREDICTED:	Strongylocentrotus	13	0.000776398
PREDICTED:	Tribolium	13	0.000776398
Rhabditophanes	sp.	13	0.000776398
Uncultured	Burkholderia	13	0.000776398
Xenopus	(Silurana)	13	0.000776398
Brassica	rapa	13	0.000776398
Dasypyrum	hordeaceum	13	0.000776398
Emiliania	huxleyi	13	0.000776398
Phaeosphaeria	nodorum	13	0.000776398
PREDICTED:	Anas	13	0.000776398
PREDICTED:	Echinops	13	0.000776398
PREDICTED:	Solanum	13	0.000776398
Enterococcus	faecium	13	0.000776398
PREDICTED:	Falco	13	0.000776398
Acanthamoeba	castellanii	13	0.000776398
Corynebacterium	diphtheriae	13	0.000776398
PREDICTED:	Mesocricetus	13	0.000776398
Sporisorium	reilianum	13	0.000776398
Laccaria	bicolor	13	0.000776398
T.cruzi	ribosomal	13	0.000776398
Alpha	proteobacterium	13	0.000776398
Fusobacterium	nucleatum	13	0.000776398
Mycobacterium	sp.	13	0.000776398
Polaromonas	sp.	13	0.000776398
Coccomyxa	sp.	13	0.000776398
Pichia	pastoris	13	0.000776398
Strongyloides	ratti	13	0.000776398
Amycolicicoccus	subflavus	13	0.000776398
Bordetella	bronchiseptica	13	0.000776398
Cupriavidus	taiwanensis	13	0.000776398
Dasypyrum	villosum	13	0.000776398
Klebsormidium	flaccidum	13	0.000776398
Perkinsiella-like	sp.	13	0.000776398
Streptococcus	pneumoniae	13	0.000776398
Desulfarculus	baarsii	13	0.000776398
Faecalibacterium	prausnitzii	13	0.000776398
Haliscomenobacter	hydrossis	13	0.000776398
Kutzneria	albida	13	0.000776398
Legionella	oakridgensis	13	0.000776398
Pseudogulbenkiania	sp.	13	0.000776398
Saccharomyces	cerevisiae,	13	0.000776398
Sterreria	boucheti	13	0.000776398
Citrobacter	koseri	13	0.000776398
Coeloplana	sp.	13	0.000776398
Ephedra	equisetina	13	0.000776398
Erodium	foetidum	13	0.000776398
Lactarius	scoticus	13	0.000776398
Magnetospira	sp.	13	0.000776398
Methylacidiphilum	fumariolicum	13	0.000776398
Microbacterium	paraoxydans	13	0.000776398
Pectocarya	penicillata	13	0.000776398
Rhodospirillum	sp.	13	0.000776398
Solenosmilia	variabilis	13	0.000776398
Syntrophothermus	lipocalidus	13	0.000776398
Terribacillus	aidingensis	13	0.000776398
Thalassiosira	weissflogii	13	0.000776398
TPA:	Niastella	13	0.000776398
Uncultured	Haliscomenobacter	13	0.000776398
Uncultured	Ohtaekwangia	13	0.000776398
Yersinia	kristensenii	13	0.000776398
Guillardia	theta	12	0.000716675
PREDICTED:	Callithrix	12	0.000716675
Human	chromosome	12	0.000716675
Sorghum	bicolor	12	0.000716675
Aureococcus	anophagefferens	12	0.000716675
Hammondia	hammondi	12	0.000716675
PREDICTED:	Bombyx	12	0.000716675
Prunus	persica	12	0.000716675
Saprolegnia	diclina	12	0.000716675
Bathycoccus	prasinos	12	0.000716675
Baudoinia	compniacensis	12	0.000716675
Uncultured	Bacillus	12	0.000716675
Bacteroidetes	bacterium	12	0.000716675
PREDICTED:	Ficedula	12	0.000716675
Chlamydomonas	reinhardtii	12	0.000716675
Oryza	glaberrima	12	0.000716675
Neisseria	meningitidis	12	0.000716675
Uncultured	Chlorophyta	12	0.000716675
Uncultured	Cloacibacterium	12	0.000716675
Uncultured	diatom	12	0.000716675
Acinetobacter	venetianus	12	0.000716675
Collimonas	fungivorans	12	0.000716675
Elymus	canadensis	12	0.000716675
Haemophilus	parasuis	12	0.000716675
Pseudovibrio	sp.	12	0.000716675
Shewanella	baltica	12	0.000716675
Trisetopsis	roggeveldensis	12	0.000716675
Uncultured	Gemmata	12	0.000716675
Xylella	fastidiosa	12	0.000716675
Aggregatibacter	actinomycetemcomitans	12	0.000716675
Camellia	sinensis	12	0.000716675
Ilyobacter	polytropus	12	0.000716675
Isotoma	viridis	12	0.000716675
Parabodo	nitrophilus	12	0.000716675
Pseudomonas	fulva	12	0.000716675
Stigmatella	aurantiaca	12	0.000716675
Streptococcus	suis	12	0.000716675
TPA:	Erythrobacter	12	0.000716675
TPA:	Janthinobacterium	12	0.000716675
Trisetopsis	barbata	12	0.000716675
Uncultured	Rheinheimera	12	0.000716675
Aliivibrio	wodanis	12	0.000716675
Cytophaga	hutchinsonii	12	0.000716675
Elusimicrobium	minutum	12	0.000716675
Gallibacterium	anatis	12	0.000716675
Kineococcus	radiotolerans	12	0.000716675
Laribacter	hongkongensis	12	0.000716675
Leishmania	turanica	12	0.000716675
Phycisphaera	mikurensis	12	0.000716675
Rubrobacter	radiotolerans	12	0.000716675
Uncultured	Flavobacteriia	12	0.000716675
Amycolatopsis	mediterranei	12	0.000716675
Bacillus	methanolicus	12	0.000716675
Candidatus	Endoecteinascidia	12	0.000716675
Candidatus	Koribacter	12	0.000716675
Flavobacterium	cauense	12	0.000716675
Halyomorpha	halys	12	0.000716675
Hydrocarboniphaga	sp.	12	0.000716675
Leptographium	sp.	12	0.000716675
Marinobacter	similis	12	0.000716675
Mycobacterium	neoaurum	12	0.000716675
Mycoplasma	hominis	12	0.000716675
Paenibacillus	mucilaginosus	12	0.000716675
Papiliotrema	bandonii	12	0.000716675
Persea	tolimanensis	12	0.000716675
Providencia	stuartii	12	0.000716675
Saprospira	grandis	12	0.000716675
Sarocladium	sp.	12	0.000716675
Streptomyces	albulus	12	0.000716675
Streptomyces	collinus	12	0.000716675
Thermincola	sp.	12	0.000716675
Uncultured	Hyphomicrobium	12	0.000716675
Uncultured	Petrobacter	12	0.000716675
Uncultured	Rhodocista	12	0.000716675
PREDICTED:	Ornithorhynchus	11	0.000656953
PREDICTED:	Macaca	11	0.000656953
PREDICTED:	Prunus	11	0.000656953
Uncultured	Rhodocyclaceae	11	0.000656953
Bos	taurus	11	0.000656953
Uncultured	Basidiomycota	11	0.000656953
Cordyceps	militaris	11	0.000656953
Fonticula	alba	11	0.000656953
TPA:	Hyphomonas	11	0.000656953
Caenorhabditis	briggsae	11	0.000656953
Coccidioides	posadasii	11	0.000656953
Linum	usitatissimum	11	0.000656953
Marssonina	brunnea	11	0.000656953
PREDICTED:	Spermophilus	11	0.000656953
Scheffersomyces	stipitis	11	0.000656953
Theileria	orientalis	11	0.000656953
Aspergillus	fumigatus	11	0.000656953
Fusarium	pseudograminearum	11	0.000656953
Lactobacillus	plantarum	11	0.000656953
Acinetobacter	baylyi	11	0.000656953
Anaerococcus	prevotii	11	0.000656953
Primary	endosymbiont	11	0.000656953
Thinopyrum	junceum	11	0.000656953
Zygosaccharomyces	bailii	11	0.000656953
Micromonas	pusilla	11	0.000656953
TPA:	Azoarcus	11	0.000656953
Acinetobacter	parvus	11	0.000656953
Clostridium	saccharoperbutylacetonicum	11	0.000656953
Corynebacterium	resistens	11	0.000656953
Dickeya	dadantii	11	0.000656953
Kribbella	flavida	11	0.000656953
Leptolyngbya	sp.	11	0.000656953
Metschnikowia	sp.	11	0.000656953
Secale	cereale	11	0.000656953
TPA:	Thiobacillus	11	0.000656953
Uncultured	Stachybotrys	11	0.000656953
Uncultured	Trichosporon	11	0.000656953
Alkalilimnicola	ehrlichii	11	0.000656953
Bacillus	cellulosilyticus	11	0.000656953
Capnocytophaga	ochracea	11	0.000656953
Gordonia	bronchialis	11	0.000656953
Idas	argenteus	11	0.000656953
Lycoris	radiata	11	0.000656953
Magnetococcus	marinus	11	0.000656953
Streptomyces	mutomycini	11	0.000656953
Sulfurimonas	denitrificans	11	0.000656953
Thermoanaerobacterium	thermosaccharolyticum	11	0.000656953
Treponema	azotonutricium	11	0.000656953
Uncultured	Rhizophlyctis	11	0.000656953
Vaccinium	macrocarpon	11	0.000656953
Candidatus	Profftella	11	0.000656953
Cellulophaga	algicola	11	0.000656953
Citrobacter	rodentium	11	0.000656953
Cryptococcus	taeanensis	11	0.000656953
Kallymenia	reniformis	11	0.000656953
Leptospirillum	ferriphilum	11	0.000656953
Myroides	odoratus	11	0.000656953
Nonlabens	marinus	11	0.000656953
Ophiobolus	erythrosporus	11	0.000656953
Phyllanthus	tenellus	11	0.000656953
Prasinococcus	sp.	11	0.000656953
Psychromonas	sp.	11	0.000656953
Pyropia	koreana	11	0.000656953
Rhizobium	lupini	11	0.000656953
Ruminococcus	sp.	11	0.000656953
Rye	(S.cereale)	11	0.000656953
Thalassia	hemprichii	11	0.000656953
Waddlia	chondrophila	11	0.000656953
Wohlfahrtiimonas	chitiniclastica	11	0.000656953
PREDICTED:	Alligator	10	0.00059723
PREDICTED:	Elephantulus	10	0.00059723
PREDICTED:	Erinaceus	10	0.00059723
PREDICTED:	Panthera	10	0.00059723
Ricinus	communis	10	0.00059723
Cladophialophora	carrionii	10	0.00059723
Cladophialophora	psammophila	10	0.00059723
Drosophila	pseudoobscura	10	0.00059723
Exophiala	dermatitidis	10	0.00059723
Plasmodium	knowlesi	10	0.00059723
PREDICTED:	Citrus	10	0.00059723
PREDICTED:	Loxodonta	10	0.00059723
Setosphaeria	turcica	10	0.00059723
Sordaria	macrospora	10	0.00059723
Uncultured	Candidatus	10	0.00059723
Uncultured	Vibrionaceae	10	0.00059723
Cladophialophora	yegresii	10	0.00059723
Galdieria	sulphuraria	10	0.00059723
Azospirillum	lipoferum	10	0.00059723
Callithrix	jacchus	10	0.00059723
Dictyostelium	fasciculatum	10	0.00059723
Lachancea	thermotolerans	10	0.00059723
Selaginella	moellendorffii	10	0.00059723
Allovahlkampfia	sp.	10	0.00059723
Marinobacter	sp.	10	0.00059723
Opuntia	sp.	10	0.00059723
Talaromyces	stipitatus	10	0.00059723
Trichophyton	rubrum	10	0.00059723
Uncultured	Methylobacterium	10	0.00059723
Colponema	sp.	10	0.00059723
Helotiales	sp.	10	0.00059723
H.parasitica	DNA	10	0.00059723
Naegleria	gruberi	10	0.00059723
Pedobacter	sp.	10	0.00059723
Phyllobacterium	sp.	10	0.00059723
Uncultured	Beijerinckiaceae	10	0.00059723
Uncultured	Frankia	10	0.00059723
Vitis	vinifera,	10	0.00059723
Babesia	microti	10	0.00059723
Candida	tenuis	10	0.00059723
Citrobacter	freundii	10	0.00059723
Exiguobacterium	sp.	10	0.00059723
Haemophilus	somnus	10	0.00059723
Hystrix	duthiei	10	0.00059723
Hystrix	komarovii	10	0.00059723
Juglans	hindsii	10	0.00059723
Legionella	pneumophila	10	0.00059723
Thiomicrospira	crunogena	10	0.00059723
Vibrio	splendidus	10	0.00059723
Xanthomonas	campestris	10	0.00059723
Agropyron	deweyi	10	0.00059723
Bacillus	toyonensis	10	0.00059723
Candidatus	Procabacter	10	0.00059723
Carnobacterium	maltaromaticum	10	0.00059723
Catenulispora	acidiphila	10	0.00059723
Chroococcidiopsis	sp.	10	0.00059723
complete	chromosome	10	0.00059723
Corynebacterium	glycinophilum	10	0.00059723
Curvularia	lunata	10	0.00059723
Desulfobacula	toluolica	10	0.00059723
Echinicola	vietnamensis	10	0.00059723
Eremopyrum	triticeum	10	0.00059723
Kudoa	islandica	10	0.00059723
Lactobacillus	johnsonii	10	0.00059723
Leymus	salinus	10	0.00059723
Marinomonas	mediterranea	10	0.00059723
Methylotenera	versatilis	10	0.00059723
Nonlabens	dokdonensis	10	0.00059723
Oscillatoria	nigro-viridis	10	0.00059723
Penicillium	oxalicum	10	0.00059723
Saccharopolyspora	erythraea	10	0.00059723
Symbiobacterium	thermophilum	10	0.00059723
Thermobacillus	composti	10	0.00059723
Actinobaculum	schaalii	10	0.00059723
Afipia	massiliensis	10	0.00059723
Bambusa	surrecta	10	0.00059723
Carboxydothermus	hydrogenoformans	10	0.00059723
Carnobacterium	sp.	10	0.00059723
Ciboria	batschiana	10	0.00059723
Clostridium	tetani	10	0.00059723
Corynebacterium	variabile	10	0.00059723
Cryptococcus	antarcticus	10	0.00059723
Dacrymyces	sp.	10	0.00059723
Dechlorosoma	suillum	10	0.00059723
Ettlia	pseudoalveolaris	10	0.00059723
Guzmania	lingulata	10	0.00059723
Marinobacter	salarius	10	0.00059723
Metschnikowia	pulcherrima	10	0.00059723
Monocelis	fusca	10	0.00059723
Peptoniphilus	sp.	10	0.00059723
Photorhabdus	asymbiotica	10	0.00059723
Sporidiobolus	pararoseus	10	0.00059723
Treponema	pallidum	10	0.00059723
Triticum	timopheevii	10	0.00059723
Turneriella	parva	10	0.00059723
Uncultured	Ceuthospora	10	0.00059723
Uncultured	Paraglomeraceae	10	0.00059723
Vannella	septentrionalis	10	0.00059723
Xenorhabdus	poinarii	10	0.00059723
Colletotrichum	fioriniae	9	0.000537507
Coniophora	puteana	9	0.000537507
PREDICTED:	Acanthisitta	9	0.000537507
PREDICTED:	Balaenoptera	9	0.000537507
PREDICTED:	Oreochromis	9	0.000537507
PREDICTED:	Pongo	9	0.000537507
PREDICTED:	Serinus	9	0.000537507
Uncultured	Sphingomonadaceae	9	0.000537507
Uncultured	Variovorax	9	0.000537507
Uncultured	yeast	9	0.000537507
Capronia	coronata	9	0.000537507
Chaetomium	globosum	9	0.000537507
Fomitiporia	mediterranea	9	0.000537507
PREDICTED:	Chelonia	9	0.000537507
Uncultured	SAR11	9	0.000537507
Uncultured	Streptococcus	9	0.000537507
Acremonium	sp.	9	0.000537507
PREDICTED:	Capra	9	0.000537507
PREDICTED:	Gorilla	9	0.000537507
PREDICTED:	Nasonia	9	0.000537507
PREDICTED:	Orycteropus	9	0.000537507
Uncultured	Lachnospiraceae	9	0.000537507
Calothrix	sp.	9	0.000537507
Comamonas	aquatica	9	0.000537507
Neofusicoccum	parvum	9	0.000537507
PREDICTED:	Metaseiulus	9	0.000537507
Moraxella	osloensis	9	0.000537507
PREDICTED:	Pygoscelis	9	0.000537507
Ralstonia	sp.	9	0.000537507
Streptococcus	agalactiae	9	0.000537507
Streptococcus	lutetiensis	9	0.000537507
Uncultured	Myxococcales	9	0.000537507
Agrobacterium	tumefaciens	9	0.000537507
Coniosporium	apollinis	9	0.000537507
Cynomorium	coccineum	9	0.000537507
Escherichia	sp.	9	0.000537507
Gardnerella	vaginalis	9	0.000537507
Klebsiella	oxytoca	9	0.000537507
Lactobacillus	acidophilus	9	0.000537507
Millerozyma	farinosa	9	0.000537507
Prevotella	sp.	9	0.000537507
Propionibacterium	freudenreichii	9	0.000537507
Rhodococcus	jostii	9	0.000537507
Streptococcus	constellatus	9	0.000537507
Streptomyces	fulvissimus	9	0.000537507
Acetobacter	pasteurianus	9	0.000537507
Acorus	calamus	9	0.000537507
Albidiferax	ferrireducens	9	0.000537507
Desulfovibrio	magneticus	9	0.000537507
Fusarium	oxysporum	9	0.000537507
Hymenobacter	swuensis	9	0.000537507
Impatiens	sp.	9	0.000537507
Malus	x	9	0.000537507
Oligotropha	carboxidovorans	9	0.000537507
Phaeobacter	gallaeciensis	9	0.000537507
Pirellula	staleyi	9	0.000537507
Prevotella	dentalis	9	0.000537507
Pycnophyes	zelinkaei	9	0.000537507
Spirogyra	sp.	9	0.000537507
Streptomyces	iranensis	9	0.000537507
Syntrophomonas	wolfei	9	0.000537507
TPA:	Neisseria	9	0.000537507
Uncultured	Robinsoniella	9	0.000537507
Arthrospira	sp.	9	0.000537507
Asphodelus	tenuifolius	9	0.000537507
Auxenochlorella	protothecoides	9	0.000537507
Blechomonas	keelingi	9	0.000537507
Brevibacillus	borstelensis	9	0.000537507
Brevibacillus	laterosporus	9	0.000537507
Candidatus	Baumannia	9	0.000537507
Choricystis	parasitica	9	0.000537507
Elliptochloris	bilobata	9	0.000537507
Flavitalea	sp.	9	0.000537507
gamma	proteobacterium	9	0.000537507
Haemophilus	parainfluenzae	9	0.000537507
Halomonas	campaniensis	9	0.000537507
Harpiosquilla	harpax	9	0.000537507
Hordeum	marinum	9	0.000537507
L.infantum	(AJS-IPTBG)	9	0.000537507
Meiothermus	ruber	9	0.000537507
Micromonospora	inyonensis	9	0.000537507
Nodularia	spumigena	9	0.000537507
Paracentrophyes	quadridentatus	9	0.000537507
Peliosanthes	yunnanensis	9	0.000537507
Pelobacter	sp.	9	0.000537507
Rhynocoris	fuscipes	9	0.000537507
TPA:	Phenylobacterium	9	0.000537507
Trisetopsis	imberbis	9	0.000537507
Triticum	monococcum	9	0.000537507
Trypanosoma	minasense	9	0.000537507
Trypanosoma	ranarum	9	0.000537507
Uncultured	Dyella	9	0.000537507
Uncultured	Mortierella	9	0.000537507
Uncultured	Thermomonas	9	0.000537507
Venturiales	sp.	9	0.000537507
Vulpia	brevis	9	0.000537507
Willeya	laevigata	9	0.000537507
Yeast	tRNA-Cys	9	0.000537507
PREDICTED:	Cavia	8	0.000477784
PREDICTED:	Ceratotherium	8	0.000477784
PREDICTED:	Nestor	8	0.000477784
PREDICTED:	Pelodiscus	8	0.000477784
PREDICTED:	Takifugu	8	0.000477784
TPA:	Geobacillus	8	0.000477784
Uncultured	Chloroflexi	8	0.000477784
Uncultured	Enterobacteriaceae	8	0.000477784
Coccomyxa	subellipsoidea	8	0.000477784
Drosophila	ananassae	8	0.000477784
Drosophila	mojavensis	8	0.000477784
MACACA	MULATTA	8	0.000477784
Magnaporthe	oryzae	8	0.000477784
Metarhizium	anisopliae	8	0.000477784
Neurospora	crassa	8	0.000477784
PREDICTED:	Picoides	8	0.000477784
Punctularia	strigosozonata	8	0.000477784
Uncultured	bacteria	8	0.000477784
Uncultured	Pseudomonadaceae	8	0.000477784
Arthroderma	gypseum	8	0.000477784
Candida	orthopsilosis	8	0.000477784
Coliphage	phiX174	8	0.000477784
Listeria	monocytogenes	8	0.000477784
Nomascus	leucogenys	8	0.000477784
Oryza	officinalis	8	0.000477784
Plasmodium	cynomolgi	8	0.000477784
Plasmodium	vivax	8	0.000477784
PREDICTED:	Ciona	8	0.000477784
Pseudomonas	koreensis	8	0.000477784
Taeniatherum	caput-medusae	8	0.000477784
Tetraodon	nigroviridis	8	0.000477784
uncultured	bacterium	8	0.000477784
Uncultured	Caulobacter	8	0.000477784
Xenopus	laevis	8	0.000477784
Acinetobacter	schindleri	8	0.000477784
Avena	sativa	8	0.000477784
Beta	vulgaris	8	0.000477784
Burkholderia	multivorans	8	0.000477784
Candida	tropicalis	8	0.000477784
Clavispora	lusitaniae	8	0.000477784
Henrardia	pubescens	8	0.000477784
Physarum	polycephalum	8	0.000477784
PREDICTED:	Trichechus	8	0.000477784
Sinorhizobium	fredii	8	0.000477784
Aegilops	juvenalis	8	0.000477784
Bipolaris	zeicola	8	0.000477784
Candidatus	Competibacter	8	0.000477784
Clostridium	difficile	8	0.000477784
Coprinopsis	cinerea	8	0.000477784
Cronobacter	sakazakii	8	0.000477784
Daucus	carota	8	0.000477784
Geobacter	sp.	8	0.000477784
Gigaspora	margarita	8	0.000477784
Hordeum	jubatum	8	0.000477784
Leptomonas	sp.	8	0.000477784
PREDICTED:	Bombus	8	0.000477784
PREDICTED:	Egretta	8	0.000477784
Ranunculus	silerifolius	8	0.000477784
Rhesus	Macaque	8	0.000477784
Tetrapisispora	phaffii	8	0.000477784
Uncultured	Oxalobacteraceae	8	0.000477784
Bibersteinia	trehalosi	8	0.000477784
Burkholderia	gladioli	8	0.000477784
Dimastigella	mimosa	8	0.000477784
Frankia	alni	8	0.000477784
Fusarium	solani	8	0.000477784
Gordonia	polyisoprenivorans	8	0.000477784
Leymus	ambiguus	8	0.000477784
PREDICTED:	Leptosomus	8	0.000477784
Senecio	massaicus	8	0.000477784
Spirochaeta	thermophila	8	0.000477784
Stenotrophomonas	rhizophila	8	0.000477784
Trypanosoma	simiae	8	0.000477784
Acinetobacter	tjernbergiae	8	0.000477784
Alcanivorax	dieselolei	8	0.000477784
Beijerinckia	indica	8	0.000477784
Bifidobacterium	thermophilum	8	0.000477784
Bodo	caudatus	8	0.000477784
Bordetella	sp.	8	0.000477784
Bradyrhizobium	denitrificans	8	0.000477784
Candidatus	Puniceispirillum	8	0.000477784
Candidatus	Saccharibacteria	8	0.000477784
Colwellia	psychrerythraea	8	0.000477784
Cordyceps	sp.	8	0.000477784
Corynebacterium	halotolerans	8	0.000477784
Corynebacterium	maris	8	0.000477784
Cucumis	melo	8	0.000477784
Culex	pipiens	8	0.000477784
Deinococcus	deserti	8	0.000477784
Desulfomonile	tiedjei	8	0.000477784
Finegoldia	magna	8	0.000477784
Herbaspirillum	seropedicae	8	0.000477784
Marinomonas	posidonica	8	0.000477784
Medicago	sativa	8	0.000477784
Methanobacterium	formicicum	8	0.000477784
Nephroselmis	olivacea	8	0.000477784
Nitratifractor	salsuginis	8	0.000477784
Odoribacter	splanchnicus	8	0.000477784
Pelobacter	carbinolicus	8	0.000477784
Prasinophyceae	sp.	8	0.000477784
Pseudonocardia	dioxanivorans	8	0.000477784
Pseudoxanthomonas	taiwanensis	8	0.000477784
Quambalaria	cyanescens	8	0.000477784
Rhizobium	tropici	8	0.000477784
Rubrobacter	xylanophilus	8	0.000477784
Ruegeria	pomeroyi	8	0.000477784
Segniliparus	rotundus	8	0.000477784
Shewanella	denitrificans	8	0.000477784
Staphylococcus	pseudintermedius	8	0.000477784
Streptomyces	venezuelae	8	0.000477784
Tannerella	forsythia	8	0.000477784
Terriglobus	saanensis	8	0.000477784
Thermomonospora	curvata	8	0.000477784
Truepera	radiovictrix	8	0.000477784
Unidentified	plant	8	0.000477784
Actinomyces	viscosus	8	0.000477784
Alternaria	maritima	8	0.000477784
Bartolius	pierrei	8	0.000477784
Botryococcus	braunii	8	0.000477784
Brevibacterium	iodinum	8	0.000477784
Candidatus	Mycoplasma	8	0.000477784
Caulobacter	crescentus	8	0.000477784
Chryseobacterium	indologenes	8	0.000477784
Dehalococcoides	mccartyi	8	0.000477784
Demodex	brevis	8	0.000477784
Desulfuromonas	acetoxidans	8	0.000477784
Epistylis	chrysemydis	8	0.000477784
Festuca	alpina	8	0.000477784
Ficus	elastica	8	0.000477784
Lactobacillus	buchneri	8	0.000477784
Leishmania	gerbilli	8	0.000477784
Leishmania	hoogstraali	8	0.000477784
Lobothallia	radiosa	8	0.000477784
Methanoculleus	bourgensis	8	0.000477784
Methylobacterium	komagatae	8	0.000477784
Morus	indica	8	0.000477784
Nemertoderma	sp.	8	0.000477784
Poa	annua	8	0.000477784
Rhizosolenia	imbricata	8	0.000477784
Rickettsiella	tipulae	8	0.000477784
Rohrbachia	minima	8	0.000477784
Tacca	sp.	8	0.000477784
T.cuprinus	gene	8	0.000477784
Thermovibrio	ammonificans	8	0.000477784
Thiobacillus	ferrooxidans	8	0.000477784
TPA:	Streptococcus	8	0.000477784
TPA:	Streptomyces	8	0.000477784
Trichosporon	terricola	8	0.000477784
Trichosporon	wieringae	8	0.000477784
Triodontoderes	anulap	8	0.000477784
Trisetopsis	longifolia	8	0.000477784
Trypanosoma	chelodinae	8	0.000477784
Uncultured	Enhydrobacter	8	0.000477784
Zanclea	sp.	8	0.000477784
Ixodes	scapularis	7	0.000418061
Phanerochaete	carnosa	7	0.000418061
PREDICTED:	Cuculus	7	0.000418061
PREDICTED:	Vicugna	7	0.000418061
Uncultured	Verrucomicrobia	7	0.000418061
Ustilago	maydis	7	0.000418061
Ajellomyces	capsulatus	7	0.000418061
Canis	Familiaris	7	0.000418061
Capsella	rubella	7	0.000418061
Cochliobolus	sativus	7	0.000418061
Drosophila	virilis	7	0.000418061
Macaca	mulatta	7	0.000418061
PREDICTED:	Merops	7	0.000418061
PREDICTED:	Pelecanus	7	0.000418061
PREDICTED:	Vitis	7	0.000418061
Toxoplasma	gondii	7	0.000418061
Uncultured	Candida	7	0.000418061
Uncultured	Chytridiomycota	7	0.000418061
Uncultured	freshwater	7	0.000418061
Zygosaccharomyces	rouxii	7	0.000418061
Aegilops	vavilovii	7	0.000418061
Arthroderma	otae	7	0.000418061
Aspergillus	clavatus	7	0.000418061
Aspergillus	flavus	7	0.000418061
Azospirillum	sp.	7	0.000418061
Bacillus	licheniformis	7	0.000418061
PREDICTED:	Charadrius	7	0.000418061
PREDICTED:	Felis	7	0.000418061
PREDICTED:	Microplitis	7	0.000418061
Salmo	salar	7	0.000418061
Thalassiosira	pseudonana	7	0.000418061
Tuber	melanosporum	7	0.000418061
Uncultured	Clostridiales	7	0.000418061
uncultured	marine	7	0.000418061
Candidatus	Carsonella	7	0.000418061
Enterobacter	asburiae	7	0.000418061
Eremothecium	cymbalariae	7	0.000418061
Genomic	sequence	7	0.000418061
Malassezia	globosa	7	0.000418061
Momordica	charantia	7	0.000418061
Penicillium	marneffei	7	0.000418061
Perkinsus	marinus	7	0.000418061
Pleosporales	sp.	7	0.000418061
PREDICTED:	Caprimulgus	7	0.000418061
PREDICTED:	Pseudopodoces	7	0.000418061
PREDICTED:	Tyto	7	0.000418061
PREDICTED:	Xenopus	7	0.000418061
Pseudocercospora	fijiensis	7	0.000418061
Saccharophagus	degradans	7	0.000418061
Soybean	clone	7	0.000418061
TPA:	Maricaulis	7	0.000418061
Uncultured	Escherichia	7	0.000418061
Uncultured	Flavobacteriales	7	0.000418061
Uncultured	Flavobacterium	7	0.000418061
Uncultured	Roseomonas	7	0.000418061
Allium	cernuum	7	0.000418061
Burkholderiales	bacterium	7	0.000418061
Candida	glabrata	7	0.000418061
Chroococcidiopsis	thermalis	7	0.000418061
Corynebacterium	urealyticum	7	0.000418061
Desulfococcus	oleovorans	7	0.000418061
Malassezia	restricta	7	0.000418061
Mycoplasma	hyopneumoniae	7	0.000418061
Neurospora	discreta	7	0.000418061
Oceanimonas	sp.	7	0.000418061
Pantoea	agglomerans	7	0.000418061
Plasmodium	chabaudi	7	0.000418061
Rhodotorula	mucilaginosa	7	0.000418061
Spirosoma	linguale	7	0.000418061
Streptomyces	griseus	7	0.000418061
TPA:	Clavibacter	7	0.000418061
Trypanosoma	grosi	7	0.000418061
Bacteroides	helcogenes	7	0.000418061
Bodo	sp.	7	0.000418061
Cellulomonas	fimi	7	0.000418061
Corynebacterium	falsenii	7	0.000418061
Crinalium	epipsammum	7	0.000418061
Douglasdeweya	deweyi	7	0.000418061
Erysipelothrix	rhusiopathiae	7	0.000418061
Geobacter	bemidjiensis	7	0.000418061
Gluconacetobacter	diazotrophicus	7	0.000418061
Gonapodya	polymorpha	7	0.000418061
Haliangium	ochraceum	7	0.000418061
Intrasporangium	calvum	7	0.000418061
Kurtiella	bidentata	7	0.000418061
Lawsonia	intracellularis	7	0.000418061
Leptomonas	mirabilis	7	0.000418061
Malassezia	sympodialis	7	0.000418061
Marinomonas	sp.	7	0.000418061
Marivirga	tractuosa	7	0.000418061
Methylibium	petroleiphilum	7	0.000418061
Neisseria	sicca	7	0.000418061
Octadecabacter	arcticus	7	0.000418061
Ostreopsis	sp.	7	0.000418061
Paludibacter	propionicigenes	7	0.000418061
Pelodictyon	phaeoclathratiforme	7	0.000418061
Planctomyces	brasiliensis	7	0.000418061
Prochlorococcus	marinus	7	0.000418061
Psychroflexus	torquis	7	0.000418061
Silicibacter	sp.	7	0.000418061
Sistotrema	brinkmannii	7	0.000418061
Streptococcus	mitis	7	0.000418061
Trypanoplasma	borreli	7	0.000418061
Uncultured	Acidobacteriaceae	7	0.000418061
Uncultured	Actinomycetales	7	0.000418061
uncultured	bacterial	7	0.000418061
Uncultured	Bifidobacterium	7	0.000418061
Uncultured	Corallinales	7	0.000418061
Uncultured	crenarchaeote	7	0.000418061
Uncultured	eukaryotic	7	0.000418061
Vittaforma	corneae	7	0.000418061
Xenorhabdus	nematophila	7	0.000418061
A.calcoaceticus	23S	7	0.000418061
Amentotaxus	formosana	7	0.000418061
Andalucia	godoyi	7	0.000418061
Aphis	glycines	7	0.000418061
Aquamicrobium	sp.	7	0.000418061
Azospira	oryzae	7	0.000418061
Azumiobodo	hoyamushi	7	0.000418061
Bacterium	46_xplvp399	7	0.000418061
Bacterium	E1-81	7	0.000418061
Bacterium	E2-91	7	0.000418061
Bifidobacterium	coryneforme	7	0.000418061
Bilobella	aurantiaca	7	0.000418061
Biuterina	sp.	7	0.000418061
Brassicibacter	sp.	7	0.000418061
Byblis	filifolia	7	0.000418061
Byssochlamys	spectabilis	7	0.000418061
Caecitellus	sp.	7	0.000418061
Candidatus	Glomeribacter	7	0.000418061
Candidatus	Nasuia	7	0.000418061
Cardiobacterium	hominis	7	0.000418061
Chaetopterus	sp.	7	0.000418061
[Clostridium]	cellulosi	7	0.000418061
Corynebacterium	atypicum	7	0.000418061
Cynops	orientalis	7	0.000418061
Desulfocapsa	sulfexigens	7	0.000418061
Dussia	sp.	7	0.000418061
Ficus	microdictya	7	0.000418061
Gambierdiscus	yasumotoi	7	0.000418061
Glaciecola	psychrophila	7	0.000418061
Guazuma	sp.	7	0.000418061
Haemophilus	sp.	7	0.000418061
Helictotrichon	pubescens	7	0.000418061
Hypocopra	rostrata	7	0.000418061
Knema	andamanica	7	0.000418061
Kushneria	sp.	7	0.000418061
Megasphaera	elsdenii	7	0.000418061
Mycobacterium	fortuitum	7	0.000418061
Mycoplasma	pneumoniae	7	0.000418061
Neobodo	sp.	7	0.000418061
Pandoravirus	dulcis,	7	0.000418061
Paradoxia	multiseta	7	0.000418061
Penicillium	brefeldianum	7	0.000418061
Podospermum	roseum	7	0.000418061
Pseudomisopates	rivas-martinezii	7	0.000418061
P.shigelloides	gene	7	0.000418061
Roya	anglica	7	0.000418061
Runella	slithyformis	7	0.000418061
Sagittaria	sp.	7	0.000418061
Spirochaeta	caldaria	7	0.000418061
Spirochaeta	sp.	7	0.000418061
Streptococcus	gordonii	7	0.000418061
Streptomyces	pratensis	7	0.000418061
TPA:	Opitutus	7	0.000418061
Trypanosoma	binneyi	7	0.000418061
TSE-associated	circular	7	0.000418061
Uncultured	Actinoallomurus	7	0.000418061
Uncultured	Capronia	7	0.000418061
Uncultured	Leucocortinarius	7	0.000418061
Uncultured	myxobacterium	7	0.000418061
Uncultured	Parabacteroides	7	0.000418061
Xerophyllum	tenax	7	0.000418061
Zingeria	biebersteiniana	7	0.000418061
Anopheles	gambiae	6	0.000358338
Mycobacterium	phage	6	0.000358338
Neosartorya	fischeri	6	0.000358338
PREDICTED:	Octodon	6	0.000358338
PREDICTED:	Sarcophilus	6	0.000358338
Uncultured	ciliate	6	0.000358338
Uncultured	Ralstonia	6	0.000358338
Uncultured	Stenotrophomonas	6	0.000358338
Vibrio	sp.	6	0.000358338
Picea	glauca	6	0.000358338
PREDICTED:	Aptenodytes	6	0.000358338
PREDICTED:	Odobenus	6	0.000358338
TPA:	Rhodobacter	6	0.000358338
Uncultured	Brachymonas	6	0.000358338
Acinetobacter	beijerinckii	6	0.000358338
Ajellomyces	dermatitidis	6	0.000358338
Candida	parapsilosis	6	0.000358338
Candida	sp.	6	0.000358338
Curvibacter	putative	6	0.000358338
Danio	rerio	6	0.000358338
Drosophila	simulans	6	0.000358338
Encephalitozoon	cuniculi	6	0.000358338
Gloeophyllum	trabeum	6	0.000358338
Lycoris	squamigera	6	0.000358338
Mutant	Enterobacteria	6	0.000358338
Pestalotiopsis	fici	6	0.000358338
PREDICTED:	Condylura	6	0.000358338
PREDICTED:	Maylandia	6	0.000358338
TPA:	Clostridium	6	0.000358338
TPA:	Psychrobacter	6	0.000358338
Uncultured	Caulobacteraceae	6	0.000358338
Uncultured	Enterococcus	6	0.000358338
Uncultured	Flavobacteria	6	0.000358338
Uncultured	Gemmatimonas	6	0.000358338
Uncultured	Hymenobacter	6	0.000358338
Uncultured	Phenylobacterium	6	0.000358338
Uncultured	Trebouxia	6	0.000358338
Bacillus	megaterium	6	0.000358338
Candidatus	Arthromitus	6	0.000358338
Candidatus	Endolissoclinum	6	0.000358338
Cellvibrio	japonicus	6	0.000358338
Chromohalobacter	salexigens	6	0.000358338
Collimonas	sp.	6	0.000358338
Crithopsis	delileana	6	0.000358338
Cryptococcus	sp.	6	0.000358338
Dyadobacter	fermentans	6	0.000358338
Marinithermus	hydrothermalis	6	0.000358338
Neisseria	gonorrhoeae	6	0.000358338
Novosphingobium	sp.	6	0.000358338
Paracoccus	denitrificans	6	0.000358338
PREDICTED:	Corvus	6	0.000358338
PREDICTED:	Musca	6	0.000358338
Pseudanabaena	sp.	6	0.000358338
Rhizobium	etli	6	0.000358338
Synechococcus	phage	6	0.000358338
Tetrahymena	sp.	6	0.000358338
Thermococcus	sp.	6	0.000358338
Trisetopsis	natalensis	6	0.000358338
Uncultured	Diaphorobacter	6	0.000358338
Uncultured	Flectobacillus	6	0.000358338
A.calcoaceticus	16S	6	0.000358338
Acidovorax	temperans	6	0.000358338
Acutodesmus	obliquus	6	0.000358338
Aegilops	geniculata	6	0.000358338
Agrostis	stolonifera	6	0.000358338
Alistipes	shahii	6	0.000358338
Avena	barbata	6	0.000358338
Bacteroides	fragilis	6	0.000358338
Bartonella	schoenbuchensis	6	0.000358338
Campylobacter	jejuni	6	0.000358338
Candidatus	Hamiltonella	6	0.000358338
Clostridium	saccharolyticum	6	0.000358338
Corynebacterium	argentoratense	6	0.000358338
Cyberlindnera	jadinii	6	0.000358338
Deferribacter	desulfuricans	6	0.000358338
Desulfurispirillum	indicum	6	0.000358338
Enterococcus	faecalis	6	0.000358338
Herpetosiphon	aurantiacus	6	0.000358338
Hyphomicrobium	sp.	6	0.000358338
Isosphaera	pallida	6	0.000358338
Lasiodiplodia	pseudotheobromae	6	0.000358338
Leuconostoc	mesenteroides	6	0.000358338
Mesostigma	viride	6	0.000358338
Muricauda	ruestringensis	6	0.000358338
Nitrobacter	winogradskyi	6	0.000358338
Opitutus	terrae	6	0.000358338
Oscillatoria	acuminata	6	0.000358338
Parabacteroides	distasonis	6	0.000358338
Phacus	tortus	6	0.000358338
Prevotella	denticola	6	0.000358338
Procotyla	fluviatilis	6	0.000358338
Propionibacterium	propionicum	6	0.000358338
Puccinia	cf.	6	0.000358338
Rhodospirillum	photometricum	6	0.000358338
Rhodotorula	sp.	6	0.000358338
Serratia	fonticola	6	0.000358338
Shimwellia	blattae	6	0.000358338
Spirochaeta	smaragdinae	6	0.000358338
Stenotrophomonas	nitritireducens	6	0.000358338
Stichococcus	bacillaris	6	0.000358338
Synechocystis	sp.	6	0.000358338
Theileria	parva	6	0.000358338
TPA:	Arthrobacter	6	0.000358338
Trypanosoma	triglae	6	0.000358338
Uncultured	Colwellia	6	0.000358338
Uncultured	Pelagibacter	6	0.000358338
Uncultured	Rhodospirillaceae	6	0.000358338
Unidentified	bacterial	6	0.000358338
Vibrio	agarivorans	6	0.000358338
Vibrio	campbellii	6	0.000358338
Yersinia	pestis	6	0.000358338
Acholeplasma	oculi	6	0.000358338
Actinoplanes	missouriensis	6	0.000358338
Allium	fistulosum	6	0.000358338
Amyloporia	xantha	6	0.000358338
Arcanobacterium	canis	6	0.000358338
Arcobacter	nitrofigilis	6	0.000358338
Aspergillus	kawachii	6	0.000358338
Aspergillus	ustus	6	0.000358338
Bacillus	tequilensis	6	0.000358338
Bacteriophage	T7	6	0.000358338
Candidatus	Actinomarina	6	0.000358338
Candidatus	Regiella	6	0.000358338
Chrysanthemum	x	6	0.000358338
Chrysomya	albiceps	6	0.000358338
Crithidia	dedva	6	0.000358338
Crithidia	sp.	6	0.000358338
Dandya	thadhowardii	6	0.000358338
Dasylirion	glaucophyllum	6	0.000358338
Dendrobium	sanguinolentum	6	0.000358338
Desulfovibrio	aespoeensis	6	0.000358338
Eimeria	maxima	6	0.000358338
Eleusine	coracana	6	0.000358338
Esquamula	lacrimiformis	6	0.000358338
Eutintinnus	pectinis	6	0.000358338
Ficus	auriculata	6	0.000358338
Formosa	agariphila	6	0.000358338
Glycymeris	glycymeris	6	0.000358338
Gynostemma	pentaphyllum	6	0.000358338
Halomonas	axialensis	6	0.000358338
Halophila	stipulacea	6	0.000358338
Heracleum	fargesii	6	0.000358338
Hypopygiopsis	infumata	6	0.000358338
Lactobacillus	sanfranciscensis	6	0.000358338
Lebioderus	gorii	6	0.000358338
Leptomonas	jaculum	6	0.000358338
Marinobacter	salinaria	6	0.000358338
Methanosarcina	acetivorans	6	0.000358338
Methanothermobacter	marburgensis	6	0.000358338
Microbacteriaceae	bacterium	6	0.000358338
Microbacterium	marinum	6	0.000358338
Mollicutes	bacterium	6	0.000358338
Mycobacterium	chubuense	6	0.000358338
Mycoplasma	fastidiosum	6	0.000358338
Paenibacillus	odorifer	6	0.000358338
Paeonia	suffruticosa	6	0.000358338
Paludibacterium	sp.	6	0.000358338
Parachlamydia	acanthamoebae	6	0.000358338
Parvatrema	sp.	6	0.000358338
Parvicapsula	petuniae	6	0.000358338
Phalaris	minor	6	0.000358338
Pinna	nobilis	6	0.000358338
Psathyrostachys	juncea	6	0.000358338
Pseudodiophrys	nigricans	6	0.000358338
Schizosaccharomyces	japonicus	6	0.000358338
Sclerotinia	borealis	6	0.000358338
Senecio	cadiscus	6	0.000358338
Shewanella	halifaxensis	6	0.000358338
Solibacter	usitatus	6	0.000358338
Staurodesmus	triangularis	6	0.000358338
Streptomyces	bingchenggensis	6	0.000358338
Streptomyces	glaucescens	6	0.000358338
Thermoanaerobacter	kivui	6	0.000358338
Thermotoga	caldifontis	6	0.000358338
TPA:	Nitrosococcus	6	0.000358338
Tremella	nivalis	6	0.000358338
Treponema	denticola	6	0.000358338
Trypanosoma	kuseli	6	0.000358338
Uncultured	Filobasidiella	6	0.000358338
Xanthomonas	citri	6	0.000358338
Xenorhabdus	doucetiae	6	0.000358338
Aspergillus	terreus	5	0.000298615
[truncated: 4,726 more rows]
