# Supplementary material for: Small RNAs derived from tRNAs and rRNAs are highly enriched in exosomes from both old and new world Leishmania providing evidence for conserved exosomal RNA Packaging
Source: BMC Genomics. 2015 Mar 5;16(1):151. doi: 10.1186/s12864-015-1260-7 (PMC4352550; doi:10.1186/s12864-015-1260-7)
Supplement: Additional file 7: Table S4. — Mapping of reads to rRNA genes based on Bowtie 2 alignments with the LmjF reference genome. [file 12864_2015_1260_MOESM7_ESM.xlsx]

## Sheet: L. donovani exo
rRNA category	Percent	Total	Sense	5'	Mid 5'	3'	Mid 3'	Mid	Antisense	5'	Mid 5'	3'	Mid 3'	Mid
18S_ribosomal_SSU_RNA	30.0425	164172	163915	71272	-	90556	-	2087	257	118	-	138	-	1
28S_ribosomal_RNA_LSU-alpha	22.3647	122215	122027	47477	-	72052	-	2498	188	73	-	110	-	5
28S_ribosomal_RNA_LSU-beta	29.2343	159755	159500	89217	-	67189	-	3094	255	125	-	125	-	5
28S_ribosomal_RNA_LSU-delta_M2	5.57565	30469	30433	14651	2195	4987	410	8190	36	14	1	8	-	13
28S_ribosomal_RNA_LSU-epsilon_M4	2.00269	10944	10921	800	253	8576	657	635	23	2	1	19	-	1
28S_ribosomal_RNA_LSU-gamma_M1	3.09206	16897	16871	3728	301	5881	62	6899	26	8	1	12	-	5
28S_ribosomal_RNA_LSU-zeta_M6	1.68519	9209	9200	83	2854	289	66	5908	9	-	3	-	-	6
5.8S_ribosomal_M3_RNA	3.37936	18467	18427	446	-	7336	152	10493	40	3	-	18	-	19
5SM5_ribosomal_RNA	2.62359	14337	14315	833	3472	6978	1022	2010	22	-	11	8	1	2
sum of reads		546465	545609	228507	9075	263844	2369	41814	856	343	17	438	1	57
percent of all sequenced reads	32.6365
percent of reads aligned against LmjF	56.5574

## Sheet: L. braziliensis exo
rRNA category	Percent	Total	Sense	5'	Mid 5'	3'	Mid 3'	Mid	Antisense	5'	Mid 5'	3'	Mid 3'	Mid
18S_ribosomal_SSU_RNA	20.1738	94826	94607	44717	-	48242	-	1648	219	95	-	117	-	7
28S_ribosomal_RNA_LSU-alpha	25.6649	120637	120465	61951	-	55126	-	3388	172	103	-	65	-	4
28S_ribosomal_RNA_LSU-beta	40.6973	191296	190983	111553	-	74092	-	5338	313	182	-	122	-	9
28S_ribosomal_RNA_LSU-delta_M2	8.42109	39583	39539	25466	7276	4019	75	2703	44	25	8	8	-	3
28S_ribosomal_RNA_LSU-epsilon_M4	0.458891	2157	2147	118	182	1595	156	96	10	-	1	8	-	1
28S_ribosomal_RNA_LSU-gamma_M1	0.654191	3075	3042	548	41	1748	1	704	33	29	-	3	-	1
28S_ribosomal_RNA_LSU-zeta_M6	0.283589	1333	1332	18	555	108	17	634	1	1	-	-	-	-
5.8S_ribosomal_M3_RNA	2.0481	9627	9600	145	-	3817	11	5627	27	-	-	16	-	11
5SM5_ribosomal_RNA	1.59814	7512	7476	163	1391	4437	587	898	36	11	9	14	-	2
sum of reads		470046	469191	244679	9445	193184	847	21036	855	446	18	353	0	38
percent of all sequenced reads	38.7724
percent of reads aligned against LmjF	73.3248
