# Supplementary material for: Small RNAs derived from tRNAs and rRNAs are highly enriched in exosomes from both old and new world Leishmania providing evidence for conserved exosomal RNA Packaging
Source: BMC Genomics. 2015 Mar 5;16(1):151. doi: 10.1186/s12864-015-1260-7 (PMC4352550; doi:10.1186/s12864-015-1260-7)
Supplement: Additional file 9: Table S6A. — Results of blast search of all reads from L. donovani exosome library against human and vector genomes. Table S6B Results of blast search of all reads from L. braziliensis exosome library against human and vector genomes. [file 12864_2015_1260_MOESM9_ESM.zip]

Archive with 2 entries (2 files):
- Supplementary_table_6A.xlsx
- Supplementary_table_6B.xlsx
