# Supplementary material for: Small RNAs derived from tRNAs and rRNAs are highly enriched in exosomes from both old and new world Leishmania providing evidence for conserved exosomal RNA Packaging
Source: BMC Genomics. 2015 Mar 5;16(1):151. doi: 10.1186/s12864-015-1260-7 (PMC4352550; doi:10.1186/s12864-015-1260-7)
Supplement: Additional file 9: Table S6A. — Results of blast search of all reads from L. donovani exosome library against human and vector genomes. Table S6B Results of blast search of all reads from L. braziliensis exosome library against human and vector genomes. [file 12864_2015_1260_MOESM9_ESM.zip › Supplementary_table_6A.xlsx]

## Sheet: vsHuman-bowtie2-HTseq_rev
cRead-ID	chromosome	Leftmost coordinate	alignment Length	Feature mapped
7-9721	chrUn_gl000220	159287	4S30M	no_feature
12-6017	chr5	133517321	9S20M12S	no_feature
33-2562	chr13	29198421	8S21M3S	no_feature
52-1714	chr16	70823445	28M10S	no_feature
56-1585	chr17	8029099	28M7S	no_feature
85-1085	chr17	8029099	28M5S	no_feature
86-1084	chrUn_gl000220	109502	35M4S	no_feature
87-1061	chr1	161420502	28M6S	no_feature
130-742	chr7	68527622	15S28M	no_feature
138-702	chrX	8272343	4S20M36S	no_feature
139-695	chr5	133517321	8S20M12S	no_feature
141-683	chr1	161413129	28M3S	no_feature
145-675	chrUn_gl000220	117880	34M1S	no_feature
148-655	chr4	57640542	20M	no_feature
159-596	chr1	17004805	2S25M7S	no_feature
166-555	chr1	161435293	28M8S	no_feature
203-453	chr1	16872440	7S29M37S	no_feature
219-422	chrUn_gl000220	117743	36M	no_feature
251-370	chr7	68527622	9S22M	no_feature
253-366	chr4	65465667	20M	no_feature
247-373	chr6	28641617	5S22M10S	no_feature
279-338	chr6	28641617	2S22M10S	no_feature
280-337	chr1	91852879	37M	no_feature
265-348	chr2	129113058	4S23M7S	no_feature
290-331	chr1	159898055	21M	no_feature
298-322	chr13	29198421	8S21M	no_feature
301-319	chr16	70823445	26M	no_feature
325-302	chr1	91852880	27M	no_feature
330-298	chr21	9827428	36M4S	no_feature
351-286	chr1	16872440	7S31M35S	no_feature
405-246	chrUn_gl000220	117880	34M14S	no_feature
388-255	chrX	87835406	23S23M5S	no_feature
416-241	chrUn_gl000220	117867	44M	no_feature
431-233	chrUn_gl000220	115315	3S30M	no_feature
469-216	chr1	91852890	32M	no_feature
475-212	chr1	161413129	28M9S	no_feature
505-199	chr13	95201911	7S29M	no_feature
523-193	chr5	133517321	9S20M16S	no_feature
519-195	chr2	157257695	22M13S	no_feature
546-186	chr2	133037494	33M3S	no_feature
566-182	chrUn_gl000220	117880	34M5S	no_feature
576-180	chrUn_gl000220	159287	4S29M1S	no_feature
573-180	chr21	9827005	23M1I19M	no_feature
599-174	chr6	27241784	20M11S	no_feature
575-180	chr19	36066720	50S27M2S	no_feature
607-171	chr12	125406305	3S22M10S	no_feature
618-168	chr12	98897289	28M	no_feature
620-168	chrUn_gl000220	158972	41M	no_feature
610-171	chr17	8029099	28M10S	no_feature
622-168	chrUn_gl000220	153467	42M4S	no_feature
619-168	chr7	68527622	9S42M24S	no_feature
646-162	chr1	91852880	42M	no_feature
659-159	chr4	1085619	9S20M3S	no_feature
675-157	chrUn_gl000220	153050	23M1I21M	no_feature
695-152	chrUn_gl000220	158972	41M3S	no_feature
742-142	chr2	126700906	21M	no_feature
752-139	chr2	27273710	2S30M1S	no_feature
746-141	chr4	134082983	3S22M50S	no_feature
759-138	chr5	133517321	12S20M12S	no_feature
761-138	chr12	125406305	1S22M10S	no_feature
765-137	chr1	161420502	26M9S	no_feature
800-132	chr12	98897289	27M	no_feature
809-130	chr11	35273349	24M	no_feature
805-131	chr7	68527622	9S33M1S	no_feature
817-129	chr11	77597508	4S27M	no_feature
792-133	chr2	133037495	32M3S	no_feature
840-125	chr13	29198421	8S21M19S	no_feature
841-125	chr14	21121266	7S21M2S	no_feature
839-125	chr13	29198421	6S21M3S	no_feature
845-124	chr17	8029099	28M7S	no_feature
853-123	chr17	8029099	28M5S	no_feature
862-122	chrUn_gl000220	161709	43M	no_feature
886-118	chr3	166832570	19S20M8S	no_feature
900-117	chrUn_gl000220	109681	21M	no_feature
909-116	chrUn_gl000220	109078	23M1I17M	no_feature
929-113	chrUn_gl000220	161538	47M	no_feature
942-111	chr17	8029101	24M	no_feature
949-111	chrUn_gl000220	159287	8S30M	no_feature
941-111	chr1	16872440	4S29M37S	no_feature
969-109	chr5	133517321	9S20M8S	no_feature
976-108	chrUn_gl000220	115013	2S28M3S	no_feature
973-108	chr1	161420502	28M2S	no_feature
979-107	chr1	161413129	28M3S	no_feature
986-106	chr12	98897289	25M	no_feature
992-105	chr1	161427933	25M	no_feature
1026-102	chr1	91852864	34M	no_feature
1022-102	chr1	161427933	28M6S	no_feature
1031-102	chr10	96733058	21M20S	no_feature
1043-100	chr1	91852879	28M	no_feature
1040-101	chrUn_gl000220	117860	54M1S	no_feature
1048-100	chr19	16489202	21M	no_feature
1046-100	chr2	78928729	11S22M	no_feature
1067-98	chrUn_gl000220	117732	47M	no_feature
1070-98	chr2	133037494	21M	no_feature
1073-98	chr17	36861845	22M	no_feature
1081-97	chrUn_gl000220	114997	44M3S	no_feature
1093-95	chrUn_gl000220	161538	5S47M	no_feature
1102-95	chr3	166832570	2S20M3S	no_feature
1108-94	chr1	16872440	4S29M4S	no_feature
1105-95	chrUn_gl000220	115315	4S41M	no_feature
1125-93	chr1	91852881	26M	no_feature
1075-98	chrUn_gl000220	153050	23M1I34M14S	no_feature
1135-92	chr1	16872440	3S29M3S	no_feature
1159-91	chr13	27300590	23M	no_feature
1164-90	chr13	29198421	5S21M3S	no_feature
1174-90	chrUn_gl000220	161746	21M	no_feature
1169-90	chr16	686735	1S29M8S	no_feature
1171-90	chr1	161420497	33M11S	no_feature
1199-86	chrUn_gl000220	115315	4S22M1S	no_feature
1208-85	chr9	9397473	20M	no_feature
1215-85	chr3	228168	20M	no_feature
1221-84	chrUn_gl000220	161752	21M	no_feature
1230-84	chrUn_gl000220	159287	6S30M	no_feature
1236-83	chr7	68527622	9S28M	no_feature
1242-83	chrX	72883367	7S21M19S	no_feature
1231-84	chr16	70823445	28M6S	no_feature
1253-82	chr3	166832570	12S20M4S	no_feature
1255-82	chrUn_gl000220	115315	2S30M	no_feature
1268-81	chr1	91852876	40M	no_feature
1264-82	chrUn_gl000220	153050	23M1I18M	no_feature
1287-80	chrUn_gl000220	115315	30M	no_feature
1285-80	chr2	133013251	35M4S	no_feature
1297-80	chr3	166832570	20S20M8S	no_feature
1304-79	chr6	28641617	6S22M10S	no_feature
1315-78	chr12	98897289	24M	no_feature
1314-79	chr10	23204747	17S20M	no_feature
1331-78	chrUn_gl000220	117730	2S31M	no_feature
1333-78	chr17	8029099	28M4S	no_feature
1369-75	chr1	16872440	5S29M37S	no_feature
1387-74	chr14	58169440	2S21M	no_feature
1400-74	chr1	91852890	26M	no_feature
1401-74	chrUn_gl000220	117880	34M7S	no_feature
1407-73	chr16	686735	1S29M3S	no_feature
1431-72	chrUn_gl000220	158985	2S21M	no_feature
1434-72	chr12	98897283	2S31M	no_feature
1437-72	chr22	32594462	21M2S	no_feature
1451-72	chrUn_gl000220	161729	22M	no_feature
1448-72	chr11	90713924	1S20M	no_feature
1460-71	chrUn_gl000220	153467	32M1S	no_feature
1461-71	chr3	166832570	17S20M4S	no_feature
1475-70	chr13	29198421	8S21M12S	no_feature
1479-70	chr1	161420502	28M7S	no_feature
1488-70	chrUn_gl000220	117566	16S47M	no_feature
1483-70	chr1	161420502	28M7S	no_feature
1562-66	chr2	78928729	15S22M	no_feature
1560-67	chrUn_gl000220	115315	7S30M	no_feature
1575-65	chrUn_gl000220	117241	1S22M	no_feature
1584-65	chr2	129113058	4S22M	no_feature
1596-65	chr12	98897288	7S26M	no_feature
1615-64	chr3	59637788	21M	no_feature
1621-63	chrUn_gl000220	161751	22M	no_feature
1623-63	chrUn_gl000220	117880	34M12S	no_feature
1618-63	chr5	133517321	9S20M20S	no_feature
1626-63	chrUn_gl000220	161213	27S22M	no_feature
1643-62	chr13	29198421	8S21M22S	no_feature
1642-62	chrUn_gl000220	117869	42M	no_feature
1639-62	chr6	26553777	3S22M	no_feature
1699-60	chr1	91852864	52M	no_feature
1708-60	chr8	70602496	20M	no_feature
1686-61	chr2	133037497	30M3S	no_feature
1705-60	chr1	161420502	27M8S	no_feature
1716-60	chrUn_gl000220	161213	9S21M	no_feature
1729-59	chr5	133517321	8S20M16S	no_feature
1736-59	chrUn_gl000220	159287	1S30M	no_feature
1731-59	chr7	68527622	9S42M10S	no_feature
1766-58	chr2	27273710	2S30M	no_feature
1788-57	chrUn_gl000220	117732	29M	no_feature
1785-57	chr21	9827005	23M2S	no_feature
1795-57	chr7	68527622	10S22M	no_feature
1810-57	chr1	91852858	32M	no_feature
1835-56	chr5	85668670	22M	no_feature
1864-55	chr1	91852877	39M	no_feature
1870-55	chrUn_gl000220	161715	22M	no_feature
1856-55	chr2	78928729	23S22M	no_feature
1882-54	chr3	166832570	19S20M4S	no_feature
1885-54	chrUn_gl000220	109507	20M1S	no_feature
1877-55	chrUn_gl000220	161082	32M4S	no_feature
1894-54	chr4	1085619	9S20M6S	no_feature
1913-54	chrUn_gl000220	161543	42M	no_feature
1923-53	chr6	27870696	26M	no_feature
1930-53	chr12	76503206	22M	no_feature
1934-53	chr1	16872440	4S31M35S	no_feature
1983-52	chrUn_gl000220	117743	36M	no_feature
1984-52	chrUn_gl000220	161538	14S47M	no_feature
1994-51	chrUn_gl000220	161725	25M	no_feature
1981-52	chr2	133037492	1S35M3S	no_feature
1995-51	chrUn_gl000220	117867	47M4S	no_feature
1993-51	chr1	161413126	31M7S	no_feature
2031-50	chr8	70602565	23M	no_feature
2035-50	chrUn_gl000220	109681	24M	no_feature
2036-50	chr12	125406305	4S22M10S	no_feature
2060-49	chr3	166832570	11S20M8S	no_feature
2059-49	chr1	16872440	1S29M2S	no_feature
2067-49	chrUn_gl000220	109681	30M	no_feature
2069-49	chrUn_gl000220	115315	10S30M	no_feature
2065-49	chr7	68527622	27S37M	no_feature
2086-49	chr2	151476338	20M	no_feature
2095-49	chrUn_gl000220	115315	4S29M1S	no_feature
2103-49	chrUn_gl000220	115315	4S52M4S	no_feature
2110-48	chrUn_gl000220	117085	21S41M	no_feature
2119-48	chr21	9827430	34M4S	no_feature
2134-48	chr2	27273710	2S30M2S	no_feature
2141-48	chrUn_gl000220	115315	4S30M	no_feature
2153-47	chr2	133037416	4S21M	no_feature
2169-47	chr1	16872440	7S29M37S	no_feature
2189-47	chr1	16872440	3S29M1S	no_feature
2197-46	chr5	175247386	23M	no_feature
2202-46	chr1	16872440	5S31M35S	no_feature
2225-46	chr7	68527622	15S27M	no_feature
2231-46	chr12	106542622	36S20M4S	no_feature
2257-45	chr1	91852864	43M	no_feature
2256-45	chrX	72883367	4S21M19S	no_feature
2276-45	chr2	173063369	6S20M1S	no_feature
2303-44	chr2	133037367	20M	no_feature
2326-44	chrUn_gl000220	161538	7S47M	no_feature
2337-44	chr7	64766168	20M	no_feature
2336-44	chrUn_gl000220	158969	44M	no_feature
2342-44	chr17	8029099	28M11S	no_feature
2353-43	chr7	68527622	1S33M1S	no_feature
2358-43	chrX	40276504	6S20M16S	no_feature
2359-43	chr3	166832570	12S20M8S	no_feature
2370-43	chr12	106542622	36S20M3S	no_feature
2377-43	chr5	133517321	9S20M12S	no_feature
2373-43	chrX	72883367	6S21M6S	no_feature
2384-43	chr2	133037494	26M	no_feature
2388-43	chr1	91852905	22M	no_feature
2369-43	chr7	68527622	23S42M24S	no_feature
2389-43	chr13	29198421	6S21M	no_feature
2391-42	chrUn_gl000220	115315	4S44M	no_feature
2416-42	chrX	77742464	22M	no_feature
2413-42	chrUn_gl000220	115315	4S28M2S	no_feature
2415-42	chr5	133517321	9S20M	no_feature
2417-42	chrUn_gl000220	153476	33M4S	no_feature
2437-42	chrUn_gl000220	117730	2S39M	no_feature
2475-41	chr1	36713810	20M	no_feature
2496-40	chr1	161435293	28M5S	no_feature
2508-40	chr1	16872440	3S29M37S	no_feature
2510-40	chr7	68527622	15S26M	no_feature
2512-40	chr7	68527622	9S27M	no_feature
2516-40	chr3	166832570	20S20M4S	no_feature
2524-40	chr3	166832570	12S20M3S	no_feature
2522-40	chr12	125412396	5S29M	no_feature
2539-40	chr13	29198421	8S21M3S	no_feature
2540-40	chr4	70296725	29M5S	no_feature
2555-40	chrUn_gl000220	117743	37M	no_feature
2552-40	chrUn_gl000220	117121	49M1S	no_feature
2575-39	chrUn_gl000220	115315	4S27M	no_feature
2581-39	chrX	77472516	6S21M4S	no_feature
2588-39	chr2	133037494	33M5S	no_feature
2600-39	chr12	98897288	8S25M	no_feature
2592-39	chr2	133037494	33M33S	no_feature
2601-39	chr2	133037492	3S35M3S	no_feature
2619-39	chr14	21121266	8S21M2S	no_feature
2645-38	chrUn_gl000220	161726	24M	no_feature
2607-39	chrUn_gl000220	115315	4S87M11S	no_feature
2651-38	chr8	109304637	8S22M4S	no_feature
2674-38	chrX	87835406	16S23M5S	no_feature
2687-38	chr1	107795004	12S20M	no_feature
2686-38	chr21	9827429	35M6S	no_feature
2683-38	chrX	72883367	7S21M21S	no_feature
2696-37	chr6	27870697	25M	no_feature
2704-37	chr1	91852868	48M	no_feature
2702-37	chrX	40276504	6S20M20S	no_feature
2711-37	chrUn_gl000220	115315	4S30M	no_feature
2715-37	chrUn_gl000220	161015	37M7S	no_feature
2753-37	chr1	16872440	4S29M3S	no_feature
2758-37	chr13	29198421	5S21M	no_feature
2751-37	chr21	9827005	23M1I34M	no_feature
2775-36	chrUn_gl000220	159287	4S30M	no_feature
2802-36	chr6	134995825	33M7S	no_feature
2807-36	chr8	56755040	3S22M4S	no_feature
2815-36	chrUn_gl000220	115315	4S30M	no_feature
2814-36	chrX	142146190	20M	no_feature
2850-36	chrUn_gl000220	117743	41M	no_feature
2849-36	chr2	133013150	26M	no_feature
2854-36	chr17	8029103	24M10S	no_feature
2864-35	chr1	161413129	28M6S	no_feature
2871-35	chr1	161413129	28M3S	no_feature
2881-35	chr1	91852866	50M	no_feature
2890-35	chr8	70602485	29M	no_feature
2887-35	chr5	117083461	21M3S	no_feature
2875-35	chr7	68527622	27S42M1S	no_feature
2894-35	chr7	68527622	9S42M7S	no_feature
2925-35	chrUn_gl000220	117743	35M	no_feature
2931-35	chr4	152605313	20M	no_feature
2936-35	chr5	133517321	9S20M12S	no_feature
2935-35	chr4	55278767	21M	no_feature
2946-34	chr18	19856809	22M	no_feature
2949-34	chrUn_gl000220	161009	4S24M	no_feature
2966-34	chr1	16872440	7S30M	no_feature
2989-34	chr6	27570429	23M	no_feature
2983-34	chrX	108297386	52M	ENSG00000226958
3019-34	chr6	28758506	4S29M	no_feature
3016-34	chrUn_gl000220	109671	4S54M	no_feature
3035-33	chrUn_gl000220	117860	51M	no_feature
3049-33	chr19	44937159	7S21M5S	no_feature
3061-33	chr22	39952426	6S20M16S	no_feature
3073-33	chrUn_gl000220	153467	26M	no_feature
3074-33	chrUn_gl000220	114997	44M9S	no_feature
3076-33	chr22	35162951	25M	no_feature
3091-33	chr1	161435295	23M	no_feature
3110-33	chr16	70812959	32M	no_feature
3141-32	chr12	125412396	6S24M1S	no_feature
3149-32	chr4	58383848	11S21M4S	no_feature
3154-32	chr2	119827208	3S20M7S	no_feature
3138-32	chrUn_gl000220	161010	55M	no_feature
3162-32	chr12	98897283	3S30M	no_feature
3159-32	chr2	133037501	26M3S	no_feature
3158-32	chr7	68527622	9S33M	no_feature
3166-32	chr1	178652657	2S20M	no_feature
3181-32	chrUn_gl000220	115317	6S28M	no_feature
3172-32	chr7	68527622	23S28M	no_feature
3182-32	chr1	161435291	30M7S	no_feature
3196-32	chr12	98897292	24M	no_feature
3208-32	chr1	16872440	4S29M2S	no_feature
3215-32	chrUn_gl000220	117867	47M1S	no_feature
3217-32	chr21	9827422	8S26M	no_feature
3238-32	chr21	9827005	23M1I20M	no_feature
3244-31	chr11	111692671	7S43M9S	no_feature
3251-31	chr1	161420501	29M7S	no_feature
3266-31	chrUn_gl000220	115000	37M3S	no_feature
3288-31	chr2	129113058	3S22M	no_feature
3291-31	chr1	161435281	40M	no_feature
3311-31	chr19	8793670	21M12S	no_feature
3338-31	chr15	81558047	16S20M4S	ENSG00000172349
3344-31	chr20	36065456	10S20M	no_feature
3352-31	chrUn_gl000220	117743	49M	no_feature
3350-31	chr6	27530018	1S27M7S	no_feature
3357-30	chrUn_gl000220	117566	5S27M7S	no_feature
3363-30	chrUn_gl000220	154879	39M1S	no_feature
3365-30	chr1	161420501	29M10S	no_feature
3400-30	chrX	8272343	4S20M20S	no_feature
3439-30	chrUn_gl000220	161709	41M	no_feature
3425-30	chr17	8029099	28M8S	no_feature
3437-30	chr7	68527622	9S42M22S	no_feature
3443-30	chr7	68527622	23S33M1S	no_feature
3508-29	chr14	21131359	1S21M2S	no_feature
3512-29	chr4	134710316	20M	no_feature
3515-29	chr21	9827356	5S26M3S	no_feature
3518-29	chr1	16872440	3S31M1S	no_feature
3544-29	chrUn_gl000220	158986	27M9S	no_feature
3550-29	chrUn_gl000220	159287	4S30M	no_feature
3555-29	chr5	133517321	9S20M12S	no_feature
3556-29	chr1	16872440	4S29M2S	no_feature
3562-29	chrUn_gl000220	117880	34M17S	no_feature
3581-29	chrUn_gl000220	114659	36S21M	no_feature
3585-29	chr5	179401054	20M	no_feature
3583-29	chr6	26553777	12S22M2S	no_feature
3600-28	chr1	91852880	25M	no_feature
3597-28	chr6	27530018	1S27M5S	no_feature
3616-28	chr1	91852879	30M	no_feature
3645-28	chr11	65534972	21M	no_feature
3651-28	chrUn_gl000229	19519	21M	no_feature
3658-28	chrUn_gl000220	161543	22M7S	no_feature
3660-28	chr16	70823445	28M1S	no_feature
3675-28	chr5	117083460	4S22M3S	no_feature
3689-28	chrUn_gl000220	117880	31M	no_feature
3688-28	chrUn_gl000220	117880	34M26S	no_feature
3697-28	chr1	35375414	20M	no_feature
3714-28	chr6	27870709	23M	no_feature
3706-28	chr1	161413129	28M10S	no_feature
3718-28	chr6	28949456	9S24M1S	no_feature
3723-28	chrUn_gl000220	161709	40M	no_feature
3722-28	chrUn_gl000220	154880	38M1S	no_feature
3715-28	chrUn_gl000220	117037	4S43M7S	no_feature
3735-27	chr1	161413129	28M10S	no_feature
3789-27	chrUn_gl000220	115315	4S29M	no_feature
3791-27	chr1	17188459	4S22M	no_feature
3790-27	chr8	69218474	21M	no_feature
3794-27	chrUn_gl000220	161715	58M	no_feature
3833-27	chr1	161420488	33M	no_feature
3867-27	chr13	29198421	8S21M1S	no_feature
3862-27	chr16	33962929	20M	no_feature
3871-26	chr18	42229531	20M	no_feature
3885-26	chr16	686735	2S29M3S	no_feature
3897-26	chrUn_gl000220	117730	2S61M	no_feature
3917-26	chr9	74947937	20S20M	no_feature
3923-26	chrUn_gl000220	115287	21S5M1I64M	no_feature
3938-26	chrUn_gl000220	117880	34M4S	no_feature
3934-26	chrUn_gl000220	109495	42M6S	no_feature
3947-26	chr5	133517321	11S20M12S	no_feature
3953-26	chrUn_gl000220	115315	5S30M	no_feature
3952-26	chr6	28758506	1S29M	no_feature
3990-26	chrX	8272343	4S20M12S	no_feature
4004-26	chr22	43726322	20M	no_feature
4011-26	chrX	40276504	6S20M12S	no_feature
3970-26	chr9	10280375	3S23M16S	no_feature
4025-26	chr5	133517321	2S20M12S	no_feature
4024-26	chrUn_gl000220	153471	38M4S	no_feature
4020-26	chr2	133037492	7S35M13S	no_feature
4054-25	chrX	40276504	6S20M6S	no_feature
4057-25	chr13	29198421	8S21M5S	no_feature
4068-25	chr1	178652657	1S20M	no_feature
4105-25	chr1	91852864	58M	no_feature
4106-25	chrUn_gl000220	153653	36M	no_feature
4109-25	chrUn_gl000220	153050	21M	no_feature
4116-25	chr5	179401054	20M5S	no_feature
4121-25	chr6	27530018	1S22M3S	no_feature
4124-25	chrUn_gl000220	115315	4S27M3S	no_feature
4130-25	chrUn_gl000220	153470	39M4S	no_feature
4135-25	chrUn_gl000220	153467	8S24M	no_feature
4143-25	chrUn_gl000220	115316	5S29M	no_feature
4150-25	chr5	133517321	9S20M12S	no_feature
4140-25	chrUn_gl000220	161009	9S56M	no_feature
4175-25	chr2	129113058	4S22M8S	no_feature
4166-25	chrX	77472516	7S21M22S	no_feature
4223-24	chr5	133517321	9S20M12S	no_feature
4263-24	chr17	8029086	41M	no_feature
4264-24	chr6	27447489	36M2S	no_feature
4305-24	chrUn_gl000220	161704	42M	no_feature
4334-24	chr13	27300590	22M	no_feature
4358-24	chr10	96733057	3S22M20S	no_feature
4371-24	chrUn_gl000220	117880	34M34S	no_feature
4388-23	chr1	91852885	31M	no_feature
4381-24	chr7	68527622	23S42M10S	no_feature
4416-23	chr13	110307428	22M	no_feature
4453-23	chr18	75016908	20M	no_feature
4457-23	chr16	686737	27M3S	no_feature
4483-23	chr13	95201911	6S29M	no_feature
4503-23	chrUn_gl000220	115014	27M3S	no_feature
4515-23	chr1	91852858	64M	no_feature
4520-23	chr2	129113058	4S23M6S	no_feature
4531-23	chr7	68527622	5S22M	no_feature
4557-22	chrUn_gl000220	117755	23M	no_feature
4583-22	chr12	98897288	7S27M	no_feature
4580-22	chrUn_gl000220	153472	37M4S	no_feature
4585-22	chr12	98897283	3S31M	no_feature
4595-22	chr2	157257687	22M	no_feature
4610-22	chrUn_gl000220	161743	30M	no_feature
4645-22	chr7	68527625	39M24S	no_feature
4649-22	chrUn_gl000220	117241	27S21M	no_feature
4616-22	chr6	144658341	3S23M13S	no_feature
4668-22	chr13	29198421	8S21M2S	no_feature
4681-22	chr5	133517321	9S20M12S	no_feature
4698-22	chr21	9827422	40M	no_feature
4683-22	chr5	153915795	6S24M16S	no_feature
4723-22	chr12	98897283	2S30M	no_feature
4714-22	chrUn_gl000220	161702	2S49M	no_feature
4733-22	chr1	16872440	1S29M	no_feature
4732-22	chrUn_gl000220	161702	2S24M	no_feature
4758-22	chrUn_gl000220	117093	37M	no_feature
4775-21	chr11	77597568	29M	no_feature
4770-21	chrUn_gl000220	153467	58M	no_feature
4783-21	chr1	16872440	3S31M35S	no_feature
4793-21	chr1	161420502	28M9S	no_feature
4809-21	chr7	133182509	13S30M32S	no_feature
4817-21	chr5	38091979	21M	no_feature
4844-21	chr8	70602485	31M	no_feature
4843-21	chr6	90928491	21M	no_feature
4861-21	chr5	133517321	10S20M12S	no_feature
4848-21	chrUn_gl000220	161009	4S56M	no_feature
4870-21	chr1	237766363	22M2S	no_feature
4864-21	chr1	161435293	26M8S	no_feature
4877-21	chr20	36065456	7S20M	no_feature
4869-21	chr7	68527622	15S33M1S	no_feature
4878-21	chr17	36861845	21M	no_feature
4880-21	chr7	149007286	5S22M7S	no_feature
4888-21	chr7	68527622	15S31M	no_feature
4902-21	chrUn_gl000220	117868	43M	no_feature
4903-21	chr1	16872440	1S31M	no_feature
4927-21	chrX	72883367	5S21M6S	no_feature
4941-21	chrUn_gl000220	115013	2S22M	no_feature
4947-21	chrUn_gl000220	117241	11S21M	no_feature
4968-21	chr19	36066720	4S27M2S	no_feature
4973-21	chr16	70823442	31M10S	no_feature
4965-21	chrX	108297383	59M	ENSG00000226958
4997-20	chr14	69775730	20M	no_feature
5010-20	chr17	74068677	6S20M1S	ENSG00000167881
5009-20	chr13	29198421	8S21M14S	no_feature
5014-20	chr6	90928490	9S22M10S	no_feature
5026-20	chr7	68527622	27S42M7S	no_feature
5066-20	chrUn_gl000220	115000	37M1S	no_feature
5058-20	chr2	133037492	7S35M12S	no_feature
5089-20	chr2	133037495	32M5S	no_feature
5102-20	chr8	70602488	28M	no_feature
5109-20	chr20	36065455	13S25M6S	no_feature
5104-20	chrUn_gl000220	115013	2S28M50S	no_feature
5121-20	chrX	87835406	12S23M5S	no_feature
5126-20	chr20	36065456	12S20M8S	no_feature
5142-20	chrUn_gl000220	161733	30M	no_feature
5137-20	chr11	59324977	10S29M	no_feature
5149-20	chr1	91852880	35M	no_feature
5147-20	chr5	133517321	9S20M12S	no_feature
5139-20	chr7	68527622	9S42M13S	no_feature
5160-20	chr5	117083460	3S22M3S	no_feature
5162-20	chrX	142146190	21M	no_feature
5163-20	chr1	16872440	3S29M4S	no_feature
5181-20	chr4	70296703	4S22M	no_feature
5193-20	chr17	8042206	9S20M	no_feature
5198-20	chr7	68527622	9S26M	no_feature
5201-20	chrX	108297390	35M7S	ENSG00000226958
5208-20	chr1	16872440	7S29M1S	no_feature
5217-20	chr1	16872440	3S29M5S	no_feature
5235-20	chr3	166832570	17S20M8S	no_feature
5237-20	chrUn_gl000220	116145	27M9S	no_feature
5244-20	chrUn_gl000220	117860	54M14S	no_feature
5258-19	chrUn_gl000220	115322	23M	no_feature
5269-19	chrX	72883367	3S21M19S	no_feature
5279-19	chr1	91852881	46M	no_feature
5275-19	chr7	68527622	23S39M	no_feature
5320-19	chr2	133013251	35M3S	no_feature
5305-19	chrUn_gl000220	153050	23M1I34M1S	no_feature
5325-19	chr11	59324977	9S29M	no_feature
5319-19	chr11	111692671	7S43M39S	no_feature
5327-19	chr7	68527622	9S42M3S	no_feature
5344-19	chrUn_gl000220	110409	37M	no_feature
5354-19	chr5	179401054	20M25S	no_feature
5364-19	chr8	56755040	4S22M50S	no_feature
5376-19	chrX	87835406	40S23M10S	no_feature
5403-19	chr1	161413128	29M6S	no_feature
5423-19	chrUn_gl000220	110911	32M	no_feature
5430-19	chr21	9827429	33M	no_feature
5450-19	chrX	40276504	6S20M9S	no_feature
5447-19	chrUn_gl000220	117571	38M	no_feature
5445-19	chr7	68527622	23S42M22S	no_feature
5470-19	chr5	133517321	9S20M12S	no_feature
5491-19	chr1	91852874	42M	no_feature
5480-19	chrUn_gl000220	159259	5M1I64M	no_feature
5490-19	chrX	108297455	40M	ENSG00000226958
5514-18	chrX	72883367	3S21M21S	no_feature
5517-18	chr16	70823445	28M7S	no_feature
5565-18	chr10	37100339	20M	no_feature
5568-18	chr16	84328196	5S20M16S	no_feature
5574-18	chrUn_gl000220	109157	10S27M	no_feature
5587-18	chrUn_gl000220	153653	34M	no_feature
5611-18	chr1	161420499	31M8S	no_feature
5640-18	chrUn_gl000220	115013	4S24M1S	no_feature
5654-18	chr19	30773099	15S20M4S	no_feature
5666-18	chrX	8272343	8S20M12S	no_feature
5676-18	chr12	98897288	7S25M	no_feature
5657-18	chrUn_gl000220	153050	23M1I34M13S	no_feature
5683-18	chr1	161420502	26M9S	no_feature
5691-18	chr20	36065456	3S20M	no_feature
5684-18	chr11	111692671	2S43M9S	no_feature
5713-18	chrUn_gl000220	161695	46M	no_feature
5728-18	chr5	133517321	9S20M12S	no_feature
5727-18	chrUn_gl000220	115315	4S27M3S	no_feature
5742-18	chr12	125406305	2S22M8S	no_feature
5747-18	chr6	28949456	3S29M	no_feature
5767-18	chrUn_gl000220	117730	7S39M	no_feature
5792-18	chr6	27530018	1S27M4S	no_feature
5790-18	chrUn_gl000220	154076	46M7S	no_feature
5810-18	chr12	98897294	23M	no_feature
5815-18	chr1	244388445	39S20M	no_feature
5836-17	chr5	74377813	20M	no_feature
5840-17	chr2	119827208	12S20M23S	no_feature
5861-17	chr5	133517321	9S20M12S	no_feature
5872-17	chr1	91852880	28M	no_feature
5903-17	chrX	67024337	20M	no_feature
5927-17	chr12	98897283	2S30M	no_feature
5920-17	chrX	108297389	36M7S	ENSG00000226958
5934-17	chr2	133037497	30M5S	no_feature
5950-17	chrUn_gl000220	117566	15S47M	no_feature
5962-17	chr6	28726187	6S26M	no_feature
5967-17	chr16	70823445	28M3S	no_feature
5984-17	chr1	16872440	1S29M2S	no_feature
5988-17	chr13	97587150	20M	no_feature
6001-17	chr1	16872440	3S29M	no_feature
6006-17	chr12	98897288	8S27M	no_feature
6011-17	chrUn_gl000220	117870	41M	no_feature
6019-17	chr7	68527622	9S42M1S	no_feature
6033-17	chr10	37100337	1S22M	no_feature
6049-17	chrUn_gl000220	117860	54M5S	no_feature
6051-17	chrUn_gl000220	159287	4S40M	no_feature
6118-17	chrUn_gl000220	109495	24M	no_feature
6121-17	chr2	133013153	23M	no_feature
6131-17	chr17	8029086	21M	no_feature
6141-17	chrUn_gl000220	115316	5S29M	no_feature
6146-17	chr5	133517321	9S20M3S	no_feature
6152-17	chrUn_gl000220	117863	51M1S	no_feature
6162-17	chr10	96733059	20M20S	no_feature
6164-17	chrUn_gl000220	159298	33M	no_feature
6182-16	chrUn_gl000220	161538	27M1S	no_feature
6199-16	chrUn_gl000220	117110	60M1S	no_feature
6208-16	chrUn_gl000220	159268	49M	no_feature
6219-16	chr10	50432522	20M	no_feature
6224-16	chr1	16872440	1S29M1S	no_feature
6222-16	chrUn_gl000220	117860	3S54M5S	no_feature
6226-16	chrUn_gl000220	115315	4S30M	no_feature
6275-16	chr17	8029098	29M8S	no_feature
6302-16	chr12	98897283	2S29M	no_feature
6308-16	chr2	133037494	33M1S	no_feature
6333-16	chrX	8272343	3S20M36S	no_feature
6338-16	chr4	28361954	5S20M6S	no_feature
6334-16	chrX	72883367	5S21M4S	no_feature
6341-16	chr2	133013251	35M5S	no_feature
6345-16	chrUn_gl000220	161715	36M	no_feature
6357-16	chrUn_gl000220	161743	24M	no_feature
6348-16	chr1	161420497	33M11S	no_feature
6365-16	chr1	161420502	26M9S	no_feature
6385-16	chr12	125406305	1S22M8S	no_feature
6406-16	chrUn_gl000220	161538	27M7S	no_feature
6421-16	chr5	133517321	9S20M12S	no_feature
6428-16	chr2	78928729	14S22M	no_feature
6443-16	chr12	98897283	2S33M	no_feature
6445-16	chr1	16872440	8S29M37S	no_feature
6466-16	chr8	70602487	29M	no_feature
6457-16	chrX	72883367	7S21M20S	no_feature
6491-16	chr1	204942550	20M	no_feature
6512-16	chrX	108297382	4S60M	ENSG00000226958
6533-16	chr1	16872440	4S29M1S	no_feature
6550-16	chr2	133013156	20M	no_feature
6552-16	chr19	40409791	20M	no_feature
6561-16	chr1	161413133	21M	no_feature
6569-16	chr17	1922598	12S20M3S	no_feature
6578-16	chr1	91852882	45M	no_feature
6592-16	chrUn_gl000220	117880	39M1S	no_feature
6634-15	chr12	98897283	2S32M	no_feature
6620-15	chr19	36066720	69S27M2S	no_feature
6653-15	chr1	16872440	7S29M	no_feature
6692-15	chrX	87835406	20S23M5S	no_feature
6708-15	chrX	87835406	40S23M5S	no_feature
6761-15	chr22	39952426	5S20M16S	no_feature
6776-15	chr5	179401054	20M21S	no_feature
6781-15	chr2	133013251	35M7S	no_feature
6808-15	chr1	16872440	1S29M4S	no_feature
6858-15	chr12	125412396	5S24M1S	no_feature
6862-15	chrX	87835406	12S23M28S	no_feature
6857-15	chr11	111692686	28M4S	no_feature
6865-15	chr5	133517321	9S20M12S	no_feature
6901-15	chr16	84328196	1S20M16S	no_feature
6902-15	chr5	133517321	9S20M12S	no_feature
6908-15	chr5	53979413	20M	no_feature
6906-15	chrUn_gl000220	158631	28S21M	no_feature
6909-15	chr1	16872440	2S29M37S	no_feature
6918-15	chr12	98897289	23M	no_feature
6924-15	chrUn_gl000220	117037	37S56M	no_feature
6959-15	chrUn_gl000220	115315	4S30M	no_feature
6992-15	chr1	16872440	4S31M1S	no_feature
6994-15	chr19	1383368	7S28M	no_feature
7011-15	chr19	24184095	50M	no_feature
7020-15	chr1	161413129	28M2S	no_feature
7047-14	chrUn_gl000220	115315	4S30M	no_feature
7058-14	chrUn_gl000220	161702	2S30M	no_feature
7077-14	chrX	87835406	12S23M10S	no_feature
7094-14	chr1	91852868	41M	no_feature
7093-14	chr17	8042206	7S20M	no_feature
7097-14	chr16	3239667	22M	no_feature
7114-14	chrUn_gl000220	109486	11S33M	no_feature
7140-14	chr17	8029099	25M10S	no_feature
7150-14	chrUn_gl000220	117737	29M3S	no_feature
7157-14	chrUn_gl000220	109671	1S54M	no_feature
7167-14	chr1	16872440	30M	no_feature
7163-14	chr2	78928729	23S21M	no_feature
7170-14	chr5	10278430	20M	no_feature
7204-14	chr1	91852882	25M	no_feature
7198-14	chr2	27273710	2S31M	no_feature
7208-14	chr2	214960054	20M	no_feature
7212-14	chr5	133517321	10S20M16S	no_feature
7232-14	chrUn_gl000220	161709	37M	no_feature
7220-14	chrUn_gl000220	153050	23M1I16M	no_feature
7234-14	chr5	133517321	8S20M8S	no_feature
7236-14	chr1	17053823	4S22M8S	no_feature
7255-14	chr21	9827422	21M	no_feature
7263-14	chrUn_gl000220	117732	59M	no_feature
7281-14	chrUn_gl000220	159194	22M	no_feature
7288-14	chrUn_gl000220	116145	27M1S	no_feature
7361-14	chr16	70823423	5S22M	no_feature
7349-14	chrUn_gl000220	117085	12S57M5S	no_feature
7386-14	chr5	133517321	8S20M3S	no_feature
7390-14	chr2	27273656	6S20M8S	no_feature
7399-14	chr1	17004805	25M7S	no_feature
7408-14	chr1	91852858	40M	no_feature
7407-14	chr1	16872440	6S29M37S	no_feature
7409-14	chr19	36066720	27S27M2S	no_feature
7419-14	chr1	91852882	34M	no_feature
7433-14	chr12	125406305	2S22M10S	no_feature
7426-14	chrUn_gl000220	109495	66M	no_feature
7447-14	chr10	36662182	21M	no_feature
7436-14	chr7	68527622	1S42M24S	no_feature
7461-14	chr12	98897283	2S29M	no_feature
7452-14	chr21	9827005	23M1I10M	no_feature
7481-14	chrUn_gl000220	161729	23M	no_feature
7498-14	chrUn_gl000220	115013	12S28M3S	no_feature
7542-14	chr5	179401054	8S20M25S	no_feature
7560-14	chrUn_gl000220	153643	1S52M	no_feature
7571-14	chr17	8029099	25M10S	no_feature
7582-14	chr5	133517321	9S20M12S	no_feature
7592-13	chr10	23204747	20M3S	no_feature
7629-13	chr1	161435282	39M	no_feature
7641-13	chr1	244388445	16S21M7S	no_feature
7644-13	chr11	90713924	24S20M	no_feature
7654-13	chr1	161413107	48M	no_feature
7702-13	chrUn_gl000220	153050	23M1I15M	no_feature
7710-13	chrUn_gl000220	117566	3S27M7S	no_feature
7709-13	chr9	10280375	10S23M10S	no_feature
7735-13	chr14	21101172	2S25M	no_feature
7733-13	chr5	180633914	9S22M2S	no_feature
7747-13	chr1	91852879	26M	no_feature
7746-13	chrUn_gl000220	110566	23M8S	no_feature
7788-13	chr16	71407546	20M	no_feature
7779-13	chr7	68527622	9S42M16S	no_feature
7796-13	chr21	9827356	5S26M4S	no_feature
7805-13	chr1	91852880	37M	no_feature
7801-13	chrUn_gl000220	117043	37M2S	no_feature
7819-13	chr5	133517321	9S20M12S	no_feature
7821-13	chr2	157257677	32M	no_feature
7828-13	chrUn_gl000220	114997	40M1S	no_feature
7830-13	chr12	98897283	3S32M	no_feature
7829-13	chr7	68527625	35M	no_feature
7831-13	chr1	161413128	29M5S	no_feature
7841-13	chr17	74068677	6S20M2S	ENSG00000167881
7844-13	chrUn_gl000220	159279	38M	no_feature
7849-13	chrUn_gl000220	161719	32M	no_feature
7836-13	chrX	72883367	4S21M21S	no_feature
7848-13	chrUn_gl000220	115315	4S28M2S	no_feature
7878-13	chrUn_gl000220	159287	4S29M1S	no_feature
7883-13	chr17	74068677	6S20M8S	ENSG00000167881
7882-13	chrUn_gl000220	161538	3S47M	no_feature
7887-13	chrUn_gl000220	117869	45M1S	no_feature
7903-13	chr13	29198421	8S21M20S	no_feature
7904-13	chrUn_gl000220	118026	7S33M8S	no_feature
7926-13	chr1	161413129	28M7S	no_feature
7927-13	chr19	8793669	22M12S	no_feature
7939-13	chr1	28242613	8S33M	no_feature
7954-13	chrUn_gl000220	161538	5S25M	no_feature
7959-13	chr11	59324977	1S24M1S	no_feature
7958-13	chrUn_gl000220	117864	50M1S	no_feature
7966-13	chr16	686737	26M	no_feature
7984-13	chrUn_gl000220	115315	4S30M	no_feature
7991-13	chrUn_gl000220	161538	5S47M13S	no_feature
8001-13	chr6	27447461	28M	no_feature
8018-13	chr1	91852868	22M	no_feature
8000-13	chr1	237766342	42M7S	no_feature
8038-13	chr5	133517321	17S20M12S	no_feature
8057-13	chr5	133517321	9S20M12S	no_feature
8047-13	chrUn_gl000220	153467	8S42M4S	no_feature
8078-13	chr5	179401054	20M21S	no_feature
8086-13	chr1	91852864	26M	no_feature
8091-13	chrUn_gl000220	115317	6S28M	no_feature
8095-13	chr5	133517321	8S20M12S	no_feature
8110-13	chr13	29198421	8S21M3S	no_feature
8114-13	chrUn_gl000220	115315	4S30M	no_feature
8113-13	chr16	84092019	21M	no_feature
8122-13	chr14	21131359	6S21M2S	no_feature
8129-13	chrUn_gl000220	117880	34M5S	no_feature
8144-13	chr12	98897283	2S32M	no_feature
8167-13	chr1	161420502	28M10S	no_feature
8177-13	chr8	145676708	6S20M7S	ENSG00000187954
8189-13	chr21	9827429	35M4S	no_feature
8199-13	chr5	133517321	9S20M12S	no_feature
8226-13	chrUn_gl000220	110261	3S23M	no_feature
8247-12	chrUn_gl000220	161723	29M	no_feature
8232-13	chr1	161420480	5M1D41M	no_feature
8292-12	chr16	84328196	4S20M16S	no_feature
8298-12	chrUn_gl000220	154538	23M10S	no_feature
8309-12	chrUn_gl000220	161538	43M	no_feature
8308-12	chr5	153915795	6S24M18S	no_feature
8358-12	chr5	133517321	12S20M16S	no_feature
8360-12	chr1	17004772	28M	no_feature
8364-12	chr11	15137587	20M	no_feature
8398-12	chr12	98897288	4S25M	no_feature
8404-12	chrUn_gl000220	161704	61M	no_feature
8416-12	chrUn_gl000220	118026	8S33M8S	no_feature
8425-12	chrUn_gl000220	117526	21M	no_feature
8426-12	chrUn_gl000220	115000	41M32S	no_feature
8458-12	chrUn_gl000220	161727	24M	no_feature
8451-12	chrX	87835406	7S23M22S	no_feature
8472-12	chr13	29198421	36S21M3S	no_feature
8476-12	chrUn_gl000220	115315	4S30M	no_feature
8477-12	chrX	108297388	54M	ENSG00000226958
8493-12	chr11	90713924	1S20M3S	no_feature
8505-12	chr11	85195044	23M	no_feature
8541-12	chrUn_gl000220	161710	41M	no_feature
8554-12	chr1	91852861	55M	no_feature
8559-12	chr17	8029099	28M10S	no_feature
8581-12	chrUn_gl000220	117860	54M12S	no_feature
8598-12	chr1	161420502	27M11S	no_feature
8637-12	chr1	161413120	35M	no_feature
8650-12	chrX	116634121	5S21M44S	no_feature
8651-12	chrUn_gl000220	161538	5S27M8S	no_feature
8660-12	chr5	73357859	22M25S	no_feature
8665-12	chr1	16872440	7S29M4S	no_feature
8698-12	chr12	98897292	21M	no_feature
8705-12	chr20	36065456	15S20M8S	no_feature
8700-12	chr21	9827413	27S41M1S	no_feature
8704-12	chr10	82975044	20M	no_feature
8731-12	chr12	98897288	8S26M	no_feature
8729-12	chrUn_gl000220	117730	2S35M	no_feature
8738-12	chr3	56409522	20M	no_feature
8748-12	chr21	9827433	31M4S	no_feature
8746-12	chrX	72883367	11S21M21S	no_feature
8765-12	chr1	91852858	24M	no_feature
8759-12	chrUn_gl000220	117860	6S54M1S	no_feature
8768-12	chrUn_gl000220	109157	6S27M	no_feature
8774-12	chr3	12227799	20M	no_feature
8777-12	chrUn_gl000220	117860	4S54M1S	no_feature
8809-12	chrUn_gl000220	161709	42M	no_feature
8812-12	chr17	36861847	20M	no_feature
8823-12	chr20	36065456	8S20M8S	no_feature
8830-12	chr6	28758506	5S24M3S	no_feature
8865-12	chr12	106542622	12S20M4S	no_feature
8869-12	chr1	16872440	4S29M5S	no_feature
8880-12	chr5	10374755	33S23M2S	no_feature
8879-12	chrUn_gl000220	115315	4S39M	no_feature
8901-12	chr19	33096363	20M	no_feature
8910-12	chrUn_gl000220	117860	3S54M1S	no_feature
8916-12	chr6	146400817	20M	no_feature
8926-12	chrUn_gl000220	159298	33M	no_feature
8918-12	chrUn_gl000220	115287	21S5M1I53M	no_feature
8937-12	chr1	16872440	5S30M	no_feature
8949-12	chr5	133517321	12S20M20S	no_feature
8954-12	chr12	20704399	9S25M	no_feature
8956-12	chr12	125406305	22M10S	no_feature
8977-12	chr11	77597568	33M	no_feature
8978-12	chr12	11657593	20M	no_feature
8984-12	chrUn_gl000220	109671	46M	no_feature
8979-12	chrX	77472516	4S21M20S	no_feature
9013-12	chrUn_gl000220	153646	22M	no_feature
9018-12	chrUn_gl000220	161722	45M	no_feature
9008-12	chrUn_gl000220	153050	23M1I26M	no_feature
9016-12	chrUn_gl000220	117730	2S63M	no_feature
9029-11	chr2	78928729	26S22M	no_feature
9056-11	chr1	237766345	39M7S	no_feature
9075-11	chr21	9827430	1S34M4S	no_feature
9095-11	chr16	70823448	3S25M7S	no_feature
9094-11	chr8	56755040	3S22M27S	no_feature
9158-11	chr5	133517321	9S20M12S	no_feature
9156-11	chr1	16872440	3S29M2S	no_feature
9152-11	chr1	16872440	1S29M37S	no_feature
9174-11	chr5	133517321	1S20M12S	no_feature
9190-11	chr6	142632957	20M11S	no_feature
9199-11	chr1	16872440	4S31M2S	no_feature
9219-11	chr11	27142006	3S20M	no_feature
9281-11	chrUn_gl000220	117566	16S27M7S	no_feature
9296-11	chrUn_gl000220	158986	27M24S	no_feature
9292-11	chr1	161413126	31M11S	no_feature
9298-11	chrUn_gl000220	117791	66M3S	no_feature
9299-11	chr12	20704424	32M2S	no_feature
9320-11	chr3	166832570	16S20M4S	no_feature
9328-11	chr6	28949456	6S24M3S	no_feature
9334-11	chr2	119827208	12S20M16S	no_feature
9330-11	chrUn_gl000220	117085	12S57M4S	no_feature
9348-11	chr19	36066720	59S27M2S	no_feature
9368-11	chrX	87835406	23S23M10S	no_feature
9382-11	chrUn_gl000220	117869	45M	no_feature
9393-11	chr4	21001610	21M	no_feature
9417-11	chrUn_gl000220	117860	6S40M3S	no_feature
9422-11	chrUn_gl000220	109486	8S33M	no_feature
9363-11	chr2	103955382	3S23M2S	no_feature
9436-11	chrUn_gl000220	159287	4S30M	no_feature
9443-11	chr16	70812962	30M	no_feature
9442-11	chrUn_gl000220	115015	26M9S	no_feature
9446-11	chr5	153915796	22M	no_feature
9454-11	chr13	29198422	20M3S	no_feature
9449-11	chr21	9827356	9S26M2I3M2D34M1S	no_feature
9424-11	chr15	34252619	3S23M2S	no_feature
9514-11	chrUn_gl000220	109429	4S26M2I3M2D34M1S	no_feature
9524-11	chr12	96429835	36M1S	no_feature
9511-11	chr9	10280375	3S23M10S	no_feature
9532-11	chr1	16872440	4S29M1S	no_feature
9536-11	chrUn_gl000220	109501	36M6S	no_feature
9568-11	chr12	47378672	6S20M2S	no_feature
9556-11	chr19	36066720	55S27M2S	no_feature
9578-11	chr3	166832570	11S20M3S	no_feature
9585-11	chrUn_gl000220	115287	4S5M1I64M	no_feature
9606-11	chr1	16872440	1S29M2S	no_feature
9619-11	chrUn_gl000220	109486	27S35M	no_feature
9628-11	chr2	119827208	4S20M19S	no_feature
9659-11	chr20	36065456	9S20M8S	no_feature
9675-11	chr1	91852882	20M	no_feature
9693-11	chrUn_gl000220	115015	26M3S	no_feature
9687-11	chr1	16872440	6S31M35S	no_feature
9699-11	chr1	161413129	27M	no_feature
9702-11	chr5	133517321	9S20M12S	no_feature
9716-11	chrUn_gl000220	154350	31M	no_feature
9743-11	chr10	44712598	21M	no_feature
9758-11	chr17	8029099	28M7S	no_feature
9772-11	chr8	70602496	24M	no_feature
9778-11	chrUn_gl000220	161705	46M	no_feature
9811-11	chr10	23204747	15S20M	no_feature
9840-11	chr5	133517321	9S20M12S	no_feature
9849-11	chr17	8042206	8S20M	no_feature
9836-11	chrUn_gl000220	117880	39M15S	no_feature
9850-11	chrUn_gl000220	117890	21M	no_feature
9883-10	chr9	4594828	14S20M	no_feature
9882-10	chr1	244388445	16S21M23S	no_feature
9889-10	chr1	161413107	47M	no_feature
9927-10	chr1	199662646	4S21M16S	no_feature
9943-10	chr13	29198421	8S21M3S	no_feature
9955-10	chr12	76503206	21M	no_feature
9963-10	chrUn_gl000220	115314	31M	no_feature
9968-10	chr1	16872440	1S29M3S	no_feature
9974-10	chrUn_gl000220	117880	34M15S	no_feature
9975-10	chrUn_gl000220	154880	16M2D20M1S	no_feature
9989-10	chr1	16872440	3S29M2S	no_feature
10012-10	chr1	184072304	20M	no_feature
10097-10	chrX	108297386	23M	ENSG00000226958
10109-10	chrX	87638222	20M	no_feature
10124-10	chr4	58383848	11S21M4S	no_feature
10121-10	chrUn_gl000220	117743	35M1S	no_feature
10115-10	chrUn_gl000220	161009	4S34M1S	no_feature
10129-10	chr15	52387006	20M12S	no_feature
10134-10	chr17	8029099	26M12S	no_feature
10153-10	chr1	244388445	16S20M	no_feature
10178-10	chr4	156386259	17S20M	no_feature
10196-10	chr12	125406305	2S22M11S	no_feature
10199-10	chrUn_gl000220	109705	20M	no_feature
10247-10	chr1	91852882	24M	no_feature
10255-10	chr7	68527622	23S37M	no_feature
10268-10	chr4	58383848	20S21M13S	no_feature
10276-10	chr5	137690052	20M	no_feature
10289-10	chr11	77597564	33M	no_feature
10288-10	chrUn_gl000220	117873	38M	no_feature
10293-10	chrUn_gl000220	117869	27M	no_feature
10324-10	chrUn_gl000220	161716	39M	no_feature
10338-10	chrUn_gl000220	158985	28M3S	no_feature
10341-10	chr1	161427937	24M7S	no_feature
10375-10	chrUn_gl000220	117880	34M10S	no_feature
10384-10	chrUn_gl000220	117730	2S44M	no_feature
10414-10	chr1	161413107	5M1D42M	no_feature
10437-10	chrUn_gl000220	159287	4S30M	no_feature
10439-10	chr19	35787825	23M23S	no_feature
10454-10	chrY	8554145	20M	no_feature
10467-10	chr1	91852881	31M	no_feature
10485-10	chrUn_gl000220	161728	39M	no_feature
10424-10	chr2	103955382	3S23M1S	no_feature
10477-10	chrUn_gl000220	117043	50M	no_feature
10503-10	chrUn_gl000220	161729	44M	no_feature
10489-10	chr2	133037494	33M31S	no_feature
10515-10	chr13	29198421	8S21M3S	no_feature
10516-10	chr3	164401402	20M	no_feature
10538-10	chr22	29812340	21M6S	no_feature
10541-10	chr18	258340	36S21M2S	no_feature
10542-10	chr1	161413129	28M11S	no_feature
10581-10	chrUn_gl000220	117860	6S54M14S	no_feature
10588-10	chr17	8029099	28M	no_feature
10577-10	chr15	34252619	23M1S	no_feature
10600-10	chr20	36065456	16S20M	no_feature
10585-10	chrUn_gl000220	117521	3S92M	no_feature
10634-10	chr1	91852825	34M	no_feature
10636-10	chr5	179401054	20M22S	no_feature
10637-10	chr11	90713924	22S20M	no_feature
10643-10	chr12	98897283	2S31M	no_feature
10656-10	chrUn_gl000220	159287	4S37M	no_feature
10653-10	chrUn_gl000220	117112	38M	no_feature
10678-10	chr12	105666818	8S20M3S	no_feature
10688-10	chrUn_gl000220	154879	36M	no_feature
10682-10	chr19	36066720	50S27M14S	no_feature
10704-10	chr1	161500149	14S22M2S	no_feature
10715-10	chr10	23204747	7S20M3S	no_feature
10713-10	chr11	55358587	27S20M8S	no_feature
10712-10	chrX	8272343	2S20M36S	no_feature
10728-10	chrUn_gl000220	153458	16S33M	no_feature
10733-10	chr12	98897288	8S27M	no_feature
10734-10	chr4	58383848	19S21M20S	no_feature
10705-10	chr5	153915795	6S24M2S	no_feature
10735-10	chr2	133037492	13S35M33S	no_feature
10760-10	chrUn_gl000220	117860	54M26S	no_feature
10786-10	chr4	55270734	20M	no_feature
10784-10	chr19	1383368	6S24M2S	no_feature
10791-10	chrUn_gl000220	117850	61M	no_feature
10794-10	chr1	16872440	7S29M37S	no_feature
10792-10	chrUn_gl000220	161702	2S50M	no_feature
10801-10	chr1	91852809	26M	no_feature
10800-10	chrUn_gl000220	158985	2S28M24S	no_feature
10798-10	chr1	161413129	26M7S	no_feature
10806-10	chrX	8272343	8S20M20S	no_feature
10812-10	chr7	68527622	11S28M	no_feature
10831-10	chr16	84328196	7S20M16S	no_feature
10851-10	chrUn_gl000220	118026	11S33M8S	no_feature
10862-10	chr1	16872440	7S29M36S	no_feature
10875-10	chr13	27300590	20M	no_feature
10884-10	chr5	133517321	9S20M12S	no_feature
10905-10	chr1	91852858	47M	no_feature
10901-10	chr1	58975617	23S21M15S	no_feature
10907-10	chr5	133517321	14S20M16S	no_feature
10902-10	chr1	161420502	28M7S	no_feature
10917-10	chrX	152597502	26M	no_feature
10930-10	chr20	36065455	26S25M1S	no_feature
10931-10	chrX	77472516	6S21M5S	no_feature
10946-10	chr12	98897288	6S25M	no_feature
10952-10	chr1	107795004	12S20M1S	no_feature
10959-10	chr16	70823441	32M11S	no_feature
10968-10	chrUn_gl000220	158972	41M9S	no_feature
10979-10	chr11	77597515	20M	no_feature
10974-10	chr6	144658341	10S23M16S	no_feature
11036-9	chr2	129113058	3S23M7S	no_feature
11045-9	chrUn_gl000220	117862	52M	no_feature
11069-9	chrUn_gl000220	161714	41M	no_feature
11063-9	chr20	36065456	47S23M5S	no_feature
11070-9	chr1	161420502	28M10S	no_feature
11081-9	chr13	29198421	8S21M4S	no_feature
11104-9	chr5	133517321	9S20M12S	no_feature
11122-9	chr7	12126889	3S20M20S	no_feature
11125-9	chr6	43500988	21M12S	no_feature
11135-9	chrX	87835406	35S23M5S	no_feature
11159-9	chrX	8272343	4S20M36S	no_feature
11178-9	chr19	30773099	15S20M	no_feature
11199-9	chr21	9827413	5S41M1S	no_feature
11206-9	chrUn_gl000220	161702	7S31M	no_feature
11213-9	chr1	91852858	49M	no_feature
11203-9	chr2	133037492	3S35M33S	no_feature
11226-9	chr10	98452486	6S20M7S	no_feature
11236-9	chr6	28949456	4S24M3S	no_feature
11243-9	chr4	156386259	20S20M	no_feature
11283-9	chr7	145404166	20M	no_feature
11293-9	chr1	91852864	41M	no_feature
11300-9	chr16	686736	28M3S	no_feature
11312-9	chrUn_gl000220	117860	3S51M	no_feature
11350-9	chr2	55589316	20M	no_feature
11355-9	chr1	161420502	28M10S	no_feature
11369-9	chrX	8272343	4S20M36S	no_feature
11382-9	chr16	84328196	3S20M12S	no_feature
11407-9	chrUn_gl000220	110908	35M	no_feature
11405-9	chr13	95201911	8S24M1S	no_feature
11418-9	chr1	161420488	42M	no_feature
11430-9	chr11	35273350	23M	no_feature
11443-9	chrUn_gl000220	117241	9S21M1S	no_feature
11450-9	chr1	16872440	5S29M4S	no_feature
11471-9	chr6	26553777	9S22M1S	no_feature
11510-9	chrUn_gl000220	161723	27M	no_feature
11503-9	chr18	258340	31S21M2S	no_feature
11515-9	chr3	171830410	20M	no_feature
11518-9	chr4	58383848	9S21M3S	no_feature
11549-9	chrX	8272343	8S20M6S	no_feature
11564-9	chrX	40276504	2S20M16S	no_feature
11565-9	chr14	69775730	21M	no_feature
11572-9	chrX	77472516	7S21M13S	no_feature
11592-9	chr14	58169440	7S21M	no_feature
11594-9	chr20	22795886	29S20M	no_feature
11606-9	chr10	96733058	21M2S	no_feature
11623-9	chr22	48897487	21M	no_feature
11626-9	chr12	98897292	22M	no_feature
11618-9	chr7	149007286	5S22M1S	no_feature
11643-9	chr1	91852880	40M	no_feature
11661-9	chr20	36065456	14S20M8S	no_feature
11662-9	chrUn_gl000220	117867	37M	no_feature
11666-9	chrUn_gl000220	154393	41M	no_feature
11670-9	chr1	58975617	23S21M18S	no_feature
11676-9	chr10	23204747	26S20M	no_feature
11680-9	chr1	161435288	33M7S	no_feature
11714-9	chrUn_gl000220	110262	22M	no_feature
11734-9	chr6	27223255	1S20M32S	ENSG00000112812
11745-9	chr17	74068677	9S20M1S	ENSG00000167881
11746-9	chr12	98897283	3S32M	no_feature
11747-9	chr6	144658342	22M13S	no_feature
11772-9	chr1	91852890	23M	no_feature
11760-9	chr9	10690504	21S26M2S	no_feature
11798-9	chr21	9827422	20M	no_feature
11799-9	chr6	27223255	1S20M12S	ENSG00000112812
11812-9	chr7	129933587	8S23M2S	no_feature
11817-9	chr9	4594828	14S20M16S	no_feature
11865-9	chr6	131277364	20M	ENSG00000079819
11890-9	chr13	95201911	9S24M3S	no_feature
11902-9	chr2	119827208	4S20M18S	no_feature
11909-9	chrUn_gl000220	158972	41M19S	no_feature
11897-9	chrUn_gl000220	161057	9S57M4S	no_feature
11919-9	chr1	16872440	4S31M	no_feature
11930-9	chr2	97722159	14S24M7S	no_feature
11968-9	chr3	40403744	23S20M	no_feature
11987-9	chr20	20063971	3S20M6S	no_feature
12000-9	chr14	21101199	21M	no_feature
11997-9	chrUn_gl000220	154526	1S5M1I51M	no_feature
12010-9	chr13	29198421	8S21M3S	no_feature
12025-9	chr5	133517321	9S20M6S	no_feature
12027-9	chr12	47378672	9S20M2S	no_feature
12026-9	chrUn_gl000220	117838	43S42M	no_feature
12046-9	chrUn_gl000220	158935	6S78M	no_feature
12048-9	chrX	77472516	12S21M19S	no_feature
12050-9	chrUn_gl000220	117041	56M	no_feature
12082-9	chr15	67018579	20M	no_feature
12084-9	chrUn_gl000220	153458	16S51M4S	no_feature
12098-9	chr8	70602489	27M	no_feature
12148-9	chr2	27273711	29M2S	no_feature
12161-9	chr2	133013150	25M	no_feature
12158-9	chrX	108297388	37M1S	ENSG00000226958
12178-9	chr15	41806450	11S21M	no_feature
12173-9	chr1	16872440	2S29M36S	no_feature
12188-9	chr13	29198421	8S21M13S	no_feature
12196-9	chrUn_gl000220	159304	23M	no_feature
12221-9	chr1	16872440	29M	no_feature
12205-9	chrUn_gl000220	153601	8S67M	no_feature
12238-9	chrUn_gl000220	160110	4S34M9S	no_feature
12243-9	chrX	8272343	1S20M36S	no_feature
12244-9	chr5	133517321	14S20M20S	no_feature
12249-9	chr12	85316338	15S21M3S	no_feature
12264-9	chr10	23204747	20M40S	no_feature
12250-9	chr6	28764655	28M	no_feature
12275-9	chr18	258340	11S21M2S	no_feature
12287-9	chrX	8272343	4S20M3S	no_feature
12290-9	chr5	180633914	6S22M3S	no_feature
12299-9	chr8	70602565	22M	no_feature
12304-9	chr5	133517321	16S20M12S	no_feature
12305-9	chrUn_gl000220	158935	6S78M3S	no_feature
12334-9	chr8	70602487	27M	no_feature
12343-9	chr12	20704424	34M	no_feature
12348-9	chr1	161435295	2S26M7S	no_feature
12378-9	chr12	98897294	22M	no_feature
12381-9	chrUn_gl000220	161059	43M	no_feature
12374-9	chr7	84755109	20M	no_feature
12380-9	chrX	77472516	6S21M1S	no_feature
12382-9	chrUn_gl000220	161057	21S36M	no_feature
12432-9	chrUn_gl000220	109429	12S26M2I3M2D34M1S	no_feature
12452-9	chrUn_gl000220	117866	45M	no_feature
12481-8	chr13	95201911	9S24M2S	no_feature
12501-8	chrUn_gl000220	114659	36S33M	no_feature
12491-8	chr6	144658341	1S23M10S	no_feature
12522-8	chr6	152713252	7S21M11S	no_feature
12521-8	chr20	36065455	24S25M1S	no_feature
12502-8	chr6	144658341	10S23M12S	no_feature
12564-8	chr5	133517321	9S20M12S	no_feature
12567-8	chr1	178652657	4S20M	no_feature
12558-8	chrX	72883367	4S21M22S	no_feature
12594-8	chrX	87835406	3S23M15S	no_feature
12603-8	chr7	322597	21M	no_feature
12604-8	chr17	67901228	5S22M7S	no_feature
12613-8	chrUn_gl000220	117743	57M	no_feature
12628-8	chrUn_gl000220	161538	4S47M	no_feature
12634-8	chrUn_gl000220	117566	14S27M8S	no_feature
12677-8	chrUn_gl000220	153467	25M	no_feature
12674-8	chr3	60533243	26M36S	no_feature
12699-8	chrX	72883367	6S21M	no_feature
12700-8	chr7	68527622	10S42M1S	no_feature
12742-8	chr1	237766397	28M	no_feature
12741-8	chr1	199662646	2S21M10S	no_feature
12733-8	chr7	68527622	15S28M	no_feature
12737-8	chrUn_gl000220	117174	3S89M	no_feature
12763-8	chr15	34252619	1S23M2S	no_feature
12773-8	chrX	87835406	40S23M15S	no_feature
12776-8	chr2	119827208	4S20M16S	no_feature
12759-8	chrUn_gl000220	117085	11S57M4S	no_feature
12786-8	chr21	9827356	3S26M4S	no_feature
12792-8	chr1	161435293	26M	no_feature
12780-8	chrUn_gl000220	153050	23M1I34M18S	no_feature
12814-8	chr21	17077925	9S20M5S	no_feature
12818-8	chrUn_gl000220	157726	26M	no_feature
12813-8	chrUn_gl000220	153473	36M3S	no_feature
12819-8	chrUn_gl000220	117863	48M	no_feature
12820-8	chr7	68527622	10S28M	no_feature
12838-8	chr11	59324977	7S24M1S	no_feature
12867-8	chr8	70602562	27M	no_feature
12890-8	chrUn_gl000220	161710	40M	no_feature
12888-8	chrUn_gl000220	115315	4S28M2S	no_feature
12891-8	chr4	58383848	12S21M4S	no_feature
12923-8	chr4	13946463	3S20M9S	no_feature
12930-8	chr1	161493645	7S32M	ENSG00000143226
13006-8	chr13	29198421	8S21M3S	no_feature
13007-8	chr20	30044472	7S22M43S	no_feature
13014-8	chrUn_gl000220	159195	21M	no_feature
13017-8	chr16	67051105	20M	no_feature
13030-8	chr4	1085619	9S20M4S	no_feature
13051-8	chr1	16872440	29M2S	no_feature
13064-8	chr12	125406305	6S22M11S	no_feature
13093-8	chr12	98897292	25M	no_feature
13094-8	chr3	28612557	3S20M	no_feature
13129-8	chr6	28641617	5S22M10S	no_feature
13154-8	chr3	12227799	20M	no_feature
13156-8	chr21	9827005	23M1I34M6S	no_feature
13195-8	chr5	73357859	22M65S	no_feature
13210-8	chr11	77597568	24M	no_feature
13233-8	chr6	27870696	24M	no_feature
13234-8	chr4	58383848	23S21M4S	no_feature
13269-8	chr2	129113058	10S22M	no_feature
13303-8	chr5	179401054	20M1S	no_feature
13311-8	chrUn_gl000220	161704	37M	no_feature
13312-8	chr1	58975617	4S21M14S	no_feature
13322-8	chr1	91852872	22M	no_feature
13328-8	chr17	8042206	9S21M19S	no_feature
13330-8	chrX	77742464	3S22M7S	no_feature
13356-8	chr5	133517321	9S20M12S	no_feature
13360-8	chr7	68527622	11S42M24S	no_feature
13379-8	chrUn_gl000220	109507	30M3S	no_feature
13409-8	chrUn_gl000220	159287	4S30M	no_feature
13412-8	chr10	96733058	21M49S	no_feature
13416-8	chr1	91852881	47M	no_feature
13402-8	chrUn_gl000220	117085	10S57M4S	no_feature
13426-8	chr1	161413129	24M	no_feature
13441-8	chr3	166832570	20M3S	no_feature
13425-8	chrUn_gl000220	115307	69M	no_feature
13465-8	chr12	106542622	32S20M4S	no_feature
13477-8	chr1	16872440	3S29M2S	no_feature
13510-8	chrUn_gl000220	154202	54M	no_feature
13532-8	chr12	125406305	5S22M10S	no_feature
13548-8	chrUn_gl000220	153473	26M1S	no_feature
13581-8	chr2	119827208	12S20M14S	no_feature
13591-8	chr3	159580281	32S20M	no_feature
13616-8	chr5	137690051	22M	no_feature
13657-8	chr13	89147247	15S20M	no_feature
13653-8	chrUn_gl000220	153643	4S52M	no_feature
13660-8	chr2	133037416	3S21M	no_feature
13676-8	chr16	70823448	23M	no_feature
13736-8	chr15	34252620	22M2S	no_feature
13761-8	chr16	70812979	21M	no_feature
13777-8	chr1	161500149	14S22M6S	no_feature
13812-8	chr19	8793669	22M9S	no_feature
13838-8	chr6	28611268	3S22M1S	no_feature
13846-8	chr9	4594828	2S20M9S	no_feature
13887-8	chr13	95201911	10S24M1S	no_feature
13897-8	chr15	81558047	16S20M	ENSG00000172349
13911-8	chr1	161420502	28M1S	no_feature
13933-8	chr2	169557440	20M	no_feature
13926-8	chr7	68527622	11S42M7S	no_feature
13953-8	chr7	68527633	22M1S	no_feature
13954-8	chr16	70823445	28M4S	no_feature
13955-8	chr1	16872440	8S31M2S	no_feature
13963-8	chrUn_gl000220	161498	20M	no_feature
13962-8	chr21	9827084	7S27M	no_feature
13960-8	chr7	68527622	11S33M1S	no_feature
13974-8	chrUn_gl000220	161702	1S31M	no_feature
13972-8	chr10	37100337	22M	no_feature
14004-8	chrUn_gl000220	154243	20M	no_feature
14020-8	chr17	33478239	37M	no_feature
14018-8	chr13	29198421	8S21M23S	no_feature
14031-8	chrUn_gl000220	117880	34M8S	no_feature
14039-8	chr20	36065456	26S20M8S	no_feature
14041-8	chr17	8029099	27M9S	no_feature
14057-8	chr7	68527622	15S27M1S	no_feature
14068-8	chr2	119827208	12S20M1S	no_feature
14080-8	chr20	36065456	10S20M8S	no_feature
14107-8	chrUn_gl000220	161057	8S41M	no_feature
14115-8	chr7	68527622	9S42M17S	no_feature
14130-8	chr9	10280375	10S23M7S	no_feature
14144-8	chr1	161500149	14S22M4S	no_feature
14132-8	chr4	103546617	2S25M4S	no_feature
14163-8	chr9	25662785	21M	no_feature
14171-8	chrX	87835406	23S23M5S	no_feature
14196-8	chr5	133517321	9S20M12S	no_feature
14201-8	chr5	133517321	9S20M12S	no_feature
14207-8	chr21	9827005	23M1I11M	no_feature
14225-8	chr1	161420502	28M5S	no_feature
14254-8	chr2	133013154	22M	no_feature
14280-8	chr21	9827428	36M4S	no_feature
14284-8	chr12	106542622	36S20M2S	no_feature
14286-8	chr2	99854677	8S20M6S	no_feature
14276-8	chr19	36066720	4S27M45S	no_feature
14289-8	chr1	17004772	1S28M	no_feature
14315-8	chr19	28794109	20M	no_feature
14324-8	chrX	142146188	22M	no_feature
14349-8	chrUn_gl000220	159287	4S30M	no_feature
14393-8	chr6	27530018	1S27M3S	no_feature
14403-8	chr19	30689832	20M	no_feature
14412-8	chr4	58383848	9S21M2S	no_feature
14416-8	chr10	96733057	16S22M6S	no_feature
14430-8	chr1	91853066	27M	no_feature
14431-8	chr1	91852879	42M	no_feature
14424-8	chrUn_gl000220	117860	59M2S	no_feature
14441-8	chrUn_gl000220	153474	25M1S	no_feature
14456-8	chrUn_gl000220	154004	53M	no_feature
14439-8	chrUn_gl000220	117085	11S57M5S	no_feature
14464-8	chr3	97994920	20M	no_feature
14497-7	chr8	127407236	20M	no_feature
14501-7	chrUn_gl000220	117730	2S62M	no_feature
14512-7	chr7	68527622	10S37M	no_feature
14545-7	chr6	27530018	1S22M	no_feature
14525-7	chr3	161335729	1S6M1D21M11S	no_feature
14558-7	chrX	40276504	5S20M9S	no_feature
14553-7	chr7	68527622	15S21M	no_feature
14557-7	chr6	28949456	7S24M3S	no_feature
14566-7	chr11	59324977	3S24M1S	no_feature
14574-7	chr5	133517321	9S20M12S	no_feature
14579-7	chr7	8480000	20M	no_feature
14577-7	chr1	161427936	25M7S	no_feature
14594-7	chrUn_gl000220	154428	39M	no_feature
14615-7	chr1	16872440	7S29M37S	no_feature
14638-7	chr13	29198421	8S21M3S	no_feature
14645-7	chr6	128844246	22M	no_feature
14642-7	chrUn_gl000220	161538	5S47M5S	no_feature
14679-7	chr2	237069626	21M	no_feature
14675-7	chrUn_gl000220	154205	51M	no_feature
14686-7	chr16	70823445	28M10S	no_feature
14709-7	chrUn_gl000220	161687	4S54M	no_feature
14737-7	chr5	117083460	2S22M3S	no_feature
14753-7	chr5	133517321	9S20M12S	no_feature
14762-7	chr2	127434364	20M	no_feature
14776-7	chr16	33962576	21S27M	no_feature
14830-7	chr5	180633914	3S22M5S	no_feature
14825-7	chrUn_gl000220	117110	32M7S	no_feature
14832-7	chrUn_gl000220	154233	3S33M	no_feature
14853-7	chrUn_gl000220	157370	32M	no_feature
14859-7	chr8	106027465	6S20M6S	no_feature
14864-7	chr2	119827208	12S20M7S	no_feature
14884-7	chr20	36065456	16S20M4S	no_feature
14886-7	chr1	28242618	1S23M	no_feature
14897-7	chrUn_gl000220	117860	20M	no_feature
14901-7	chr6	28949456	7S24M2S	no_feature
14910-7	chr20	36065456	16S20M8S	no_feature
14921-7	chrUn_gl000220	117860	35M	no_feature
14919-7	chr10	29925085	20M	no_feature
14923-7	chrUn_gl000220	161006	1S45M	no_feature
14939-7	chr21	9827435	20M	no_feature
14982-7	chr10	23204747	21S20M	no_feature
15016-7	chrUn_gl000220	115014	27M	no_feature
15036-7	chr1	17188459	4S22M4S	no_feature
15032-7	chr7	68527622	14S33M	no_feature
15062-7	chrUn_gl000220	117880	34M1S	no_feature
15080-7	chr15	86135233	4S20M26S	no_feature
15086-7	chr1	68280803	4S21M5S	no_feature
15084-7	chrX	87835406	33S23M5S	no_feature
15106-7	chr16	70823445	28M10S	no_feature
15125-7	chrUn_gl000220	159286	3S31M	no_feature
15133-7	chrUn_gl000220	159300	28M	no_feature
15144-7	chr11	90713924	20M	no_feature
15194-7	chr4	58383848	11S21M3S	no_feature
15207-7	chr1	91852898	24M	no_feature
15198-7	chrUn_gl000220	117566	16S43M	no_feature
15214-7	chr1	16872440	7S29M1S	no_feature
15221-7	chrUn_gl000220	115315	5S30M	no_feature
15289-7	chr19	30773099	21S20M	no_feature
15290-7	chr13	29198421	24S21M3S	no_feature
15266-7	chr6	144658341	3S23M15S	no_feature
15284-7	chr19	36066580	31M11S	no_feature
15302-7	chr7	115868300	14S21M4S	no_feature
15304-7	chr7	4568856	22M	no_feature
15312-7	chr11	111692671	11S43M39S	no_feature
15341-7	chrUn_gl000220	117868	33M	no_feature
15337-7	chrUn_gl000220	109486	14S51M4S	no_feature
15349-7	chrUn_gl000220	158972	34M	no_feature
15370-7	chrX	87835406	3S23M10S	no_feature
15397-7	chrUn_gl000220	158969	37M22S	no_feature
15412-7	chrUn_gl000220	116182	22M	no_feature
15406-7	chr1	247160849	13S21M3S	no_feature
15423-7	chrUn_gl000220	161722	29M	no_feature
15432-7	chrUn_gl000220	117715	10S54M	no_feature
15438-7	chr17	8029099	28M2S	no_feature
15458-7	chrUn_gl000220	110554	1S5M1I25M	no_feature
15469-7	chr9	4594828	7S20M3S	no_feature
15466-7	chr7	68527622	27S26M	no_feature
15477-7	chr13	29198421	8S21M3S	no_feature
15488-7	chrUn_gl000220	115014	21M	no_feature
15474-7	chr7	68527625	39M22S	no_feature
15494-7	chr6	28641617	1S22M10S	no_feature
15512-7	chr12	98897283	2S34M	no_feature
15519-7	chrX	87835406	9S23M28S	no_feature
15514-7	chr16	33962576	2S37M9S	no_feature
15509-7	chr1	237766346	38M11S	no_feature
15522-7	chr7	68527634	21M1S	no_feature
15530-7	chrUn_gl000220	158985	2S28M9S	no_feature
15527-7	chr1	161420502	28M7S	no_feature
15559-7	chr1	244388445	13S21M7S	no_feature
15564-7	chr4	105225928	1S20M16S	no_feature
15576-7	chrUn_gl000220	161702	2S47M	no_feature
15598-7	chrUn_gl000220	154241	32M	no_feature
15593-7	chr1	161413129	27M8S	no_feature
15602-7	chr5	133517321	24S20M12S	no_feature
15597-7	chrX	72883367	11S21M22S	no_feature
15655-7	chr17	8042206	8S20M	no_feature
15677-7	chr1	16872440	4S30M	no_feature
15712-7	chrUn_gl000220	161715	44M	no_feature
15707-7	chr8	23862208	12S21M8S	no_feature
15717-7	chrUn_gl000220	115013	12S28M	no_feature
15713-7	chr19	33311162	11S21M2S	no_feature
15736-7	chr7	12126889	10S20M24S	no_feature
15728-7	chr2	133037492	13S35M5S	no_feature
15747-7	chr1	199662646	4S21M17S	no_feature
15748-7	chr2	133013251	3S35M1S	no_feature
15780-7	chrUn_gl000220	159260	5M1I63M	no_feature
15793-7	chr13	29198421	9S21M3S	no_feature
15794-7	chrUn_gl000220	158985	1S28M3S	no_feature
15808-7	chr1	91852879	36M	no_feature
15813-7	chr13	44810192	20M	ENSG00000230731
15820-7	chr13	29198421	8S21M3S	no_feature
15819-7	chr14	58169440	20S21M	no_feature
15837-7	chr22	48897487	22M	no_feature
15871-7	chrUn_gl000220	158968	45M3S	no_feature
15877-7	chrX	40276504	1S20M16S	no_feature
15880-7	chr7	68527622	27S42M22S	no_feature
15923-7	chr12	125406305	2S22M10S	no_feature
15932-7	chr1	161427933	28M6S	no_feature
15935-7	chr1	161435293	28M7S	no_feature
16037-7	chrUn_gl000220	117860	6S54M8S	no_feature
16036-7	chrX	26377416	20M	no_feature
16045-7	chrUn_gl000220	117862	49M	no_feature
16049-7	chrUn_gl000220	117838	14S42M	no_feature
16066-7	chr2	133013101	34M	no_feature
16057-7	chrUn_gl000220	117793	63M1S	no_feature
16069-7	chrUn_gl000220	117880	34M16S	no_feature
16071-7	chr1	161435293	26M12S	no_feature
16121-7	chr1	91852890	31M	no_feature
16116-7	chrUn_gl000220	110231	2S53M	no_feature
16117-7	chrUn_gl000220	117867	33M3S	no_feature
16123-7	chrX	87835406	12S23M15S	no_feature
16156-7	chr15	81558047	14S20M4S	ENSG00000172349
16166-7	chr1	16872440	2S31M35S	no_feature
16181-7	chr1	16872440	4S29M37S	no_feature
16176-7	chrUn_gl000220	153050	23M1I22M	no_feature
16199-7	chr14	69775729	51S21M	no_feature
16211-7	chr7	68527531	20M1S	no_feature
16232-7	chrUn_gl000220	115000	31M	no_feature
16229-7	chrUn_gl000220	117566	3S43M2S	no_feature
16243-7	chr3	166832570	18S20M4S	no_feature
16263-7	chrUn_gl000220	159287	4S29M1S	no_feature
16265-7	chr2	70476126	25M3S	no_feature
16268-7	chr7	68527622	10S42M7S	no_feature
16301-7	chr1	58975617	23S21M5S	no_feature
16322-7	chrUn_gl000220	117880	34M18S	no_feature
16320-7	chrUn_gl000220	110560	29M10S	no_feature
16325-7	chrUn_gl000220	109505	32M4S	no_feature
16334-7	chrUn_gl000220	161702	1S48M	no_feature
16359-7	chrUn_gl000220	159287	4S30M	no_feature
16361-7	chr1	22441121	20M1S	no_feature
16360-7	chr7	68527622	15S37M	no_feature
16389-7	chrX	40276504	5S20M12S	no_feature
16423-7	chr21	9827413	26S36M	no_feature
16438-7	chrUn_gl000220	161718	49M	no_feature
16432-7	chrUn_gl000220	161715	23M3S	no_feature
16462-7	chr1	161420493	37M11S	no_feature
16495-7	chrUn_gl000220	159287	4S27M3S	no_feature
16492-7	chrUn_gl000220	110231	53M	no_feature
16475-7	chrUn_gl000220	109502	93M	no_feature
16502-7	chr7	1956470	5S20M3S	no_feature
16505-7	chr1	161420502	28M6S	no_feature
16520-7	chr2	133037416	8S21M	no_feature
16543-7	chr6	26553777	6S22M2S	no_feature
16541-7	chrUn_gl000220	161538	47M5S	no_feature
16530-7	chrUn_gl000220	109078	23M1I28M	no_feature
16581-7	chr7	68527622	23S42M1S	no_feature
16598-7	chrUn_gl000220	117745	2S34M	no_feature
16618-7	chrUn_gl000220	114963	5S37M	no_feature
16640-7	chr4	58383848	8S21M3S	no_feature
16637-7	chr1	161427928	33M10S	no_feature
16641-7	chr1	161420495	35M11S	no_feature
16643-7	chr2	133037496	1S31M3S	no_feature
16648-7	chr1	161413127	30M10S	no_feature
16659-7	chr16	84328196	4S20M6S	no_feature
16671-7	chrX	87835406	23S23M5S	no_feature
16679-7	chr5	133517321	7S20M12S	no_feature
16676-7	chr9	10690504	23S26M2S	no_feature
16761-7	chr17	8029099	28M8S	no_feature
16774-7	chrUn_gl000220	117566	14S43M3S	no_feature
16775-7	chr16	686735	2S29M8S	no_feature
16778-7	chr2	133037493	34M3S	no_feature
16795-7	chr20	36065456	10S20M3S	no_feature
16794-7	chr17	8029099	25M13S	no_feature
16800-7	chr1	161413129	28M7S	no_feature
16829-7	chr12	47378672	9S20M	no_feature
16826-7	chr4	156386259	22S20M	no_feature
16841-7	chrUn_gl000220	117880	34M	no_feature
16851-7	chrUn_gl000220	157641	33M	no_feature
16847-7	chr9	4594828	6S20M16S	no_feature
16849-7	chrUn_gl000220	109429	5S26M2S	no_feature
16876-7	chrUn_gl000220	117099	43M4S	no_feature
16902-7	chr1	103052385	20M	no_feature
16894-7	chrUn_gl000220	109696	46M3S	no_feature
16905-7	chr5	63559375	20M	no_feature
16914-7	chrUn_gl000220	153474	25M14S	no_feature
16921-7	chrUn_gl000220	109550	45M	no_feature
16948-7	chrUn_gl000220	109486	11S51M4S	no_feature
16997-7	chr4	28361954	5S20M3S	no_feature
17000-7	chr1	91852867	60M	no_feature
17001-7	chrUn_gl000220	117880	28M	no_feature
17006-7	chrUn_gl000220	117752	39M	no_feature
16984-7	chr11	111692671	7S43M37S	no_feature
17022-7	chr2	119827208	12S20M28S	no_feature
17027-7	chrUn_gl000220	115330	37M5S	no_feature
17043-7	chr1	91852883	23M	no_feature
17032-7	chr17	8029099	28M10S	no_feature
17046-7	chr2	192008597	7S20M12S	no_feature
17042-7	chr17	8029091	36M11S	no_feature
17085-7	chr2	119827208	6S20M7S	no_feature
17086-7	chr10	96733058	21M19S	no_feature
17093-7	chrUn_gl000220	161069	73M1S	no_feature
17134-7	chrUn_gl000220	154427	41M	no_feature
17132-7	chr12	85316338	31S21M8S	no_feature
17141-7	chr14	69775729	3S21M	no_feature
17148-7	chrUn_gl000220	117529	64M7S	no_feature
17136-7	chrUn_gl000220	117121	95M2S	no_feature
17154-7	chr7	68527625	30M1S	no_feature
17160-7	chrUn_gl000220	117752	22M	no_feature
17163-7	chr7	68669219	3S20M	no_feature
17169-7	chr7	138720866	20M	no_feature
17185-6	chr2	37049962	20M	no_feature
17202-6	chrUn_gl000220	161724	26M1S	no_feature
17222-6	chr16	33962850	4S26M4S	no_feature
17335-6	chrUn_gl000220	117865	49M1S	no_feature
17337-6	chr18	5840789	20M	no_feature
17321-6	chr2	178214317	7S22M27S	no_feature
17356-6	chr1	161413129	20M1D5M9S	no_feature
17372-6	chr19	30773099	16S20M4S	no_feature
17413-6	chr9	4594828	14S20M4S	no_feature
17421-6	chr1	232143500	4S20M12S	no_feature
17424-6	chr2	99854677	8S20M3S	no_feature
17428-6	chrUn_gl000220	153060	40M	no_feature
17433-6	chr2	119827208	12S20M19S	no_feature
17402-6	chr5	153915795	6S24M3S	no_feature
17437-6	chr1	16872440	7S29M37S	no_feature
17458-6	chr5	180633914	6S22M1S	no_feature
17464-6	chr10	133349842	20M	no_feature
17472-6	chrUn_gl000220	117034	1S30M	no_feature
17471-6	chr7	68527622	15S33M	no_feature
17480-6	chr13	29198421	8S21M3S	no_feature
17498-6	chr15	81558047	14S20M	ENSG00000172349
17503-6	chr2	158017631	10S20M3S	no_feature
17523-6	chrUn_gl000220	161737	36M	no_feature
17525-6	chr1	178652657	5S20M	no_feature
17526-6	chrUn_gl000220	117745	2S35M	no_feature
17547-6	chrUn_gl000220	161709	32M	no_feature
17592-6	chr22	37969416	20M	no_feature
17605-6	chrUn_gl000220	117860	54M2S	no_feature
17611-6	chr5	133517321	25S20M12S	no_feature
17612-6	chrUn_gl000220	161538	3S47M13S	no_feature
17627-6	chr3	166832570	22S20M8S	no_feature
17637-6	chrUn_gl000220	115315	4S30M16S	no_feature
17669-6	chrUn_gl000220	161729	21M	no_feature
17654-6	chrUn_gl000220	109671	8S59M	no_feature
17684-6	chrUn_gl000220	153660	9S20M5S	no_feature
17685-6	chr18	258340	9S21M2S	no_feature
17679-6	chrX	77472516	3S21M6S	no_feature
17697-6	chrUn_gl000220	161704	44M	no_feature
17703-6	chr1	178652657	20M9S	no_feature
17701-6	chr2	119827208	12S20M26S	no_feature
17720-6	chrUn_gl000220	117880	39M2S	no_feature
17726-6	chrUn_gl000220	109429	9S26M2I3M2D42M	no_feature
17748-6	chrUn_gl000220	161709	45M	no_feature
17758-6	chrUn_gl000220	109157	37M9S	no_feature
17772-6	chr5	117083461	20M	no_feature
17777-6	chr1	199662646	16S21M15S	no_feature
17778-6	chrX	8272343	4S20M36S	no_feature
17780-6	chrUn_gl000220	115000	37M4S	no_feature
17783-6	chrUn_gl000220	117867	47M	no_feature
17806-6	chr10	23204747	17S20M20S	no_feature
17807-6	chrUn_gl000220	110229	51M	no_feature
17808-6	chr7	68527622	11S42M10S	no_feature
17832-6	chr5	167613232	4S21M11S	ENSG00000253925
17829-6	chr6	26569092	6S20M5S	no_feature
17845-6	chr6	128844246	21M	no_feature
17846-6	chr3	166832570	21S20M8S	no_feature
17843-6	chrUn_gl000220	154535	26M10S	no_feature
17871-6	chrUn_gl000220	117879	35M1S	no_feature
17878-6	chr5	175033621	20M	no_feature
17883-6	chr12	106542622	32S20M3S	no_feature
17889-6	chr2	84755441	2S22M1S	no_feature
17900-6	chr2	192071042	11S20M	no_feature
17905-6	chr1	91852880	26M	no_feature
17926-6	chrX	138739562	1S21M8S	no_feature
17928-6	chr1	16872440	7S29M37S	no_feature
17940-6	chr3	166832570	19S20M8S	no_feature
17944-6	chrUn_gl000220	115014	27M50S	no_feature
17952-6	chr5	169664565	20M	no_feature
17972-6	chrUn_gl000220	115345	31M10S	no_feature
18008-6	chrUn_gl000220	161687	4S47M	no_feature
18023-6	chrUn_gl000220	154817	54M	no_feature
17957-6	chr13	85896918	31S25M	no_feature
18038-6	chrUn_gl000220	161057	12S21M	no_feature
18029-6	chrUn_gl000220	161009	4S69M	no_feature
18066-6	chr1	199662646	8S21M17S	no_feature
18068-6	chr13	29198421	8S21M33S	no_feature
18111-6	chrX	40276504	3S20M16S	no_feature
18129-6	chr2	119827208	4S20M14S	no_feature
18142-6	chr13	27300590	21M	no_feature
18139-6	chr9	68289829	7S24M	no_feature
18158-6	chr2	131552426	21M24S	no_feature
18172-6	chr8	83064155	16S20M4S	ENSG00000254123
18179-6	chr15	42162397	20M	no_feature
18176-6	chr16	686735	29M8S	no_feature
18199-6	chrUn_gl000229	18257	38M1S	no_feature
18207-6	chr6	43500988	1S21M12S	no_feature
18204-6	chrUn_gl000220	115315	4S52M	no_feature
18226-6	chr1	16872440	5S29M1S	no_feature
18236-6	chr1	91852864	33M	no_feature
18257-6	chr4	152605313	6S20M	no_feature
18256-6	chr4	58383848	24S21M16S	no_feature
18255-6	chrUn_gl000220	114997	40M3S	no_feature
18259-6	chrX	87835406	7S23M5S	no_feature
18262-6	chr1	161420502	28M5S	no_feature
18278-6	chr7	2102746	20M4S	no_feature
18310-6	chrUn_gl000220	159297	20M	no_feature
18316-6	chrX	87835406	42S23M10S	no_feature
18327-6	chr5	133517321	12S20M8S	no_feature
18333-6	chr15	34252619	1S23M1S	no_feature
18360-6	chrUn_gl000220	117048	62M	no_feature
18398-6	chr17	1084403	3S20M7S	no_feature
18409-6	chrUn_gl000220	161725	27M	no_feature
18411-6	chr1	182695304	23S21M2S	no_feature
18416-6	chrUn_gl000220	109693	24M	no_feature
18413-6	chrUn_gl000220	117241	15S28M	no_feature
18427-6	chr21	9827428	20M	no_feature
18453-6	chrUn_gl000220	154882	36M1S	no_feature
18438-6	chrUn_gl000220	153050	23M1I34M19S	no_feature
18457-6	chr7	68527622	9S37M	no_feature
18472-6	chr1	161493654	35M	ENSG00000143226
18512-6	chr15	37514917	12S20M13S	no_feature
18526-6	chr5	133517321	9S20M12S	no_feature
18494-6	chr8	79075580	3S23M3S	no_feature
18527-6	chr17	8029099	28M6S	no_feature
18531-6	chr7	68527622	19S22M	no_feature
18530-6	chrX	108297451	36M4S	ENSG00000226958
18532-6	chr17	8029102	25M10S	no_feature
18539-6	chr5	64225782	8S20M25S	no_feature
18548-6	chr19	35787825	23M15S	no_feature
18563-6	chr2	119827208	8S20M23S	no_feature
18565-6	chrUn_gl000220	115013	28M9S	no_feature
18568-6	chr7	68669219	11S21M10S	no_feature
18570-6	chr6	43500988	1S21M11S	no_feature
18602-6	chr12	98897283	3S31M	no_feature
18626-6	chrX	87835406	12S23M24S	no_feature
18637-6	chr2	143847719	16S20M	no_feature
18643-6	chrX	40276504	20M15S	no_feature
18648-6	chr1	244388445	25S20M	no_feature
18647-6	chr11	111692687	27M3S	no_feature
18636-6	chrX	108297382	39S56M	ENSG00000226958
18656-6	chrUn_gl000220	115694	27M	no_feature
18662-6	chrUn_gl000220	153470	55M	no_feature
18691-6	chr1	161420483	44M	no_feature
18697-6	chr19	35787825	23M14S	no_feature
18708-6	chr1	161435282	24M	no_feature
18695-6	chr10	37100337	1S22M12S	no_feature
18760-6	chr1	16872440	2S29M4S	no_feature
18765-6	chr1	17004805	2S25M7S	no_feature
18764-6	chr6	28908833	23M9S	no_feature
18809-6	chrUn_gl000220	117880	29M	no_feature
18806-6	chrUn_gl000220	154216	40M	no_feature
18804-6	chrUn_gl000220	161543	42M5S	no_feature
18825-6	chr11	58728206	20M	no_feature
18828-6	chr17	8029099	27M4S	no_feature
18820-6	chr2	133037497	30M33S	no_feature
18844-6	chr19	31490919	20M	no_feature
18855-6	chr6	27870703	27M	no_feature
18851-6	chrUn_gl000220	117745	2S34M	no_feature
18850-6	chr1	161427937	24M6S	no_feature
18862-6	chr16	686741	23M3S	no_feature
18866-6	chr2	133013251	35M2S	no_feature
18882-6	chrUn_gl000220	161538	16S25M	no_feature
18891-6	chrUn_gl000220	159190	23M	no_feature
18888-6	chr2	27273710	7S30M2S	no_feature
18910-6	chr1	91852873	43M	no_feature
18954-6	chrX	8272343	4S20M36S	no_feature
18978-6	chr16	84328196	3S20M16S	no_feature
18983-6	chr11	77597564	44M	no_feature
19041-6	chr11	13696127	24S22M11S	no_feature
19042-6	chr15	96413184	23M	no_feature
19078-6	chrUn_gl000220	161715	28M	no_feature
19081-6	chrUn_gl000220	161715	29M	no_feature
19094-6	chrUn_gl000220	159287	30M	no_feature
19105-6	chr21	9827084	9S33M2S	no_feature
19109-6	chrUn_gl000220	153513	54M	no_feature
19120-6	chrUn_gl000220	115013	7S28M3S	no_feature
19112-6	chr15	34252620	22M1S	no_feature
19152-6	chrX	40276504	20M20S	no_feature
19157-6	chr1	244388445	27S20M	no_feature
19169-6	chr10	23204747	20M20S	no_feature
19202-6	chr2	119827208	4S20M22S	no_feature
19199-6	chr1	161435293	28M7S	no_feature
19265-6	chrUn_gl000220	117864	50M	no_feature
19267-6	chr1	91852879	38M	no_feature
19259-6	chr6	27570415	13S38M2S	no_feature
19263-6	chrUn_gl000220	117214	65M6S	no_feature
19295-6	chr4	78821077	6S20M9S	no_feature
19304-6	chr2	119827208	4S20M24S	no_feature
19323-6	chrX	8272343	4S20M36S	no_feature
19322-6	chr6	144658342	22M10S	no_feature
19345-6	chrX	108297388	37M11S	ENSG00000226958
19357-6	chr2	27273710	4S30M2S	no_feature
19374-6	chrUn_gl000220	154427	40M	no_feature
19393-6	chr13	89147247	16S20M	no_feature
19394-6	chr6	28949456	1S24M3S	no_feature
19397-6	chr1	17067042	38M	no_feature
19403-6	chr17	74068677	6S20M3S	ENSG00000167881
19425-6	chr18	258340	28S21M2S	no_feature
19429-6	chr6	27570415	7S37M	no_feature
19428-6	chr17	52083784	3S22M20S	no_feature
19432-6	chrUn_gl000220	161057	12S57M3S	no_feature
19465-6	chrUn_gl000220	157366	22M	no_feature
19473-6	chrUn_gl000220	110232	52M	no_feature
19486-6	chr16	70823445	28M10S	no_feature
19482-6	chr16	33962576	17S37M11S	no_feature
19501-6	chr13	29198421	35S21M15S	no_feature
19506-6	chrUn_gl000220	117737	54M	no_feature
19511-6	chr1	16872440	29M1S	no_feature
19538-6	chr15	34252619	22M	no_feature
19558-6	chr1	58975617	23S21M	no_feature
19564-6	chrUn_gl000220	115315	4S30M	no_feature
19569-6	chr4	58383848	2S21M	no_feature
19582-6	chrX	87835406	23S23M22S	no_feature
19606-6	chrUn_gl000220	109078	23M1I28M	no_feature
19625-6	chrUn_gl000220	161713	38M	no_feature
19637-6	chr4	105225928	12S20M4S	no_feature
19641-6	chrUn_gl000220	161709	42M	no_feature
19642-6	chrUn_gl000220	159193	23M	no_feature
19664-6	chr14	21101172	2S25M1S	no_feature
19668-6	chr6	144658342	22M12S	no_feature
19676-6	chr7	68527622	23S33M	no_feature
19697-6	chr2	70476123	28M8S	no_feature
19699-6	chr7	68527622	9S42M29S	no_feature
19724-6	chrUn_gl000220	115694	21M	no_feature
19725-6	chr13	29198421	6S21M1S	no_feature
19728-6	chr17	8042206	9S20M	no_feature
19735-6	chr9	76451223	3S20M36S	no_feature
19758-6	chr9	94440117	16S22M1S	no_feature
19761-6	chrUn_gl000220	117870	44M	no_feature
19749-6	chrUn_gl000220	161013	39M11S	no_feature
19763-6	chr16	686737	27M8S	no_feature
19770-6	chr4	1085619	12S20M3S	no_feature
19783-6	chr2	126700907	20M	no_feature
19815-6	chr6	28726187	4S26M	no_feature
19814-6	chr7	68527622	23S26M	no_feature
19829-6	chrUn_gl000220	157636	38M	no_feature
19848-6	chrUn_gl000220	158969	40M2S	no_feature
19861-6	chrUn_gl000220	159287	4S30M	no_feature
19890-6	chrUn_gl000220	117566	5S27M1S	no_feature
19892-6	chr14	69775730	21M	no_feature
19901-6	chrUn_gl000220	114998	43M3S	no_feature
19922-6	chr16	70823442	22M	no_feature
19919-6	chr19	33311162	8S21M2S	no_feature
19927-6	chrUn_gl000220	113757	23M	no_feature
19913-6	chrUn_gl000220	161009	9S69M	no_feature
19956-6	chr1	161413129	20M1D7M3S	no_feature
19953-6	chr19	35787826	22M13S	no_feature
19973-6	chr4	58383848	5S21M2S	no_feature
20047-6	chrUn_gl000220	109157	8S31M	no_feature
20065-6	chr5	133517321	8S20M6S	no_feature
20078-6	chr6	28641617	5S22M10S	no_feature
20089-6	chr11	95582347	21M45S	no_feature
20091-6	chrUn_gl000220	109429	3S26M3S	no_feature
20103-6	chr11	77597566	35M	no_feature
20108-6	chr4	58383848	20S21M8S	no_feature
20113-6	chrUn_gl000220	117566	9S47M	no_feature
20125-6	chr1	16872440	2S29M3S	no_feature
20132-6	chr1	199662646	8S21M19S	no_feature
20145-6	chr21	9827413	8S51M4S	no_feature
20163-6	chr1	16872440	7S28M	no_feature
20175-6	chr5	179401054	8S20M19S	no_feature
20170-6	chrUn_gl000220	154191	4S65M	no_feature
20186-6	chr1	16872441	28M2S	no_feature
20212-6	chr15	81558047	2S20M6S	ENSG00000172349
20210-6	chr21	9827356	4S26M2S	no_feature
20215-6	chr20	30044472	6S22M6S	no_feature
20221-6	chr19	30773099	12S20M4S	no_feature
20218-6	chr8	64254035	20M	no_feature
20265-6	chr2	86531211	3S21M23S	no_feature
20261-6	chr11	96859398	20M1S	no_feature
20289-6	chr16	84328196	5S20M12S	no_feature
20317-6	chrUn_gl000220	117869	21M	no_feature
20339-6	chr7	68527622	14S28M	no_feature
20342-6	chr1	16872440	29M4S	no_feature
20350-6	chr3	51615506	23M	no_feature
20355-6	chrUn_gl000220	161196	47M	no_feature
20360-6	chrX	142146191	20M	no_feature
20358-6	chr6	28641617	3S22M11S	no_feature
20362-6	chrX	8272343	6S20M20S	no_feature
20363-6	chr4	134082983	3S22M35S	no_feature
20421-6	chr10	96733057	2S22M20S	no_feature
20419-6	chrUn_gl000220	153050	23M1I34M14S	no_feature
20430-6	chr7	68527622	19S33M1S	no_feature
20439-6	chrUn_gl000220	109549	46M	no_feature
20470-6	chr1	16872440	3S31M	no_feature
20519-6	chrUn_gl000220	117566	47M11S	no_feature
20530-6	chrUn_gl000220	115315	4S38M	no_feature
20543-6	chrUn_gl000220	161538	14S27M3S	no_feature
20561-6	chrUn_gl000220	161538	12S27M8S	no_feature
20571-6	chr15	88321705	2S26M2S	no_feature
20595-6	chr8	70602485	37M	no_feature
20604-6	chrUn_gl000220	161709	32M	no_feature
20613-6	chrUn_gl000220	114997	44M19S	no_feature
20610-6	chr1	16872440	7S29M37S	no_feature
20629-6	chr3	166832570	1S20M3S	no_feature
20628-6	chr18	74453592	22S22M15S	no_feature
20699-6	chr19	29569646	20M	no_feature
20688-6	chr15	34252619	14S22M	no_feature
20721-6	chr20	36065456	17S20M8S	no_feature
20742-6	chr8	107123504	20M	no_feature
20729-6	chr2	133037492	23S35M5S	no_feature
20751-6	chr3	166832570	21S20M8S	no_feature
20787-6	chr2	233000044	20M	no_feature
20812-6	chrUn_gl000220	158972	41M4S	no_feature
20835-6	chrUn_gl000220	153129	21S32M	no_feature
20861-6	chr1	17004805	2S25M7S	no_feature
20874-6	chr6	27223255	1S20M16S	ENSG00000112812
20900-6	chr1	244388445	37S20M	no_feature
20913-6	chr13	29198421	16S21M20S	no_feature
20933-6	chr7	68527468	39M	no_feature
20934-6	chrUn_gl000220	154861	3S57M1S	no_feature
20946-6	chrUn_gl000220	117121	70M15S	no_feature
20973-6	chrUn_gl000220	161175	38M	no_feature
20987-6	chr13	29198421	8S21M3S	no_feature
21005-6	chr12	106542622	12S20M3S	no_feature
21024-6	chr1	161435293	28M10S	no_feature
21048-6	chr2	27273710	30M2S	no_feature
21045-6	chr16	70812978	22M6S	no_feature
21049-6	chr9	10690504	20S26M	no_feature
21067-6	chr20	36065455	9S25M1S	no_feature
21072-6	chrUn_gl000220	117174	3S88M	no_feature
21092-6	chr5	133517321	9S20M16S	no_feature
21078-6	chrUn_gl000220	117089	53M4S	no_feature
21103-6	chr16	84328196	8S20M8S	no_feature
21118-6	chr21	9827429	35M2S	no_feature
21107-6	chr11	111692671	5S43M37S	no_feature
21132-5	chrUn_gl000220	161752	20M	no_feature
21139-5	chr11	122380764	3S21M8S	no_feature
21146-5	chr3	192373653	31S21M20S	no_feature
21136-5	chr7	68527622	15S39M	no_feature
21161-5	chr2	86531211	6S21M11S	no_feature
21152-5	chr1	161435285	36M8S	no_feature
21166-5	chr6	50062127	21M	no_feature
21172-5	chrUn_gl000220	158985	5S28M38S	no_feature
21191-5	chr1	161435294	25M	no_feature
21208-5	chr17	53473047	2S20M	no_feature
21207-5	chr11	77597509	42M2S	no_feature
21248-5	chrUn_gl000220	117730	7S37M	no_feature
21241-5	chr7	68527622	10S42M24S	no_feature
21255-5	chr6	27570415	11S37M	no_feature
21279-5	chr1	91852879	33M	no_feature
21288-5	chrUn_gl000220	161737	21M	no_feature
21284-5	chr2	27273710	19S30M2S	no_feature
21286-5	chr5	153915795	24M10S	no_feature
21365-5	chrX	138739562	29S20M	no_feature
21387-5	chrUn_gl000220	153401	8S26M4S	no_feature
21428-5	chr16	85130497	20M	no_feature
21425-5	chrUn_gl000220	161493	3S72M6S	no_feature
21445-5	chrUn_gl000220	117732	47M	no_feature
21446-5	chrUn_gl000220	161729	35M	no_feature
21457-5	chr15	34252619	3S23M1S	no_feature
21486-5	chr1	161435284	34M	no_feature
21491-5	chr6	28559141	21M	ENSG00000246350
21525-5	chrUn_gl000220	161057	3S41M	no_feature
21567-5	chr10	23204747	3S20M20S	no_feature
21570-5	chr11	55358587	13S20M8S	no_feature
21572-5	chrUn_gl000220	161761	23M38S	no_feature
21568-5	chr7	68527622	23S42M23S	no_feature
21599-5	chrUn_gl000220	113394	37M	no_feature
21596-5	chr1	28242613	8S28M	no_feature
21607-5	chr1	16872440	7S31M35S	no_feature
21657-5	chr2	112892979	10S20M20S	no_feature
21652-5	chr16	33962576	11S33M	no_feature
21681-5	chr12	98897290	26M	no_feature
21686-5	chr1	206212375	24S20M5S	no_feature
21689-5	chrUn_gl000220	117241	15S25M3S	no_feature
21697-5	chr13	29198421	6S21M5S	no_feature
21694-5	chrUn_gl000220	117860	3S54M14S	no_feature
21699-5	chr1	16872440	5S29M37S	no_feature
21711-5	chrUn_gl000220	117864	50M18S	no_feature
21703-5	chrUn_gl000220	109078	23M1I32M19S	no_feature
21725-5	chr5	10374755	40S27M	no_feature
21739-5	chr1	161420489	20M	no_feature
21774-5	chrUn_gl000220	117873	23M	no_feature
21779-5	chr1	182695304	31S21M7S	no_feature
21786-5	chr5	179401054	20M25S	no_feature
21783-5	chrX	8272343	4S20M36S	no_feature
21784-5	chrUn_gl000220	115013	12S24M1S	no_feature
21787-5	chrUn_gl000220	153467	8S40M	no_feature
21798-5	chr16	70823445	28M8S	no_feature
21810-5	chr1	161420489	30M	no_feature
21831-5	chrX	138739562	25S20M	no_feature
21848-5	chrX	68502974	32S20M	no_feature
21846-5	chr4	134082984	3S22M7S	no_feature
21850-5	chr2	74121043	21M	no_feature
21892-5	chr1	16872440	31M	no_feature
21886-5	chrUn_gl000220	153472	37M6S	no_feature
21911-5	chr1	16872451	20M	no_feature
21910-5	chrUn_gl000220	117743	35M1S	no_feature
21915-5	chr4	1085619	6S20M3S	no_feature
21967-5	chrUn_gl000220	117566	28S47M	no_feature
21976-5	chr6	28641617	7S22M10S	no_feature
21975-5	chr1	161413129	28M6S	no_feature
21991-5	chr1	91852880	48M	no_feature
22017-5	chrUn_gl000220	117715	9S55M	no_feature
22042-5	chrUn_gl000220	161705	58M	no_feature
22036-5	chrUn_gl000220	153467	8S32M1S	no_feature
22060-5	chrUn_gl000220	161715	37M	no_feature
22066-5	chrUn_gl000220	161715	35M	no_feature
22058-5	chrUn_gl000220	153052	2S21M1I21M	no_feature
22076-5	chrUn_gl000220	117864	36M3S	no_feature
22077-5	chrUn_gl000220	117867	21M	no_feature
22069-5	chrUn_gl000220	117109	61M3S	no_feature
22109-5	chrUn_gl000220	161014	51M	no_feature
22139-5	chr13	29198421	8S21M3S	no_feature
22176-5	chrUn_gl000220	117867	44M	no_feature
22173-5	chr15	34252619	20M	no_feature
22217-5	chrUn_gl000220	153474	25M14S	no_feature
22231-5	chr13	29198421	8S21M3S	no_feature
22234-5	chr17	74068677	6S20M	ENSG00000167881
22266-5	chr12	125406305	2S22M10S	no_feature
22271-5	chr14	58169440	31S20M	no_feature
22268-5	chr7	68527622	10S33M1S	no_feature
22286-5	chr4	58383848	24S21M5S	no_feature
22307-5	chrUn_gl000220	117836	25M	no_feature
22305-5	chr5	117083460	27S22M3S	no_feature
22323-5	chr9	68289829	1S24M19S	no_feature
22309-5	chrUn_gl000220	110225	59M	no_feature
22361-5	chrUn_gl000220	117730	1S49M	no_feature
22391-5	chrX	23942654	13S20M8S	no_feature
22405-5	chr2	119827208	20M7S	no_feature
22408-5	chrUn_gl000220	115332	44M	no_feature
22442-5	chr3	58515034	11S20M3S	no_feature
22428-5	chr21	9827005	23M1I34M38S	no_feature
22477-5	chr1	149343124	20M	no_feature
22468-5	chrUn_gl000220	110235	66M	no_feature
22478-5	chrUn_gl000220	117881	34M6S	no_feature
22509-5	chr12	98897296	21M	no_feature
22514-5	chrUn_gl000220	115315	38M	no_feature
22525-5	chr21	38633721	9S20M2S	ENSG00000157538
22558-5	chr14	20896868	4S20M	no_feature
22568-5	chrUn_gl000229	18250	16S45M3S	no_feature
22588-5	chr8	70602488	26M	no_feature
22590-5	chr17	8029103	24M	no_feature
22578-5	chr1	161420480	4S5M1D35M	no_feature
22653-5	chr4	149002446	12S20M8S	ENSG00000151623
22663-5	chr1	161413129	28M3S	no_feature
22682-5	chrUn_gl000220	161538	5S43M4S	no_feature
22710-5	chr20	36065456	22S20M	no_feature
22691-5	chr21	9827005	23M1I46M2I4M1D36M	no_feature
22733-5	chrX	87835406	16S23M10S	no_feature
22762-5	chr22	37969416	23M	no_feature
22763-5	chr12	92120745	12S20M4S	no_feature
22775-5	chr7	84755109	20M10S	no_feature
22810-5	chr2	192008597	3S20M20S	no_feature
22808-5	chrUn_gl000220	154393	46M7S	no_feature
22837-5	chrUn_gl000220	109498	39M6S	no_feature
22865-5	chr1	199662646	21M8S	no_feature
22884-5	chrUn_gl000220	110845	45M	no_feature
22883-5	chr1	161413126	29M	no_feature
22886-5	chrUn_gl000220	159304	21M	no_feature
22892-5	chr11	35273349	21M	no_feature
22908-5	chr4	103546617	7S25M4S	no_feature
23010-5	chr13	95201911	29M	no_feature
23006-5	chrUn_gl000220	117528	3S65M7S	no_feature
23061-5	chr16	84328196	2S20M16S	no_feature
23090-5	chrUn_gl000220	158985	4S28M3S	no_feature
23104-5	chr5	133517321	9S20M12S	no_feature
23109-5	chr7	22177638	29M	no_feature
23158-5	chr17	8029103	22M	no_feature
23159-5	chr17	8042206	9S21M7S	no_feature
23160-5	chrX	87835406	38S23M5S	no_feature
23167-5	chr1	16872440	7S31M35S	no_feature
23193-5	chr7	68527622	11S27M	no_feature
23212-5	chr10	23204747	33S20M	no_feature
23224-5	chr11	109283613	5S21M8S	no_feature
23239-5	chr11	128881928	20M	no_feature
23253-5	chrUn_gl000220	161498	24M	no_feature
23281-5	chr2	103741993	12S20M14S	no_feature
23280-5	chr1	36713810	1S20M	no_feature
23278-5	chrUn_gl000220	117039	56M	no_feature
23302-5	chr1	244388445	18S21M7S	no_feature
23306-5	chr22	39952426	9S20M16S	no_feature
23348-5	chr5	133517321	9S20M12S	no_feature
23344-5	chrUn_gl000220	114937	14S54M	no_feature
23349-5	chr1	16872440	7S31M2S	no_feature
23357-5	chrX	87835406	5S23M22S	no_feature
23353-5	chr6	27570415	13S37M	no_feature
23366-5	chrUn_gl000220	154368	5S25M	no_feature
23385-5	chr13	29198421	8S21M17S	no_feature
23376-5	chr21	18827115	8S30M	no_feature
23410-5	chrUn_gl000220	117792	20M38S	no_feature
23423-5	chr6	90928490	9S22M12S	no_feature
23442-5	chr4	58383848	16S21M6S	no_feature
23438-5	chr1	161420502	28M10S	no_feature
23461-5	chr13	29198421	8S21M16S	no_feature
23518-5	chr1	91852805	61M	no_feature
23535-5	chrUn_gl000220	114863	20M	no_feature
23555-5	chrX	108297728	21M	ENSG00000226958
23560-5	chr16	686735	1S29M11S	no_feature
23565-5	chr2	143847719	3S21M1I8M1D9M5S	no_feature
23574-5	chr13	89147247	20S20M15S	no_feature
23586-5	chr5	133517321	8S20M12S	no_feature
23622-5	chr1	244388445	13S20M	no_feature
23627-5	chr10	1624604	20M	no_feature
23634-5	chr16	84328196	20M12S	no_feature
23640-5	chr1	91852803	22M	no_feature
23630-5	chr8	56755040	3S22M45S	no_feature
23657-5	chr12	92120745	9S20M	no_feature
23654-5	chr6	28641617	3S22M7S	no_feature
23666-5	chr18	1404736	8S22M20S	no_feature
23675-5	chr6	45016671	20M8S	no_feature
23671-5	chrUn_gl000220	117715	8S61M	no_feature
23722-5	chr9	4594828	12S20M3S	no_feature
23724-5	chrUn_gl000220	117860	3S54M18S	no_feature
23719-5	chr9	10280375	3S23M	no_feature
23739-5	chrUn_gl000220	117241	8S21M	no_feature
23732-5	chr21	9827005	21M1I21M	no_feature
23749-5	chr7	2102746	12S20M21S	no_feature
23811-5	chr7	68527622	2S22M	no_feature
23823-5	chr1	58975617	44S21M	no_feature
23828-5	chrX	77472516	5S21M5S	no_feature
23847-5	chr15	71510837	21M	no_feature
23848-5	chrX	87835406	23S23M6S	no_feature
23862-5	chr17	8029084	34M	no_feature
23859-5	chrUn_gl000220	159259	2S5M1I53M	no_feature
23895-5	chrX	72883367	7S21M18S	no_feature
23906-5	chr18	58484038	6S22M25S	no_feature
23938-5	chrUn_gl000220	109502	51M	no_feature
23940-5	chr7	98557521	24S21M5S	no_feature
23960-5	chrUn_gl000220	158956	42M	no_feature
23954-5	chrUn_gl000220	158985	28M76S	no_feature
23968-5	chr17	15340583	12S20M12S	ambiguous[ENSG00000239704+ENSG00000259024]
23973-5	chrUn_gl000220	115013	4S28M9S	no_feature
23971-5	chrUn_gl000220	161057	12S41M	no_feature
23976-5	chrUn_gl000220	153643	1S59M	no_feature
23992-5	chrX	77472516	8S21M21S	no_feature
23995-5	chr6	26553777	45S22M	no_feature
24005-5	chrUn_gl000220	117749	31M	no_feature
24009-5	chrUn_gl000220	110231	2S70M	no_feature
24053-5	chr12	122241833	11S21M23S	no_feature
24057-5	chr2	192008597	5S20M20S	no_feature
24061-5	chr16	70823442	31M9S	no_feature
24075-5	chr17	33478195	12S39M	no_feature
24067-5	chrUn_gl000220	161015	37M5S	no_feature
24076-5	chrUn_gl000220	109225	31M36S	no_feature
24085-5	chr1	16872440	4S29M	no_feature
24132-5	chrUn_gl000220	117121	49M1S	no_feature
24151-5	chr5	73357859	22M26S	no_feature
24159-5	chrX	108297389	36M1S	ENSG00000226958
24166-5	chr1	161420500	30M6S	no_feature
24227-5	chr4	156386259	19S20M	no_feature
24235-5	chr17	74068677	6S20M9S	ENSG00000167881
24245-5	chrUn_gl000220	117880	34M6S	no_feature
24234-5	chr19	36066720	4S27M51S	no_feature
24250-5	chr5	133517321	9S20M12S	no_feature
24257-5	chrUn_gl000220	115315	4S30M35S	no_feature
24285-5	chrUn_gl000220	114996	41M4S	no_feature
[truncated: 42,405 more rows]

## Sheet: vsLlon-bowtie2-HTseq_rev
cRead-ID	chromosome	Leftmost coordinate	alignment Length	Feature mapped
86-1084	Scaffold31	138505	4S35M	no_feature
130-742	Scaffold180	399	15S25M3S	no_feature
145-675	Scaffold212	3429	34M1S	no_feature
185-494	Scaffold38	184313	6S39M25S	no_feature
219-422	Scaffold212	3293	36M	no_feature
251-370	Scaffold180	399	9S22M	no_feature
280-337	Scaffold685	18497	37M	no_feature
325-302	Scaffold685	18506	27M	no_feature
330-298	Scaffold31	138505	4S36M	no_feature
392-252	Scaffold38	173178	5S39M25S	no_feature
405-246	Scaffold212	3429	34M14S	no_feature
416-241	Scaffold685	18620	44M	no_feature
469-216	Scaffold212	3287	32M	no_feature
546-186	Scaffold7852	1067	27M9S	no_feature
566-182	Scaffold180	1114	34M5S	no_feature
573-180	Scaffold1	858998	3S40M	no_feature
575-180	Scaffold957	70687	7S22M50S	no_feature
610-171	Scaffold7538	560	28M10S	no_feature
620-168	Scaffold609	72651	3S38M	no_feature
619-168	Scaffold180	399	9S47M19S	no_feature
622-168	Scaffold685	2663	4S42M	no_feature
640-164	Scaffold290	87084	20M3S	LLOTMP004798-RA-E2A
646-162	Scaffold180	972	42M	no_feature
675-157	Scaffold685	13426	3S42M	no_feature
695-152	Scaffold609	72651	6S38M	no_feature
746-141	Scaffold609	72557	3S22M50S	no_feature
792-133	Scaffold685	17807	9S26M	no_feature
805-131	Scaffold685	18011	9S33M1S	no_feature
845-124	Scaffold38	173178	7S23M5S	no_feature
853-123	Scaffold38	173178	5S23M5S	no_feature
862-122	Scaffold180	972	43M	no_feature
900-117	Scaffold685	2496	21M	no_feature
909-116	Scaffold1	858998	3S38M	no_feature
976-108	Scaffold957	70781	6S25M2S	no_feature
979-107	Scaffold38	99225	5S23M3S	no_feature
1019-103	Scaffold38	184313	7S39M25S	no_feature
1022-102	Scaffold1309	24174	5S23M6S	no_feature
1026-102	Scaffold180	996	34M	no_feature
1043-100	Scaffold212	3302	28M	no_feature
1046-100	Scaffold180	399	11S22M	no_feature
1040-101	Scaffold180	1094	54M1S	no_feature
1067-98	Scaffold180	967	47M	no_feature
1070-98	Scaffold7852	1067	21M	no_feature
1081-97	Scaffold609	72651	6S41M	no_feature
1075-98	Scaffold685	13426	3S55M14S	no_feature
1125-93	Scaffold212	3302	26M	no_feature
1174-90	Scaffold685	18528	21M	no_feature
1221-84	Scaffold212	3330	21M	no_feature
1236-83	Scaffold685	18011	9S25M3S	no_feature
1264-82	Scaffold685	13426	3S39M	no_feature
1268-81	Scaffold180	978	40M	no_feature
1331-78	Scaffold180	965	2S31M	no_feature
1400-74	Scaffold191	95497	26M	no_feature
1401-74	Scaffold212	3429	34M7S	no_feature
1431-72	Scaffold609	72655	21M2S	no_feature
1451-72	Scaffold180	992	22M	no_feature
1460-71	Scaffold685	2673	1S32M	no_feature
1562-66	Scaffold685	18011	15S22M	no_feature
1575-65	Scaffold685	18011	1S22M	no_feature
1621-63	Scaffold212	3329	22M	no_feature
1623-63	Scaffold180	1114	34M12S	no_feature
1626-63	Scaffold180	399	27S22M	no_feature
1642-62	Scaffold685	18622	42M	no_feature
1659-62	Scaffold38	184313	4S39M25S	no_feature
1686-61	Scaffold538	60843	24M9S	no_feature
1699-60	Scaffold685	18497	52M	no_feature
1716-60	Scaffold180	399	9S21M	no_feature
1731-59	Scaffold685	18011	9S47M5S	no_feature
1785-57	Scaffold685	13426	3S21M1S	no_feature
1788-57	Scaffold212	3282	29M	no_feature
1795-57	Scaffold180	399	10S22M	no_feature
1810-57	Scaffold180	1005	1S31M	no_feature
1835-56	Scaffold1701	12559	22M	no_feature
1856-55	Scaffold685	18011	23S22M	no_feature
1864-55	Scaffold180	978	39M	no_feature
1870-55	Scaffold685	18497	22M	no_feature
1885-54	Scaffold685	2673	1S20M	no_feature
1923-53	Scaffold1668	18059	26M	no_feature
1981-52	Scaffold7852	1065	1S29M9S	no_feature
1983-52	Scaffold191	95497	36M	no_feature
1994-51	Scaffold685	18507	25M	no_feature
1995-51	Scaffold212	3416	47M4S	no_feature
2035-50	Scaffold685	2493	24M	no_feature
2048-50	Scaffold290	87084	20M5S	LLOTMP004798-RA-E2A
2067-49	Scaffold685	2487	30M	no_feature
2065-49	Scaffold685	18011	27S37M	no_feature
2103-49	Scaffold8065	9705	4S52M4S	no_feature
2110-48	Scaffold122	195072	41M21S	no_feature
2119-48	Scaffold31	138505	4S34M	no_feature
2225-46	Scaffold685	18011	15S25M2S	no_feature
2257-45	Scaffold685	18506	43M	no_feature
2336-44	Scaffold957	70781	3S41M	no_feature
2353-43	Scaffold685	18011	1S33M1S	no_feature
2369-43	Scaffold180	399	23S47M19S	no_feature
2384-43	Scaffold7852	1067	26M	no_feature
2388-43	Scaffold180	967	22M	no_feature
2417-42	Scaffold685	2663	4S33M	no_feature
2437-42	Scaffold685	18484	2S39M	no_feature
2510-40	Scaffold685	18011	15S25M1S	no_feature
2512-40	Scaffold685	18011	9S25M2S	no_feature
2555-40	Scaffold191	95497	37M	no_feature
2588-39	Scaffold7852	1067	27M11S	no_feature
2592-39	Scaffold538	60840	27M39S	no_feature
2601-39	Scaffold7852	1065	3S29M9S	no_feature
2607-39	Scaffold8065	9666	7S91M4S	no_feature
2645-38	Scaffold191	95508	24M	no_feature
2686-38	Scaffold685	2658	1S40M	no_feature
2696-37	Scaffold7538	560	25M	no_feature
2704-37	Scaffold180	978	48M	no_feature
2715-37	Scaffold7852	1051	7S37M	no_feature
2751-37	Scaffold685	13426	3S55M	no_feature
2807-36	Scaffold609	72557	3S22M4S	no_feature
2849-36	Scaffold685	2502	26M	no_feature
2850-36	Scaffold212	3293	41M	no_feature
2854-36	Scaffold1	163924	1S23M10S	no_feature
2881-35	Scaffold685	18497	50M	no_feature
2875-35	Scaffold180	399	27S42M1S	no_feature
2894-35	Scaffold180	399	9S47M2S	no_feature
2925-35	Scaffold180	978	35M	no_feature
2946-34	Scaffold122	196177	22M	no_feature
2949-34	Scaffold685	17807	4S24M	no_feature
2983-34	Scaffold7852	1051	13S39M	no_feature
2989-34	Scaffold920	26208	23M	no_feature
3016-34	Scaffold685	2473	58M	no_feature
3027-33	Scaffold38	184313	6S39M25S	no_feature
3035-33	Scaffold685	18613	51M	no_feature
3073-33	Scaffold685	13813	26M	no_feature
3074-33	Scaffold957	70781	12S41M	no_feature
3076-33	Scaffold1910	3484	22M3S	LLOTMP003062-RA-E1A
3138-32	Scaffold7852	1051	13S42M	no_feature
3159-32	Scaffold538	60847	20M9S	no_feature
3158-32	Scaffold685	18011	9S33M	no_feature
3172-32	Scaffold685	18011	23S25M3S	no_feature
3217-32	Scaffold685	2679	34M	no_feature
3215-32	Scaffold685	18620	47M1S	no_feature
3238-32	Scaffold685	13426	3S41M	no_feature
3244-31	Scaffold180	195	9S43M7S	no_feature
3266-31	Scaffold957	70781	2S38M	no_feature
3352-31	Scaffold212	3293	49M	no_feature
3363-30	Scaffold299	148219	40M	no_feature
3386-30	Scaffold299	148390	61M19S	no_feature
3425-30	Scaffold102	169047	8S28M	no_feature
3439-30	Scaffold191	95491	41M	no_feature
3437-30	Scaffold180	399	9S47M17S	no_feature
3443-30	Scaffold685	18011	23S33M1S	no_feature
3544-29	Scaffold609	72651	12S24M	no_feature
3562-29	Scaffold212	3429	34M17S	no_feature
3600-28	Scaffold180	989	25M	no_feature
3616-28	Scaffold180	985	30M	no_feature
3689-28	Scaffold180	1114	31M	no_feature
3688-28	Scaffold212	3429	34M26S	no_feature
3714-28	Scaffold1701	12571	23M	no_feature
3715-28	Scaffold538	60824	7S43M4S	no_feature
3722-28	Scaffold609	74734	39M	no_feature
3723-28	Scaffold191	95491	40M	no_feature
3790-27	Scaffold609	72651	1S20M	no_feature
3794-27	Scaffold685	18497	58M	no_feature
3897-26	Scaffold685	18484	2S61M	no_feature
3934-26	Scaffold685	2658	1S47M	no_feature
3938-26	Scaffold685	18633	34M4S	no_feature
3970-26	Scaffold30	297979	22S20M	no_feature
4020-26	Scaffold7852	1060	2S34M19S	no_feature
4024-26	Scaffold685	2663	4S38M	no_feature
4105-25	Scaffold685	18491	58M	no_feature
4106-25	Scaffold31	138323	36M	no_feature
4130-25	Scaffold31	138505	4S39M	no_feature
4135-25	Scaffold31	138523	32M	no_feature
4140-25	Scaffold7852	1051	13S43M9S	no_feature
4264-24	Scaffold1166	27427	2S36M	no_feature
4305-24	Scaffold191	95486	42M	no_feature
4371-24	Scaffold685	18633	34M34S	no_feature
4388-23	Scaffold212	3293	31M	no_feature
4381-24	Scaffold180	399	23S47M5S	no_feature
4416-23	Scaffold170	26976	21M1S	no_feature
4501-23	Scaffold38	173178	5S39M25S	no_feature
4503-23	Scaffold957	70781	6S24M	no_feature
4515-23	Scaffold685	18491	64M	no_feature
4506-23	Scaffold963	16730	33M2S	no_feature
4531-23	Scaffold180	399	5S22M	no_feature
4557-22	Scaffold180	990	23M	no_feature
4580-22	Scaffold31	138505	4S37M	no_feature
4610-22	Scaffold685	18525	30M	no_feature
4616-22	Scaffold30	297979	19S20M	no_feature
4645-22	Scaffold685	18014	44M19S	no_feature
4649-22	Scaffold685	18011	27S21M	no_feature
4683-22	Scaffold1910	3483	20S23M3S	LLOTMP003062-RA-E1A
4698-22	Scaffold31	138515	8S32M	no_feature
4714-22	Scaffold212	3280	2S49M	no_feature
4732-22	Scaffold180	965	2S24M	no_feature
4758-22	Scaffold609	71211	3S34M	no_feature
4770-21	Scaffold31	138489	58M	no_feature
4775-21	Scaffold609	71212	29M	no_feature
4793-21	Scaffold1	173460	28M9S	no_feature
4817-21	Scaffold30	297979	1S20M	no_feature
4848-21	Scaffold7852	1051	13S43M4S	no_feature
4869-21	Scaffold685	18011	15S33M1S	no_feature
4888-21	Scaffold685	18011	15S31M	no_feature
4902-21	Scaffold685	18621	43M	no_feature
4900-21	Scaffold8	323138	30M2S	no_feature
4941-21	Scaffold609	72654	22M2S	no_feature
4947-21	Scaffold685	18011	11S21M	no_feature
4968-21	Scaffold609	72557	7S22M4S	no_feature
4965-21	Scaffold538	60807	59M	no_feature
5026-20	Scaffold180	399	27S47M2S	no_feature
5058-20	Scaffold685	17807	18S34M2S	no_feature
5066-20	Scaffold957	70781	38M	no_feature
5083-20	Scaffold38	184313	10S39M12S	no_feature
5089-20	Scaffold299	145923	26M11S	no_feature
5104-20	Scaffold609	72651	53S25M2S	no_feature
5113-20	Scaffold8	322871	2S32M	no_feature
5142-20	Scaffold685	18515	30M	no_feature
5139-20	Scaffold180	399	9S47M8S	no_feature
5149-20	Scaffold212	3294	35M	no_feature
5181-20	Scaffold8065	9705	4S22M	no_feature
5198-20	Scaffold685	18011	9S25M1S	no_feature
5244-20	Scaffold212	3409	54M14S	no_feature
5279-19	Scaffold180	967	46M	no_feature
5275-19	Scaffold685	18011	23S37M2S	no_feature
5305-19	Scaffold1	858998	3S55M1S	no_feature
5319-19	Scaffold7852	1051	7S43M39S	no_feature
5327-19	Scaffold685	18011	9S42M3S	no_feature
5364-19	Scaffold957	70687	4S22M50S	no_feature
5423-19	Scaffold609	74738	32M	no_feature
5430-19	Scaffold685	2673	8S25M	no_feature
5445-19	Scaffold180	399	23S47M17S	no_feature
5491-19	Scaffold685	18497	42M	no_feature
5565-18	Scaffold81	102676	20M	no_feature
5587-18	Scaffold31	138325	34M	no_feature
5640-18	Scaffold957	70781	25M4S	no_feature
5657-18	Scaffold685	13426	3S55M13S	no_feature
5684-18	Scaffold538	60824	2S43M9S	no_feature
5713-18	Scaffold191	95477	46M	no_feature
5767-18	Scaffold191	95484	7S39M	no_feature
5872-17	Scaffold191	95505	28M	no_feature
5920-17	Scaffold299	145906	7S36M	no_feature
5934-17	Scaffold7852	1070	24M11S	no_feature
6011-17	Scaffold685	18623	41M	no_feature
6019-17	Scaffold685	18011	9S42M1S	no_feature
6033-17	Scaffold170	26976	21M2S	no_feature
6049-17	Scaffold685	18613	54M5S	no_feature
6118-17	Scaffold685	13813	24M	no_feature
6121-17	Scaffold31	138347	23M	no_feature
6152-17	Scaffold180	1097	51M1S	no_feature
6222-16	Scaffold685	18613	3S54M5S	no_feature
6308-16	Scaffold685	17807	7S27M	no_feature
6348-16	Scaffold38	99225	10S23M11S	no_feature
6357-16	Scaffold685	18525	24M	no_feature
6365-16	Scaffold1	168108	5S21M9S	no_feature
6428-16	Scaffold180	399	14S22M	no_feature
6512-16	Scaffold7852	1034	60M4S	no_feature
6550-16	Scaffold31	138350	20M	no_feature
6578-16	Scaffold191	95486	45M	no_feature
6592-16	Scaffold685	18633	39M1S	no_feature
6599-16	Scaffold290	87084	20M4S	LLOTMP004798-RA-E2A
6857-15	Scaffold538	60839	28M4S	no_feature
6866-15	Scaffold685	14496	4S27M	no_feature
6924-15	Scaffold299	145906	13S43M37S	no_feature
7011-15	Scaffold8065	9490	15S35M	no_feature
7020-15	Scaffold38	178878	2S23M5S	no_feature
7058-14	Scaffold191	95484	2S30M	no_feature
7094-14	Scaffold180	985	41M	no_feature
7097-14	Scaffold165	60134	22M	no_feature
7114-14	Scaffold685	2681	33M11S	no_feature
7150-14	Scaffold191	95491	29M3S	no_feature
7157-14	Scaffold685	2473	55M	no_feature
7163-14	Scaffold180	399	23S21M	no_feature
7204-14	Scaffold212	3302	25M	no_feature
7214-14	Scaffold685	1223	21M	no_feature
7220-14	Scaffold1	858998	3S37M	no_feature
7232-14	Scaffold685	18491	37M	no_feature
7255-14	Scaffold685	2684	21M	no_feature
7263-14	Scaffold212	3282	59M	no_feature
7349-14	Scaffold685	17855	12S57M5S	no_feature
7390-14	Scaffold168	35945	8S20M6S	no_feature
7408-14	Scaffold180	996	40M	no_feature
7409-14	Scaffold957	70687	7S22M27S	no_feature
7419-14	Scaffold191	95497	34M	no_feature
7426-14	Scaffold31	138482	1S65M	no_feature
7436-14	Scaffold180	399	1S47M19S	no_feature
7452-14	Scaffold685	13426	3S31M	no_feature
7481-14	Scaffold212	3307	23M	no_feature
7498-14	Scaffold609	72651	6S37M	no_feature
7548-14	Scaffold609	73742	4S5M1D24M6S	no_feature
7560-14	Scaffold685	2479	4S49M	no_feature
7572-14	Scaffold38	173178	9S39M25S	no_feature
7586-14	Scaffold290	87084	20M10S	LLOTMP004798-RA-E2A
7702-13	Scaffold685	13426	3S36M	no_feature
7709-13	Scaffold1910	3483	17S23M3S	LLOTMP003062-RA-E1A
7725-13	Scaffold299	148390	21M	no_feature
7747-13	Scaffold212	3304	26M	no_feature
7746-13	Scaffold609	75082	1S30M	no_feature
7778-13	Scaffold290	87084	20M	LLOTMP004798-RA-E2A
7779-13	Scaffold180	399	9S47M11S	no_feature
7801-13	Scaffold538	60824	2S37M	no_feature
7805-13	Scaffold212	3292	37M	no_feature
7828-13	Scaffold957	70781	41M	no_feature
7829-13	Scaffold180	402	34M1S	no_feature
7849-13	Scaffold191	95501	32M	no_feature
7887-13	Scaffold180	1103	45M1S	no_feature
7939-13	Scaffold7852	1060	8S33M	no_feature
7958-13	Scaffold180	1098	50M1S	no_feature
7995-13	Scaffold957	70781	12S20M	no_feature
8000-13	Scaffold7852	1051	7S42M	no_feature
8047-13	Scaffold685	2663	4S50M	no_feature
8086-13	Scaffold212	3320	1S25M	no_feature
8129-13	Scaffold685	18633	34M5S	no_feature
8189-13	Scaffold31	138505	4S35M	no_feature
8226-13	Scaffold685	14687	3S23M	no_feature
8247-12	Scaffold212	3301	29M	no_feature
8298-12	Scaffold685	1394	3S30M	no_feature
8308-12	Scaffold1910	3483	22S23M3S	LLOTMP003062-RA-E1A
8398-12	Scaffold33	101124	29M	no_feature
8402-12	Scaffold1	60464	10S21M3S	no_feature
8404-12	Scaffold685	18486	61M	no_feature
8425-12	Scaffold957	68851	21M	no_feature
8426-12	Scaffold957	70781	35S38M	no_feature
8458-12	Scaffold191	95509	24M	no_feature
8477-12	Scaffold7852	1034	54M	no_feature
8541-12	Scaffold180	973	41M	no_feature
8554-12	Scaffold685	18497	55M	no_feature
8557-12	Scaffold290	87084	20M28S	LLOTMP004798-RA-E2A
8581-12	Scaffold685	18613	54M12S	no_feature
8623-12	Scaffold8	316089	2S31M	no_feature
8643-12	Scaffold609	74905	61M10S	no_feature
8700-12	Scaffold685	2673	1S41M27S	no_feature
8729-12	Scaffold180	965	2S35M	no_feature
8748-12	Scaffold31	138505	4S31M	no_feature
8759-12	Scaffold685	18613	6S54M1S	no_feature
8777-12	Scaffold685	18613	4S54M1S	no_feature
8809-12	Scaffold191	95491	42M	no_feature
8880-12	Scaffold685	1979	34M24S	no_feature
8910-12	Scaffold212	3409	3S54M1S	no_feature
8954-12	Scaffold685	14818	5S29M	no_feature
8977-12	Scaffold122	195071	3S30M	no_feature
8984-12	Scaffold685	13991	46M	no_feature
9008-12	Scaffold685	13426	3S47M	no_feature
9013-12	Scaffold685	2502	22M	no_feature
9018-12	Scaffold685	18504	45M	no_feature
9016-12	Scaffold180	965	2S63M	no_feature
9029-11	Scaffold180	399	26S22M	no_feature
9056-11	Scaffold538	60824	7S39M	no_feature
9075-11	Scaffold31	138505	4S34M1S	no_feature
9094-11	Scaffold957	70687	3S22M27S	no_feature
9095-11	Scaffold1	159572	7S23M5S	no_feature
9296-11	Scaffold609	72651	27S24M	no_feature
9299-11	Scaffold685	14847	32M2S	no_feature
9298-11	Scaffold180	1026	21M48S	no_feature
9330-11	Scaffold685	17855	12S57M4S	no_feature
9348-11	Scaffold957	70687	7S22M59S	no_feature
9363-11	Scaffold1910	3483	2S23M3S	LLOTMP003062-RA-E1A
9382-11	Scaffold685	18622	45M	no_feature
9422-11	Scaffold685	2681	33M8S	no_feature
9417-11	Scaffold685	18613	6S40M3S	no_feature
9424-11	Scaffold170	26975	4S22M2S	no_feature
9442-11	Scaffold609	72651	12S23M	no_feature
9446-11	Scaffold30	297979	2S20M	no_feature
9511-11	Scaffold30	297979	16S20M	no_feature
9524-11	Scaffold8	323098	1S36M	no_feature
9536-11	Scaffold685	2658	1S41M	no_feature
9556-11	Scaffold957	70687	7S22M55S	no_feature
9619-11	Scaffold31	138521	35M27S	no_feature
9666-11	Scaffold31	138344	29M	no_feature
9675-11	Scaffold180	992	20M	no_feature
9693-11	Scaffold957	70781	6S23M	no_feature
9760-11	Scaffold1	60464	15S21M7S	no_feature
9778-11	Scaffold685	18487	46M	no_feature
9809-11	Scaffold299	148392	59M6S	no_feature
9836-11	Scaffold180	1114	39M15S	no_feature
9850-11	Scaffold180	1124	21M	no_feature
9975-10	Scaffold299	148219	20M2D17M	no_feature
9974-10	Scaffold180	1114	34M15S	no_feature
10097-10	Scaffold7852	1067	23M	no_feature
10115-10	Scaffold299	145915	1S34M4S	no_feature
10121-10	Scaffold212	3293	35M1S	no_feature
10199-10	Scaffold31	138315	20M	no_feature
10247-10	Scaffold180	988	24M	no_feature
10255-10	Scaffold685	18011	23S37M	no_feature
10288-10	Scaffold212	3422	38M	no_feature
10289-10	Scaffold609	71212	33M	no_feature
10293-10	Scaffold685	18622	27M	no_feature
10324-10	Scaffold685	18498	39M	no_feature
10338-10	Scaffold957	70781	6S25M	no_feature
10341-10	Scaffold1	160751	7S23M1S	no_feature
10375-10	Scaffold212	3429	34M10S	no_feature
10384-10	Scaffold191	95484	2S44M	no_feature
10424-10	Scaffold1910	3483	1S23M3S	LLOTMP003062-RA-E1A
10467-10	Scaffold685	18501	31M	no_feature
10477-10	Scaffold7852	1051	13S37M	no_feature
10485-10	Scaffold685	18510	39M	no_feature
10489-10	Scaffold7852	1067	27M37S	no_feature
10503-10	Scaffold685	18511	44M	no_feature
10542-10	Scaffold1701	12581	28M11S	no_feature
10577-10	Scaffold170	26975	1S22M1S	no_feature
10581-10	Scaffold180	1094	6S54M14S	no_feature
10634-10	Scaffold685	18554	34M	no_feature
10688-10	Scaffold299	148223	36M	no_feature
10705-10	Scaffold1910	3483	6S23M3S	LLOTMP003062-RA-E1A
10728-10	Scaffold31	138523	33M16S	no_feature
10735-10	Scaffold299	145915	8S34M39S	no_feature
10760-10	Scaffold180	1094	54M26S	no_feature
10792-10	Scaffold180	965	2S50M	no_feature
10791-10	Scaffold180	1094	10S51M	no_feature
10800-10	Scaffold609	72651	27S25M2S	no_feature
10812-10	Scaffold180	399	11S25M3S	no_feature
10888-10	Scaffold180	304	25M	no_feature
10905-10	Scaffold685	18508	47M	no_feature
10917-10	Scaffold1910	3483	23M3S	LLOTMP003062-RA-E1A
10968-10	Scaffold609	72651	12S38M	no_feature
10974-10	Scaffold1910	3483	23S23M3S	LLOTMP003062-RA-E1A
10979-10	Scaffold7852	1067	20M	no_feature
11045-9	Scaffold212	3411	52M	no_feature
11069-9	Scaffold685	18496	41M	no_feature
11145-9	Scaffold685	1991	22M60S	no_feature
11199-9	Scaffold31	138515	1S41M5S	no_feature
11203-9	Scaffold7852	1065	3S29M39S	no_feature
11206-9	Scaffold191	95484	7S31M	no_feature
11213-9	Scaffold685	18506	49M	no_feature
11248-9	Scaffold65	3894	20M	no_feature
11293-9	Scaffold685	18508	41M	no_feature
11316-9	Scaffold38	178887	30M	no_feature
11312-9	Scaffold685	18613	3S51M	no_feature
11348-9	Scaffold515	85112	8S20M13S	no_feature
11407-9	Scaffold609	74738	35M	no_feature
11398-9	Scaffold33	95637	2S29M	no_feature
11443-9	Scaffold685	18011	9S21M1S	no_feature
11510-9	Scaffold191	95505	27M	no_feature
11643-9	Scaffold685	18493	40M	no_feature
11666-9	Scaffold685	14847	41M	no_feature
11662-9	Scaffold685	18620	37M	no_feature
11714-9	Scaffold685	14688	22M	no_feature
11772-9	Scaffold191	95500	23M	no_feature
11798-9	Scaffold685	2685	20M	no_feature
11897-9	Scaffold685	17855	9S57M4S	no_feature
11909-9	Scaffold609	72651	22S38M	no_feature
12000-9	Scaffold1058	67697	21M	no_feature
11997-9	Scaffold685	1380	51M1I5M1S	no_feature
12026-9	Scaffold212	3391	46S18M1I20M	no_feature
12046-9	Scaffold609	72651	3S76M5S	no_feature
12050-9	Scaffold538	60807	56M	no_feature
12084-9	Scaffold685	2663	4S51M16S	no_feature
12161-9	Scaffold685	13991	25M	no_feature
12158-9	Scaffold299	145906	1S37M	no_feature
12205-9	Scaffold685	2502	67M8S	no_feature
12299-9	Scaffold538	60843	22M	no_feature
12305-9	Scaffold609	72651	6S76M5S	no_feature
12343-9	Scaffold685	14847	34M	no_feature
12348-9	Scaffold1	163924	5S23M7S	no_feature
12374-9	Scaffold1149	28046	20M	no_feature
12381-9	Scaffold122	195071	3S40M	no_feature
12382-9	Scaffold180	243	21S36M	no_feature
12452-9	Scaffold685	18619	45M	no_feature
12501-8	Scaffold609	73047	4S28M37S	no_feature
12502-8	Scaffold1910	3483	19S23M3S	LLOTMP003062-RA-E1A
12572-8	Scaffold299	148390	61M6S	no_feature
12613-8	Scaffold212	3293	57M	no_feature
12677-8	Scaffold31	138522	25M	no_feature
12700-8	Scaffold685	18011	10S42M1S	no_feature
12733-8	Scaffold685	18011	15S25M3S	no_feature
12742-8	Scaffold180	251	28M	no_feature
12737-8	Scaffold180	332	3S58M1D3M2I2M1D24M	no_feature
12763-8	Scaffold170	26975	2S22M2S	no_feature
12759-8	Scaffold180	243	11S57M4S	no_feature
12780-8	Scaffold1	858998	3S55M18S	no_feature
12813-8	Scaffold685	2663	3S36M	no_feature
12819-8	Scaffold685	18616	48M	no_feature
12820-8	Scaffold180	399	10S25M3S	no_feature
12867-8	Scaffold538	60840	27M	no_feature
12890-8	Scaffold685	18492	40M	no_feature
12964-8	Scaffold38	184313	6S39M25S	no_feature
13084-8	Scaffold8	11246	16S20M6S	no_feature
13094-8	Scaffold957	70687	3S20M	no_feature
13156-8	Scaffold685	13426	3S55M6S	no_feature
13233-8	Scaffold7538	562	24M	no_feature
13311-8	Scaffold191	95486	37M	no_feature
13322-8	Scaffold685	18519	22M	no_feature
13360-8	Scaffold685	18011	11S47M19S	no_feature
13379-8	Scaffold31	138505	3S30M	no_feature
13402-8	Scaffold685	17855	10S57M4S	no_feature
13416-8	Scaffold180	966	47M	no_feature
13431-8	Scaffold1	60464	9S21M3S	no_feature
13425-8	Scaffold122	196170	2S67M	no_feature
13510-8	Scaffold685	14657	1S53M	no_feature
13548-8	Scaffold685	2673	1S26M	no_feature
13653-8	Scaffold31	138321	4S52M	no_feature
13736-8	Scaffold170	26975	22M2S	no_feature
13761-8	Scaffold7538	538	21M	no_feature
13911-8	Scaffold38	99225	5S23M1S	no_feature
13926-8	Scaffold180	399	11S47M2S	no_feature
13954-8	Scaffold1010	1863	5S23M4S	no_feature
13963-8	Scaffold299	145380	20M	no_feature
13960-8	Scaffold685	18011	11S33M1S	no_feature
13972-8	Scaffold427	127281	20M2S	LLOTMP006238-RA-E5A
13974-8	Scaffold191	95484	1S31M	no_feature
14004-8	Scaffold685	14697	20M	no_feature
14031-8	Scaffold212	3429	34M8S	no_feature
14057-8	Scaffold180	399	15S25M3S	no_feature
14107-8	Scaffold609	71212	41M8S	no_feature
14115-8	Scaffold180	399	9S47M12S	no_feature
14130-8	Scaffold1910	3483	14S23M3S	LLOTMP003062-RA-E1A
14132-8	Scaffold11	354755	4S24M3S	no_feature
14207-8	Scaffold1	858998	3S32M	no_feature
14222-8	Scaffold1	60464	11S21M3S	no_feature
14254-8	Scaffold685	2506	22M	no_feature
14276-8	Scaffold609	72557	50S22M4S	no_feature
14280-8	Scaffold31	138505	4S36M	no_feature
14431-8	Scaffold685	18492	42M	no_feature
14424-8	Scaffold685	18613	59M2S	no_feature
14441-8	Scaffold685	2673	1S25M	no_feature
14439-8	Scaffold685	17855	11S57M5S	no_feature
14501-7	Scaffold180	965	2S62M	no_feature
14512-7	Scaffold180	399	10S37M	no_feature
14525-7	Scaffold170	26975	16S22M1S	no_feature
14553-7	Scaffold180	399	15S21M	no_feature
14577-7	Scaffold1309	24174	2S23M7S	no_feature
14675-7	Scaffold685	14659	51M	no_feature
14709-7	Scaffold180	949	3S55M	no_feature
14832-7	Scaffold685	14687	3S33M	no_feature
14886-7	Scaffold7852	1065	1S23M	no_feature
14897-7	Scaffold685	18613	20M	no_feature
14921-7	Scaffold212	3409	35M	no_feature
14923-7	Scaffold685	17803	46M	no_feature
14939-7	Scaffold685	2672	20M	no_feature
15016-7	Scaffold957	70781	3S24M	no_feature
15032-7	Scaffold180	399	14S33M	no_feature
15062-7	Scaffold212	3429	34M1S	no_feature
15207-7	Scaffold212	3287	24M	no_feature
15266-7	Scaffold30	297979	21S20M	no_feature
15284-7	Scaffold609	72321	20S22M	no_feature
15312-7	Scaffold7852	1051	11S43M39S	no_feature
15337-7	Scaffold31	138505	4S51M14S	no_feature
15341-7	Scaffold685	18621	33M	no_feature
15349-7	Scaffold957	70785	34M	no_feature
15397-7	Scaffold609	72655	22S37M	no_feature
15412-7	Scaffold685	17452	22M	no_feature
15423-7	Scaffold685	18504	29M	no_feature
15432-7	Scaffold180	949	9S55M	no_feature
15458-7	Scaffold609	75094	25M1I5M1S	no_feature
15466-7	Scaffold685	18011	27S25M1S	no_feature
15475-7	Scaffold1	858998	3S40M	no_feature
15474-7	Scaffold685	18014	44M17S	no_feature
15488-7	Scaffold609	72654	21M	no_feature
15509-7	Scaffold299	145906	11S38M	no_feature
15530-7	Scaffold957	70781	12S25M2S	no_feature
15576-7	Scaffold212	3280	2S47M	no_feature
15598-7	Scaffold685	14695	32M	no_feature
15712-7	Scaffold685	18497	44M	no_feature
15713-7	Scaffold1437	1017	20M14S	no_feature
15715-7	Scaffold609	73742	5M1D24M4S	no_feature
15717-7	Scaffold609	72651	3S37M	no_feature
15728-7	Scaffold180	195	11S42M	no_feature
15743-7	Scaffold609	72354	11S46M	no_feature
15794-7	Scaffold609	72651	6S25M1S	no_feature
15808-7	Scaffold212	3294	36M	no_feature
15871-7	Scaffold957	70781	6S42M	no_feature
15880-7	Scaffold180	399	27S47M17S	no_feature
15932-7	Scaffold38	173178	6S23M5S	no_feature
16045-7	Scaffold685	18615	49M	no_feature
16037-7	Scaffold180	1094	6S54M8S	no_feature
16049-7	Scaffold685	18595	17S18M1I20M	no_feature
16057-7	Scaffold180	1028	62M2S	no_feature
16069-7	Scaffold180	1114	34M16S	no_feature
16116-7	Scaffold685	14656	1S54M	no_feature
16117-7	Scaffold180	1101	33M3S	no_feature
16121-7	Scaffold191	95492	31M	no_feature
16176-7	Scaffold685	13426	3S43M	no_feature
16232-7	Scaffold609	72658	31M	no_feature
16233-7	Scaffold8	11246	3S20M7S	no_feature
16268-7	Scaffold685	18011	10S47M2S	no_feature
16320-7	Scaffold609	75082	3S36M	no_feature
16322-7	Scaffold685	18633	34M18S	no_feature
16325-7	Scaffold31	138505	4S32M	no_feature
16334-7	Scaffold685	18484	1S48M	no_feature
16360-7	Scaffold685	18011	15S37M	no_feature
16423-7	Scaffold31	138520	36M26S	no_feature
16432-7	Scaffold212	3293	23M3S	no_feature
16438-7	Scaffold685	18500	49M	no_feature
16475-7	Scaffold31	138447	93M	no_feature
16492-7	Scaffold685	14657	53M	no_feature
16530-7	Scaffold1	858998	3S49M	no_feature
16581-7	Scaffold180	399	23S42M1S	no_feature
16598-7	Scaffold191	95499	2S34M	no_feature
16618-7	Scaffold609	72689	38M4S	no_feature
16643-7	Scaffold7852	1069	1S25M9S	no_feature
16778-7	Scaffold7852	1066	28M9S	no_feature
16841-7	Scaffold685	18633	34M	no_feature
16876-7	Scaffold685	17869	43M4S	no_feature
16890-7	Scaffold515	85112	8S20M19S	no_feature
16894-7	Scaffold685	2457	4S45M	no_feature
16914-7	Scaffold31	138515	14S25M	no_feature
16927-7	Scaffold299	147221	21M16S	no_feature
16948-7	Scaffold685	2663	4S51M11S	no_feature
16984-7	Scaffold299	145906	7S43M37S	no_feature
17001-7	Scaffold685	18633	28M	no_feature
17000-7	Scaffold180	967	60M	no_feature
17006-7	Scaffold212	3302	39M	no_feature
17027-7	Scaffold8065	9705	5S27M10S	no_feature
17032-7	Scaffold7538	560	28M10S	no_feature
17043-7	Scaffold685	18507	23M	no_feature
17093-7	Scaffold685	17867	74M	no_feature
17160-7	Scaffold212	3302	22M	no_feature
17294-6	Scaffold8	11246	3S20M	no_feature
17335-6	Scaffold180	1099	49M1S	no_feature
17402-6	Scaffold1910	3483	7S23M3S	LLOTMP003062-RA-E1A
17428-6	Scaffold685	13433	13M1D27M	no_feature
17472-6	Scaffold180	191	31M	no_feature
17471-6	Scaffold685	18011	15S33M	no_feature
17523-6	Scaffold685	18519	36M	no_feature
17526-6	Scaffold180	980	2S35M	no_feature
17547-6	Scaffold685	18491	32M	no_feature
17605-6	Scaffold212	3409	54M2S	no_feature
17654-6	Scaffold31	138310	66M1S	no_feature
17669-6	Scaffold191	95511	21M	no_feature
17684-6	Scaffold31	138332	5S20M9S	no_feature
17697-6	Scaffold191	95486	44M	no_feature
17720-6	Scaffold212	3429	39M2S	no_feature
17748-6	Scaffold685	18491	45M	no_feature
17780-6	Scaffold957	70781	3S38M	no_feature
17783-6	Scaffold180	1101	47M	no_feature
17808-6	Scaffold685	18011	11S47M5S	no_feature
17829-6	Scaffold495	2526	5S20M6S	no_feature
17843-6	Scaffold609	75082	3S33M	no_feature
17871-6	Scaffold685	18632	35M1S	no_feature
17905-6	Scaffold212	3303	26M	no_feature
17944-6	Scaffold957	70781	53S24M	no_feature
17972-6	Scaffold122	196177	19S22M	no_feature
18008-6	Scaffold191	95468	3S48M	no_feature
18029-6	Scaffold7852	1025	69M4S	no_feature
18204-6	Scaffold122	196177	52M4S	no_feature
18236-6	Scaffold685	18516	33M	no_feature
18255-6	Scaffold957	70781	2S41M	no_feature
18333-6	Scaffold170	26975	2S22M1S	no_feature
18409-6	Scaffold191	95507	27M	no_feature
18416-6	Scaffold31	138323	24M	no_feature
18413-6	Scaffold685	18011	15S28M	no_feature
18427-6	Scaffold685	2679	20M	no_feature
18443-6	Scaffold515	85112	4S20M19S	no_feature
18438-6	Scaffold1	858998	3S55M19S	no_feature
18453-6	Scaffold299	148219	37M	no_feature
18457-6	Scaffold180	399	9S37M	no_feature
18494-6	Scaffold1910	3483	3S23M3S	LLOTMP003062-RA-E1A
18531-6	Scaffold180	399	19S22M	no_feature
18532-6	Scaffold1	168108	2S23M10S	no_feature
18565-6	Scaffold609	72651	12S25M	no_feature
18636-6	Scaffold538	60824	13S43M39S	no_feature
18647-6	Scaffold7852	1067	27M3S	no_feature
18656-6	Scaffold609	72116	3S24M	no_feature
18662-6	Scaffold685	2647	55M	no_feature
18695-6	Scaffold170	26976	21M14S	no_feature
18764-6	Scaffold920	26208	9S23M	no_feature
18806-6	Scaffold685	14673	3S37M	no_feature
18809-6	Scaffold212	3429	29M	no_feature
18820-6	Scaffold299	145925	24M39S	no_feature
18850-6	Scaffold1	166144	1S23M6S	no_feature
18851-6	Scaffold180	980	2S34M	no_feature
18855-6	Scaffold1668	18051	27M	no_feature
18910-6	Scaffold685	18497	43M	no_feature
18983-6	Scaffold685	17863	44M	no_feature
19003-6	Scaffold609	73742	28S5M1D24M6S	no_feature
19014-6	Scaffold299	147212	33S5M1D24M1S	no_feature
19042-6	Scaffold1910	3486	20M3S	LLOTMP003062-RA-E1A
19080-6	Scaffold290	87084	20M19S	LLOTMP004798-RA-E2A
19078-6	Scaffold191	95497	26M2S	no_feature
19081-6	Scaffold191	95497	26M3S	no_feature
19112-6	Scaffold170	26975	22M1S	no_feature
19120-6	Scaffold609	72651	6S25M7S	no_feature
19199-6	Scaffold1	159572	7S23M5S	no_feature
19208-6	Scaffold290	87084	20M25S	LLOTMP004798-RA-E2A
19259-6	Scaffold920	28759	2S24M27S	no_feature
19265-6	Scaffold180	1098	50M	no_feature
19267-6	Scaffold180	977	38M	no_feature
19263-6	Scaffold685	17984	64M7S	no_feature
19345-6	Scaffold538	60824	11S37M	no_feature
19428-6	Scaffold1910	3485	21S21M3S	LLOTMP003062-RA-E1A
19429-6	Scaffold920	26208	21S23M	no_feature
19432-6	Scaffold180	243	12S57M3S	no_feature
19473-6	Scaffold685	14658	52M	no_feature
19506-6	Scaffold212	3287	54M	no_feature
19538-6	Scaffold1148	36462	22M	no_feature
19606-6	Scaffold1	858998	3S49M	no_feature
19625-6	Scaffold191	95495	38M	no_feature
19641-6	Scaffold212	3287	42M	no_feature
19676-6	Scaffold685	18011	23S33M	no_feature
19699-6	Scaffold180	399	9S47M24S	no_feature
19724-6	Scaffold685	16942	21M	no_feature
19749-6	Scaffold538	60824	11S39M	no_feature
19761-6	Scaffold685	18623	44M	no_feature
19763-6	Scaffold795	14671	5S21M9S	no_feature
19814-6	Scaffold685	18011	23S25M1S	no_feature
19829-6	Scaffold609	73500	16S22M	no_feature
19848-6	Scaffold609	72651	1S41M	no_feature
19901-6	Scaffold957	70781	6S40M	no_feature
19913-6	Scaffold7852	1025	69M9S	no_feature
19922-6	Scaffold1	173457	22M	no_feature
20012-6	Scaffold396	111464	21M	no_feature
20022-6	Scaffold299	148393	58M17S	no_feature
20103-6	Scaffold609	71211	3S32M	no_feature
20145-6	Scaffold31	138505	4S51M8S	no_feature
20271-6	Scaffold609	73742	2S5M1D24M2S	no_feature
20286-6	Scaffold609	72651	52S21M	no_feature
20317-6	Scaffold685	18622	21M	no_feature
20339-6	Scaffold180	399	14S25M3S	no_feature
20355-6	Scaffold685	17994	47M	no_feature
20363-6	Scaffold957	70687	3S22M35S	no_feature
20419-6	Scaffold685	3037	14S55M3S	no_feature
20430-6	Scaffold685	18011	19S33M1S	no_feature
20526-6	Scaffold685	1980	33M42S	no_feature
20604-6	Scaffold685	18491	32M	no_feature
20613-6	Scaffold609	72651	22S41M	no_feature
20688-6	Scaffold170	26975	15S21M	no_feature
20729-6	Scaffold7852	1051	9S43M11S	no_feature
20812-6	Scaffold957	70781	7S38M	no_feature
20933-6	Scaffold609	71212	39M	no_feature
20934-6	Scaffold299	148219	61M	no_feature
20973-6	Scaffold685	17973	31M7S	no_feature
21004-6	Scaffold1	60464	3S21M	no_feature
21072-6	Scaffold180	332	3S58M1D3M2I2M1D23M	no_feature
21078-6	Scaffold685	17859	53M4S	no_feature
21086-6	Scaffold609	73742	4S5M1D24M2S	no_feature
21107-6	Scaffold299	145906	5S43M37S	no_feature
21118-6	Scaffold31	138505	2S35M	no_feature
21132-5	Scaffold685	18534	20M	no_feature
21136-5	Scaffold180	399	15S37M2S	no_feature
21166-5	Scaffold170	26976	21M	no_feature
21172-5	Scaffold957	70781	41S25M5S	no_feature
21207-5	Scaffold7852	1051	2S42M	no_feature
21241-5	Scaffold685	18011	10S47M19S	no_feature
21248-5	Scaffold212	3280	7S37M	no_feature
21255-5	Scaffold920	26208	25S23M	no_feature
21279-5	Scaffold180	982	33M	no_feature
21288-5	Scaffold685	18519	21M	no_feature
21286-5	Scaffold1564	7547	20M14S	no_feature
21330-5	Scaffold1166	27463	34M2S	no_feature
21446-5	Scaffold685	18511	35M	no_feature
21445-5	Scaffold180	967	47M	no_feature
21457-5	Scaffold170	26975	4S22M1S	no_feature
21527-5	Scaffold38	184313	6S39M25S	no_feature
21525-5	Scaffold609	71212	41M3S	no_feature
21568-5	Scaffold180	399	23S47M18S	no_feature
21572-5	Scaffold212	3339	23M38S	no_feature
21596-5	Scaffold299	145915	8S28M	no_feature
21689-5	Scaffold685	18011	15S25M3S	no_feature
21694-5	Scaffold180	1094	3S54M14S	no_feature
21703-5	Scaffold685	13426	3S53M19S	no_feature
21711-5	Scaffold180	1098	50M18S	no_feature
21725-5	Scaffold685	1977	36M31S	no_feature
21774-5	Scaffold685	18626	23M	no_feature
21784-5	Scaffold609	72651	37M	no_feature
21787-5	Scaffold685	2673	8S40M	no_feature
21846-5	Scaffold957	70688	3S27M2S	no_feature
21886-5	Scaffold31	138500	1S42M	no_feature
21910-5	Scaffold212	3293	35M1S	no_feature
21991-5	Scaffold212	3281	48M	no_feature
22010-5	Scaffold38	178878	11S39M12S	no_feature
22017-5	Scaffold191	95468	8S55M1S	no_feature
22036-5	Scaffold685	2673	1S40M	no_feature
22042-5	Scaffold685	18487	58M	no_feature
22058-5	Scaffold685	13426	3S42M	no_feature
22066-5	Scaffold180	978	35M	no_feature
22077-5	Scaffold180	1101	21M	no_feature
22076-5	Scaffold180	1098	36M3S	no_feature
22109-5	Scaffold299	145906	13S38M	no_feature
22173-5	Scaffold1148	36464	20M	no_feature
22176-5	Scaffold685	18620	44M	no_feature
22217-5	Scaffold685	2673	14S25M	no_feature
22268-5	Scaffold180	399	10S33M1S	no_feature
22309-5	Scaffold685	14657	6S53M	no_feature
22361-5	Scaffold180	965	1S49M	no_feature
22408-5	Scaffold609	72314	2S34M8S	no_feature
22428-5	Scaffold1	858998	3S55M38S	no_feature
22468-5	Scaffold685	14664	3S63M	no_feature
22478-5	Scaffold212	3430	34M6S	no_feature
22691-5	Scaffold685	13426	3S55M54S	no_feature
22712-5	Scaffold1	60464	15S21M12S	no_feature
22808-5	Scaffold685	14847	46M7S	no_feature
22837-5	Scaffold685	2658	1S44M	no_feature
22908-5	Scaffold11	354755	9S24M3S	no_feature
22934-5	Scaffold8	11246	16S20M	no_feature
23090-5	Scaffold609	72651	6S25M4S	no_feature
23109-5	Scaffold192	9946	6S23M	no_feature
23193-5	Scaffold685	18011	11S25M2S	no_feature
23253-5	Scaffold299	145376	24M	no_feature
23280-5	Scaffold10775	12038	21M	no_feature
23344-5	Scaffold957	70828	54M14S	no_feature
23353-5	Scaffold920	26208	27S23M	no_feature
23366-5	Scaffold685	14818	1S29M	no_feature
23373-5	Scaffold653	37539	30M	no_feature
23410-5	Scaffold180	1027	20M38S	no_feature
23420-5	Scaffold1	60464	15S21M11S	no_feature
23518-5	Scaffold685	18547	61M	no_feature
23535-5	Scaffold609	72806	20M	no_feature
23560-5	Scaffold795	14671	8S21M12S	no_feature
23630-5	Scaffold609	72557	3S22M45S	no_feature
23671-5	Scaffold180	949	7S62M	no_feature
23716-5	Scaffold515	85112	8S20M15S	no_feature
23719-5	Scaffold563	41683	3S20M3S	no_feature
23724-5	Scaffold212	3409	3S54M18S	no_feature
23739-5	Scaffold180	399	8S21M	no_feature
23811-5	Scaffold180	399	2S22M	no_feature
23938-5	Scaffold31	138489	51M	no_feature
23960-5	Scaffold685	16380	42M	no_feature
23954-5	Scaffold609	72651	79S25M	no_feature
23973-5	Scaffold957	70781	12S25M4S	no_feature
23971-5	Scaffold122	195072	41M12S	no_feature
23976-5	Scaffold685	2468	60M	no_feature
24005-5	Scaffold212	3299	31M	no_feature
24009-5	Scaffold685	14656	1S71M	no_feature
24067-5	Scaffold7852	1051	5S37M	no_feature
24132-5	Scaffold685	17893	2S48M	no_feature
24149-5	Scaffold685	14496	74S27M	no_feature
24159-5	Scaffold299	145906	1S36M	no_feature
24234-5	Scaffold609	72557	56S22M4S	no_feature
24245-5	Scaffold180	1114	34M6S	no_feature
24285-5	Scaffold957	70782	4S41M	no_feature
24401-5	Scaffold609	72557	6S22M27S	no_feature
24444-5	Scaffold180	318	21M	no_feature
24457-5	Scaffold685	14656	5S71M	no_feature
24466-5	Scaffold31	138310	25M	no_feature
24476-5	Scaffold38	99225	1S23M3S	no_feature
24479-5	Scaffold609	72557	7S22M40S	no_feature
24481-5	Scaffold685	18011	15S47M8S	no_feature
24566-5	Scaffold212	3409	10S54M1S	no_feature
24712-5	Scaffold1910	3483	8S23M3S	LLOTMP003062-RA-E1A
24778-5	Scaffold609	72651	26S38M	no_feature
24796-5	Scaffold685	18493	44M	no_feature
24816-5	Scaffold957	70781	3S76M3S	no_feature
24824-5	Scaffold170	26975	16S21M	no_feature
24885-5	Scaffold609	72651	40S25M2S	no_feature
24901-5	Scaffold563	41683	3S20M1I4M5S	no_feature
24929-5	Scaffold7852	1060	3S34M4S	no_feature
24947-5	Scaffold538	60838	1S29M11S	no_feature
24954-5	Scaffold830	46925	16S20M	no_feature
24975-5	Scaffold609	73459	22M	no_feature
25006-5	Scaffold212	3409	8S51M	no_feature
25048-5	Scaffold609	72655	11S34M	no_feature
25067-5	Scaffold685	14674	36M	no_feature
25195-5	Scaffold685	18616	51M14S	no_feature
25220-5	Scaffold685	18011	9S24M	no_feature
25358-5	Scaffold685	17855	12S57M2S	no_feature
25394-5	Scaffold609	72321	20S52M4S	no_feature
25405-5	Scaffold180	978	51M	no_feature
25410-5	Scaffold31	138332	3S20M6S	no_feature
25448-5	Scaffold170	26975	11S22M1S	no_feature
25493-5	Scaffold180	1113	35M9S	no_feature
25504-5	Scaffold180	1114	34M11S	no_feature
25518-5	Scaffold180	399	11S47M17S	no_feature
25569-5	Scaffold685	14496	1S27M	no_feature
25598-5	Scaffold180	1114	35M	no_feature
25642-5	Scaffold685	14703	24M	no_feature
25676-5	Scaffold180	399	15S25M3S	no_feature
25693-5	Scaffold1701	12582	1S27M10S	no_feature
25729-5	Scaffold609	72321	4S52M7S	no_feature
25782-5	Scaffold538	60833	1S28M	no_feature
25826-5	Scaffold685	18500	38M	no_feature
25846-5	Scaffold212	3280	2S37M	no_feature
25853-5	Scaffold299	145906	13S43M11S	no_feature
25974-5	Scaffold191	95486	43M	no_feature
26041-5	Scaffold180	1103	31M3S	no_feature
26104-5	Scaffold685	13426	3S21M	no_feature
26155-5	Scaffold685	18633	34M23S	no_feature
26215-5	Scaffold180	1101	47M2S	no_feature
26247-5	Scaffold538	60838	3S29M11S	no_feature
26318-5	Scaffold212	3412	51M5S	no_feature
26329-5	Scaffold38	184313	6S39M25S	no_feature
26372-5	Scaffold538	60840	22M	no_feature
26382-5	Scaffold685	16393	34M	no_feature
26407-5	Scaffold212	3411	52M1S	no_feature
26409-5	Scaffold685	18011	15S47M12S	no_feature
26413-5	Scaffold180	243	6S57M4S	no_feature
26445-5	Scaffold685	18012	16S24M3S	no_feature
26444-5	Scaffold180	1026	21M42S	no_feature
26458-5	Scaffold685	18613	53M	no_feature
26518-5	Scaffold609	72557	3S22M34S	no_feature
26608-5	Scaffold685	14496	19S34M	no_feature
26721-5	Scaffold685	1379	19S51M	no_feature
26756-5	Scaffold180	281	2S48M	no_feature
26775-5	Scaffold7852	1060	2S34M11S	no_feature
26783-5	Scaffold685	2673	8S41M16S	no_feature
26795-5	Scaffold31	138321	49M	no_feature
26888-5	Scaffold685	2679	35M26S	no_feature
26890-5	Scaffold685	18491	41M1S	no_feature
26897-5	Scaffold180	949	10S38M	no_feature
26912-5	Scaffold299	148219	42M	no_feature
26987-5	Scaffold685	14687	2S23M	no_feature
27002-5	Scaffold685	14687	3S30M	no_feature
27091-5	Scaffold685	18614	58M2S	no_feature
27123-5	Scaffold31	138515	14S25M	no_feature
27145-5	Scaffold627	27365	23M	no_feature
27222-5	Scaffold685	18505	44M	no_feature
27224-5	Scaffold685	18011	9S22M	no_feature
27225-5	Scaffold180	399	33S42M1S	no_feature
27392-4	Scaffold685	17855	8S57M1S	no_feature
27402-4	Scaffold7852	1051	7S43M8S	no_feature
27407-4	Scaffold685	18011	9S33M1S	no_feature
27412-4	Scaffold180	977	42M	no_feature
27431-4	Scaffold685	18549	36M	no_feature
27548-4	Scaffold957	70781	7S41M	no_feature
27579-4	Scaffold212	3416	43M1S	no_feature
27598-4	Scaffold614	43687	3S21M17S	LLOTMP007803-RA-E10A
27616-4	Scaffold180	331	31M	no_feature
27646-4	Scaffold609	72651	6S41M	no_feature
27685-4	Scaffold180	399	9S47M22S	no_feature
27682-4	Scaffold212	3414	49M17S	no_feature
27694-4	Scaffold180	399	14S25M3S	no_feature
27717-4	Scaffold299	145377	21M	no_feature
27747-4	Scaffold685	14691	36M	no_feature
27796-4	Scaffold685	1611	13S23M	no_feature
27965-4	Scaffold685	18484	24M	no_feature
28006-4	Scaffold180	1006	20M	no_feature
28046-4	Scaffold685	18011	11S42M3S	no_feature
28117-4	Scaffold957	70781	12S23M15S	no_feature
28161-4	Scaffold437	119132	12S24M9S	no_feature
28176-4	Scaffold180	1098	36M1S	no_feature
28182-4	Scaffold685	18011	15S47M19S	no_feature
28205-4	Scaffold38	184313	5S39M25S	no_feature
28218-4	Scaffold212	3280	2S32M	no_feature
28232-4	Scaffold685	18623	29M	no_feature
28254-4	Scaffold180	985	28M	no_feature
28251-4	Scaffold31	138489	58M2S	no_feature
28256-4	Scaffold957	70687	15S22M50S	no_feature
28278-4	Scaffold609	72651	6S39M	no_feature
28308-4	Scaffold180	972	32M	no_feature
28333-4	Scaffold7852	1051	16S43M	no_feature
28399-4	Scaffold69	251098	2S21M8S	no_feature
28464-4	Scaffold685	14847	37M	no_feature
28472-4	Scaffold957	70781	44S25M2S	no_feature
28477-4	Scaffold685	18014	39M1S	no_feature
28480-4	Scaffold685	18499	38M	no_feature
28503-4	Scaffold7852	1060	2S34M44S	no_feature
28527-4	Scaffold685	13817	22M	no_feature
28581-4	Scaffold685	18633	30M	no_feature
28579-4	Scaffold1178	23541	38M	no_feature
28611-4	Scaffold957	70787	36M	no_feature
28647-4	Scaffold31	138315	61M1S	no_feature
28685-4	Scaffold212	3264	27S40M	no_feature
28719-4	Scaffold122	200590	21M	no_feature
28720-4	Scaffold685	18620	33M1S	no_feature
28731-4	Scaffold609	72321	25S52M4S	no_feature
28797-4	Scaffold212	3280	3S62M	no_feature
28842-4	Scaffold685	18613	2S26M	no_feature
28867-4	Scaffold9	331170	23M	no_feature
28870-4	Scaffold609	72651	53S25M	no_feature
28884-4	Scaffold609	73055	20M28S	no_feature
28892-4	Scaffold957	70929	27M64S	no_feature
28898-4	Scaffold122	195072	41M16S	no_feature
28910-4	Scaffold212	3409	2S21M	no_feature
28927-4	Scaffold122	196170	2S66M	no_feature
28933-4	Scaffold957	70687	7S22M49S	no_feature
29003-4	Scaffold180	399	26S37M	no_feature
29005-4	Scaffold8065	9666	7S91M4S	no_feature
29028-4	Scaffold685	18505	32M	no_feature
29041-4	Scaffold538	60824	1S43M4S	no_feature
29159-4	Scaffold685	18011	15S25M3S	no_feature
29160-4	Scaffold957	70781	6S64M6S	no_feature
29223-4	Scaffold609	72557	59S22M4S	no_feature
29261-4	Scaffold212	3293	31M	no_feature
29271-4	Scaffold538	60824	11S43M4S	no_feature
29305-4	Scaffold191	95468	3S64M	no_feature
29324-4	Scaffold427	127281	20M1S	LLOTMP006238-RA-E5A
29331-4	Scaffold957	70781	6S20M	no_feature
29333-4	Scaffold7852	1031	57M	no_feature
29379-4	Scaffold212	3409	4S46M	no_feature
29483-4	Scaffold191	95497	35M2S	no_feature
29499-4	Scaffold180	1094	8S51M	no_feature
29517-4	Scaffold212	3414	35M3S	no_feature
29533-4	Scaffold1	60464	26S21M16S	no_feature
29540-4	Scaffold685	18468	5S47M	no_feature
29579-4	Scaffold685	14657	14S53M	no_feature
29594-4	Scaffold180	184	38M	no_feature
29639-4	Scaffold685	18011	15S25M3S	no_feature
29673-4	Scaffold685	16742	21M	no_feature
29717-4	Scaffold685	14694	33M	no_feature
29759-4	Scaffold685	14682	2S28M	no_feature
29819-4	Scaffold1910	3483	17S21M	LLOTMP003062-RA-E1A
29830-4	Scaffold1309	24174	7S23M7S	no_feature
29835-4	Scaffold212	3296	55M	no_feature
29869-4	Scaffold685	17855	10S57M7S	no_feature
29949-4	Scaffold685	18633	34M9S	no_feature
29963-4	Scaffold290	87084	20M5S	LLOTMP004798-RA-E2A
30047-4	Scaffold180	399	15S25M3S	no_feature
30069-4	Scaffold685	18011	3S22M	no_feature
30063-4	Scaffold685	2630	84M	no_feature
30107-4	Scaffold538	60085	33M	no_feature
30105-4	Scaffold685	18011	10S25M2S	no_feature
30144-4	Scaffold957	70687	3S22M49S	no_feature
30166-4	Scaffold830	2465	2S23M3S	no_feature
30172-4	Scaffold180	399	9S47M18S	no_feature
30200-4	Scaffold31	138329	61M7S	no_feature
30379-4	Scaffold299	145921	28M19S	no_feature
30392-4	Scaffold609	72314	2S48M	no_feature
30414-4	Scaffold685	2677	37M26S	no_feature
30458-4	Scaffold243	137820	8S20M6S	no_feature
30535-4	Scaffold957	70781	12S25M10S	no_feature
30563-4	Scaffold31	138881	14S51M7S	no_feature
30591-4	Scaffold31	138505	4S51M27S	no_feature
30656-4	Scaffold685	13991	40M	no_feature
30759-4	Scaffold538	60845	20M	no_feature
30783-4	Scaffold299	145922	27M5S	no_feature
30793-4	Scaffold290	87084	20M3S	LLOTMP004798-RA-E2A
30804-4	Scaffold685	14822	5S39M	no_feature
30807-4	Scaffold31	138505	4S30M	no_feature
30853-4	Scaffold685	2658	1S56M15S	no_feature
30858-4	Scaffold7852	1065	3S29M4S	no_feature
30942-4	Scaffold180	399	5S21M	no_feature
30944-4	Scaffold212	3429	31M4S	no_feature
30954-4	Scaffold685	18469	52M	no_feature
31029-4	Scaffold180	978	36M	no_feature
31089-4	Scaffold685	13818	21M	no_feature
31143-4	Scaffold2150	7000	2S25M3S	no_feature
31156-4	Scaffold685	1986	27M17S	no_feature
31178-4	Scaffold685	18011	11S42M1S	no_feature
31182-4	Scaffold1564	7547	20M22S	no_feature
31183-4	Scaffold685	18618	20M	no_feature
31203-4	Scaffold609	72651	4S38M	no_feature
31219-4	Scaffold685	18508	20M	no_feature
31246-4	Scaffold180	1031	59M1D3M2I14M	no_feature
31258-4	Scaffold609	72557	4S22M49S	no_feature
31298-4	Scaffold609	72321	32S27M6S	no_feature
31321-4	Scaffold609	74734	41M	no_feature
31324-4	Scaffold11	228072	4S20M18S	LLOTMP000634-RA-E16A
31340-4	Scaffold212	3306	22M	no_feature
31377-4	Scaffold299	145906	14S39M	no_feature
31425-4	Scaffold685	2630	75M	no_feature
31444-4	Scaffold31	138515	32M2S	no_feature
31487-4	Scaffold212	3304	23M	no_feature
31483-4	Scaffold180	403	43M19S	no_feature
31496-4	Scaffold538	60845	21M	no_feature
31512-4	Scaffold957	70781	25M2S	no_feature
31551-4	Scaffold11	354755	8S24M3S	no_feature
31644-4	Scaffold538	60807	53M	no_feature
31686-4	Scaffold685	14826	67M14S	no_feature
31704-4	Scaffold609	72651	2S39M	no_feature
31717-4	Scaffold1668	18462	28M10S	no_feature
31727-4	Scaffold31	138332	1S20M6S	no_feature
31736-4	Scaffold685	18622	22M	no_feature
31742-4	Scaffold685	17984	18M3I6M3D37M9S	no_feature
31758-4	Scaffold31	138505	4S35M	no_feature
31767-4	Scaffold685	18616	55M	no_feature
31831-4	Scaffold685	13426	3S42M	no_feature
31844-4	Scaffold957	70784	73M3S	no_feature
31854-4	Scaffold957	70781	6S21M	no_feature
31896-4	Scaffold180	950	53M	no_feature
31906-4	Scaffold1	60464	9S20M	no_feature
31971-4	Scaffold31	138327	40M	no_feature
31999-4	Scaffold8	11246	15S20M	no_feature
32016-4	Scaffold685	2663	4S35M	no_feature
32056-4	Scaffold685	18011	10S37M12S	no_feature
32083-4	Scaffold180	399	9S47M19S	no_feature
32097-4	Scaffold122	196177	5S27M7S	no_feature
32125-4	Scaffold685	18524	11S25M	no_feature
32206-4	Scaffold920	26208	24M2S	no_feature
32275-4	Scaffold685	18011	22S42M1S	no_feature
32274-4	Scaffold685	18618	54M10S	no_feature
32362-4	Scaffold685	2676	38M27S	no_feature
32378-4	Scaffold223	76356	20M	no_feature
32392-4	Scaffold685	17807	6S27M	no_feature
32399-4	Scaffold212	3345	55M	no_feature
32412-4	Scaffold957	70781	3S25M7S	no_feature
32415-4	Scaffold180	978	36M	no_feature
32484-4	Scaffold685	2490	6S20M12S	no_feature
32507-4	Scaffold685	2627	3S78M	no_feature
32515-4	Scaffold685	1394	1S36M	no_feature
32538-4	Scaffold957	70781	49S38M	no_feature
32579-4	Scaffold685	17855	11S21M	no_feature
32619-4	Scaffold685	18025	23M9S	no_feature
32633-4	Scaffold957	70781	52S22M	no_feature
32685-4	Scaffold685	16942	20M	no_feature
32726-4	Scaffold685	18468	47M	no_feature
32730-4	Scaffold685	13426	3S21M1S	no_feature
32817-4	Scaffold31	138515	8S20M	no_feature
32844-4	Scaffold299	147212	9S5M1D24M6S	no_feature
32873-4	Scaffold1	859013	40M2S	no_feature
32880-4	Scaffold31	138505	4S34M1S	no_feature
32904-4	Scaffold180	195	10S27M	no_feature
32914-4	Scaffold685	18545	21M45S	no_feature
32922-4	Scaffold609	74735	38M	no_feature
32974-4	Scaffold957	70781	3S42M	no_feature
32975-4	Scaffold609	73742	12S5M1D24M7S	no_feature
32983-4	Scaffold609	72651	9S61M	no_feature
32982-4	Scaffold212	3429	34M15S	no_feature
33120-4	Scaffold1178	23549	47S23M7S	no_feature
33161-4	Scaffold685	2490	1S20M24S	no_feature
33227-4	Scaffold795	14671	1S21M9S	no_feature
33233-4	Scaffold685	18640	27M	no_feature
33259-4	Scaffold685	2457	4S40M	no_feature
33304-4	Scaffold180	1114	34M2S	no_feature
33337-4	Scaffold685	18511	38M	no_feature
33390-4	Scaffold685	18011	15S29M	no_feature
33407-4	Scaffold191	95498	34M	no_feature
33480-4	Scaffold1701	12581	24M	no_feature
33515-4	Scaffold191	95493	2S40M	no_feature
33524-4	Scaffold685	1978	4S35M28S	no_feature
33525-4	Scaffold609	72317	58M	no_feature
33526-4	Scaffold180	399	34S33M1S	no_feature
33531-4	Scaffold212	3429	33M2S	no_feature
33587-4	Scaffold609	72321	36S22M	no_feature
33617-4	Scaffold31	138497	41M	no_feature
33655-4	Scaffold685	18541	25M48S	no_feature
33698-4	Scaffold957	70781	53S22M	no_feature
33722-4	Scaffold33	101125	28M	no_feature
33755-4	Scaffold957	70687	50S22M3S	no_feature
33761-4	Scaffold191	95484	7S49M	no_feature
33770-4	Scaffold685	13816	23M	no_feature
33817-4	Scaffold685	18617	54M	no_feature
33832-4	Scaffold212	3280	6S56M	no_feature
33892-4	Scaffold685	18617	50M4S	no_feature
33952-4	Scaffold38	173178	6S39M25S	no_feature
33963-4	Scaffold180	131	15S54M1I37M	no_feature
33982-4	Scaffold685	2673	1S41M11S	no_feature
34006-4	Scaffold685	13426	3S21M1S	no_feature
34074-4	Scaffold212	3264	2S55M	no_feature
34152-4	Scaffold609	72651	25M5S	no_feature
34153-4	Scaffold299	145915	8S34M9S	no_feature
34157-4	Scaffold685	17741	28M	no_feature
34200-4	Scaffold299	147212	12S5M1D24M6S	no_feature
34300-4	Scaffold170	26975	21M	no_feature
34350-4	Scaffold685	18510	45M	no_feature
34392-4	Scaffold7852	1051	7S43M7S	no_feature
34412-4	Scaffold685	18011	27S42M3S	no_feature
34429-4	Scaffold685	17855	15S56M	no_feature
34473-4	Scaffold609	72309	39M9S	no_feature
34490-4	Scaffold685	18534	32M55S	no_feature
34507-4	Scaffold1668	18054	23M	no_feature
34562-4	Scaffold538	60844	23M39S	no_feature
34584-4	Scaffold290	87084	20M26S	LLOTMP004798-RA-E2A
34608-4	Scaffold8065	9705	3S52M4S	no_feature
34674-4	Scaffold180	967	57M	no_feature
34681-4	Scaffold685	18497	46M	no_feature
34703-4	Scaffold212	3416	33M2S	no_feature
34768-4	Scaffold180	984	34M	no_feature
34780-4	Scaffold685	2673	14S25M	no_feature
34837-4	Scaffold109	46354	20M	LLOTMP000545-RA-E7A
34834-4	Scaffold685	2675	39M26S	no_feature
34852-4	Scaffold685	13817	20M	no_feature
34959-4	Scaffold685	18613	51M	no_feature
35005-4	Scaffold212	3409	3S54M8S	no_feature
35109-4	Scaffold8	11246	16S20M18S	no_feature
35132-4	Scaffold31	138299	30M	no_feature
35153-4	Scaffold609	72651	2S38M	no_feature
35170-4	Scaffold609	73742	5M1D24M3S	no_feature
35169-4	Scaffold212	3411	52M7S	no_feature
35201-4	Scaffold170	26976	20M	no_feature
35206-4	Scaffold685	18614	53M1S	no_feature
35249-4	Scaffold8	11246	12S20M	no_feature
35267-4	Scaffold685	18011	1S31M	no_feature
35272-4	Scaffold685	14687	23M	no_feature
35281-4	Scaffold180	399	27S42M	no_feature
35355-4	Scaffold609	75089	3S30M1I5M7S	no_feature
35382-4	Scaffold685	18633	34M1S	no_feature
35387-4	Scaffold1437	1017	20M19S	no_feature
35461-4	Scaffold170	26975	11S22M2S	no_feature
35490-4	Scaffold685	13426	3S46M	no_feature
35505-4	Scaffold685	18011	10S47M12S	no_feature
35534-4	Scaffold685	18615	39M	no_feature
35589-4	Scaffold609	72659	34M	no_feature
35646-4	Scaffold212	3429	34M1S	no_feature
35665-4	Scaffold609	75089	3S30M1I5M11S	no_feature
35695-4	Scaffold609	72105	15S33M	no_feature
35729-4	Scaffold609	72651	1S22M	no_feature
35737-4	Scaffold170	26975	7S22M1S	no_feature
35755-4	Scaffold685	18011	25S47M17S	no_feature
35764-4	Scaffold191	95501	4S32M	no_feature
35803-4	Scaffold685	2681	24M2S	no_feature
35816-4	Scaffold180	949	23S55M	no_feature
35861-4	Scaffold957	70687	7S22M54S	no_feature
35863-4	Scaffold685	2650	60M3S	no_feature
35882-4	Scaffold685	1661	23M	no_feature
35912-4	Scaffold685	3037	5S49M	no_feature
35956-4	Scaffold170	26975	5S22M1S	no_feature
35988-4	Scaffold685	17993	49M	no_feature
36014-4	Scaffold7852	1051	9S36M	no_feature
36078-4	Scaffold957	70687	4S22M48S	no_feature
36096-4	Scaffold685	14687	2S41M	no_feature
36095-4	Scaffold180	399	9S47M28S	no_feature
36123-4	Scaffold1	858998	3S38M	no_feature
36139-4	Scaffold1668	18050	28M	no_feature
36163-4	Scaffold131	97528	20M	no_feature
36226-4	Scaffold609	71211	3S44M	no_feature
36257-4	Scaffold31	138353	20M	no_feature
36320-4	Scaffold538	60811	55M	no_feature
36353-4	Scaffold180	972	28M	no_feature
36413-4	Scaffold129	119656	16S23M20S	no_feature
36422-4	Scaffold685	13426	3S29M	no_feature
36426-4	Scaffold102	164303	7S21M45S	no_feature
36450-4	Scaffold212	3264	6S21M	no_feature
36519-4	Scaffold685	18618	30M2D21M	no_feature
36565-4	Scaffold685	13997	29M	no_feature
36604-4	Scaffold795	14671	8S21M8S	no_feature
36610-4	Scaffold180	399	4S22M	no_feature
36660-4	Scaffold180	243	9S57M5S	no_feature
36726-4	Scaffold685	18011	19S25M3S	no_feature
36764-4	Scaffold38	173178	5S39M25S	no_feature
36821-4	Scaffold180	1114	34M16S	no_feature
36853-4	Scaffold31	138303	33M	no_feature
36856-4	Scaffold299	145915	2S34M39S	no_feature
36878-4	Scaffold685	18011	15S25M3S	no_feature
36885-4	Scaffold685	18488	57M	no_feature
36932-4	Scaffold191	95497	36M	no_feature
36949-4	Scaffold31	138505	4S35M	no_feature
36957-4	Scaffold685	18613	54M6S	no_feature
36976-4	Scaffold609	72651	27S38M	no_feature
37007-4	Scaffold609	72651	53S25M1S	no_feature
37032-4	Scaffold212	3416	32M	no_feature
37059-4	Scaffold609	73742	5S5M1D24M6S	no_feature
37062-4	Scaffold685	17863	28M4S	no_feature
37069-4	Scaffold685	14676	34M	no_feature
37088-4	Scaffold1910	3483	23S21M	LLOTMP003062-RA-E1A
37092-4	Scaffold212	3413	35M	no_feature
37147-4	Scaffold1	858998	3S39M	no_feature
37159-4	Scaffold212	3412	51M4S	no_feature
37174-4	Scaffold563	41683	3S20M1I4M6S	no_feature
37234-4	Scaffold538	60833	2S34M9S	no_feature
37302-4	Scaffold609	71211	3S42M	no_feature
37320-4	Scaffold685	18633	24M	no_feature
37429-4	Scaffold180	318	35M	no_feature
37472-4	Scaffold1383	33094	20M	no_feature
37477-4	Scaffold31	138500	40M	no_feature
37535-4	Scaffold685	14684	26M	no_feature
37546-4	Scaffold38	173178	6S39M25S	no_feature
37592-4	Scaffold7852	1066	28M39S	no_feature
37653-4	Scaffold609	72314	2S34M9S	no_feature
37660-4	Scaffold685	18011	11S37M1S	no_feature
37777-4	Scaffold31	138505	4S42M27S	no_feature
37787-4	Scaffold685	2478	49M5S	no_feature
37820-4	Scaffold609	72651	8S74M	no_feature
37833-4	Scaffold102	164306	10S28M	no_feature
37850-4	Scaffold191	95484	7S47M	no_feature
37875-4	Scaffold31	138879	22M	no_feature
37880-4	Scaffold609	72557	2S22M50S	no_feature
37945-4	Scaffold31	138322	47M	no_feature
38019-4	Scaffold896	34462	20M3S	no_feature
38176-3	Scaffold122	200554	57M	no_feature
38195-3	Scaffold8	11246	9S20M4S	no_feature
38202-3	Scaffold180	399	18S22M	no_feature
38250-3	Scaffold8	323101	4S67M2S	no_feature
38322-3	Scaffold637	18825	11S21M24S	no_feature
38339-3	Scaffold188	108042	20M12S	no_feature
38378-3	Scaffold609	73742	4S5M1D22M	no_feature
38405-3	Scaffold685	14496	25S27M	no_feature
38447-3	Scaffold685	18620	31M	no_feature
38455-3	Scaffold685	14804	47M2S	no_feature
38594-3	Scaffold503	74437	12S23M	no_feature
38627-3	Scaffold685	1954	23M1I36M13S	no_feature
38653-3	Scaffold685	2675	30M	no_feature
38685-3	Scaffold685	2681	24M7S	no_feature
38706-3	Scaffold180	399	9S21M1S	no_feature
38716-3	Scaffold957	70781	52S37M2S	no_feature
38741-3	Scaffold7852	1051	23S43M4S	no_feature
38801-3	Scaffold8065	9705	3S27M14S	no_feature
38866-3	Scaffold7852	349	31M	no_feature
38877-3	Scaffold7852	1069	25M9S	no_feature
38899-3	Scaffold920	26207	19S24M	no_feature
38895-3	Scaffold180	1114	34M1S	no_feature
38917-3	Scaffold685	18496	53M	no_feature
38962-3	Scaffold1	60464	4S21M	no_feature
38978-3	Scaffold957	70781	7S37M	no_feature
38983-3	Scaffold957	70687	7S22M50S	no_feature
38987-3	Scaffold180	1101	47M5S	no_feature
39049-3	Scaffold609	72663	26M	no_feature
39055-3	Scaffold212	3288	1S42M	no_feature
39077-3	Scaffold180	309	49M	no_feature
39089-3	Scaffold180	243	22S36M	no_feature
39100-3	Scaffold685	17807	6S28M	no_feature
39114-3	Scaffold1910	3483	10S23M3S	LLOTMP003062-RA-E1A
39237-3	Scaffold685	14818	2S29M	no_feature
39244-3	Scaffold180	399	15S22M6S	no_feature
39253-3	Scaffold28	296737	25S23M7S	no_feature
39260-3	Scaffold685	18621	43M	no_feature
39293-3	Scaffold685	2663	4S35M	no_feature
39333-3	Scaffold685	14496	18S31M	no_feature
39367-3	Scaffold180	1009	21M	no_feature
39438-3	Scaffold1	60464	10S21M8S	no_feature
39446-3	Scaffold38	184313	6S39M25S	no_feature
39491-3	Scaffold685	2679	35M20S	no_feature
39503-3	Scaffold685	18630	37M1S	no_feature
39515-3	Scaffold609	72654	3S22M5S	no_feature
39534-3	Scaffold609	72689	38M7S	no_feature
39604-3	Scaffold685	2673	14S25M	no_feature
39635-3	Scaffold685	2470	78M4S	no_feature
39731-3	Scaffold212	3320	31M	no_feature
39724-3	Scaffold180	1094	5S54M1S	no_feature
39761-3	Scaffold685	2498	28M	no_feature
39767-3	Scaffold180	1116	36M	no_feature
39783-3	Scaffold212	3311	32M	no_feature
39795-3	Scaffold180	243	23S21M	no_feature
39802-3	Scaffold685	18011	30S37M2S	no_feature
39838-3	Scaffold685	14822	7S35M	no_feature
39843-3	Scaffold1910	3485	22S21M3S	LLOTMP003062-RA-E1A
39877-3	Scaffold609	75082	3S37M1I5M	no_feature
39895-3	Scaffold180	353	13S37M1D3M2I2M1D27M3S	no_feature
39937-3	Scaffold8	11246	3S20M5S	no_feature
40018-3	Scaffold609	75082	1S34M	no_feature
40076-3	Scaffold180	980	2S35M	no_feature
40087-3	Scaffold538	60840	27M44S	no_feature
40105-3	Scaffold180	965	7S35M	no_feature
40134-3	Scaffold31	138299	104M	no_feature
40149-3	Scaffold2275	7015	20M	no_feature
40162-3	Scaffold180	399	27S47M19S	no_feature
40168-3	Scaffold685	18528	24M	no_feature
40178-3	Scaffold538	61652	33M	no_feature
40218-3	Scaffold212	3293	37M	no_feature
40222-3	Scaffold957	70806	51M3S	no_feature
40226-3	Scaffold8065	9705	5S22M	no_feature
40229-3	Scaffold212	3429	34M22S	no_feature
40264-3	Scaffold212	3280	2S45M	no_feature
40329-3	Scaffold1178	15977	9S23M7S	no_feature
40406-3	Scaffold180	361	29M1D3M2I2M1D49M6S	no_feature
40455-3	Scaffold180	1016	20M	no_feature
40492-3	Scaffold122	182998	44S24M2S	no_feature
40524-3	Scaffold38	184313	5S39M25S	no_feature
40566-3	Scaffold2054	6116	2S21M1S	no_feature
40584-3	Scaffold180	255	23M	no_feature
40587-3	Scaffold180	399	23S47M19S	no_feature
40599-3	Scaffold191	95484	45M	no_feature
40647-3	Scaffold180	399	14S22M	no_feature
40676-3	Scaffold685	2678	18S36M16S	no_feature
40699-3	Scaffold180	195	18S25M	no_feature
40697-3	Scaffold685	18484	2S71M	no_feature
40714-3	Scaffold31	138502	4S45M	no_feature
40723-3	Scaffold957	70781	11S25M2S	no_feature
40789-3	Scaffold11	354755	6S24M3S	no_feature
40807-3	Scaffold180	251	27M	no_feature
40866-3	Scaffold1149	19702	24M	no_feature
40874-3	Scaffold609	72652	13S24M2S	no_feature
40884-3	Scaffold180	1034	55M	no_feature
40929-3	Scaffold180	1076	13S18M1I54M17S	no_feature
40976-3	Scaffold685	18523	21S26M	no_feature
40986-3	Scaffold1	858997	2S33M	no_feature
41055-3	Scaffold170	26975	10S22M	no_feature
41101-3	Scaffold685	18011	15S29M	no_feature
41164-3	Scaffold685	14656	12S54M	no_feature
41166-3	Scaffold38	184313	6S39M25S	no_feature
41176-3	Scaffold180	399	12S33M	no_feature
41196-3	Scaffold180	399	9S33M1S	no_feature
41204-3	Scaffold685	18015	19S21M3S	no_feature
41240-3	Scaffold609	75067	18S51M	no_feature
41294-3	Scaffold38	99225	5S21M8S	no_feature
41308-3	Scaffold8065	9705	10S27M6S	no_feature
41318-3	Scaffold1910	3483	21S23M3S	LLOTMP003062-RA-E1A
41329-3	Scaffold685	2479	4S48M	no_feature
41365-3	Scaffold685	1779	23M	no_feature
41361-3	Scaffold685	18540	26M42S	no_feature
41370-3	Scaffold515	85112	3S20M12S	no_feature
41384-3	Scaffold299	147212	5M1D24M9S	no_feature
41386-3	Scaffold830	46925	20S20M	no_feature
41385-3	Scaffold180	112	1S34M3S	no_feature
41442-3	Scaffold299	148219	61M10S	no_feature
41519-3	Scaffold38	178878	6S39M25S	no_feature
41586-3	Scaffold33	142286	2S21M20S	no_feature
41594-3	Scaffold180	988	46M	no_feature
41608-3	Scaffold31	138321	4S26M	no_feature
41610-3	Scaffold920	26208	8S23M	no_feature
41612-3	Scaffold685	18503	52M	no_feature
41632-3	Scaffold299	148390	61M5S	no_feature
41662-3	Scaffold180	399	15S24M	no_feature
41669-3	Scaffold1010	1863	5S23M3S	no_feature
41761-3	Scaffold795	14671	3S21M9S	no_feature
41784-3	Scaffold31	138344	55M	no_feature
41791-3	Scaffold299	145888	61M4S	no_feature
41790-3	Scaffold180	244	64M	no_feature
41827-3	Scaffold685	18613	11S28M	no_feature
41837-3	Scaffold563	41683	3S20M1I4M7S	no_feature
41842-3	Scaffold685	17815	21M1S	no_feature
41933-3	Scaffold830	2465	2S23M1S	no_feature
41935-3	Scaffold1	163924	5S22M8S	no_feature
41991-3	Scaffold180	1006	9S25M	no_feature
41995-3	Scaffold1	858998	3S55M9S	no_feature
42019-3	Scaffold191	95497	36M	no_feature
42102-3	Scaffold957	70787	36M	no_feature
42100-3	Scaffold685	18468	22S43M1S	no_feature
42119-3	Scaffold685	2643	62M	no_feature
42152-3	Scaffold515	85112	8S20M12S	no_feature
42177-3	Scaffold685	18119	30M11S	no_feature
42238-3	Scaffold685	2663	4S41M1S	no_feature
42287-3	Scaffold685	14818	6S29M	no_feature
42313-3	Scaffold31	138500	56M19S	no_feature
42335-3	Scaffold180	367	72M9S	no_feature
42356-3	Scaffold685	18618	49M	no_feature
42375-3	Scaffold685	2490	2S20M6S	no_feature
42413-3	Scaffold609	73047	3S28M46S	no_feature
42457-3	Scaffold180	112	7S34M2S	no_feature
42470-3	Scaffold622	42934	23S25M	no_feature
42521-3	Scaffold147	89383	21M44S	no_feature
42550-3	Scaffold180	972	29M3S	no_feature
42559-3	Scaffold685	18501	44M	no_feature
42636-3	Scaffold212	3280	7S65M	no_feature
42711-3	Scaffold609	72320	23M	no_feature
42759-3	Scaffold180	399	24S23M	no_feature
42764-3	Scaffold957	70688	45S31M	no_feature
42828-3	Scaffold75	76163	22M28S	no_feature
42833-3	Scaffold1	60464	11S21M7S	no_feature
42842-3	Scaffold685	1781	25M	no_feature
42973-3	Scaffold685	18501	36M	no_feature
42990-3	Scaffold31	138329	29M	no_feature
43006-3	Scaffold685	14845	36M	no_feature
43032-3	Scaffold212	3428	35M7S	no_feature
43055-3	Scaffold685	2678	36M25S	no_feature
43076-3	Scaffold685	14687	38M	no_feature
43085-3	Scaffold212	3293	36M	no_feature
43157-3	Scaffold170	26975	11S22M	no_feature
43193-3	Scaffold957	70780	23S26M1S	no_feature
43199-3	Scaffold31	138894	42M3S	no_feature
43222-3	Scaffold609	73046	3S29M22S	no_feature
43262-3	Scaffold170	26975	17S23M	no_feature
43382-3	Scaffold191	95486	46M	no_feature
43427-3	Scaffold685	1979	34M30S	no_feature
43459-3	Scaffold685	18622	35M	no_feature
43500-3	Scaffold685	18644	20M	no_feature
43522-3	Scaffold180	1015	21M	no_feature
43555-3	Scaffold685	17797	8S67M	no_feature
43580-3	Scaffold180	311	63M2S	no_feature
43609-3	Scaffold31	138505	3S31M	no_feature
43606-3	Scaffold180	1076	13S18M1I40M1S	no_feature
43628-3	Scaffold180	399	23S47M15S	no_feature
43685-3	Scaffold38	173178	5S39M25S	no_feature
43724-3	Scaffold212	3282	42M	no_feature
43738-3	Scaffold609	72651	6S25M6S	no_feature
43951-3	Scaffold299	145922	27M46S	no_feature
43965-3	Scaffold753	27182	5S20M16S	no_feature
44011-3	Scaffold609	75089	4S30M1I5M13S	no_feature
44040-3	Scaffold538	60824	15S38M	no_feature
44043-3	Scaffold28	296737	7S23M7S	no_feature
44053-3	Scaffold170	26975	19S22M2S	no_feature
44128-3	Scaffold38	178878	1S39M25S	no_feature
44208-3	Scaffold38	173178	5S39M25S	no_feature
44227-3	Scaffold957	70781	40S23M	no_feature
44230-3	Scaffold957	70781	6S25M11S	no_feature
44234-3	Scaffold685	1779	28M	no_feature
44284-3	Scaffold957	70781	6S24M10S	no_feature
44293-3	Scaffold1	60464	15S21M19S	no_feature
44285-3	Scaffold1	858998	3S55M42S	no_feature
44307-3	Scaffold685	18613	3S44M21S	no_feature
44335-3	Scaffold180	399	15S25M3S	no_feature
44353-3	Scaffold685	13441	36M	no_feature
44359-3	Scaffold609	72452	2S35M	no_feature
44354-3	Scaffold180	949	5S55M	no_feature
44374-3	Scaffold1148	36461	1S21M	no_feature
44406-3	Scaffold685	2673	14S25M	no_feature
44426-3	Scaffold188	7227	16S20M	no_feature
44462-3	Scaffold538	60847	20M20S	no_feature
44574-3	Scaffold685	17953	4S24M	no_feature
44635-3	Scaffold180	243	16S49M	no_feature
44730-3	Scaffold685	1676	28M	no_feature
44750-3	Scaffold180	1030	58M	no_feature
44770-3	Scaffold180	972	31M1S	no_feature
44812-3	Scaffold609	71212	41M26S	no_feature
44857-3	Scaffold38	178878	6S39M25S	no_feature
44873-3	Scaffold685	1983	30M65S	no_feature
44877-3	Scaffold609	72651	6S38M	no_feature
44888-3	Scaffold685	2647	46M	no_feature
44897-3	Scaffold8	11246	20M19S	no_feature
44914-3	Scaffold180	243	10S57M5S	no_feature
44950-3	Scaffold170	26975	3S22M2S	no_feature
44983-3	Scaffold212	3293	34M2S	no_feature
45009-3	Scaffold685	1979	34M25S	no_feature
45011-3	Scaffold685	2663	4S35M	no_feature
45130-3	Scaffold957	70781	25M8S	no_feature
45129-3	Scaffold685	1394	3S37M1I5M19S	no_feature
45142-3	Scaffold920	26207	24S24M	no_feature
45143-3	Scaffold957	70781	12S41M	no_feature
45147-3	Scaffold2	661603	21M	no_feature
45152-3	Scaffold685	18640	24M	no_feature
45234-3	Scaffold748	28033	21M	no_feature
45242-3	Scaffold212	3409	54M15S	no_feature
45265-3	Scaffold685	18011	11S25M1S	no_feature
45275-3	Scaffold685	18531	35M55S	no_feature
45289-3	Scaffold685	14793	3S75M	no_feature
45316-3	Scaffold685	14835	46M	no_feature
45349-3	Scaffold180	1100	48M14S	no_feature
45372-3	Scaffold1	858998	3S62M6S	no_feature
45396-3	Scaffold10	80121	24M9S	no_feature
45472-3	Scaffold299	145915	8S34M3S	no_feature
45559-3	Scaffold685	2679	35M24S	no_feature
45683-3	Scaffold38	178878	6S39M25S	no_feature
45737-3	Scaffold170	26975	22M	no_feature
45781-3	Scaffold685	1649	22M	no_feature
45862-3	Scaffold180	972	45M6S	no_feature
45869-3	Scaffold191	95503	3S30M	no_feature
45941-3	Scaffold685	18011	8S25M2S	no_feature
45964-3	Scaffold753	27182	24S20M4S	no_feature
45990-3	Scaffold685	14696	31M	no_feature
45989-3	Scaffold685	17855	6S82M	no_feature
46001-3	Scaffold299	148219	44M	no_feature
46013-3	Scaffold609	72321	22M28S	no_feature
46127-3	Scaffold180	399	26S33M1S	no_feature
46136-3	Scaffold538	60838	2S29M19S	no_feature
46211-3	Scaffold957	68849	22M	no_feature
46220-3	Scaffold685	2663	4S42M	no_feature
46223-3	Scaffold180	399	27S37M2S	no_feature
46263-3	Scaffold212	3287	32M	no_feature
46347-3	Scaffold31	138521	35M22S	no_feature
46351-3	Scaffold290	87084	20M20S	LLOTMP004798-RA-E2A
46374-3	Scaffold8065	9702	57M	no_feature
46421-3	Scaffold191	95491	43M	no_feature
46472-3	Scaffold180	1099	36M	no_feature
46522-3	Scaffold685	14697	46M	no_feature
46580-3	Scaffold2150	7004	23M	no_feature
46595-3	Scaffold609	73747	3S25M4S	no_feature
46679-3	Scaffold685	1208	28S24M	no_feature
46751-3	Scaffold212	3340	22M48S	no_feature
46760-3	Scaffold685	2663	20S35M	no_feature
46816-3	Scaffold685	18011	24S33M1S	no_feature
46819-3	Scaffold180	1076	14S18M1I23M	no_feature
46905-3	Scaffold180	308	45M	no_feature
46933-3	Scaffold180	978	37M	no_feature
46938-3	Scaffold685	18541	25M45S	no_feature
46959-3	Scaffold31	138505	3S32M	no_feature
46983-3	Scaffold685	14847	32M	no_feature
46999-3	Scaffold31	138322	48M	no_feature
47039-3	Scaffold538	60824	9S39M	no_feature
47146-3	Scaffold685	1382	42M	no_feature
47161-3	Scaffold685	14697	29M1S	no_feature
47163-3	Scaffold957	14019	1S20M3S	no_feature
47180-3	Scaffold920	26207	6S24M	no_feature
47262-3	Scaffold170	26975	31S22M2S	no_feature
47433-3	Scaffold685	13426	3S31M	no_feature
47436-3	Scaffold212	3429	34M76S	no_feature
47527-3	Scaffold609	73047	4S28M49S	no_feature
47537-3	Scaffold1	858998	3S55M27S	no_feature
47565-3	Scaffold33	100393	20M	no_feature
47573-3	Scaffold685	14676	43M	no_feature
47585-3	Scaffold685	14676	32M	no_feature
47579-3	Scaffold1	858998	3S50M	no_feature
47599-3	Scaffold957	70781	7S40M	no_feature
47602-3	Scaffold31	138332	1S20M6S	no_feature
47606-3	Scaffold190	118591	21M15S	no_feature
47645-3	Scaffold957	70789	4S32M	no_feature
47689-3	Scaffold920	26213	21M	no_feature
47695-3	Scaffold7852	1060	3S34M56S	no_feature
47769-3	Scaffold685	18613	26M	no_feature
47780-3	Scaffold685	1406	25M1I5M41S	no_feature
47898-3	Scaffold685	18011	17S42M	no_feature
48053-3	Scaffold685	14673	2S37M	no_feature
48106-3	Scaffold212	3293	20M2S	no_feature
48104-3	Scaffold685	18484	7S64M	no_feature
48122-3	Scaffold1910	3483	22S23M2S	LLOTMP003062-RA-E1A
48147-3	Scaffold31	138310	66M	no_feature
48173-3	Scaffold538	60798	68M	no_feature
48215-3	Scaffold180	982	35M	no_feature
48237-3	Scaffold753	27182	1S20M6S	no_feature
48229-3	Scaffold191	95468	64M	no_feature
48248-3	Scaffold299	148219	60M	no_feature
48267-3	Scaffold8	159095	20M19S	no_feature
48277-3	Scaffold212	3409	17S51M	no_feature
48327-3	Scaffold299	148219	38M	no_feature
48326-3	Scaffold685	1978	2S35M27S	no_feature
48329-3	Scaffold11	354755	3S24M18S	no_feature
48347-3	Scaffold180	949	8S55M	no_feature
48361-3	Scaffold685	18557	21M	no_feature
48375-3	Scaffold122	194994	21M	no_feature
48373-3	Scaffold180	399	23S47M7S	no_feature
48377-3	Scaffold7852	1051	9S43M9S	no_feature
48387-3	Scaffold299	146772	5S34M	no_feature
48449-3	Scaffold609	73742	5M1D24M	no_feature
48469-3	Scaffold1	60464	32S21M15S	no_feature
48500-3	Scaffold685	18490	7S42M	no_feature
48571-3	Scaffold685	18630	41M	no_feature
48587-3	Scaffold288	88765	12S20M12S	no_feature
48680-3	Scaffold180	949	16S47M	no_feature
48737-3	Scaffold685	14523	38M	no_feature
48764-3	Scaffold685	16393	22M	no_feature
48781-3	Scaffold31	138505	4S42M	no_feature
48798-3	Scaffold685	18551	58M3S	no_feature
48801-3	Scaffold685	13426	3S55M23S	no_feature
48845-3	Scaffold122	196177	4S52M9S	no_feature
48861-3	Scaffold180	399	23S42M3S	no_feature
48874-3	Scaffold11	354755	18S24M2S	no_feature
48900-3	Scaffold43	13598	20M	no_feature
48922-3	Scaffold212	3329	21M	no_feature
48921-3	Scaffold180	1101	44M	no_feature
48958-3	Scaffold180	399	10S37M1S	no_feature
48997-3	Scaffold685	17807	8S43M14S	no_feature
49027-3	Scaffold609	72314	2S34M11S	no_feature
49030-3	Scaffold290	87084	21M2S	LLOTMP004798-RA-E2A
49050-3	Scaffold180	1095	53M16S	no_feature
49097-3	Scaffold191	95484	2S27M	no_feature
49116-3	Scaffold685	18011	23S47M19S	no_feature
49160-3	Scaffold180	972	57M	no_feature
49220-3	Scaffold170	26975	16S20M	no_feature
49254-3	Scaffold795	14671	5S21M23S	no_feature
49311-3	Scaffold685	14657	2S53M	no_feature
49319-3	Scaffold1686	30208	20M12S	no_feature
49318-3	Scaffold180	408	31M3S	no_feature
49386-3	Scaffold212	3287	20M	no_feature
49445-3	Scaffold685	14496	34S34M	no_feature
49519-3	Scaffold538	60824	7S43M53S	no_feature
49529-3	Scaffold1178	15977	4S23M7S	no_feature
49530-3	Scaffold299	145922	27M8S	no_feature
49547-3	Scaffold180	965	48M	no_feature
49682-3	Scaffold685	1625	22M	no_feature
49687-3	Scaffold609	74735	39M	no_feature
49736-3	Scaffold685	2925	20M	no_feature
49783-3	Scaffold685	18617	40M	no_feature
49811-3	Scaffold31	138889	25M	no_feature
49873-3	Scaffold1383	30350	6S30M15S	no_feature
49911-3	Scaffold180	399	30S42M1S	no_feature
49925-3	Scaffold685	2508	23M	no_feature
49986-3	Scaffold957	70781	25M10S	no_feature
50029-3	Scaffold212	3417	20M	no_feature
50032-3	Scaffold515	85112	6S20M	no_feature
50054-3	Scaffold1	859011	36M	no_feature
50068-3	Scaffold609	72320	42M	no_feature
50108-3	Scaffold212	3428	35M24S	no_feature
50134-3	Scaffold180	979	40M	no_feature
50157-3	Scaffold180	195	10S43M7S	no_feature
50166-3	Scaffold685	18497	58M	no_feature
50236-3	Scaffold180	399	11S37M	no_feature
50276-3	Scaffold957	68627	68M	no_feature
50308-3	Scaffold685	2480	20M3S	no_feature
50327-3	Scaffold957	70781	6S63M	no_feature
50364-3	Scaffold122	196177	52M3S	no_feature
50423-3	Scaffold1564	7547	20M23S	no_feature
50443-3	Scaffold212	3293	39M1S	no_feature
50491-3	Scaffold1	858998	3S55M95S	no_feature
50502-3	Scaffold122	195072	41M20S	no_feature
50527-3	Scaffold212	3391	3S18M1I59M9S	no_feature
50542-3	Scaffold7852	1051	14S43M4S	no_feature
50554-3	Scaffold685	17867	42M	no_feature
50568-3	Scaffold538	60824	17S37M	no_feature
50585-3	Scaffold441	47044	2S27M13S	no_feature
50596-3	Scaffold685	18618	49M14S	no_feature
50623-3	Scaffold685	18011	10S47M18S	no_feature
50642-3	Scaffold685	17807	42S42M	no_feature
50655-3	Scaffold685	18634	38M1S	no_feature
50693-3	Scaffold685	18491	56M	no_feature
50701-3	Scaffold8	159095	20M34S	no_feature
50746-3	Scaffold31	138338	20M	no_feature
50753-3	Scaffold957	70687	7S22M38S	no_feature
50824-3	Scaffold609	75090	29M1I5M4S	no_feature
50844-3	Scaffold299	145925	24M6S	no_feature
50851-3	Scaffold180	399	27S22M	no_feature
50857-3	Scaffold685	1661	20M	no_feature
50903-3	Scaffold957	70781	6S53M6S	no_feature
50912-3	Scaffold685	17794	36M	no_feature
50915-3	Scaffold1	858997	2S22M1S	no_feature
50923-3	Scaffold563	41683	20M1I4M5S	no_feature
50926-3	Scaffold8	159095	20M2S	no_feature
50967-3	Scaffold10	80121	24M	no_feature
50989-3	Scaffold685	18011	9S47M4S	no_feature
50995-3	Scaffold685	1954	23M1I36M31S	no_feature
51079-3	Scaffold212	3410	37M2D14M1S	no_feature
51133-3	Scaffold685	14689	38M	no_feature
51196-3	Scaffold180	399	11S25M3S	no_feature
51207-3	Scaffold31	138881	5S46M	no_feature
51224-3	Scaffold299	145378	22M	no_feature
51280-3	Scaffold185	169166	12S21M10S	no_feature
51279-3	Scaffold957	70687	7S22M35S	no_feature
51305-3	Scaffold8	154924	20M20S	no_feature
51367-3	Scaffold180	1030	60M2S	no_feature
51411-3	Scaffold685	14822	5S25M	no_feature
51445-3	Scaffold685	18623	26M	no_feature
51475-3	Scaffold212	3321	21M	no_feature
51470-3	Scaffold1	858998	3S51M	no_feature
51486-3	Scaffold609	74907	23M	no_feature
51514-3	Scaffold830	2465	4S23M1S	no_feature
51536-3	Scaffold957	70687	4S22M4S	no_feature
51572-3	Scaffold180	399	17S33M1S	no_feature
51586-3	Scaffold191	95468	3S53M	no_feature
51592-3	Scaffold685	18621	32M2S	no_feature
51687-3	Scaffold1910	3485	14S21M3S	LLOTMP003062-RA-E1A
51740-3	Scaffold609	74894	12S20M3S	no_feature
51771-3	Scaffold685	15277	24M	no_feature
51822-3	Scaffold180	330	32M	no_feature
51871-3	Scaffold290	28684	23S20M12S	no_feature
51909-3	Scaffold685	1622	39M	no_feature
51932-3	Scaffold31	138312	57M	no_feature
51941-3	Scaffold957	70826	47M	no_feature
51974-3	Scaffold957	70781	12S76M5S	no_feature
52037-3	Scaffold180	399	10S22M	no_feature
52035-3	Scaffold180	399	1S37M1S	no_feature
52113-3	Scaffold685	18500	41M	no_feature
52152-3	Scaffold31	138336	22M	no_feature
52201-3	Scaffold212	3293	40M	no_feature
52233-3	Scaffold11	354755	34S24M3S	no_feature
52305-3	Scaffold7852	1071	1S22M	no_feature
52334-3	Scaffold180	958	34M	no_feature
52359-3	Scaffold427	127281	20M8S	LLOTMP006238-RA-E5A
52358-3	Scaffold31	138323	46M6S	no_feature
52401-3	Scaffold299	145906	5S43M4S	no_feature
52433-3	Scaffold685	2663	4S35M	no_feature
52448-3	Scaffold685	1979	34M2S	no_feature
52484-3	Scaffold170	26975	1S22M3S	no_feature
52487-3	Scaffold609	72558	28S20M	no_feature
52657-3	Scaffold609	72603	32S21M	no_feature
52693-3	Scaffold685	2681	33M9S	no_feature
52720-3	Scaffold685	1611	10S23M	no_feature
52749-3	Scaffold685	14496	68S30M	no_feature
52812-3	Scaffold191	95484	1S39M	no_feature
52823-3	Scaffold685	14664	4S46M	no_feature
52828-3	Scaffold299	145915	1S34M18S	no_feature
52875-3	Scaffold685	1217	23M	no_feature
52866-3	Scaffold685	18619	48M8S	no_feature
52897-3	Scaffold31	138515	14S25M	no_feature
52929-3	Scaffold180	967	47M	no_feature
52941-3	Scaffold1564	7547	20M24S	no_feature
52991-3	Scaffold470	25047	20M	no_feature
53122-3	Scaffold1	160751	7S23M4S	no_feature
53178-3	Scaffold685	18011	27S47M12S	no_feature
53224-3	Scaffold180	399	9S31M	no_feature
53247-3	Scaffold685	14687	4S23M	no_feature
53274-3	Scaffold685	14668	5M1D36M	no_feature
53308-3	Scaffold1	60464	3S20M	no_feature
53347-3	Scaffold685	14656	11S54M	no_feature
53369-3	Scaffold180	991	21M	no_feature
53394-3	Scaffold685	18014	44M14S	no_feature
53407-3	Scaffold212	3436	21M	no_feature
53423-3	Scaffold180	978	35M2S	no_feature
53430-3	Scaffold180	399	16S47M12S	no_feature
53545-3	Scaffold685	14496	30S36M	no_feature
53570-3	Scaffold7852	1051	13S39M	no_feature
53574-3	Scaffold180	331	45M	no_feature
53616-3	Scaffold180	1094	3S35M	no_feature
53626-3	Scaffold685	1979	34M65S	no_feature
53680-3	Scaffold685	2663	4S39M3S	no_feature
53742-3	Scaffold273	2664	20M	no_feature
53804-3	Scaffold7852	1030	59M	no_feature
53812-3	Scaffold212	3273	68M	no_feature
53843-3	Scaffold31	138489	58M	no_feature
53848-3	Scaffold122	196177	10S52M9S	no_feature
53885-3	Scaffold180	243	10S57M4S	no_feature
53900-3	Scaffold685	18011	1S25M1S	no_feature
53960-3	Scaffold1	60464	11S21M11S	no_feature
54154-3	Scaffold180	972	32M2S	no_feature
54176-3	Scaffold31	138517	16S23M	no_feature
54171-3	Scaffold191	95497	38M13S	no_feature
54178-3	Scaffold180	1101	47M2S	no_feature
54194-3	Scaffold685	14496	2S27M	no_feature
54204-3	Scaffold1	858998	3S30M	no_feature
54254-3	Scaffold31	138469	8S78M	no_feature
54269-3	Scaffold685	18497	48M	no_feature
54290-3	Scaffold685	2490	6S20M24S	no_feature
54292-3	Scaffold212	3282	47M	no_feature
54297-3	Scaffold685	2502	25M8S	no_feature
54299-3	Scaffold212	3280	2S22M	no_feature
54320-3	Scaffold957	70781	12S22M	no_feature
54329-3	Scaffold180	399	9S22M	no_feature
54330-3	Scaffold299	145915	1S34M39S	no_feature
54348-3	Scaffold685	17857	44M	no_feature
54438-3	Scaffold1	163924	4S23M10S	no_feature
54516-3	Scaffold180	1032	58M2S	no_feature
54653-3	Scaffold685	18497	37M	no_feature
54662-3	Scaffold31	138492	72M3S	no_feature
54681-3	Scaffold180	1005	14S24M	no_feature
54729-3	Scaffold609	72651	12S21M	no_feature
54730-3	Scaffold685	14517	38M1S	no_feature
54766-3	Scaffold685	18497	34M3S	no_feature
54800-3	Scaffold180	980	2S34M	no_feature
54856-3	Scaffold685	14804	43M	no_feature
54910-3	Scaffold8	11246	12S20M19S	no_feature
54938-3	Scaffold299	145923	26M9S	no_feature
54981-3	Scaffold685	14690	20M	no_feature
55019-3	Scaffold180	360	54M	no_feature
55129-3	Scaffold609	72321	3S27M6S	no_feature
55146-3	Scaffold299	145026	34M	no_feature
55175-3	Scaffold180	399	22S47M19S	no_feature
55186-3	Scaffold685	18011	15S25M	no_feature
55198-3	Scaffold685	18474	41M	no_feature
55206-3	Scaffold685	18011	15S25M3S	no_feature
55213-3	Scaffold1	858998	3S55M14S	no_feature
55327-3	Scaffold685	14666	44M	no_feature
55337-3	Scaffold957	70782	37M	no_feature
55349-3	Scaffold11	354755	6S24M17S	no_feature
55388-3	Scaffold685	2663	4S36M	no_feature
55427-3	Scaffold180	229	36M	no_feature
55434-3	Scaffold685	17452	24M11S	no_feature
55469-3	Scaffold170	26975	12S22M14S	no_feature
55470-3	Scaffold180	399	12S47M11S	no_feature
55475-3	Scaffold212	3320	2S31M	no_feature
55519-3	Scaffold685	18011	11S47M12S	no_feature
55527-3	Scaffold1093	8853	11S21M7S	no_feature
55546-3	Scaffold685	14656	5S54M	no_feature
55631-3	Scaffold212	3337	72M1I20M	no_feature
55644-3	Scaffold1668	18050	22M	no_feature
55649-3	Scaffold538	61661	3S24M	no_feature
55793-3	Scaffold180	301	54M	no_feature
55830-3	Scaffold685	14517	38M2S	no_feature
55836-3	Scaffold1	60464	10S21M	no_feature
55846-3	Scaffold685	2473	27M2S	no_feature
55865-3	Scaffold299	147220	22M1S	no_feature
55894-3	Scaffold685	18524	12S25M	no_feature
55947-3	Scaffold31	138493	28M	no_feature
55949-3	Scaffold180	1114	34M25S	no_feature
55976-3	Scaffold685	1779	27M	no_feature
56062-3	Scaffold180	399	13S22M	no_feature
56068-3	Scaffold385	79635	22M	no_feature
56088-3	Scaffold8	323138	30M1S	no_feature
56153-3	Scaffold685	14575	20M31S	no_feature
56166-3	Scaffold8065	9666	3S61M	no_feature
56228-3	Scaffold685	14690	21M	no_feature
56266-3	Scaffold191	95506	23M	no_feature
56282-3	Scaffold180	399	8S22M	no_feature
56291-3	Scaffold609	74734	46M2S	no_feature
56310-3	Scaffold609	72321	32S52M7S	no_feature
56462-3	Scaffold515	85112	16S20M11S	no_feature
56464-3	Scaffold180	399	9S21M	no_feature
56507-3	Scaffold685	17965	28M1D10M2S	no_feature
56519-3	Scaffold685	14688	22M	no_feature
56561-3	Scaffold170	26975	15S23M1S	no_feature
56697-3	Scaffold122	196170	2S63M	no_feature
56739-3	Scaffold609	73047	12S28M54S	no_feature
56828-3	Scaffold38	178878	7S39M25S	no_feature
56817-3	Scaffold38	173178	7S39M25S	no_feature
56889-3	Scaffold101	96029	20M	no_feature
56890-3	Scaffold180	1114	34M26S	no_feature
56896-3	Scaffold685	2681	33M38S	no_feature
56931-3	Scaffold1910	3483	4S23M5S	LLOTMP003062-RA-E1A
56934-3	Scaffold191	95491	32M	no_feature
56960-3	Scaffold609	72651	2S37M	no_feature
56980-3	Scaffold609	74735	1S38M	no_feature
57007-3	Scaffold180	1094	49M	no_feature
57019-3	Scaffold180	1094	54M	no_feature
57089-3	Scaffold609	72651	6S22M	no_feature
57141-3	Scaffold531	19040	21M	no_feature
57140-3	Scaffold685	1978	6S35M31S	no_feature
57268-3	Scaffold38	173178	6S39M25S	no_feature
57299-3	Scaffold1	858998	3S29M2D7M	no_feature
57314-3	Scaffold685	13816	21M	no_feature
57371-3	Scaffold1	163924	4S23M8S	no_feature
57374-3	Scaffold685	14690	37M	no_feature
57376-3	Scaffold685	14657	70M	no_feature
57465-3	Scaffold685	18468	9S54M	no_feature
57489-3	Scaffold685	14496	76S27M	no_feature
57493-3	Scaffold685	18623	31M	no_feature
57496-3	Scaffold180	1101	39M	no_feature
57553-3	Scaffold957	70607	21M	no_feature
57546-3	Scaffold685	17452	59M	no_feature
57578-3	Scaffold830	2465	4S23M2S	no_feature
57601-3	Scaffold170	26975	22M3S	no_feature
57629-3	Scaffold180	288	30M	no_feature
57635-3	Scaffold429	553	14S22M8S	no_feature
57692-3	Scaffold212	3320	1S31M	no_feature
57694-3	Scaffold11	354755	6S24M2S	no_feature
57742-3	Scaffold685	1657	45M	no_feature
57762-3	Scaffold180	242	27M	no_feature
57830-3	Scaffold1148	36463	21M	no_feature
57862-3	Scaffold609	72706	21M	no_feature
57922-3	Scaffold299	148219	45M	no_feature
57958-3	Scaffold685	2673	14S26M	no_feature
58023-3	Scaffold725	32166	8S24M4S	no_feature
58030-3	Scaffold122	196171	33M6S	no_feature
58035-3	Scaffold31	138317	52M5S	no_feature
58041-3	Scaffold685	1379	7S53M4S	no_feature
58036-3	Scaffold538	60783	5S84M11S	no_feature
58080-3	Scaffold685	14657	4S53M	no_feature
58089-3	Scaffold685	14835	50M	no_feature
58095-3	Scaffold191	95484	7S24M	no_feature
58115-3	Scaffold685	18621	29M	no_feature
58187-3	Scaffold212	3429	34M1S	no_feature
58232-3	Scaffold165	60101	24M	no_feature
58313-3	Scaffold609	75070	49M1I5M28S	no_feature
58362-3	Scaffold685	18495	43M	no_feature
58364-3	Scaffold180	978	39M	no_feature
58381-3	Scaffold299	148391	60M10S	no_feature
58399-3	Scaffold38	184313	5S39M25S	no_feature
58462-3	Scaffold169	13236	21M	no_feature
58488-3	Scaffold212	3280	2S54M	no_feature
58538-3	Scaffold685	14706	21M	no_feature
58547-3	Scaffold685	18011	27S33M1S	no_feature
58550-3	Scaffold212	3429	34M40S	no_feature
58594-3	Scaffold957	70781	3S41M	no_feature
58604-3	Scaffold31	138500	47M	no_feature
58611-3	Scaffold212	3429	34M1S	no_feature
58626-3	Scaffold685	14818	3S61M2S	no_feature
58764-3	Scaffold685	18526	29M	no_feature
58795-3	Scaffold1097	25845	39S21M9S	no_feature
58807-3	Scaffold31	138312	64M1S	no_feature
58830-3	Scaffold609	72708	47M	no_feature
58838-3	Scaffold685	18011	32S21M	no_feature
58899-3	Scaffold180	203	35M2S	no_feature
58920-3	Scaffold957	70485	20M	no_feature
58998-3	Scaffold7852	1035	58M	no_feature
59046-3	Scaffold180	211	68M1S	no_feature
59097-3	Scaffold180	1101	47M14S	no_feature
59171-3	Scaffold685	1379	7S52M1I5M	no_feature
59213-3	Scaffold1	858998	3S40M	no_feature
59236-3	Scaffold957	70687	19S22M40S	no_feature
59245-3	Scaffold180	984	30M	no_feature
59247-3	Scaffold180	399	23S47M11S	no_feature
59258-3	Scaffold212	3428	35M15S	no_feature
59266-3	Scaffold122	195072	41M21S	no_feature
59289-3	Scaffold1	858998	3S55M33S	no_feature
59326-3	Scaffold180	1026	21M38S	no_feature
59423-3	Scaffold515	85112	8S20M24S	no_feature
59458-3	Scaffold212	3297	4S33M	no_feature
59464-3	Scaffold180	243	20S21M	no_feature
59497-3	Scaffold685	18511	36M	no_feature
59518-3	Scaffold685	2502	25M7S	no_feature
59560-3	Scaffold538	60055	20M	no_feature
59585-3	Scaffold568	2165	20M	no_feature
59615-3	Scaffold212	3293	26M	no_feature
59633-3	Scaffold1	858998	3S62M4S	no_feature
59641-3	Scaffold212	3429	34M26S	no_feature
59695-3	Scaffold957	70793	42M1S	no_feature
59701-3	Scaffold685	1407	24M1I5M41S	no_feature
59714-3	Scaffold10	80121	24M	no_feature
59716-3	Scaffold1910	3485	17S21M3S	LLOTMP003062-RA-E1A
59725-3	Scaffold685	18618	34M	no_feature
59797-3	Scaffold685	18011	15S25M3S	no_feature
59835-3	Scaffold212	3412	14M1D41M30S	no_feature
59828-3	Scaffold288	33777	29M1S	no_feature
59865-3	Scaffold685	18011	15S25M3S	no_feature
59922-2	Scaffold180	399	15S31M	no_feature
60036-2	Scaffold685	18515	33M	no_feature
60103-2	Scaffold31	138505	4S50M	no_feature
60121-2	Scaffold685	14822	7S25M	no_feature
60168-2	Scaffold685	2663	4S42M	no_feature
60216-2	Scaffold212	3384	6S25M1I28M	no_feature
60226-2	Scaffold685	18011	22S47M17S	no_feature
60265-2	Scaffold957	70781	28S38M	no_feature
60298-2	Scaffold685	18613	47M	no_feature
60310-2	Scaffold7852	1051	2S43M37S	no_feature
60334-2	Scaffold180	965	1S24M	no_feature
60381-2	Scaffold830	46925	23S21M5S	no_feature
60410-2	Scaffold685	18011	22M	no_feature
60440-2	Scaffold212	3333	72M2S	no_feature
60452-2	Scaffold609	73046	3S29M6S	no_feature
60467-2	Scaffold180	358	32M1D3M2I2M1D44M3S	no_feature
60528-2	Scaffold685	13438	20M	no_feature
60527-2	Scaffold685	18011	1S47M12S	no_feature
60540-2	Scaffold685	18011	9S47M5S	no_feature
60565-2	Scaffold7852	1051	14S39M	no_feature
60633-2	Scaffold1	163924	18S23M	no_feature
60697-2	Scaffold1398	33116	12S20M12S	no_feature
60713-2	Scaffold180	1094	54M1S	no_feature
60754-2	Scaffold685	13991	22M	no_feature
60780-2	Scaffold199	200124	33M3S	no_feature
60802-2	Scaffold7852	1031	58M	no_feature
60818-2	Scaffold212	3293	58M	no_feature
60829-2	Scaffold212	3416	44M	no_feature
60878-2	Scaffold180	399	26S47M2S	no_feature
60885-2	Scaffold685	18613	54M11S	no_feature
60928-2	Scaffold191	95490	43M	no_feature
60927-2	Scaffold957	70781	3S38M	no_feature
60932-2	Scaffold212	3287	43M	no_feature
60959-2	Scaffold1	858998	26S55M54S	no_feature
60982-2	Scaffold31	138492	55M1S	no_feature
60996-2	Scaffold685	18623	27M	no_feature
61002-2	Scaffold685	2660	2S45M2S	no_feature
61025-2	Scaffold212	3321	24M35S	no_feature
61113-2	Scaffold31	138331	28M	no_feature
61114-2	Scaffold212	3280	2S64M	no_feature
61147-2	Scaffold22	180120	20S21M9S	no_feature
61274-2	Scaffold1	60464	32S21M14S	no_feature
61277-2	Scaffold1	60464	4S21M3S	no_feature
61303-2	Scaffold685	2663	4S36M	no_feature
61330-2	Scaffold180	1094	54M1S	no_feature
61422-2	Scaffold515	85112	8S20M14S	no_feature
61443-2	Scaffold180	195	3S26M	no_feature
61462-2	Scaffold31	138338	31M5S	no_feature
61468-2	Scaffold609	72651	33S25M2S	no_feature
61479-2	Scaffold180	1114	31M20S	no_feature
61547-2	Scaffold685	2679	26M3S	no_feature
61599-2	Scaffold7538	557	20M	no_feature
61651-2	Scaffold180	243	8S86M	no_feature
61661-2	Scaffold8065	9708	53M	no_feature
61702-2	Scaffold38	173180	8S37M25S	no_feature
61742-2	Scaffold212	3421	23M	no_feature
61795-2	Scaffold685	17857	20M12S	no_feature
61793-2	Scaffold685	2640	1S58M	no_feature
61806-2	Scaffold31	138505	4S40M2S	no_feature
61814-2	Scaffold609	74907	21M	no_feature
61889-2	Scaffold180	968	1S41M	no_feature
61904-2	Scaffold609	72314	2S68M	no_feature
61960-2	Scaffold758	8624	4S22M16S	no_feature
62018-2	Scaffold31	138516	15S31M	no_feature
62099-2	Scaffold180	1114	20M3S	no_feature
62101-2	Scaffold685	14688	39M	no_feature
62102-2	Scaffold685	13813	27M	no_feature
62130-2	Scaffold609	73742	18S5M1D24M3S	no_feature
62199-2	Scaffold1077	25802	19S6M1I27M	no_feature
62263-2	Scaffold212	3409	11S51M	no_feature
62293-2	Scaffold7852	1051	12S39M	no_feature
62389-2	Scaffold33	95635	27M	no_feature
62396-2	Scaffold31	138344	30M	no_feature
62422-2	Scaffold685	18491	46M	no_feature
62414-2	Scaffold180	1094	14S54M26S	no_feature
62482-2	Scaffold180	195	48S34M2S	no_feature
62523-2	Scaffold685	18484	8S48M	no_feature
62575-2	Scaffold7852	1068	49S26M11S	no_feature
62606-2	Scaffold299	145915	11S28M	no_feature
62611-2	Scaffold38	184313	5S23M3S	no_feature
62636-2	Scaffold299	148219	20M2D16M	no_feature
62657-2	Scaffold1	168108	7S21M9S	no_feature
62793-2	Scaffold685	14697	22M	no_feature
62800-2	Scaffold685	18484	49M	no_feature
62842-2	Scaffold685	18632	35M11S	no_feature
62919-2	Scaffold212	3409	3S39M	no_feature
62962-2	Scaffold685	18514	33M	no_feature
62960-2	Scaffold685	17726	32M3S	no_feature
62969-2	Scaffold8	323098	2S36M	no_feature
62973-2	Scaffold685	18613	6S54M	no_feature
63239-2	Scaffold609	73742	12S5M1D24M44S	no_feature
63304-2	Scaffold609	72557	3S20M6S	no_feature
63382-2	Scaffold685	2673	13S25M	no_feature
63459-2	Scaffold212	3409	2S41M	no_feature
63471-2	Scaffold685	14697	26M	no_feature
63470-2	Scaffold299	147212	13S5M1D24M6S	no_feature
63475-2	Scaffold7852	1070	24M20S	no_feature
63529-2	Scaffold685	14697	45M1S	no_feature
63532-2	Scaffold299	145922	27M31S	no_feature
[truncated: 13,023 more rows]

## Sheet: vsPpap-bowtie2-HTseq_rev
cRead-ID	chromosome	Leftmost coordinate	alignment Length	Feature mapped
1-20381	Scaffold2652	18556	10S23M2S	no_feature
3-15932	Scaffold2652	18556	7S23M2S	no_feature
5-13258	Scaffold2652	18556	9S23M2S	no_feature
8-7977	Scaffold2652	18556	8S23M2S	no_feature
10-6339	Scaffold2652	18556	6S23M2S	no_feature
14-4541	Scaffold2652	18556	11S23M2S	no_feature
31-2618	Scaffold2652	18556	48S23M2S	no_feature
36-2397	Scaffold2652	18556	7S22M	no_feature
39-2081	Scaffold2652	18556	7S23M1S	no_feature
38-2103	Scaffold331	82497	35S16M2D22M	no_feature
51-1750	Scaffold2652	18556	7S23M	no_feature
86-1084	Scaffold44610	3788	4S35M	no_feature
110-860	Scaffold2652	18556	7S21M	no_feature
108-888	Scaffold331	82497	33S16M2D22M	no_feature
121-774	Scaffold2652	18556	5S23M2S	no_feature
144-676	Scaffold2652	18556	6S23M1S	no_feature
153-629	Scaffold2652	18556	45S23M2S	no_feature
176-522	Scaffold331	82497	32S16M2D22M	no_feature
203-453	Scaffold331	82497	35S16M2D22M	no_feature
237-391	Scaffold331	82515	1S22M	no_feature
291-330	Scaffold2652	18556	9S23M1S	no_feature
330-298	Scaffold44610	3788	4S36M	no_feature
333-296	Scaffold13	60867	16S21M7S	no_feature
347-288	Scaffold2652	18556	11S22M	no_feature
351-286	Scaffold2652	18556	48S23M2S	no_feature
356-280	Scaffold2652	18556	10S23M1S	no_feature
376-265	Scaffold2652	18556	4S23M2S	no_feature
387-255	Scaffold2652	18556	46S23M2S	no_feature
419-240	Scaffold2652	18556	11S23M1S	no_feature
429-234	Scaffold2652	18556	44S23M2S	no_feature
561-182	Scaffold2951	9603	20M	no_feature
573-180	Scaffold44610	4154	3S40M	PPAT011773-RA-E1A
590-177	Scaffold331	82497	30S16M2D22M	no_feature
593-175	Scaffold2652	18556	8S23M1S	no_feature
610-171	Scaffold93682	367	28M10S	no_feature
620-168	Scaffold44610	83	1S40M	no_feature
622-168	Scaffold44610	3788	4S42M	no_feature
632-165	Scaffold2652	18556	11S23M	no_feature
633-165	Scaffold331	82497	33S16M2D22M	no_feature
663-158	Scaffold2652	18556	48S23M2S	no_feature
695-152	Scaffold44610	83	4S40M	no_feature
753-139	Scaffold331	82497	33S16M2D22M	no_feature
754-139	Scaffold331	82497	31S16M2D22M	no_feature
829-126	Scaffold2652	18556	10S23M2S	no_feature
833-126	Scaffold2652	18556	3S23M2S	no_feature
845-124	Scaffold10	46076	5S23M7S	no_feature
853-123	Scaffold2906	3083	5S23M5S	no_feature
900-117	Scaffold44610	3621	21M	no_feature
909-116	Scaffold44610	4154	3S38M	PPAT011773-RA-E1A
941-111	Scaffold331	82497	32S16M2D22M	no_feature
954-110	Scaffold2652	18556	47S23M2S	no_feature
976-108	Scaffold44610	83	4S27M2S	no_feature
979-107	Scaffold5008	1811	5S23M3S	no_feature
1005-104	Scaffold2652	18556	10S22M	no_feature
1022-102	Scaffold90410	189	5S23M6S	no_feature
1047-100	Scaffold13	60867	16S21M20S	no_feature
1050-100	Scaffold2652	18556	5S23M	no_feature
1075-98	Scaffold44610	4154	3S55M14S	PPAT011773-RA-E1A
1081-97	Scaffold44610	83	4S43M	no_feature
1083-97	Scaffold144	83692	7S20M6S	no_feature
1096-95	Scaffold2652	18556	9S23M2S	no_feature
1131-92	Scaffold2652	18556	5S23M1S	no_feature
1227-84	Scaffold331	82515	13S22M	no_feature
1234-83	Scaffold2652	18556	6S23M	no_feature
1241-83	Scaffold2652	18556	7S20M6S	no_feature
1275-81	Scaffold2652	18556	10S23M2S	no_feature
1328-78	Scaffold2652	18556	28S23M2S	no_feature
1337-77	Scaffold2652	18556	43S23M2S	no_feature
1339-77	Scaffold2652	18556	10S23M	no_feature
1347-77	Scaffold2652	18556	8S22M	no_feature
1356-76	Scaffold2652	18556	8S23M	no_feature
1369-75	Scaffold331	82497	33S16M2D22M	no_feature
1370-75	Scaffold2652	18556	8S23M3S	no_feature
1411-73	Scaffold331	82497	34S16M2D22M	no_feature
1431-72	Scaffold44610	89	21M2S	no_feature
1434-72	Scaffold2652	18553	5S26M2S	no_feature
1436-72	Scaffold2652	18556	9S23M	no_feature
1460-71	Scaffold44610	3798	1S32M	no_feature
1501-69	Scaffold13	60867	11S21M20S	no_feature
1507-69	Scaffold2652	18556	7S23M2S	no_feature
1510-69	Scaffold331	82497	35S16M2D22M	no_feature
1515-68	Scaffold331	82497	29S16M2D22M	no_feature
1525-68	Scaffold331	82497	30S16M2D22M	no_feature
1535-67	Scaffold2652	18556	10S23M2S	no_feature
1573-66	Scaffold331	82497	14S16M2D22M	no_feature
1585-65	Scaffold331	82497	31S16M2D22M	no_feature
1592-65	Scaffold2652	18556	49S23M2S	no_feature
1596-65	Scaffold2652	18553	5S23M5S	no_feature
1624-63	Scaffold2652	18556	48S23M2S	no_feature
1671-61	Scaffold2652	18556	6S23M2S	no_feature
1679-61	Scaffold2652	18556	10S23M2S	no_feature
1690-61	Scaffold144	83692	7S20M	no_feature
1712-60	Scaffold2652	18556	27S23M2S	no_feature
1733-59	Scaffold2652	18556	48S23M2S	no_feature
1773-58	Scaffold331	82497	35S16M2D22M	no_feature
1792-57	Scaffold2652	18556	9S23M2S	no_feature
1800-57	Scaffold2652	18556	10S23M2S	no_feature
1815-56	Scaffold331	82497	15S16M2D22M	no_feature
1817-56	Scaffold2652	18556	9S23M2S	no_feature
1835-56	Scaffold582	38720	22M	no_feature
1838-56	Scaffold2652	18556	8S23M2S	no_feature
1852-56	Scaffold2652	18556	8S20M6S	no_feature
1885-54	Scaffold44610	3798	1S20M	no_feature
1892-54	Scaffold13	60867	11S21M15S	no_feature
1916-54	Scaffold13	60867	16S21M15S	no_feature
1923-53	Scaffold93682	367	26M	no_feature
1934-53	Scaffold2652	18556	45S23M2S	no_feature
1944-53	Scaffold2652	18556	48S23M2S	no_feature
1963-52	Scaffold2652	18556	10S25M	no_feature
1978-52	Scaffold2652	18556	7S23M2S	no_feature
1979-52	Scaffold331	82515	12S22M	no_feature
1990-51	Scaffold331	82515	10S22M	no_feature
2002-51	Scaffold2652	18556	10S23M2S	no_feature
2035-50	Scaffold44610	3618	24M	no_feature
2039-50	Scaffold2652	18556	47S23M2S	no_feature
2046-50	Scaffold2652	18556	6S23M2S	no_feature
2067-49	Scaffold44610	3612	30M	no_feature
2103-49	Scaffold2136	14049	4S52M4S	no_feature
2119-48	Scaffold44610	3788	4S34M	no_feature
2124-48	Scaffold2652	18556	10S23M3S	no_feature
2128-48	Scaffold2652	18556	46S23M2S	no_feature
2135-48	Scaffold2652	18558	20M	no_feature
2139-48	Scaffold2652	18556	48S23M2S	no_feature
2169-47	Scaffold2652	18556	48S23M2S	no_feature
2202-46	Scaffold2652	18556	46S23M2S	no_feature
2217-46	Scaffold331	82497	13S16M2D22M	no_feature
2264-45	Scaffold331	82497	36S16M2D22M	no_feature
2265-45	Scaffold2652	18556	7S23M2S	no_feature
2311-44	Scaffold144	83692	9S20M	no_feature
2336-44	Scaffold44610	83	1S43M	no_feature
2417-42	Scaffold44610	3788	4S33M	no_feature
2443-42	Scaffold2652	18556	7S23M2S	no_feature
2497-40	Scaffold2652	18556	9S20M6S	no_feature
2508-40	Scaffold331	82497	31S16M2D22M	no_feature
2519-40	Scaffold2652	18556	6S23M2S	no_feature
2579-39	Scaffold2652	18556	6S22M	no_feature
2600-39	Scaffold2652	18553	4S23M6S	no_feature
2607-39	Scaffold2136	14049	4S52M46S	no_feature
2623-39	Scaffold2652	18556	9S23M3S	no_feature
2654-38	Scaffold331	82497	30S16M2D22M	no_feature
2666-38	Scaffold57640	1208	9S23M7S	no_feature
2686-38	Scaffold44610	3783	1S40M	no_feature
2689-38	Scaffold2652	18556	9S23M2S	no_feature
2696-37	Scaffold889	43184	25M	no_feature
2712-37	Scaffold2652	18556	8S23M2S	no_feature
2719-37	Scaffold2652	18556	10S23M2S	no_feature
2764-37	Scaffold331	82516	11S21M	no_feature
2839-36	Scaffold304	48877	10S23M2S	no_feature
2849-36	Scaffold44610	3627	26M	no_feature
2854-36	Scaffold5008	1811	1S23M10S	no_feature
2865-35	Scaffold331	82517	15S20M	no_feature
2897-35	Scaffold2652	18556	5S22M	no_feature
2946-34	Scaffold2136	14079	22M	no_feature
2989-34	Scaffold46795	12192	23M	no_feature
2998-34	Scaffold2652	18556	10S23M2S	no_feature
3016-34	Scaffold44610	3598	58M	no_feature
3025-33	Scaffold2652	18556	7S20M	no_feature
3073-33	Scaffold44610	3804	26M	no_feature
3074-33	Scaffold44610	83	10S43M	no_feature
3129-32	Scaffold2652	18556	10S23M2S	no_feature
3162-32	Scaffold2652	18553	4S26M3S	no_feature
3173-32	Scaffold2652	18556	9S23M2S	no_feature
3183-32	Scaffold331	82497	32S16M2D22M	no_feature
3200-32	Scaffold331	82497	35S16M2D22M	no_feature
3217-32	Scaffold44610	3804	34M	no_feature
3219-32	Scaffold304	48877	9S23M2S	no_feature
3227-32	Scaffold2652	18556	10S23M2S	no_feature
3266-31	Scaffold44610	83	40M	no_feature
3303-31	Scaffold13	60867	16S21M12S	no_feature
3327-31	Scaffold2652	18556	10S23M2S	no_feature
3333-31	Scaffold331	82497	35S16M2D22M	no_feature
3339-31	Scaffold2652	18556	10S23M2S	no_feature
3358-30	Scaffold2652	18556	7S23M2S	no_feature
3363-30	Scaffold44610	2120	40M	no_feature
3386-30	Scaffold44610	2290	61M19S	no_feature
3397-30	Scaffold331	82516	14S21M	no_feature
3409-30	Scaffold2652	18556	7S23M2S	no_feature
3425-30	Scaffold61360	2843	28M8S	no_feature
3434-30	Scaffold331	82515	11S22M	no_feature
3438-30	Scaffold2652	18556	7S23M3S	no_feature
3467-30	Scaffold2652	18556	7S25M	no_feature
3516-29	Scaffold2652	18556	9S23M2S	no_feature
3526-29	Scaffold2652	18556	48S23M2S	no_feature
3539-29	Scaffold321	85222	20M	no_feature
3544-29	Scaffold44610	83	10S26M	no_feature
3578-29	Scaffold2652	18556	7S23M2S	no_feature
3604-28	Scaffold331	82497	31S16M2D22M	no_feature
3613-28	Scaffold2652	18556	10S23M2S	no_feature
3643-28	Scaffold331	82515	10S22M	no_feature
3642-28	Scaffold331	82497	33S16M2D22M	no_feature
3645-28	Scaffold2652	18558	21M	no_feature
3684-28	Scaffold2652	18556	9S23M2S	no_feature
3698-28	Scaffold2652	18556	10S23M2S	no_feature
3714-28	Scaffold889	43174	23M	no_feature
3719-28	Scaffold2652	18556	6S23M2S	no_feature
3722-28	Scaffold44610	2120	39M	no_feature
3725-28	Scaffold51985	214	5S22M7S	no_feature
3783-27	Scaffold2652	18556	7S23M2S	no_feature
3790-27	Scaffold44610	84	21M	no_feature
3830-27	Scaffold57640	1208	9S23M5S	no_feature
3836-27	Scaffold2652	18556	48S23M2S	no_feature
3839-27	Scaffold2652	18556	6S23M2S	no_feature
3877-26	Scaffold331	82515	13S22M	no_feature
3934-26	Scaffold44610	3783	1S47M	no_feature
3968-26	Scaffold331	82497	35S16M2D22M	no_feature
3987-26	Scaffold331	82497	10S16M2D22M	no_feature
4015-26	Scaffold2652	18556	9S25M	no_feature
4023-26	Scaffold2652	18557	22M2S	no_feature
4024-26	Scaffold44610	3788	4S38M	no_feature
4026-26	Scaffold2652	18556	9S23M2S	no_feature
4106-25	Scaffold44610	3606	36M	no_feature
4110-25	Scaffold2652	18556	9S23M2S	no_feature
4130-25	Scaffold44610	3788	4S39M	no_feature
4135-25	Scaffold44610	3806	32M	no_feature
4169-25	Scaffold331	82517	12S20M	no_feature
4178-25	Scaffold331	82497	12S16M2D22M	no_feature
4219-24	Scaffold13	60867	16S21M4S	no_feature
4264-24	Scaffold2580	1079	36M2S	no_feature
4287-24	Scaffold2652	18556	11S23M2S	no_feature
4311-24	Scaffold2652	18556	10S23M2S	no_feature
4324-24	Scaffold2652	18556	7S23M2S	no_feature
4352-24	Scaffold2652	18556	8S23M2S	no_feature
4375-24	Scaffold2652	18556	48S23M2S	no_feature
4390-23	Scaffold2652	18556	43S23M	no_feature
4395-23	Scaffold331	82516	12S21M	no_feature
4409-23	Scaffold2652	18556	7S23M2S	no_feature
4436-23	Scaffold2652	18556	48S23M2S	no_feature
4452-23	Scaffold2652	18556	7S23M3S	no_feature
4503-23	Scaffold44610	83	4S26M	no_feature
4502-23	Scaffold331	82497	13S16M2D22M	no_feature
4506-23	Scaffold2580	1397	2S33M	no_feature
4520-23	Scaffold28346	145	7S20M6S	no_feature
4547-23	Scaffold2652	18556	9S23M2S	no_feature
4569-22	Scaffold144	83692	13S20M	no_feature
4580-22	Scaffold44610	3788	4S37M	no_feature
4583-22	Scaffold2652	18553	6S23M5S	no_feature
4585-22	Scaffold2652	18553	5S26M3S	no_feature
4638-22	Scaffold2652	18556	8S23M2S	no_feature
4686-22	Scaffold2652	18556	6S23M2S	no_feature
4698-22	Scaffold44610	3798	8S32M	no_feature
4712-22	Scaffold2652	18557	11S22M2S	no_feature
4723-22	Scaffold2652	18553	4S26M2S	no_feature
4751-22	Scaffold331	82497	17S16M2D22M	no_feature
4766-21	Scaffold2652	18556	10S23M2S	no_feature
4770-21	Scaffold44610	3772	58M	no_feature
4783-21	Scaffold2652	18556	44S23M2S	no_feature
4793-21	Scaffold889	43184	28M9S	no_feature
4811-21	Scaffold2652	18557	10S22M2S	no_feature
4836-21	Scaffold2652	18556	9S23M2S	no_feature
4838-21	Scaffold331	82497	33S16M2D22M	no_feature
4880-21	Scaffold28346	143	5S24M5S	no_feature
4890-21	Scaffold331	82497	35S16M2D22M	no_feature
4900-21	Scaffold2580	1045	2S30M	no_feature
4926-21	Scaffold2652	18556	9S23M2S	no_feature
4941-21	Scaffold44610	88	22M2S	no_feature
4992-20	Scaffold331	82497	16S16M2D22M	no_feature
4998-20	Scaffold331	82501	12M2D22M	no_feature
5019-20	Scaffold2652	18556	42S23M2S	no_feature
5066-20	Scaffold44610	85	38M	no_feature
5073-20	Scaffold2652	18556	10S23M2S	no_feature
5080-20	Scaffold2652	18556	42S23M	no_feature
5104-20	Scaffold44610	83	51S27M2S	no_feature
5112-20	Scaffold2652	18556	8S23M3S	no_feature
5113-20	Scaffold2580	1397	2S32M	no_feature
5123-20	Scaffold2652	18556	6S24M	no_feature
5143-20	Scaffold2652	18556	8S23M2S	no_feature
5181-20	Scaffold2136	14079	22M4S	no_feature
5229-20	Scaffold2652	18556	11S23M2S	no_feature
5253-19	Scaffold2652	18556	8S23M2S	no_feature
5305-19	Scaffold44610	4154	3S55M1S	PPAT011773-RA-E1A
5341-19	Scaffold2652	18556	6S25M	no_feature
5348-19	Scaffold2652	18556	8S23M2S	no_feature
5423-19	Scaffold44610	2124	32M	no_feature
5425-19	Scaffold331	82515	9S22M	no_feature
5430-19	Scaffold44610	3798	8S25M	no_feature
5481-19	Scaffold13	60867	11S21M4S	no_feature
5521-18	Scaffold2652	18556	30S23M2S	no_feature
5553-18	Scaffold144	83692	7S20M3S	no_feature
5569-18	Scaffold331	82497	28S16M2D22M	no_feature
5587-18	Scaffold44610	3608	34M	no_feature
5640-18	Scaffold44610	85	25M4S	no_feature
5676-18	Scaffold2652	18553	4S23M5S	no_feature
5769-18	Scaffold331	82515	14S22M	no_feature
5772-18	Scaffold2652	18556	6S21M	no_feature
5776-18	Scaffold304	48877	6S23M2S	no_feature
5783-18	Scaffold331	82517	14S20M	no_feature
5805-18	Scaffold331	82500	13M2D22M	no_feature
5851-17	Scaffold2652	18556	9S23M3S	no_feature
5892-17	Scaffold2652	18556	11S21M	no_feature
5897-17	Scaffold331	82516	13S21M	no_feature
5947-17	Scaffold2652	18556	11S23M2S	no_feature
5957-17	Scaffold2652	18556	4S23M1S	no_feature
6006-17	Scaffold2652	18553	6S23M6S	no_feature
6047-17	Scaffold2652	18556	45S23M2S	no_feature
6060-17	Scaffold2652	18556	48S23M2S	no_feature
6065-17	Scaffold2652	18556	48S23M2S	no_feature
6118-17	Scaffold44610	3806	24M	no_feature
6121-17	Scaffold44610	3630	23M	no_feature
6193-16	Scaffold2652	18556	48S23M2S	no_feature
6212-16	Scaffold2652	18556	8S23M2S	no_feature
6265-16	Scaffold144	83692	13S20M4S	no_feature
6299-16	Scaffold2652	18557	8S22M2S	no_feature
6328-16	Scaffold331	82517	15S20M	no_feature
6348-16	Scaffold2906	3083	10S23M11S	no_feature
6365-16	Scaffold90410	189	5S21M9S	no_feature
6374-16	Scaffold331	82515	12S22M	no_feature
6375-16	Scaffold2652	18556	11S23M2S	no_feature
6387-16	Scaffold331	82497	35S16M2D22M	no_feature
6399-16	Scaffold2652	18556	11S23M2S	no_feature
6424-16	Scaffold2652	18556	7S23M2S	no_feature
6445-16	Scaffold331	82497	36S16M2D22M	no_feature
6476-16	Scaffold2652	18556	28S23M1S	no_feature
6520-16	Scaffold2652	18556	41S23M	no_feature
6532-16	Scaffold331	82497	35S16M2D22M	no_feature
6539-16	Scaffold331	82499	32S14M2D21M	no_feature
6548-16	Scaffold2652	18556	48S23M2S	no_feature
6606-15	Scaffold2652	18556	42S23M	no_feature
6634-15	Scaffold2652	18553	6S26M2S	no_feature
6704-15	Scaffold331	82497	34S16M2D22M	no_feature
6706-15	Scaffold2652	18556	10S23M2S	no_feature
6773-15	Scaffold2652	18556	10S23M2S	no_feature
6834-15	Scaffold2652	18556	46S23M2S	no_feature
6848-15	Scaffold331	82516	11S21M	no_feature
6866-15	Scaffold44610	3072	27M4S	no_feature
6909-15	Scaffold331	82497	30S16M2D22M	no_feature
6910-15	Scaffold2652	18556	11S23M2S	no_feature
6920-15	Scaffold2652	18556	7S23M2S	no_feature
6997-15	Scaffold2652	18556	10S23M2S	no_feature
7020-15	Scaffold10	46076	5S23M2S	no_feature
7097-14	Scaffold3231	15600	22M	no_feature
7114-14	Scaffold44610	3806	33M11S	no_feature
7138-14	Scaffold2652	18556	48S23M2S	no_feature
7157-14	Scaffold44610	3598	55M	no_feature
7162-14	Scaffold2652	18556	4S22M	no_feature
7171-14	Scaffold2652	18556	48S23M2S	no_feature
7214-14	Scaffold44610	2294	21M	no_feature
7255-14	Scaffold44610	3809	21M	no_feature
7316-14	Scaffold2652	18556	8S23M2S	no_feature
7341-14	Scaffold2652	18556	9S22M	no_feature
7389-14	Scaffold2652	18556	45S23M2S	no_feature
7390-14	Scaffold2179	631	6S20M8S	no_feature
7407-14	Scaffold331	82497	34S16M2D22M	no_feature
7426-14	Scaffold44610	3765	1S65M	no_feature
7452-14	Scaffold44610	4154	3S31M	PPAT011773-RA-E1A
7461-14	Scaffold2652	18553	3S26M2S	no_feature
7498-14	Scaffold44610	83	4S39M	no_feature
7531-14	Scaffold13	60867	26S21M20S	no_feature
7535-14	Scaffold331	82497	35S16M2D22M	no_feature
7537-14	Scaffold331	82497	33S16M2D22M	no_feature
7548-14	Scaffold44610	1162	4S5M1D24M6S	no_feature
7554-14	Scaffold2652	18556	48S23M2S	no_feature
7560-14	Scaffold44610	3604	4S49M	no_feature
7599-13	Scaffold331	82497	35S16M2D22M	no_feature
7609-13	Scaffold2652	18556	11S23M2S	no_feature
7645-13	Scaffold2652	18556	6S23M2S	no_feature
7652-13	Scaffold2652	18556	26S23M2S	no_feature
7689-13	Scaffold331	82502	11M2D22M	no_feature
7725-13	Scaffold44610	2290	21M	no_feature
7740-13	Scaffold2652	18556	9S23M2S	no_feature
7746-13	Scaffold44610	2468	1S30M	no_feature
7828-13	Scaffold44610	85	41M	no_feature
7830-13	Scaffold2652	18553	6S26M3S	no_feature
7987-13	Scaffold2652	18556	48S23M2S	no_feature
7995-13	Scaffold44610	83	10S22M	no_feature
8047-13	Scaffold44610	3788	4S50M	no_feature
8053-13	Scaffold2652	18556	10S23M2S	no_feature
8055-13	Scaffold304	48877	8S23M2S	no_feature
8076-13	Scaffold2652	18556	5S23M2S	no_feature
8104-13	Scaffold2652	18556	45S23M2S	no_feature
8120-13	Scaffold2652	18554	7S22M5S	no_feature
8121-13	Scaffold2652	18556	10S23M2S	no_feature
8159-13	Scaffold2652	18556	9S23M2S	no_feature
8189-13	Scaffold44610	3788	4S35M	no_feature
8190-13	Scaffold2652	18556	6S23M2S	no_feature
8192-13	Scaffold144	83692	29S20M	no_feature
8226-13	Scaffold44610	2882	23M3S	no_feature
8298-12	Scaffold44610	2468	3S30M	no_feature
8316-12	Scaffold2652	18556	48S23M2S	no_feature
8323-12	Scaffold13	60867	16S21M11S	no_feature
8333-12	Scaffold2652	18556	8S23M2S	no_feature
8398-12	Scaffold742	43624	29M	no_feature
8418-12	Scaffold2652	18556	6S23M2S	no_feature
8426-12	Scaffold44610	83	33S40M	no_feature
8452-12	Scaffold144	83692	2S20M6S	no_feature
8461-12	Scaffold2652	18556	7S23M2S	no_feature
8478-12	Scaffold331	82497	35S16M2D22M	no_feature
8524-12	Scaffold331	82497	30S16M2D21M	no_feature
8564-12	Scaffold331	82515	13S22M	no_feature
8601-12	Scaffold331	82497	35S16M2D22M	no_feature
8623-12	Scaffold2580	1397	2S31M	no_feature
8643-12	Scaffold44610	2290	61M10S	no_feature
8650-12	Scaffold1874	7824	43S22M5S	no_feature
8673-12	Scaffold331	82515	22M	no_feature
8696-12	Scaffold331	82497	29S16M2D22M	no_feature
8700-12	Scaffold44610	3798	1S41M27S	no_feature
8704-12	Scaffold33	224747	20M	no_feature
8731-12	Scaffold2652	18553	5S23M6S	no_feature
8745-12	Scaffold331	82497	35S16M2D22M	no_feature
8748-12	Scaffold44610	3788	4S31M	no_feature
8880-12	Scaffold44610	3065	34M24S	no_feature
8948-12	Scaffold331	82516	21M	no_feature
8954-12	Scaffold44610	2745	29M5S	no_feature
8984-12	Scaffold44610	3606	46M	no_feature
8998-12	Scaffold2652	18556	45S23M2S	no_feature
9008-12	Scaffold44610	4154	3S47M	PPAT011773-RA-E1A
9013-12	Scaffold44610	3627	22M	no_feature
9057-11	Scaffold2652	18556	23M2S	no_feature
9071-11	Scaffold304	48877	7S23M2S	no_feature
9075-11	Scaffold44610	3788	4S34M1S	no_feature
9095-11	Scaffold90410	189	5S23M7S	no_feature
9144-11	Scaffold113	95204	10S20M8S	no_feature
9152-11	Scaffold331	82497	29S16M2D22M	no_feature
9167-11	Scaffold2652	18556	11S23M2S	no_feature
9250-11	Scaffold732	53418	3S20M8S	no_feature
9263-11	Scaffold331	82497	35S16M2D22M	no_feature
9296-11	Scaffold44610	83	25S26M	no_feature
9299-11	Scaffold44610	2713	2S32M	no_feature
9422-11	Scaffold44610	3806	33M8S	no_feature
9442-11	Scaffold44610	83	10S25M	no_feature
9458-11	Scaffold2652	18556	44S23M2S	no_feature
9516-11	Scaffold2652	18556	45S23M2S	no_feature
9524-11	Scaffold742	44565	36M1S	no_feature
9536-11	Scaffold44610	3783	1S41M	no_feature
9561-11	Scaffold2652	18556	3S22M	no_feature
9577-11	Scaffold2652	18556	48S23M2S	no_feature
9619-11	Scaffold44610	3804	35M27S	no_feature
9630-11	Scaffold331	82517	11S20M	no_feature
9666-11	Scaffold44610	3627	29M	no_feature
9687-11	Scaffold2652	18556	47S23M2S	no_feature
9693-11	Scaffold44610	83	4S25M	no_feature
9782-11	Scaffold2652	18556	48S23M2S	no_feature
9800-11	Scaffold2652	18556	48S25M	no_feature
9809-11	Scaffold44610	2292	59M6S	no_feature
9851-11	Scaffold2652	18557	11S22M2S	no_feature
9975-10	Scaffold44610	2120	20M2D17M	no_feature
9981-10	Scaffold2652	18556	7S22M1S	no_feature
10028-10	Scaffold2652	18556	46S23M2S	no_feature
10063-10	Scaffold2652	18556	8S23M2S	no_feature
10088-10	Scaffold2652	18556	27S23M1S	no_feature
10116-10	Scaffold2652	18556	7S23M1S	no_feature
10169-10	Scaffold2652	18556	9S23M2S	no_feature
10175-10	Scaffold2652	18556	7S23M2S	no_feature
10177-10	Scaffold331	82497	35S16M2D22M	no_feature
10199-10	Scaffold44610	3598	20M	no_feature
10210-10	Scaffold44610	83	10S21M	no_feature
10269-10	Scaffold2652	18556	48S23M2S	no_feature
10298-10	Scaffold2652	18556	8S23M2S	no_feature
10331-10	Scaffold331	82515	10S21M	no_feature
10338-10	Scaffold44610	83	4S27M	no_feature
10343-10	Scaffold1787	338	6S20M5S	no_feature
10341-10	Scaffold2906	3083	1S23M7S	no_feature
10443-10	Scaffold2652	18557	10S22M2S	no_feature
10462-10	Scaffold2652	18556	7S23M1S	no_feature
10490-10	Scaffold331	82515	1S21M	no_feature
10500-10	Scaffold2652	18556	48S23M2S	no_feature
10544-10	Scaffold2652	18556	41S23M	no_feature
10542-10	Scaffold582	38742	28M11S	no_feature
10566-10	Scaffold2652	18556	45S23M2S	no_feature
10610-10	Scaffold2652	18556	7S23M1S	no_feature
10613-10	Scaffold331	82497	35S16M2D22M	no_feature
10661-10	Scaffold2652	18556	9S23M2S	no_feature
10681-10	Scaffold2652	18556	48S23M2S	no_feature
10688-10	Scaffold44610	2124	36M	no_feature
10728-10	Scaffold44610	3806	33M16S	no_feature
10786-10	Scaffold1026	25495	20M	no_feature
10794-10	Scaffold331	82497	35S16M2D22M	no_feature
10800-10	Scaffold44610	83	25S27M2S	no_feature
10815-10	Scaffold331	82516	12S21M	no_feature
10843-10	Scaffold331	82499	14M2D23M	no_feature
10844-10	Scaffold2652	18556	48S23M2S	no_feature
10862-10	Scaffold2652	18556	47S23M2S	no_feature
10873-10	Scaffold2652	18556	50S23M2S	no_feature
10895-10	Scaffold331	82515	11S22M	no_feature
10899-10	Scaffold2652	18556	8S23M2S	no_feature
10908-10	Scaffold2652	18556	8S21M	no_feature
10916-10	Scaffold2652	18556	8S25M	no_feature
10946-10	Scaffold2652	18553	4S23M4S	no_feature
10968-10	Scaffold44610	83	10S40M	no_feature
10975-10	Scaffold331	82516	13S21M	no_feature
11024-9	Scaffold444	21712	20M	no_feature
11028-9	Scaffold2652	18556	8S23M2S	no_feature
11078-9	Scaffold2652	18556	7S24M	no_feature
11108-9	Scaffold331	82497	15S16M2D22M	no_feature
11145-9	Scaffold44610	3077	22M60S	no_feature
11176-9	Scaffold2652	18556	48S23M2S	no_feature
11199-9	Scaffold44610	3798	1S41M5S	no_feature
11391-9	Scaffold331	82517	13S20M	no_feature
11398-9	Scaffold2580	1397	2S29M	no_feature
11407-9	Scaffold44610	2124	35M	no_feature
11432-9	Scaffold331	82497	15S16M2D21M	no_feature
11433-9	Scaffold331	82497	35S16M2D22M	no_feature
11449-9	Scaffold2652	18556	3S21M	no_feature
11559-9	Scaffold2652	18556	11S23M2S	no_feature
11586-9	Scaffold331	82497	32S16M2D22M	no_feature
11598-9	Scaffold2652	18556	48S23M2S	no_feature
11618-9	Scaffold28346	144	23M5S	no_feature
11666-9	Scaffold44610	2704	41M	no_feature
11714-9	Scaffold44610	2882	22M	no_feature
11722-9	Scaffold331	82497	32S16M2D21M	no_feature
11766-9	Scaffold2652	18556	9S23M2S	no_feature
11798-9	Scaffold44610	3810	20M	no_feature
11853-9	Scaffold2652	18557	9S22M2S	no_feature
11871-9	Scaffold57640	1208	9S23M8S	no_feature
11877-9	Scaffold331	82516	14S21M	no_feature
11909-9	Scaffold44610	83	20S40M	no_feature
11997-9	Scaffold44610	2454	51M1I5M1S	no_feature
12000-9	Scaffold44865	2175	21M	no_feature
12035-9	Scaffold2652	18556	7S22M3S	no_feature
12046-9	Scaffold44610	83	1S78M5S	no_feature
12072-9	Scaffold2652	18556	7S23M1S	no_feature
12079-9	Scaffold2652	18556	10S22M3S	no_feature
12084-9	Scaffold44610	3788	4S51M16S	no_feature
12102-9	Scaffold2652	18556	48S23M2S	no_feature
12161-9	Scaffold44610	3627	25M	no_feature
12173-9	Scaffold331	82497	30S16M2D21M	no_feature
12198-9	Scaffold2652	18556	48S23M2S	no_feature
12205-9	Scaffold44610	3627	67M8S	no_feature
12212-9	Scaffold2652	18556	23S23M2S	no_feature
12254-9	Scaffold2652	18556	6S22M3S	no_feature
12274-9	Scaffold2652	18556	44S23M2S	no_feature
12298-9	Scaffold2652	18556	6S23M2S	no_feature
12305-9	Scaffold44610	83	4S78M5S	no_feature
12312-9	Scaffold2652	18556	11S25M	no_feature
12343-9	Scaffold44610	2711	34M	no_feature
12348-9	Scaffold5008	1811	5S23M7S	no_feature
12362-9	Scaffold331	82497	30S16M2D22M	no_feature
12458-9	Scaffold2652	18556	11S23M2S	no_feature
12456-9	Scaffold331	82497	37S16M2D22M	no_feature
12477-9	Scaffold331	82497	11S16M2D22M	no_feature
12501-8	Scaffold44610	472	4S28M37S	no_feature
12572-8	Scaffold44610	2290	61M6S	no_feature
12580-8	Scaffold2652	18556	48S23M2S	no_feature
12605-8	Scaffold2652	18556	6S22M3S	no_feature
12604-8	Scaffold92	193256	7S22M5S	no_feature
12620-8	Scaffold331	82497	28S16M2D21M	no_feature
12640-8	Scaffold2652	18556	46S23M2S	no_feature
12677-8	Scaffold44610	3805	25M	no_feature
12689-8	Scaffold2652	18556	50S23M2S	no_feature
12751-8	Scaffold2652	18556	48S23M2S	no_feature
12813-8	Scaffold44610	3788	3S36M	no_feature
13150-8	Scaffold2652	18556	8S20M6S	no_feature
13169-8	Scaffold2652	18556	8S23M2S	no_feature
13188-8	Scaffold44610	83	4S21M	no_feature
13208-8	Scaffold2652	18556	6S23M1S	no_feature
13233-8	Scaffold90410	189	3S21M	no_feature
13257-8	Scaffold331	82499	33S14M2D21M	no_feature
13294-8	Scaffold331	82515	10S22M	no_feature
13293-8	Scaffold331	82497	35S16M2D22M	no_feature
13379-8	Scaffold44610	3788	3S30M	no_feature
13425-8	Scaffold2136	14041	67M2S	no_feature
13508-8	Scaffold2652	18556	48S23M2S	no_feature
13510-8	Scaffold44610	2882	53M1S	no_feature
13548-8	Scaffold44610	3798	1S26M	no_feature
13556-8	Scaffold228	10796	9S20M	no_feature
13568-8	Scaffold304	48877	11S23M2S	no_feature
13570-8	Scaffold2652	18556	48S23M2S	no_feature
13653-8	Scaffold44610	3604	4S52M	no_feature
13675-8	Scaffold331	82516	15S21M	no_feature
13715-8	Scaffold2652	18556	6S23M2S	no_feature
13761-8	Scaffold93682	345	21M	no_feature
13768-8	Scaffold331	82515	11S22M	no_feature
13834-8	Scaffold331	82515	51S22M	no_feature
13877-8	Scaffold331	82515	13S22M	no_feature
13886-8	Scaffold2652	18556	9S23M2S	no_feature
13889-8	Scaffold2652	18556	28S23M2S	no_feature
13911-8	Scaffold90410	189	5S23M1S	no_feature
13913-8	Scaffold2652	18556	11S23M2S	no_feature
13949-8	Scaffold2652	18556	11S23M2S	no_feature
13954-8	Scaffold2906	3083	5S23M4S	no_feature
13979-8	Scaffold2652	18556	6S23M2S	no_feature
13987-8	Scaffold13	60867	11S21M40S	no_feature
13993-8	Scaffold2652	18556	7S22M	no_feature
14004-8	Scaffold44610	2875	20M	no_feature
14008-8	Scaffold331	82497	35S16M2D22M	no_feature
14086-8	Scaffold331	82497	33S16M2D22M	no_feature
14097-8	Scaffold331	82497	35S16M2D22M	no_feature
14132-8	Scaffold1935	18579	1S22M1D4M4S	no_feature
14207-8	Scaffold44610	4154	3S32M	PPAT011773-RA-E1A
14242-8	Scaffold2652	18556	48S23M2S	no_feature
14248-8	Scaffold331	82497	35S16M2D22M	no_feature
14254-8	Scaffold44610	3631	22M	no_feature
14280-8	Scaffold44610	3788	4S36M	no_feature
14287-8	Scaffold2652	18556	40S23M	no_feature
14328-8	Scaffold2652	18556	48S25M	no_feature
14350-8	Scaffold2652	18556	7S23M	no_feature
14361-8	Scaffold331	82497	35S16M2D22M	no_feature
14363-8	Scaffold331	82497	35S16M2D22M	no_feature
14375-8	Scaffold331	82497	35S16M2D22M	no_feature
14441-8	Scaffold44610	3798	1S25M	no_feature
14511-7	Scaffold331	82497	32S16M2D22M	no_feature
14520-7	Scaffold2652	18556	48S23M2S	no_feature
14542-7	Scaffold2652	18556	11S22M3S	no_feature
14577-7	Scaffold2906	3083	2S23M7S	no_feature
14580-7	Scaffold331	82515	12S22M	no_feature
14615-7	Scaffold2652	18556	48S23M2S	no_feature
14675-7	Scaffold44610	2882	51M	no_feature
14693-7	Scaffold331	82497	31S16M2D22M	no_feature
14748-7	Scaffold2652	18556	46S23M2S	no_feature
14832-7	Scaffold44610	2872	33M3S	no_feature
14898-7	Scaffold331	82497	27S16M2D21M	no_feature
14939-7	Scaffold44610	3797	20M	no_feature
15016-7	Scaffold44610	83	1S26M	no_feature
15078-7	Scaffold2652	18556	48S23M2S	no_feature
15144-7	Scaffold337	62589	20M	no_feature
15260-7	Scaffold2652	18556	9S20M6S	no_feature
15284-7	Scaffold2136	14079	22M20S	no_feature
15325-7	Scaffold331	82499	34S14M2D21M	no_feature
15329-7	Scaffold331	82497	35S16M2D22M	no_feature
15337-7	Scaffold44610	3788	4S51M14S	no_feature
15349-7	Scaffold44610	89	34M	no_feature
15397-7	Scaffold44610	89	22S37M	no_feature
15436-7	Scaffold2652	18556	48S23M2S	no_feature
15458-7	Scaffold44610	2480	25M1I5M1S	no_feature
15457-7	Scaffold2652	18556	42S23M2S	no_feature
15488-7	Scaffold44610	88	21M	no_feature
15530-7	Scaffold44610	83	10S27M2S	no_feature
15598-7	Scaffold44610	2865	32M	no_feature
15681-7	Scaffold2652	18556	7S23M2S	no_feature
15706-7	Scaffold2652	18556	48S23M2S	no_feature
15715-7	Scaffold44610	1162	5M1D24M4S	no_feature
15713-7	Scaffold75	347019	14S20M	no_feature
15717-7	Scaffold44610	83	1S39M	no_feature
15722-7	Scaffold2652	18556	48S23M2S	no_feature
15794-7	Scaffold44610	83	4S27M1S	no_feature
15801-7	Scaffold2652	18556	7S23M	no_feature
15838-7	Scaffold144	83692	6S20M	no_feature
15853-7	Scaffold331	82517	14S20M	no_feature
15870-7	Scaffold331	82497	29S16M2D22M	no_feature
15871-7	Scaffold44610	83	4S44M	no_feature
15906-7	Scaffold2652	18556	48S23M2S	no_feature
15911-7	Scaffold331	82497	27S16M2D22M	no_feature
15932-7	Scaffold5008	1811	5S23M6S	no_feature
15948-7	Scaffold2652	18556	47S23M2S	no_feature
16002-7	Scaffold2652	18556	7S22M	no_feature
16026-7	Scaffold2652	18556	11S23M2S	no_feature
16116-7	Scaffold44610	2882	54M1S	no_feature
16159-7	Scaffold2652	18556	30S22M	no_feature
16166-7	Scaffold2652	18556	43S23M2S	no_feature
16181-7	Scaffold2652	18556	45S23M2S	no_feature
16220-7	Scaffold331	82497	35S16M2D22M	no_feature
16232-7	Scaffold44610	92	31M	no_feature
16287-7	Scaffold331	82515	1S22M	no_feature
16289-7	Scaffold2652	18556	43S23M	no_feature
16294-7	Scaffold1249	15207	6S21M6S	no_feature
16320-7	Scaffold44610	2468	3S36M	no_feature
16325-7	Scaffold44610	3788	4S32M	no_feature
16423-7	Scaffold44610	3803	36M26S	no_feature
16430-7	Scaffold2652	18556	48S23M2S	no_feature
16475-7	Scaffold44610	3730	93M	no_feature
16492-7	Scaffold44610	2882	53M	no_feature
16582-7	Scaffold2652	18556	3S23M	no_feature
16586-7	Scaffold2652	18556	48S23M2S	no_feature
16618-7	Scaffold44610	123	38M4S	no_feature
16626-7	Scaffold331	82497	31S16M2D22M	no_feature
16675-7	Scaffold2652	18556	48S23M2S	no_feature
16735-7	Scaffold2652	18556	48S23M2S	no_feature
16789-7	Scaffold2652	18556	48S23M2S	no_feature
16803-7	Scaffold2652	18556	43S23M2S	no_feature
16894-7	Scaffold44610	3582	4S45M	no_feature
16914-7	Scaffold44610	3798	14S25M	no_feature
16927-7	Scaffold44610	1171	21M16S	no_feature
16948-7	Scaffold44610	3788	4S51M11S	no_feature
16983-7	Scaffold2652	18556	9S23M2S	no_feature
17016-7	Scaffold331	82515	10S22M	no_feature
17027-7	Scaffold2136	14074	10S27M5S	no_feature
17029-7	Scaffold2652	18556	6S23M2S	no_feature
17030-7	Scaffold2652	18556	4S21M	no_feature
17032-7	Scaffold93682	367	28M10S	no_feature
17044-7	Scaffold2652	18556	10S23M2S	no_feature
17213-6	Scaffold331	82497	35S16M2D22M	no_feature
17282-6	Scaffold2652	18556	45S23M2S	no_feature
17313-6	Scaffold331	82497	32S16M2D22M	no_feature
17323-6	Scaffold331	82497	33S16M2D22M	no_feature
17377-6	Scaffold2652	18556	10S22M3S	no_feature
17428-6	Scaffold44610	4161	13M1D27M	PPAT011773-RA-E1A
17437-6	Scaffold331	82497	35S16M2D22M	no_feature
17553-6	Scaffold2652	18556	4S23M	no_feature
17579-6	Scaffold2652	18556	48S23M2S	no_feature
17613-6	Scaffold57	207988	58S23M5S	no_feature
17654-6	Scaffold44610	3593	66M1S	no_feature
17681-6	Scaffold2652	18556	48S23M2S	no_feature
17684-6	Scaffold44610	3615	5S20M9S	no_feature
17724-6	Scaffold2652	18556	48S23M2S	no_feature
17744-6	Scaffold2652	18559	10S20M	no_feature
17766-6	Scaffold2652	18556	9S23M2S	no_feature
17780-6	Scaffold44610	83	1S40M	no_feature
17829-6	Scaffold2179	631	6S20M5S	no_feature
17843-6	Scaffold44610	2468	3S33M	no_feature
17853-6	Scaffold304	48877	7S22M	no_feature
17870-6	Scaffold304	48877	48S23M2S	no_feature
17909-6	Scaffold331	82497	33S16M2D22M	no_feature
17928-6	Scaffold331	82497	35S16M2D22M	no_feature
17934-6	Scaffold331	82497	35S16M2D22M	no_feature
17937-6	Scaffold2652	18556	9S23M2S	no_feature
17944-6	Scaffold44610	83	51S26M	no_feature
17972-6	Scaffold2136	14079	22M19S	no_feature
18158-6	Scaffold29	69587	9S27M9S	no_feature
18178-6	Scaffold2652	18556	48S23M2S	no_feature
18204-6	Scaffold2136	14049	4S52M	no_feature
18255-6	Scaffold44610	83	43M	no_feature
18391-6	Scaffold25	677199	6S21M6S	no_feature
18403-6	Scaffold331	82497	32S16M2D22M	no_feature
18416-6	Scaffold44610	3606	24M	no_feature
18427-6	Scaffold44610	3804	20M	no_feature
18453-6	Scaffold44610	2120	37M	no_feature
18469-6	Scaffold331	82497	35S16M2D22M	no_feature
18481-6	Scaffold2652	18556	10S23M2S	no_feature
18510-6	Scaffold331	82499	31S14M2D21M	no_feature
18523-6	Scaffold331	82497	35S16M2D22M	no_feature
18532-6	Scaffold2906	3083	2S23M10S	no_feature
18565-6	Scaffold44610	83	10S27M	no_feature
18587-6	Scaffold2652	18556	11S23M2S	no_feature
18591-6	Scaffold2652	18556	45S23M2S	no_feature
18656-6	Scaffold2136	14279	24M3S	no_feature
18662-6	Scaffold44610	3772	55M	no_feature
18687-6	Scaffold331	82497	33S16M2D22M	no_feature
18697-6	Scaffold72	353646	11S25M1S	no_feature
18742-6	Scaffold331	82497	35S16M2D22M	no_feature
18757-6	Scaffold2652	18556	7S23M1S	no_feature
18764-6	Scaffold46795	12192	9S23M	no_feature
18806-6	Scaffold44610	2882	37M3S	no_feature
18814-6	Scaffold2652	18556	48S23M2S	no_feature
18852-6	Scaffold57640	1208	23M7S	no_feature
18850-6	Scaffold10	46076	1S23M6S	no_feature
18855-6	Scaffold93682	359	27M	no_feature
18871-6	Scaffold2652	18556	11S23M2S	no_feature
18874-6	Scaffold3211	9838	2S22M5S	no_feature
18912-6	Scaffold66616	3455	4S21M47S	no_feature
19003-6	Scaffold44610	1153	18S39M6S	no_feature
19014-6	Scaffold44610	1153	23S39M1S	no_feature
19041-6	Scaffold27	125943	28S21M8S	no_feature
19062-6	Scaffold331	82497	35S16M2D22M	no_feature
19120-6	Scaffold44610	83	4S27M7S	no_feature
19132-6	Scaffold66616	3451	26M44S	no_feature
19195-6	Scaffold331	82497	32S16M2D22M	no_feature
19200-6	Scaffold2652	18556	46S23M2S	no_feature
19199-6	Scaffold90410	189	5S23M7S	no_feature
19259-6	Scaffold46795	12192	27S24M2S	no_feature
19317-6	Scaffold2652	18556	8S23M2S	no_feature
19366-6	Scaffold331	82497	35S16M2D22M	no_feature
19368-6	Scaffold2652	18556	45S23M2S	no_feature
19429-6	Scaffold46795	12192	21S23M	no_feature
19473-6	Scaffold44610	2882	52M	no_feature
19518-6	Scaffold331	82497	11S16M2D22M	no_feature
19606-6	Scaffold44610	4154	3S49M	PPAT011773-RA-E1A
19688-6	Scaffold4	1488590	16S21M1S	PPATMP006264-RA-E2A
19708-6	Scaffold331	82497	35S16M2D22M	no_feature
19718-6	Scaffold13	60867	30S21M20S	no_feature
19763-6	Scaffold554	13355	9S21M5S	no_feature
19829-6	Scaffold44610	916	16S22M	no_feature
19848-6	Scaffold44610	84	42M	no_feature
19901-6	Scaffold44610	83	4S42M	no_feature
19922-6	Scaffold93682	364	22M	no_feature
19921-6	Scaffold331	82497	30S16M2D22M	no_feature
19945-6	Scaffold2652	18556	44S23M2S	no_feature
19953-6	Scaffold72	353646	10S25M	no_feature
20022-6	Scaffold44610	2293	58M17S	no_feature
20026-6	Scaffold2652	18556	48S23M2S	no_feature
20071-6	Scaffold331	82497	35S12M2D26M	no_feature
20145-6	Scaffold44610	3788	4S51M8S	no_feature
20224-6	Scaffold25	677200	7S20M6S	no_feature
20228-6	Scaffold2652	18556	10S23M2S	no_feature
20271-6	Scaffold44610	1162	2S5M1D24M2S	no_feature
20286-6	Scaffold44610	83	50S23M	no_feature
20319-6	Scaffold2652	18556	11S21M1D4M	no_feature
20323-6	Scaffold2652	18556	30S22M	no_feature
20332-6	Scaffold331	82497	33S16M2D22M	no_feature
20377-6	Scaffold331	82498	36S15M2D22M	no_feature
20526-6	Scaffold44610	3066	33M42S	no_feature
20551-6	Scaffold331	82497	26S16M2D22M	no_feature
20610-6	Scaffold2652	18556	48S23M2S	no_feature
20613-6	Scaffold44610	83	20S43M	no_feature
20701-6	Scaffold304	48877	9S23M1S	no_feature
20741-6	Scaffold2652	18556	45S23M2S	no_feature
20771-6	Scaffold13	60867	11S21M8S	no_feature
20807-6	Scaffold3211	9838	4S21M6S	no_feature
20812-6	Scaffold44610	83	5S40M	no_feature
20847-6	Scaffold331	82497	35S16M2D22M	no_feature
20868-6	Scaffold4	1488590	9S21M1S	PPATMP006264-RA-E2A
20898-6	Scaffold57640	1208	23M8S	no_feature
20934-6	Scaffold44610	2120	61M	no_feature
20954-6	Scaffold2652	18556	11S23M2S	no_feature
21043-6	Scaffold57640	1208	9S23M4S	no_feature
21055-6	Scaffold331	82497	29S16M2D22M	no_feature
21086-6	Scaffold44610	1162	4S5M1D24M2S	no_feature
21097-6	Scaffold2652	18556	45S23M2S	no_feature
21106-6	Scaffold273	44304	21M	no_feature
21118-6	Scaffold44610	3788	2S35M	no_feature
21128-5	Scaffold2652	18556	48S23M2S	no_feature
21162-5	Scaffold2652	18556	45S23M2S	no_feature
21172-5	Scaffold44610	83	39S27M5S	no_feature
21255-5	Scaffold46795	7488	25S23M	no_feature
21270-5	Scaffold331	82497	33S16M2D22M	no_feature
21330-5	Scaffold2580	1045	2S34M	no_feature
21471-5	Scaffold2652	18556	7S22M3S	no_feature
21536-5	Scaffold2652	18556	39S23M	no_feature
21581-5	Scaffold2652	18556	7S21M	no_feature
21621-5	Scaffold331	82516	10S21M	no_feature
21632-5	Scaffold2652	18556	3S23M1S	no_feature
21699-5	Scaffold2652	18556	46S23M2S	no_feature
21710-5	Scaffold331	82497	35S16M2D22M	no_feature
21725-5	Scaffold44610	3063	36M31S	no_feature
21784-5	Scaffold44610	85	37M	no_feature
21787-5	Scaffold44610	3798	8S40M	no_feature
21800-5	Scaffold2652	18556	11S23M2S	no_feature
21822-5	Scaffold331	82497	32S16M2D22M	no_feature
21886-5	Scaffold44610	3783	1S42M	no_feature
21934-5	Scaffold2652	18556	48S23M2S	no_feature
21997-5	Scaffold2652	18556	7S23M2S	no_feature
22036-5	Scaffold44610	3798	1S40M	no_feature
22043-5	Scaffold2652	18556	40S23M2S	no_feature
22129-5	Scaffold2652	18556	13S23M2S	no_feature
22198-5	Scaffold71974	258	4S22M50S	no_feature
22217-5	Scaffold44610	3798	14S25M	no_feature
22264-5	Scaffold2652	18556	7S23M	no_feature
22290-5	Scaffold331	82497	35S16M2D22M	no_feature
22309-5	Scaffold44610	2882	53M6S	no_feature
22368-5	Scaffold2652	18556	6S23M2S	no_feature
22408-5	Scaffold2136	14074	8S34M2S	no_feature
22410-5	Scaffold2652	18556	8S23M2S	no_feature
22428-5	Scaffold44610	4154	3S55M38S	PPAT011773-RA-E1A
22468-5	Scaffold44610	2865	63M3S	no_feature
22503-5	Scaffold2652	18556	6S23M2S	no_feature
22556-5	Scaffold13	60867	11S21M19S	no_feature
22597-5	Scaffold2652	18556	48S23M2S	no_feature
22656-5	Scaffold2652	18556	44S23M2S	no_feature
22696-5	Scaffold1249	15204	3S23M6S	no_feature
22691-5	Scaffold44610	4154	3S55M54S	PPAT011773-RA-E1A
22790-5	Scaffold2652	18556	49S23M2S	no_feature
22808-5	Scaffold44610	2699	7S46M	no_feature
22816-5	Scaffold2652	18556	48S23M2S	no_feature
22837-5	Scaffold44610	3783	1S44M	no_feature
22875-5	Scaffold2652	18556	10S23M2S	no_feature
22908-5	Scaffold3394	10786	8S22M6S	no_feature
22963-5	Scaffold2652	18556	6S23M2S	no_feature
23003-5	Scaffold331	82497	33S16M2D22M	no_feature
23009-5	Scaffold2652	18556	46S25M	no_feature
23072-5	Scaffold331	82499	10M2D26M	no_feature
23090-5	Scaffold44610	83	4S27M4S	no_feature
23167-5	Scaffold2652	18556	48S23M2S	no_feature
23194-5	Scaffold2652	18556	7S22M1S	no_feature
23211-5	Scaffold331	82497	17S16M2D21M	no_feature
23268-5	Scaffold13	60867	15S21M20S	no_feature
23338-5	Scaffold331	82499	14M2D22M	no_feature
23344-5	Scaffold44610	132	54M14S	no_feature
23353-5	Scaffold46795	12192	27S23M	no_feature
23366-5	Scaffold44610	2745	29M1S	no_feature
23373-5	Scaffold742	43623	30M	no_feature
23411-5	Scaffold331	82497	33S16M2D22M	no_feature
23487-5	Scaffold13	60867	16S21M20S	no_feature
23517-5	Scaffold2652	18556	48S23M2S	no_feature
23523-5	Scaffold331	82516	10S21M	no_feature
23535-5	Scaffold44610	240	20M	no_feature
23547-5	Scaffold2652	18556	9S23M2S	no_feature
23556-5	Scaffold2652	18556	23S23M2S	no_feature
23560-5	Scaffold554	13355	12S21M8S	no_feature
23629-5	Scaffold331	82497	35S16M2D22M	no_feature
23681-5	Scaffold144	83692	6S20M3S	no_feature
23783-5	Scaffold331	82497	35S16M2D22M	no_feature
23845-5	Scaffold331	82517	11S20M	no_feature
23911-5	Scaffold2652	18556	7S23M	no_feature
23920-5	Scaffold331	82497	35S16M2D22M	no_feature
23922-5	Scaffold331	82515	12S23M18S	no_feature
23937-5	Scaffold331	82497	35S16M2D21M	no_feature
23938-5	Scaffold44610	3772	51M	no_feature
23954-5	Scaffold44610	83	77S27M	no_feature
23960-5	Scaffold44610	97	42M	no_feature
23973-5	Scaffold44610	83	10S27M4S	no_feature
23976-5	Scaffold44610	3593	60M	no_feature
24006-5	Scaffold228	10796	18S20M8S	no_feature
24009-5	Scaffold44610	2865	71M1S	no_feature
24048-5	Scaffold2652	18556	29S23M2S	no_feature
24119-5	Scaffold2652	18556	48S23M2S	no_feature
24135-5	Scaffold2652	18556	6S23M2S	no_feature
24149-5	Scaffold44610	3072	27M74S	no_feature
24239-5	Scaffold2652	18556	9S22M3S	no_feature
24238-5	Scaffold331	82497	33S16M2D22M	no_feature
24241-5	Scaffold2652	18556	9S22M1S	no_feature
24285-5	Scaffold44610	86	4S41M	no_feature
24412-5	Scaffold28346	143	3S21M	no_feature
24457-5	Scaffold44610	2865	76M	no_feature
24466-5	Scaffold44610	3593	25M	no_feature
24476-5	Scaffold2906	3083	1S23M3S	no_feature
24619-5	Scaffold2652	18556	48S23M2S	no_feature
24778-5	Scaffold44610	83	24S40M	no_feature
24785-5	Scaffold2652	18556	49S23M2S	no_feature
24814-5	Scaffold13	60867	30S21M7S	no_feature
24816-5	Scaffold44610	83	1S78M3S	no_feature
24818-5	Scaffold2652	18556	47S23M2S	no_feature
24885-5	Scaffold44610	83	38S27M2S	no_feature
24895-5	Scaffold331	82497	35S16M2D22M	no_feature
24897-5	Scaffold331	82497	35S17M1D1M1D20M	no_feature
24956-5	Scaffold331	82497	33S16M2D22M	no_feature
24975-5	Scaffold44610	875	22M	no_feature
25032-5	Scaffold13	60867	16S21M8S	no_feature
25038-5	Scaffold331	82497	33S16M2D22M	no_feature
25042-5	Scaffold331	82499	36S14M2D21M	no_feature
25048-5	Scaffold44610	89	11S34M	no_feature
25062-5	Scaffold2652	18556	11S23M2S	no_feature
25067-5	Scaffold44610	2882	36M	no_feature
25083-5	Scaffold331	82517	12S20M	no_feature
25151-5	Scaffold2652	18556	7S22M	no_feature
25201-5	Scaffold2652	18556	48S23M2S	no_feature
25320-5	Scaffold2652	18556	9S23M2S	no_feature
25394-5	Scaffold2136	14049	4S52M20S	no_feature
25410-5	Scaffold44610	3615	3S20M6S	no_feature
25470-5	Scaffold2652	18556	10S23M20S	no_feature
25524-5	Scaffold2652	18556	45S23M2S	no_feature
25531-5	Scaffold228	10796	1S20M9S	no_feature
25569-5	Scaffold44610	3072	27M1S	no_feature
25624-5	Scaffold331	82497	32S16M2D22M	no_feature
25629-5	Scaffold2652	18556	5S23M2S	no_feature
25642-5	Scaffold44610	2865	24M	no_feature
25663-5	Scaffold331	82497	35S16M2D22M	no_feature
25667-5	Scaffold331	82497	35S16M2D22M	no_feature
25693-5	Scaffold90410	189	5S23M10S	no_feature
25719-5	Scaffold2652	18556	8S23M2S	no_feature
25729-5	Scaffold2136	14049	7S52M4S	no_feature
25828-5	Scaffold331	82497	35S16M2D22M	no_feature
25839-5	Scaffold2652	18556	27S23M2S	no_feature
25840-5	Scaffold2652	18556	6S23M1S	no_feature
25864-5	Scaffold2652	18553	4S26M1S	no_feature
25879-5	Scaffold2652	18556	45S23M2S	no_feature
25956-5	Scaffold15	628099	13S20M4S	no_feature
25985-5	Scaffold331	82497	33S16M2D22M	no_feature
25987-5	Scaffold2652	18556	48S23M2S	no_feature
26059-5	Scaffold2652	18556	46S23M2S	no_feature
26096-5	Scaffold2652	18556	7S23M	no_feature
26192-5	Scaffold331	82497	33S16M2D22M	no_feature
26307-5	Scaffold2652	18556	45S23M2S	no_feature
26373-5	Scaffold2652	18556	46S23M2S	no_feature
26382-5	Scaffold44610	92	34M	no_feature
26533-5	Scaffold331	82497	35S16M2D22M	no_feature
26548-5	Scaffold2652	18556	45S23M2S	no_feature
26594-5	Scaffold2652	18556	48S23M2S	no_feature
26608-5	Scaffold44610	3065	34M19S	no_feature
26668-5	Scaffold228	10796	9S20M6S	no_feature
26679-5	Scaffold331	82497	33S16M2D22M	no_feature
26691-5	Scaffold331	82497	35S16M2D22M	no_feature
26712-5	Scaffold331	82497	35S16M2D22M	no_feature
26721-5	Scaffold44610	2453	19S51M	no_feature
26749-5	Scaffold2652	18556	7S23M	no_feature
26783-5	Scaffold44610	3798	8S41M16S	no_feature
26795-5	Scaffold44610	3604	49M	no_feature
26888-5	Scaffold44610	3804	35M26S	no_feature
26902-5	Scaffold28346	143	5S23M	no_feature
26912-5	Scaffold44610	2120	42M	no_feature
26951-5	Scaffold144	83692	1S20M6S	no_feature
26966-5	Scaffold2652	18556	8S22M3S	no_feature
26987-5	Scaffold44610	2882	23M2S	no_feature
27002-5	Scaffold44610	2875	30M3S	no_feature
27049-5	Scaffold2652	18556	48S23M2S	no_feature
27123-5	Scaffold44610	3798	14S25M	no_feature
27145-5	Scaffold23	676853	23M	no_feature
27260-4	Scaffold331	82497	30S16M2D22M	no_feature
27385-4	Scaffold331	82497	35S16M2D22M	no_feature
27478-4	Scaffold331	82497	30S16M1D1M1D21M	no_feature
27548-4	Scaffold44610	83	5S43M	no_feature
27557-4	Scaffold14	725320	35S20M	no_feature
27585-4	Scaffold331	82497	31S16M2D22M	no_feature
27623-4	Scaffold2652	18556	43S23M2S	no_feature
27646-4	Scaffold44610	83	4S43M	no_feature
27704-4	Scaffold2652	18556	48S23M2S	no_feature
27738-4	Scaffold2652	18556	46S23M2S	no_feature
27747-4	Scaffold44610	2865	36M	no_feature
27796-4	Scaffold44610	2697	13S23M	no_feature
27834-4	Scaffold331	82497	35S16M2D22M	no_feature
27925-4	Scaffold2652	18556	3S20M	no_feature
28041-4	Scaffold331	82497	35S16M2D22M	no_feature
28103-4	Scaffold2652	18556	48S23M2S	no_feature
28117-4	Scaffold44610	83	10S25M15S	no_feature
28129-4	Scaffold2652	18556	7S20M6S	no_feature
28161-4	Scaffold136	25144	23S22M	no_feature
28189-4	Scaffold331	82497	35S16M2D22M	no_feature
28206-4	Scaffold331	82499	14M2D23M16S	no_feature
28213-4	Scaffold228	10796	4S20M6S	no_feature
28251-4	Scaffold44610	3772	58M2S	no_feature
28261-4	Scaffold13	60867	16S21M7S	no_feature
28278-4	Scaffold44610	83	4S41M	no_feature
28368-4	Scaffold331	82497	35S16M2D22M	no_feature
28408-4	Scaffold2652	18556	43S23M2S	no_feature
28422-4	Scaffold331	82499	35S14M2D21M	no_feature
28464-4	Scaffold44610	2708	37M	no_feature
28472-4	Scaffold44610	83	42S27M2S	no_feature
28527-4	Scaffold44610	3804	22M	no_feature
28574-4	Scaffold28346	143	5S21M	no_feature
28579-4	Scaffold2154	1280	38M	no_feature
28611-4	Scaffold44610	91	36M	no_feature
28622-4	Scaffold331	82497	29S16M2D22M	no_feature
28647-4	Scaffold44610	3598	61M1S	no_feature
28731-4	Scaffold2136	14049	4S52M25S	no_feature
28820-4	Scaffold144	83692	14S20M	no_feature
28870-4	Scaffold44610	83	51S27M	no_feature
28884-4	Scaffold44610	480	20M28S	no_feature
28892-4	Scaffold44610	233	27M64S	no_feature
28921-4	Scaffold2552	3162	20M	no_feature
28927-4	Scaffold2136	14042	66M2S	no_feature
28943-4	Scaffold2652	18556	4S23M2S	no_feature
28999-4	Scaffold2652	18553	4S23M2S	no_feature
29005-4	Scaffold2136	14049	4S52M46S	no_feature
29039-4	Scaffold2652	18556	41S23M2S	no_feature
29160-4	Scaffold44610	83	4S66M6S	no_feature
29216-4	Scaffold2652	18556	48S23M2S	no_feature
29260-4	Scaffold331	82516	14S21M	no_feature
29313-4	Scaffold396	32159	18S20M8S	no_feature
29331-4	Scaffold44610	83	4S22M	no_feature
29357-4	Scaffold331	82497	32S16M2D22M	no_feature
29370-4	Scaffold2652	18556	11S23M2S	no_feature
29404-4	Scaffold331	82498	33S15M2D22M	no_feature
29464-4	Scaffold2652	18556	48S23M2S	no_feature
29470-4	Scaffold2652	18556	47S23M2S	no_feature
29579-4	Scaffold44610	2882	53M14S	no_feature
29673-4	Scaffold2136	14080	21M	no_feature
29717-4	Scaffold44610	2865	33M	no_feature
29719-4	Scaffold331	82497	31S16M2D22M	no_feature
29728-4	Scaffold2652	18556	5S23M2S	no_feature
29759-4	Scaffold44610	2882	28M2S	no_feature
29780-4	Scaffold2652	18556	9S23M2S	no_feature
29830-4	Scaffold90410	189	7S23M7S	no_feature
29856-4	Scaffold2652	18556	45S23M2S	no_feature
29899-4	Scaffold2652	18556	44S23M2S	no_feature
29915-4	Scaffold2652	18556	53S23M2S	no_feature
30063-4	Scaffold44610	3755	84M	no_feature
30087-4	Scaffold331	82497	32S16M2D22M	no_feature
30099-4	Scaffold2652	18556	49S23M2S	no_feature
30200-4	Scaffold44610	3612	40M28S	no_feature
30392-4	Scaffold2136	14060	48M2S	no_feature
30414-4	Scaffold44610	3802	37M26S	no_feature
30419-4	Scaffold2652	18556	7S23M	no_feature
30532-4	Scaffold2652	18556	48S23M2S	no_feature
30535-4	Scaffold44610	83	10S27M10S	no_feature
30568-4	Scaffold52	284817	12S21M15S	no_feature
30563-4	Scaffold44610	4158	7S51M14S	PPAT011773-RA-E1A
30591-4	Scaffold44610	3788	4S51M27S	no_feature
30656-4	Scaffold44610	3612	40M	no_feature
30740-4	Scaffold28346	145	7S20M6S	no_feature
30773-4	Scaffold2652	18556	10S23M19S	no_feature
30804-4	Scaffold44610	2731	39M5S	no_feature
30807-4	Scaffold44610	3788	4S30M	no_feature
30853-4	Scaffold44610	3783	1S56M15S	no_feature
30893-4	Scaffold331	82515	9S21M	no_feature
30966-4	Scaffold331	82517	20M	no_feature
31089-4	Scaffold44610	3804	21M	no_feature
31111-4	Scaffold311	21131	4S20M21S	no_feature
31140-4	Scaffold2652	18556	46S23M2S	no_feature
31143-4	Scaffold8	1261877	2S28M	no_feature
31156-4	Scaffold44610	3072	27M17S	no_feature
31202-4	Scaffold331	82497	35S16M1D1M1D21M	no_feature
31203-4	Scaffold44610	83	2S40M	no_feature
31298-4	Scaffold2136	14074	6S27M32S	no_feature
31321-4	Scaffold44610	2120	41M	no_feature
31371-4	Scaffold57640	1208	23M5S	no_feature
31425-4	Scaffold44610	3755	75M	no_feature
31444-4	Scaffold44610	3798	32M2S	no_feature
31472-4	Scaffold43	254073	10S20M	no_feature
31512-4	Scaffold44610	85	25M2S	no_feature
31551-4	Scaffold3394	10786	7S22M6S	no_feature
31553-4	Scaffold331	82497	32S16M2D22M	no_feature
31554-4	Scaffold2652	18556	8S23M2S	no_feature
31603-4	Scaffold2652	18556	11S23M2S	no_feature
31602-4	Scaffold331	82497	33S16M2D22M	no_feature
31609-4	Scaffold2652	18556	44S23M2S	no_feature
31621-4	Scaffold331	82497	28S16M2D21M	no_feature
31645-4	Scaffold2652	18556	6S23M1S	no_feature
31658-4	Scaffold331	82497	33S16M2D22M	no_feature
31686-4	Scaffold44610	2699	14S67M	no_feature
31704-4	Scaffold44610	83	41M	no_feature
31717-4	Scaffold889	43184	28M10S	no_feature
31727-4	Scaffold44610	3615	1S20M6S	no_feature
31758-4	Scaffold44610	3788	4S35M	no_feature
31799-4	Scaffold331	82497	32S16M2D22M	no_feature
31818-4	Scaffold2652	18556	45S23M2S	no_feature
31829-4	Scaffold2652	18556	9S23M2S	no_feature
31831-4	Scaffold44610	4154	3S42M	PPAT011773-RA-E1A
31844-4	Scaffold44610	88	73M3S	no_feature
31854-4	Scaffold44610	83	4S23M	no_feature
31868-4	Scaffold331	82516	52S21M	no_feature
31890-4	Scaffold2652	18556	48S23M2S	no_feature
31932-4	Scaffold331	82497	35S16M2D22M	no_feature
31963-4	Scaffold13	60867	11S21M31S	no_feature
31971-4	Scaffold44610	3610	40M	no_feature
31996-4	Scaffold2652	18556	11S23M2S	no_feature
32016-4	Scaffold44610	3788	4S35M	no_feature
32032-4	Scaffold2652	18556	46S23M2S	no_feature
32040-4	Scaffold25	677200	7S21M5S	no_feature
32058-4	Scaffold331	82497	35S16M2D22M	no_feature
32086-4	Scaffold2652	18556	44S23M2S	no_feature
32097-4	Scaffold2136	14074	7S27M5S	no_feature
32100-4	Scaffold2652	18556	48S23M2S	no_feature
32206-4	Scaffold46795	12192	24M2S	no_feature
32286-4	Scaffold85979	462	1S24M2S	no_feature
32362-4	Scaffold44610	3801	38M27S	no_feature
32412-4	Scaffold44610	83	1S27M7S	no_feature
32472-4	Scaffold2652	18556	7S23M2S	no_feature
32484-4	Scaffold44610	3615	6S20M12S	no_feature
32507-4	Scaffold44610	3752	3S78M	no_feature
32515-4	Scaffold44610	2468	1S36M	no_feature
32539-4	Scaffold2652	18556	4S20M	no_feature
32538-4	Scaffold44610	83	47S40M	no_feature
32542-4	Scaffold2652	18556	40S23M	no_feature
32633-4	Scaffold44610	83	50S24M	no_feature
32635-4	Scaffold2652	18556	46S23M2S	no_feature
32722-4	Scaffold331	82497	33S16M2D22M	no_feature
32747-4	Scaffold2652	18556	45S23M2S	no_feature
32817-4	Scaffold44610	3798	8S20M	no_feature
32815-4	Scaffold331	82497	35S16M2D22M	no_feature
32844-4	Scaffold44610	1162	9S5M1D24M6S	no_feature
32848-4	Scaffold2652	18556	8S23M20S	no_feature
32873-4	Scaffold44610	4169	40M2S	PPAT011773-RA-E1A
32880-4	Scaffold44610	3788	4S34M1S	no_feature
32922-4	Scaffold44610	2121	38M	no_feature
32974-4	Scaffold44610	83	1S44M	no_feature
32975-4	Scaffold44610	1162	12S5M1D24M7S	no_feature
32983-4	Scaffold44610	83	7S63M	no_feature
33048-4	Scaffold2652	18556	7S22M2S	no_feature
33120-4	Scaffold2154	1288	47S23M7S	no_feature
33161-4	Scaffold44610	3615	1S20M24S	no_feature
33162-4	Scaffold331	82497	29S16M2D21M	no_feature
33227-4	Scaffold43	591344	9S21M1S	no_feature
33231-4	Scaffold331	82515	12S23M10S	no_feature
33259-4	Scaffold44610	3582	4S40M	no_feature
33279-4	Scaffold2652	18556	10S23M19S	no_feature
33350-4	Scaffold331	82499	37S10M2D26M	no_feature
33356-4	Scaffold2652	18556	5S23M2S	no_feature
33403-4	Scaffold331	82515	51S22M	no_feature
33444-4	Scaffold2652	18556	48S23M2S	no_feature
33480-4	Scaffold889	43184	24M	no_feature
33525-4	Scaffold2136	14047	58M	no_feature
33524-4	Scaffold44610	3064	4S35M28S	no_feature
33587-4	Scaffold2136	14079	22M36S	no_feature
33617-4	Scaffold44610	3780	41M	no_feature
33618-4	Scaffold2652	18556	48S23M2S	no_feature
33623-4	Scaffold2652	18556	49S23M2S	no_feature
33634-4	Scaffold2652	18556	5S23M2S	no_feature
33698-4	Scaffold44610	83	51S24M	no_feature
33722-4	Scaffold1401	3928	28M	no_feature
33751-4	Scaffold2652	18556	7S23M2S	no_feature
33770-4	Scaffold44610	3804	23M	no_feature
33861-4	Scaffold13	60867	8S21M12S	no_feature
33901-4	Scaffold2652	18556	5S23M2S	no_feature
33982-4	Scaffold44610	3798	1S41M11S	no_feature
33987-4	Scaffold2652	18556	11S23M2S	no_feature
34032-4	Scaffold331	82497	32S16M2D22M	no_feature
34084-4	Scaffold331	82499	37S14M2D23M	no_feature
34123-4	Scaffold331	82497	33S16M2D22M	no_feature
34152-4	Scaffold44610	85	25M5S	no_feature
34200-4	Scaffold44610	1162	12S5M1D24M6S	no_feature
34218-4	Scaffold45191	1559	8S20M6S	no_feature
34255-4	Scaffold2652	18556	10S23M19S	no_feature
34359-4	Scaffold2652	18556	9S23M2S	no_feature
34406-4	Scaffold331	82497	35S16M2D22M	no_feature
34435-4	Scaffold2652	18556	43S23M2S	no_feature
34473-4	Scaffold2136	14074	9S39M	no_feature
34507-4	Scaffold93682	362	23M	no_feature
34516-4	Scaffold2652	18556	9S23M13S	no_feature
34608-4	Scaffold2136	14049	4S52M3S	no_feature
34780-4	Scaffold44610	3798	14S25M	no_feature
34823-4	Scaffold2652	18556	10S23M2S	no_feature
34834-4	Scaffold44610	3800	39M26S	no_feature
34846-4	Scaffold2652	18556	40S23M2S	no_feature
34852-4	Scaffold44610	3806	20M	no_feature
34952-4	Scaffold144	83692	5S20M6S	no_feature
35044-4	Scaffold331	82498	34S15M2D22M	no_feature
35132-4	Scaffold44610	3582	30M	no_feature
35153-4	Scaffold44610	83	40M	no_feature
35166-4	Scaffold28346	145	6S20M6S	no_feature
35170-4	Scaffold44610	1162	5M1D24M3S	no_feature
35200-4	Scaffold2652	18556	5S23M2S	no_feature
35204-4	Scaffold2652	18556	6S23M2S	no_feature
35272-4	Scaffold44610	2882	23M	no_feature
35275-4	Scaffold2652	18556	6S23M19S	no_feature
35279-4	Scaffold2652	18556	9S23M19S	no_feature
35299-4	Scaffold331	82516	15S20M	no_feature
35317-4	Scaffold2652	18556	10S23M19S	no_feature
35323-4	Scaffold85979	461	7S21M6S	no_feature
35355-4	Scaffold44610	2475	3S30M1I5M7S	no_feature
35387-4	Scaffold75	347019	19S20M	no_feature
35446-4	Scaffold2652	18556	10S21M	no_feature
35450-4	Scaffold331	82515	9S22M	no_feature
35476-4	Scaffold2652	18556	45S23M2S	no_feature
35485-4	Scaffold2652	18557	7S22M2S	no_feature
35490-4	Scaffold44610	4154	3S46M	PPAT011773-RA-E1A
35589-4	Scaffold44610	93	34M	no_feature
35665-4	Scaffold44610	2475	3S30M1I5M11S	no_feature
35729-4	Scaffold44610	84	23M	no_feature
35791-4	Scaffold2652	18556	48S23M2S	no_feature
35803-4	Scaffold44610	3806	24M2S	no_feature
35854-4	Scaffold113	95204	5S20M6S	no_feature
35863-4	Scaffold44610	3775	60M3S	no_feature
35882-4	Scaffold44610	2747	23M	no_feature
35912-4	Scaffold44610	4160	49M5S	PPAT011773-RA-E1A
35990-4	Scaffold2652	18558	9S21M	no_feature
35999-4	Scaffold31	114257	3S21M27S	no_feature
36058-4	Scaffold44610	83	51S22M	no_feature
36060-4	Scaffold2652	18556	8S23M2S	no_feature
36062-4	Scaffold2652	18556	44S23M2S	no_feature
36096-4	Scaffold44610	2864	41M2S	no_feature
36097-4	Scaffold2652	18556	9S23M2S	no_feature
36123-4	Scaffold44610	4154	3S38M	PPAT011773-RA-E1A
36139-4	Scaffold61360	2834	28M	no_feature
36156-4	Scaffold331	82497	35S16M2D22M	no_feature
36216-4	Scaffold2652	18556	48S23M2S	no_feature
36289-4	Scaffold133	174304	20M	no_feature
36378-4	Scaffold208	13071	40S26M11S	no_feature
36413-4	Scaffold3341	2870	25M34S	no_feature
36426-4	Scaffold582	38752	45S21M7S	no_feature
36565-4	Scaffold44610	3617	29M	no_feature
36591-4	Scaffold331	82497	33S16M2D22M	no_feature
36604-4	Scaffold554	13355	8S21M8S	no_feature
36708-4	Scaffold2652	18556	48S23M2S	no_feature
36763-4	Scaffold2652	18556	48S23M2S	no_feature
36853-4	Scaffold44610	3586	33M	no_feature
36867-4	Scaffold1426	37781	20M	no_feature
36911-4	Scaffold331	82497	31S16M2D21M	no_feature
36949-4	Scaffold44610	3788	4S35M	no_feature
36976-4	Scaffold44610	83	25S40M	no_feature
36982-4	Scaffold331	82515	12S22M	no_feature
37007-4	Scaffold44610	83	51S27M1S	no_feature
37050-4	Scaffold331	82497	35S16M2D22M	no_feature
37059-4	Scaffold44610	1162	5S5M1D24M6S	no_feature
37069-4	Scaffold44610	2882	34M	no_feature
37143-4	Scaffold2652	18556	5S23M2S	no_feature
37158-4	Scaffold2652	18556	45S23M2S	no_feature
37172-4	Scaffold331	82497	14S16M2D22M	no_feature
37182-4	Scaffold331	82497	8S16M2D22M	no_feature
37218-4	Scaffold331	82517	16S20M	no_feature
37355-4	Scaffold2652	18556	48S23M2S	no_feature
37366-4	Scaffold2652	18556	7S22M	no_feature
37410-4	Scaffold2652	18556	42S23M2S	no_feature
37414-4	Scaffold228	10796	18S20M4S	no_feature
37428-4	Scaffold2652	18556	48S23M2S	no_feature
37477-4	Scaffold44610	3783	40M	no_feature
37481-4	Scaffold96	277165	5S22M6S	no_feature
37496-4	Scaffold2652	18556	48S23M2S	no_feature
37522-4	Scaffold113	95204	5S20M9S	no_feature
37535-4	Scaffold44610	2882	26M	no_feature
37570-4	Scaffold2652	18556	7S21M	no_feature
37593-4	Scaffold2652	18556	48S23M2S	no_feature
37624-4	Scaffold2652	18556	48S23M2S	no_feature
37653-4	Scaffold2136	14074	9S34M2S	no_feature
37700-4	Scaffold2652	18556	6S23M1S	no_feature
37777-4	Scaffold44610	3788	4S42M27S	no_feature
37787-4	Scaffold44610	3603	49M5S	no_feature
37811-4	Scaffold331	82515	9S22M	no_feature
37820-4	Scaffold44610	83	6S76M	no_feature
37833-4	Scaffold61360	2843	28M10S	no_feature
37945-4	Scaffold44610	3605	47M	no_feature
37985-4	Scaffold331	82497	35S16M2D22M	no_feature
37997-4	Scaffold2652	18556	9S23M20S	no_feature
38250-3	Scaffold742	44531	2S67M4S	no_feature
38335-3	Scaffold2652	18556	24S23M2S	no_feature
38378-3	Scaffold44610	1162	4S5M1D22M	no_feature
38405-3	Scaffold44610	3072	27M25S	no_feature
38431-3	Scaffold2652	18556	43S23M2S	no_feature
38452-3	Scaffold4	1488590	24S21M1S	PPATMP006264-RA-E2A
38455-3	Scaffold44610	2741	2S47M	no_feature
38516-3	Scaffold2652	18556	46S23M2S	no_feature
38590-3	Scaffold13	60867	29S20M	no_feature
38593-3	Scaffold2652	18556	45S23M2S	no_feature
38627-3	Scaffold44610	3040	23M1I36M13S	no_feature
38634-3	Scaffold2652	18556	7S23M2S	no_feature
38653-3	Scaffold44610	3800	30M	no_feature
38685-3	Scaffold44610	3806	24M7S	no_feature
38716-3	Scaffold44610	83	50S39M2S	no_feature
38740-3	Scaffold331	82497	33S16M2D22M	no_feature
38787-3	Scaffold3211	9804	6S20M	no_feature
38801-3	Scaffold2136	14074	14S27M3S	no_feature
38821-3	Scaffold331	82515	48S22M	no_feature
38859-3	Scaffold331	82497	35S16M2D22M	no_feature
38899-3	Scaffold46795	7487	19S24M	no_feature
38930-3	Scaffold2652	18556	48S23M2S	no_feature
38938-3	Scaffold2652	18556	43S23M2S	no_feature
38978-3	Scaffold44610	83	5S39M	no_feature
39049-3	Scaffold44610	97	26M	no_feature
39105-3	Scaffold2652	18556	45S23M2S	no_feature
39138-3	Scaffold2652	18556	8S22M3S	no_feature
39145-3	Scaffold291	84183	22M	no_feature
39237-3	Scaffold44610	2745	29M2S	no_feature
39241-3	Scaffold45895	3237	3S22M3S	no_feature
39242-3	Scaffold144	83692	13S20M8S	no_feature
39253-3	Scaffold2154	1288	25S23M7S	no_feature
39293-3	Scaffold44610	3788	4S35M	no_feature
39329-3	Scaffold2652	18556	46S23M2S	no_feature
39333-3	Scaffold44610	3068	31M18S	no_feature
39337-3	Scaffold2652	18556	7S22M	no_feature
39341-3	Scaffold107	247077	23S20M	no_feature
39361-3	Scaffold2652	18556	48S23M2S	no_feature
39394-3	Scaffold2652	18556	48S23M2S	no_feature
39491-3	Scaffold44610	3804	35M20S	no_feature
39515-3	Scaffold44610	88	3S22M5S	no_feature
39534-3	Scaffold44610	123	38M7S	no_feature
39575-3	Scaffold2652	18556	7S23M	no_feature
39604-3	Scaffold44610	3798	14S25M	no_feature
39635-3	Scaffold44610	3595	57M25S	no_feature
39732-3	Scaffold331	82497	35S16M2D22M	no_feature
39748-3	Scaffold331	82497	33S16M2D22M	no_feature
39761-3	Scaffold44610	3623	28M	no_feature
39838-3	Scaffold44610	2735	35M7S	no_feature
39877-3	Scaffold44610	2468	3S37M1I5M	no_feature
39938-3	Scaffold13	60868	20M20S	no_feature
39966-3	Scaffold331	82497	33S16M1D1M1D21M	no_feature
40018-3	Scaffold44610	2468	1S34M	no_feature
40134-3	Scaffold44610	3582	104M	no_feature
40157-3	Scaffold2652	18556	22S23M2S	no_feature
40178-3	Scaffold2136	14279	33M	no_feature
40189-3	Scaffold44610	83	51S23M	no_feature
40222-3	Scaffold44610	110	51M3S	no_feature
40226-3	Scaffold2136	14079	22M5S	no_feature
40225-3	Scaffold2652	18556	45S23M2S	no_feature
40269-3	Scaffold2652	18556	9S23M2S	no_feature
40303-3	Scaffold331	82499	32S14M2D21M	no_feature
40312-3	Scaffold331	82497	35S16M2D22M	no_feature
40329-3	Scaffold2154	1288	9S23M7S	no_feature
40336-3	Scaffold228	10796	18S20M	no_feature
40339-3	Scaffold144	83692	29S20M4S	no_feature
40377-3	Scaffold331	82497	33S16M2D22M	no_feature
40386-3	Scaffold2652	18556	24S23M2S	no_feature
40492-3	Scaffold1253	29184	44S24M2S	no_feature
40525-3	Scaffold13	60867	25S21M25S	no_feature
40533-3	Scaffold2652	18556	10S23M19S	no_feature
40655-3	Scaffold287	76956	22M5S	no_feature
40674-3	Scaffold331	82515	10S22M	no_feature
40676-3	Scaffold44610	3803	18S36M16S	no_feature
40714-3	Scaffold44610	3785	4S45M	no_feature
40723-3	Scaffold44610	83	9S27M2S	no_feature
40755-3	Scaffold331	82497	30S16M2D22M	no_feature
40789-3	Scaffold1935	18579	1S22M1D4M6S	no_feature
40874-3	Scaffold44610	86	13S24M2S	no_feature
40873-3	Scaffold331	82515	11S22M	no_feature
40986-3	Scaffold44610	4153	2S33M	PPAT011773-RA-E1A
41082-3	Scaffold331	82497	34S16M2D22M	no_feature
41147-3	Scaffold47556	912	21M	no_feature
41164-3	Scaffold44610	2882	65M1S	no_feature
41206-3	Scaffold4	1488590	6S21M1S	PPATMP006264-RA-E2A
41219-3	Scaffold2652	18556	47S23M2S	no_feature
41240-3	Scaffold44610	2453	18S51M	no_feature
41254-3	Scaffold2652	18556	9S23M19S	no_feature
41294-3	Scaffold2906	3083	5S21M8S	no_feature
41308-3	Scaffold2136	14074	6S27M10S	no_feature
41329-3	Scaffold44610	3604	4S48M	no_feature
41341-3	Scaffold2652	18553	4S26M3S	no_feature
41365-3	Scaffold44610	2865	23M	no_feature
41383-3	Scaffold331	82515	8S22M	no_feature
41384-3	Scaffold44610	1162	5M1D24M9S	no_feature
41442-3	Scaffold44610	2120	61M10S	no_feature
41503-3	Scaffold2652	18556	48S23M2S	no_feature
41559-3	Scaffold2652	18556	45S23M2S	no_feature
41608-3	Scaffold44610	3604	4S26M	no_feature
41610-3	Scaffold46795	7488	8S23M	no_feature
41632-3	Scaffold44610	2290	61M5S	no_feature
41669-3	Scaffold10	46076	5S23M3S	no_feature
41729-3	Scaffold134	148986	7S20M	no_feature
41761-3	Scaffold43	591344	9S21M3S	no_feature
41780-3	Scaffold2652	18556	7S22M	no_feature
41784-3	Scaffold44610	3627	25M30S	no_feature
41860-3	Scaffold2652	18556	48S23M2S	no_feature
41871-3	Scaffold2652	18556	49S23M2S	no_feature
41899-3	Scaffold2652	18556	43S23M	no_feature
41935-3	Scaffold90410	189	5S22M8S	no_feature
41951-3	Scaffold2652	18556	11S20M	no_feature
42055-3	Scaffold2652	18556	8S23M2S	no_feature
42102-3	Scaffold44610	91	36M	no_feature
42117-3	Scaffold2652	18556	46S23M2S	no_feature
42119-3	Scaffold44610	3768	62M	no_feature
42238-3	Scaffold44610	3788	4S41M1S	no_feature
42287-3	Scaffold44610	2745	29M6S	no_feature
42313-3	Scaffold44610	3783	56M19S	no_feature
42375-3	Scaffold44610	3615	2S20M6S	no_feature
42413-3	Scaffold44610	472	3S28M46S	no_feature
42461-3	Scaffold2652	18556	7S23M1S	no_feature
42470-3	Scaffold2001	16662	24S22M2S	no_feature
42506-3	Scaffold44610	83	1S40M	no_feature
42609-3	Scaffold45191	1562	20M3S	no_feature
42617-3	Scaffold2652	18556	47S23M2S	no_feature
42664-3	Scaffold1315	6657	5S20M3S	no_feature
42711-3	Scaffold2136	14079	23M	no_feature
42814-3	Scaffold331	82497	35S16M2D22M	no_feature
42816-3	Scaffold2652	18557	7S22M1S	no_feature
42842-3	Scaffold44610	2867	25M	no_feature
42888-3	Scaffold4	1488590	5S21M1S	PPATMP006264-RA-E2A
42907-3	Scaffold2652	18556	44S23M2S	no_feature
42990-3	Scaffold44610	3612	29M	no_feature
43006-3	Scaffold44610	2711	36M	no_feature
43030-3	Scaffold96	277163	3S20M	no_feature
43055-3	Scaffold44610	3803	36M25S	no_feature
43076-3	Scaffold44610	2867	38M	no_feature
43145-3	Scaffold2652	18556	7S22M	no_feature
43180-3	Scaffold331	82497	35S16M2D22M	no_feature
43185-3	Scaffold2652	18556	45S23M2S	no_feature
43193-3	Scaffold44610	85	24S25M1S	no_feature
43198-3	Scaffold85979	462	21M5S	no_feature
43222-3	Scaffold44610	471	3S29M22S	no_feature
43313-3	Scaffold2652	18556	8S23M1S	no_feature
43325-3	Scaffold2652	18556	9S21M3S	no_feature
43329-3	Scaffold331	82497	32S16M2D22M	no_feature
43339-3	Scaffold2652	18556	7S23M2S	no_feature
43417-3	Scaffold2652	18556	7S23M2S	no_feature
43427-3	Scaffold44610	3065	34M30S	no_feature
43475-3	Scaffold44610	4176	33M55S	PPAT011773-RA-E1A
43530-3	Scaffold144	83692	6S20M6S	no_feature
43556-3	Scaffold574	17129	5S20M3S	PPATMP009362-RA-E1A
43609-3	Scaffold44610	3788	3S31M	no_feature
43738-3	Scaffold44610	83	4S27M6S	no_feature
43778-3	Scaffold2652	18556	48S23M2S	no_feature
43845-3	Scaffold2652	18556	46S23M2S	no_feature
43962-3	Scaffold2652	18556	25S23M2S	no_feature
44011-3	Scaffold44610	2475	4S30M1I5M13S	no_feature
44043-3	Scaffold2154	1288	7S23M7S	no_feature
44168-3	Scaffold331	82497	35S16M2D22M	no_feature
44227-3	Scaffold44610	83	38S25M	no_feature
44230-3	Scaffold44610	83	4S27M11S	no_feature
44234-3	Scaffold44610	2865	28M	no_feature
44284-3	Scaffold44610	83	4S26M10S	no_feature
44285-3	Scaffold44610	4154	3S55M42S	PPAT011773-RA-E1A
44353-3	Scaffold44610	4169	36M	PPAT011773-RA-E1A
44359-3	Scaffold2136	13935	35M2S	no_feature
44405-3	Scaffold2652	18556	7S23M	no_feature
44406-3	Scaffold44610	3798	14S25M	no_feature
44439-3	Scaffold54833	1612	5S26M44S	no_feature
44459-3	Scaffold2652	18556	44S23M2S	no_feature
44592-3	Scaffold2652	18556	45S23M2S	no_feature
44609-3	Scaffold331	82515	11S22M	no_feature
44628-3	Scaffold2652	18556	6S23M19S	no_feature
44730-3	Scaffold44610	2762	28M	no_feature
44831-3	Scaffold331	82497	13S16M2D21M	no_feature
44864-3	Scaffold2652	18556	44S23M2S	no_feature
44873-3	Scaffold44610	3069	30M65S	no_feature
44877-3	Scaffold44610	83	4S40M	no_feature
44884-3	Scaffold39	331548	20M	no_feature
44888-3	Scaffold44610	3772	46M	no_feature
44890-3	Scaffold2652	18556	45S23M2S	no_feature
45010-3	Scaffold2652	18557	9S22M2S	no_feature
45011-3	Scaffold44610	3788	4S35M	no_feature
45009-3	Scaffold44610	3065	34M25S	no_feature
45074-3	Scaffold331	82515	49S22M	no_feature
45093-3	Scaffold2652	18556	41S23M	no_feature
45129-3	Scaffold44610	2468	3S37M1I5M19S	no_feature
45130-3	Scaffold44610	85	25M8S	no_feature
45142-3	Scaffold46795	7487	24S24M	no_feature
45143-3	Scaffold44610	83	10S43M	no_feature
45249-3	Scaffold2652	18556	7S23M	no_feature
45256-3	Scaffold25	677200	2S21M5S	no_feature
45289-3	Scaffold44610	2724	75M3S	no_feature
45300-3	Scaffold331	82516	10S20M	no_feature
45301-3	Scaffold273	44305	20M	no_feature
45316-3	Scaffold44610	2711	46M	no_feature
45328-3	Scaffold2652	18556	44S23M2S	no_feature
45396-3	Scaffold3154	15590	9S24M	no_feature
45444-3	Scaffold2652	18556	11S23M2S	no_feature
45470-3	Scaffold331	82504	2S9M2D22M	no_feature
45559-3	Scaffold44610	3804	35M24S	no_feature
45688-3	Scaffold549	17682	37S37M	no_feature
45721-3	Scaffold2652	18556	48S23M2S	no_feature
45781-3	Scaffold44610	2735	22M	no_feature
45831-3	Scaffold2652	18553	3S26M1S	no_feature
45859-3	Scaffold2652	18556	6S23M2S	no_feature
45962-3	Scaffold13	60867	24S20M	no_feature
45990-3	Scaffold44610	2865	31M	no_feature
46001-3	Scaffold44610	2120	44M	no_feature
46013-3	Scaffold2136	14079	28S22M	no_feature
46122-3	Scaffold331	82497	26S16M2D22M	no_feature
46220-3	Scaffold44610	3788	4S42M	no_feature
46272-3	Scaffold2652	18556	43S23M2S	no_feature
46276-3	Scaffold331	82497	35S16M2D22M	no_feature
46333-3	Scaffold331	82497	30S16M2D22M	no_feature
46347-3	Scaffold44610	3804	35M22S	no_feature
46349-3	Scaffold46889	12335	22S22M3S	no_feature
46374-3	Scaffold2136	14047	57M	no_feature
46380-3	Scaffold2652	18556	9S23M2S	no_feature
46492-3	Scaffold2652	18556	41S23M2S	no_feature
46494-3	Scaffold13	60867	17S21M20S	no_feature
46505-3	Scaffold2652	18556	49S23M2S	no_feature
46522-3	Scaffold44610	2849	46M	no_feature
46548-3	Scaffold2652	18556	7S23M19S	no_feature
46591-3	Scaffold2652	18556	42S23M2S	no_feature
46595-3	Scaffold44610	1167	3S25M4S	no_feature
46610-3	Scaffold119	13063	5S22M49S	no_feature
46612-3	Scaffold331	82497	33S16M2D22M	no_feature
46679-3	Scaffold44610	2279	28S24M	no_feature
46722-3	Scaffold2652	18556	48S23M2S	no_feature
46760-3	Scaffold44610	3788	20S35M	no_feature
46759-3	Scaffold2652	18556	48S23M2S	no_feature
46918-3	Scaffold2652	18556	45S23M2S	no_feature
46947-3	Scaffold2652	18556	7S23M19S	no_feature
46959-3	Scaffold44610	3788	3S32M	no_feature
46960-3	Scaffold331	82497	32S16M2D22M	no_feature
46961-3	Scaffold331	82497	31S16M2D22M	no_feature
46977-3	Scaffold331	82497	35S16M2D22M	no_feature
46983-3	Scaffold44610	2713	32M	no_feature
46999-3	Scaffold44610	3605	48M	no_feature
47002-3	Scaffold331	82497	1S16M2D22M	no_feature
47037-3	Scaffold331	82497	33S16M2D22M	no_feature
47081-3	Scaffold2652	18556	44S23M2S	no_feature
47135-3	Scaffold2652	18556	22S23M2S	no_feature
47146-3	Scaffold44610	2456	42M	no_feature
47161-3	Scaffold44610	2866	1S29M	no_feature
47180-3	Scaffold46795	7487	6S24M	no_feature
47222-3	Scaffold331	82497	27S16M2D22M	no_feature
47249-3	Scaffold304	48877	45S23M2S	no_feature
47377-3	Scaffold331	82497	32S16M2D22M	no_feature
47440-3	Scaffold1	839923	20M	no_feature
47441-3	Scaffold2652	18556	7S23M1S	no_feature
47493-3	Scaffold2652	18556	7S22M	no_feature
47527-3	Scaffold44610	472	4S28M49S	no_feature
47565-3	Scaffold2652	18556	20M	no_feature
47573-3	Scaffold44610	2873	43M	no_feature
47579-3	Scaffold44610	4154	3S50M	PPAT011773-RA-E1A
47585-3	Scaffold44610	2884	32M	no_feature
47588-3	Scaffold2652	18556	44S23M2S	no_feature
47599-3	Scaffold44610	83	5S42M	no_feature
47602-3	Scaffold44610	3615	1S20M6S	no_feature
47640-3	Scaffold2652	18556	22S23M2S	no_feature
47645-3	Scaffold44610	93	4S32M	no_feature
47689-3	Scaffold46795	12197	21M	no_feature
47780-3	Scaffold44610	2480	25M1I5M41S	no_feature
47787-3	Scaffold331	82497	29S16M2D22M	no_feature
47789-3	Scaffold331	82497	32S16M2D22M	no_feature
47803-3	Scaffold57640	1208	8S23M5S	no_feature
47819-3	Scaffold54	279417	31S20M4S	no_feature
47872-3	Scaffold2652	18558	9S20M	no_feature
47894-3	Scaffold2652	18556	8S23M19S	no_feature
47991-3	Scaffold5773	1248	15S20M	no_feature
47998-3	Scaffold45191	1559	3S20M6S	no_feature
48001-3	Scaffold2652	18556	48S23M2S	no_feature
48013-3	Scaffold331	82515	14S22M	no_feature
48053-3	Scaffold44610	2882	37M2S	no_feature
48147-3	Scaffold44610	3593	66M	no_feature
48179-3	Scaffold2652	18556	43S23M	no_feature
48222-3	Scaffold331	82497	35S16M2D22M	no_feature
48248-3	Scaffold44610	2120	60M	no_feature
48283-3	Scaffold2652	18556	50S22M	no_feature
48327-3	Scaffold44610	2120	38M	no_feature
48326-3	Scaffold44610	3064	2S35M27S	no_feature
48329-3	Scaffold1935	18579	16S22M1D4M3S	no_feature
48449-3	Scaffold44610	1162	5M1D24M	no_feature
48553-3	Scaffold2652	18556	27S23M2S	no_feature
48716-3	Scaffold2652	18556	46S23M2S	no_feature
48738-3	Scaffold57	377922	20M	no_feature
48764-3	Scaffold44610	104	22M	no_feature
48763-3	Scaffold331	82499	37S14M2D23M	no_feature
48781-3	Scaffold44610	3788	4S42M	no_feature
48785-3	Scaffold2141	16964	23M	no_feature
48801-3	Scaffold44610	4154	3S55M23S	PPAT011773-RA-E1A
48817-3	Scaffold331	82497	33S16M2D22M	no_feature
48843-3	Scaffold13	60867	16S20M8S	no_feature
48845-3	Scaffold2136	14049	9S52M4S	no_feature
48874-3	Scaffold1935	18579	22M1D4M18S	no_feature
48885-3	Scaffold2652	18556	6S23M19S	no_feature
49021-3	Scaffold2652	18556	7S22M	no_feature
49027-3	Scaffold2136	14074	11S34M2S	no_feature
49039-3	Scaffold2652	18556	22S23M2S	no_feature
49037-3	Scaffold2652	18556	49S23M2S	no_feature
49120-3	Scaffold331	82516	52S21M	no_feature
49189-3	Scaffold2652	18556	10S23M2S	no_feature
49247-3	Scaffold2652	18556	65S23M2S	no_feature
49249-3	Scaffold2652	18556	45S23M2S	no_feature
49254-3	Scaffold554	13355	23S21M5S	no_feature
49272-3	Scaffold331	82497	33S16M2D22M	no_feature
49276-3	Scaffold2652	18553	2S26M2S	no_feature
49311-3	Scaffold44610	2882	53M2S	no_feature
49445-3	Scaffold44610	3065	34M34S	no_feature
49496-3	Scaffold292	58886	21M	no_feature
49518-3	Scaffold331	82497	32S16M2D22M	no_feature
49529-3	Scaffold2154	1288	4S23M7S	no_feature
49532-3	Scaffold2652	18556	2S23M2S	no_feature
49682-3	Scaffold44610	2711	22M	no_feature
49687-3	Scaffold44610	2121	39M	no_feature
49736-3	Scaffold44610	4060	20M	no_feature
49751-3	Scaffold2652	18556	44S23M2S	no_feature
49788-3	Scaffold2652	18556	40S23M2S	no_feature
49872-3	Scaffold2652	18556	45S23M2S	no_feature
49894-3	Scaffold228	10796	9S20M8S	no_feature
49899-3	Scaffold331	82497	33S16M2D22M	no_feature
49925-3	Scaffold44610	3633	23M	no_feature
49942-3	Scaffold2652	18556	48S23M2S	no_feature
49986-3	Scaffold44610	85	25M10S	no_feature
50007-3	Scaffold2652	18556	48S23M2S	no_feature
50068-3	Scaffold2136	14060	42M	no_feature
50145-3	Scaffold2652	18557	12S22M2S	no_feature
50197-3	Scaffold2652	18556	40S23M2S	no_feature
50200-3	Scaffold2652	18554	22M5S	no_feature
50229-3	Scaffold2652	18556	48S23M2S	no_feature
50240-3	Scaffold2652	18556	2S22M	no_feature
50252-3	Scaffold331	82497	33S16M2D22M	no_feature
50270-3	Scaffold2652	18556	40S23M2S	no_feature
50302-3	Scaffold2652	18556	7S23M2S	no_feature
50308-3	Scaffold44610	3605	20M3S	no_feature
50318-3	Scaffold2816	11688	5S21M23S	no_feature
50327-3	Scaffold44610	83	4S65M	no_feature
50330-3	Scaffold13	60867	20S21M25S	no_feature
50338-3	Scaffold2652	18556	44S23M2S	no_feature
50364-3	Scaffold2136	14049	3S52M	no_feature
50393-3	Scaffold2652	18556	43S23M2S	no_feature
50507-3	Scaffold2652	18556	7S22M	no_feature
50509-3	Scaffold2652	18556	9S22M3S	no_feature
50589-3	Scaffold331	82514	8S23M	no_feature
50645-3	Scaffold2652	18556	10S23M2S	no_feature
50687-3	Scaffold99	102200	7S21M5S	no_feature
50720-3	Scaffold2652	18556	7S23M2S	no_feature
50719-3	Scaffold331	82497	28S16M2D21M	no_feature
50746-3	Scaffold44610	3621	20M	no_feature
50824-3	Scaffold44610	2476	29M1I5M4S	no_feature
50857-3	Scaffold44610	2747	20M	no_feature
50903-3	Scaffold44610	83	4S55M6S	no_feature
50915-3	Scaffold44610	4153	2S22M1S	PPAT011773-RA-E1A
50954-3	Scaffold1682	6899	39S28M1S	no_feature
50967-3	Scaffold3154	15590	24M	no_feature
50995-3	Scaffold44610	3040	23M1I36M31S	no_feature
51101-3	Scaffold2652	18556	45S23M2S	no_feature
51133-3	Scaffold44610	2865	38M	no_feature
51179-3	Scaffold2652	18556	48S23M2S	no_feature
51275-3	Scaffold13	60867	11S21M7S	no_feature
51367-3	Scaffold33	475019	22S21M19S	no_feature
51380-3	Scaffold2652	18556	44S23M2S	no_feature
51411-3	Scaffold44610	2745	25M5S	no_feature
51420-3	Scaffold2652	18556	7S23M2S	no_feature
51450-3	Scaffold2652	18556	46S23M2S	no_feature
51486-3	Scaffold44610	2292	23M	no_feature
51520-3	Scaffold331	82497	32S16M2D22M	no_feature
51582-3	Scaffold331	82497	33S16M2D22M	no_feature
51652-3	Scaffold2652	18556	5S23M	no_feature
51683-3	Scaffold331	82497	33S16M2D22M	no_feature
51740-3	Scaffold44610	2279	12S20M3S	no_feature
51771-3	Scaffold44610	2278	24M	no_feature
51830-3	Scaffold331	82517	15S20M	no_feature
51909-3	Scaffold44610	2708	39M	no_feature
51932-3	Scaffold44610	3595	57M	no_feature
51941-3	Scaffold44610	130	47M	no_feature
51946-3	Scaffold1968	30114	20M	no_feature
51974-3	Scaffold44610	83	10S78M5S	no_feature
51985-3	Scaffold331	82497	30S16M2D22M	no_feature
52074-3	Scaffold2652	18556	37S23M2S	no_feature
52152-3	Scaffold44610	3619	22M	no_feature
52186-3	Scaffold2652	18556	4S23M2S	no_feature
52206-3	Scaffold331	82497	35S16M2D22M	no_feature
52233-3	Scaffold1935	18579	1S22M1D4M34S	no_feature
52355-3	Scaffold2652	18556	10S23M19S	no_feature
52358-3	Scaffold44610	3606	46M6S	no_feature
52372-3	Scaffold2652	18556	7S22M	no_feature
52421-3	Scaffold2652	18556	48S23M2S	no_feature
52433-3	Scaffold44610	3788	4S35M	no_feature
52448-3	Scaffold44610	3065	34M2S	no_feature
52532-3	Scaffold2652	18556	46S23M2S	no_feature
52551-3	Scaffold331	82497	35S16M2D22M	no_feature
52567-3	Scaffold2652	18556	45S23M2S	no_feature
52636-3	Scaffold4430	10762	22M	no_feature
52657-3	Scaffold44610	4	28M2I2M3D21M	no_feature
52670-3	Scaffold331	82497	35S16M2D22M	no_feature
52693-3	Scaffold44610	3806	33M9S	no_feature
52716-3	Scaffold331	82497	35S16M2D23M	no_feature
52720-3	Scaffold44610	2697	10S23M	no_feature
52749-3	Scaffold44610	3069	30M68S	no_feature
52752-3	Scaffold2652	18556	11S23M2S	no_feature
52762-3	Scaffold331	82516	11S20M	no_feature
52773-3	Scaffold57	233461	49S22M5S	no_feature
52799-3	Scaffold2652	18556	42S23M2S	no_feature
52815-3	Scaffold2652	18556	46S23M2S	no_feature
52823-3	Scaffold44610	2882	50M	no_feature
52855-3	Scaffold1787	338	6S20M4S	no_feature
52864-3	Scaffold2652	18556	49S23M2S	no_feature
52875-3	Scaffold44610	2288	23M	no_feature
52897-3	Scaffold44610	3798	14S25M	no_feature
52922-3	Scaffold331	82497	33S16M2D22M	no_feature
52991-3	Scaffold4430	9392	20M	no_feature
53122-3	Scaffold2906	3083	4S23M7S	no_feature
53163-3	Scaffold23684	2627	8S20M8S	no_feature
53219-3	Scaffold331	82497	35S16M2D22M	no_feature
53247-3	Scaffold44610	2882	27M	no_feature
53274-3	Scaffold44610	2882	36M1D5M	no_feature
53309-3	Scaffold331	82497	8S16M2D21M	no_feature
53347-3	Scaffold44610	2882	65M	no_feature
53389-3	Scaffold2652	18556	46S23M2S	no_feature
53466-3	Scaffold113	95204	10S20M3S	no_feature
53474-3	Scaffold8	570687	20M2S	no_feature
53497-3	Scaffold331	82497	13S16M2D21M	no_feature
53509-3	Scaffold2652	18556	48S23M2S	no_feature
53545-3	Scaffold44610	3063	36M30S	no_feature
53559-3	Scaffold331	82497	32S16M2D22M	no_feature
53626-3	Scaffold44610	3065	34M65S	no_feature
53680-3	Scaffold44610	3788	4S39M3S	no_feature
53685-3	Scaffold2652	18556	48S23M2S	no_feature
53755-3	Scaffold331	82497	33S16M2D22M	no_feature
53818-3	Scaffold331	82515	10S21M	no_feature
53843-3	Scaffold44610	3772	58M	no_feature
53848-3	Scaffold2136	14049	9S52M10S	no_feature
53869-3	Scaffold331	82515	9S22M	no_feature
53870-3	Scaffold2652	18556	42S23M2S	no_feature
54176-3	Scaffold44610	3800	16S23M	no_feature
54194-3	Scaffold44610	3072	27M2S	no_feature
54204-3	Scaffold44610	4154	3S30M	PPAT011773-RA-E1A
54219-3	Scaffold2652	18556	6S23M3S	no_feature
54254-3	Scaffold44610	3752	8S78M	no_feature
54281-3	Scaffold2652	18556	7S23M1S	no_feature
54290-3	Scaffold44610	3615	6S20M24S	no_feature
54297-3	Scaffold44610	3627	25M8S	no_feature
54320-3	Scaffold44610	83	10S24M	no_feature
54326-3	Scaffold331	82497	35S16M2D22M	no_feature
54365-3	Scaffold331	82497	35S16M2D22M	no_feature
54373-3	Scaffold2652	18556	48S23M2S	no_feature
54438-3	Scaffold10	46076	4S23M10S	no_feature
54456-3	Scaffold331	82497	32S16M2D22M	no_feature
54529-3	Scaffold3773	9404	17S24M	PPATMP005965-RA-E2A
54550-3	Scaffold2652	18556	14S23M2S	no_feature
54553-3	Scaffold331	82497	30S16M2D22M	no_feature
54639-3	Scaffold2652	18556	48S23M2S	no_feature
54662-3	Scaffold44610	3775	72M3S	no_feature
54671-3	Scaffold331	82514	9S23M	no_feature
54715-3	Scaffold2652	18556	48S23M2S	no_feature
54729-3	Scaffold44610	83	10S23M	no_feature
54746-3	Scaffold2652	18556	48S23M2S	no_feature
54763-3	Scaffold331	82497	33S16M2D22M	no_feature
54856-3	Scaffold44610	2745	43M	no_feature
54906-3	Scaffold331	82497	33S16M2D22M	no_feature
54914-3	Scaffold2652	18556	9S23M3S	no_feature
54920-3	Scaffold57640	1208	9S23M6S	no_feature
54981-3	Scaffold44610	2882	20M	no_feature
55129-3	Scaffold2136	14074	6S27M3S	no_feature
55213-3	Scaffold44610	4154	3S55M14S	PPAT011773-RA-E1A
55327-3	Scaffold44610	2882	44M	no_feature
55337-3	Scaffold44610	86	37M	no_feature
55349-3	Scaffold1935	18579	15S22M1D4M6S	no_feature
55359-3	Scaffold331	82499	37S14M2D22M	no_feature
55371-3	Scaffold2652	18556	9S23M3S	no_feature
55388-3	Scaffold44610	3788	4S36M	no_feature
55417-3	Scaffold331	82497	32S16M2D22M	no_feature
55508-3	Scaffold28346	143	5S21M8S	no_feature
55546-3	Scaffold44610	2882	59M	no_feature
55597-3	Scaffold2652	18556	46S23M2S	no_feature
55599-3	Scaffold2652	18556	48S23M2S	no_feature
55620-3	Scaffold331	82497	35S16M2D22M	no_feature
55644-3	Scaffold48696	207	22M	no_feature
55649-3	Scaffold2136	14279	24M3S	no_feature
55666-3	Scaffold2652	18556	45S23M2S	no_feature
55756-3	Scaffold2652	18556	9S23M2S	no_feature
55813-3	Scaffold2652	18556	55S23M2S	no_feature
55846-3	Scaffold44610	3598	27M2S	no_feature
55865-3	Scaffold44610	1170	22M1S	no_feature
55881-3	Scaffold2652	18556	10S23M19S	no_feature
55942-3	Scaffold331	82497	33S16M2D22M	no_feature
55947-3	Scaffold44610	3776	28M	no_feature
55976-3	Scaffold44610	2865	27M	no_feature
55994-3	Scaffold331	82514	12S23M	no_feature
56068-3	Scaffold2652	18556	22M	no_feature
56088-3	Scaffold2580	1045	1S30M	no_feature
56097-3	Scaffold13	60867	16S21M7S	no_feature
56145-3	Scaffold2652	18556	9S23M19S	no_feature
56153-3	Scaffold44610	3000	31S20M	no_feature
56166-3	Scaffold2136	14079	22M42S	no_feature
56228-3	Scaffold44610	2881	21M	no_feature
56291-3	Scaffold44610	2120	46M2S	no_feature
56312-3	Scaffold2652	18556	6S22M3S	no_feature
56310-3	Scaffold2136	14049	7S52M32S	no_feature
56342-3	Scaffold304	48877	48S23M2S	no_feature
56425-3	Scaffold2652	18556	42S22M	no_feature
56519-3	Scaffold44610	2882	22M	no_feature
56622-3	Scaffold331	82498	36S15M2D22M	no_feature
56679-3	Scaffold549	17682	40S37M	no_feature
56697-3	Scaffold2136	14045	63M2S	no_feature
56739-3	Scaffold44610	472	12S28M54S	no_feature
56761-3	Scaffold331	82497	33S16M2D22M	no_feature
56814-3	Scaffold2652	18556	44S23M2S	no_feature
56896-3	Scaffold44610	3806	33M38S	no_feature
56925-3	Scaffold2652	18556	5S23M	no_feature
56960-3	Scaffold44610	83	39M	no_feature
56968-3	Scaffold331	82497	30S16M2D22M	no_feature
56974-3	Scaffold2437	10620	25S20M4S	no_feature
56980-3	Scaffold44610	2121	1S38M	no_feature
57004-3	Scaffold331	82514	11S23M	no_feature
57057-3	Scaffold331	82497	33S16M2D22M	no_feature
57089-3	Scaffold44610	83	4S24M	no_feature
57122-3	Scaffold4740	2023	28S21M7S	no_feature
57141-3	Scaffold55	296901	21M	no_feature
57140-3	Scaffold44610	3064	6S35M31S	no_feature
57195-3	Scaffold331	82497	35S16M2D22M	no_feature
57277-3	Scaffold239	105563	6S20M1S	no_feature
57299-3	Scaffold44610	4154	3S29M2D7M	PPAT011773-RA-E1A
57314-3	Scaffold44610	3806	21M	no_feature
57374-3	Scaffold44610	2865	37M	no_feature
57371-3	Scaffold10	46076	4S23M8S	no_feature
57376-3	Scaffold44610	2865	70M	no_feature
57410-3	Scaffold2652	18556	45S23M2S	no_feature
57489-3	Scaffold44610	3072	27M76S	no_feature
57514-3	Scaffold4	72004	20M	no_feature
57553-3	Scaffold2136	13925	21M	no_feature
57602-3	Scaffold2652	18556	45S23M2S	no_feature
57607-3	Scaffold331	82497	32S16M2D22M	no_feature
57632-3	Scaffold331	82515	10S21M	no_feature
57635-3	Scaffold1024	39758	20S21M3S	no_feature
57678-3	Scaffold2652	18556	50S23M2S	no_feature
57694-3	Scaffold1935	18579	22M1D4M6S	no_feature
57720-3	Scaffold331	82497	35S16M2D22M	no_feature
57742-3	Scaffold44610	2743	45M	no_feature
57760-3	Scaffold2652	18556	48S23M2S	no_feature
57862-3	Scaffold44610	140	21M	no_feature
57876-3	Scaffold2652	18556	44S23M2S	no_feature
57896-3	Scaffold2652	18559	9S21M	no_feature
57922-3	Scaffold44610	2120	45M	no_feature
57958-3	Scaffold44610	3798	14S26M	no_feature
57966-3	Scaffold2652	18556	10S23M19S	no_feature
57984-3	Scaffold2652	18556	42S23M2S	no_feature
57990-3	Scaffold2652	18556	48S23M2S	no_feature
58023-3	Scaffold3162	4198	8S24M4S	no_feature
58030-3	Scaffold2136	14074	6S33M	no_feature
58035-3	Scaffold44610	3600	52M5S	no_feature
58041-3	Scaffold44610	2453	7S53M4S	no_feature
58045-3	Scaffold2652	18556	46S23M2S	no_feature
58080-3	Scaffold44610	2882	53M4S	no_feature
58089-3	Scaffold44610	2707	50M	no_feature
58098-3	Scaffold31	114257	21M21S	no_feature
58174-3	Scaffold2652	18557	8S22M2S	no_feature
58218-3	Scaffold2652	18556	48S23M2S	no_feature
58232-3	Scaffold43944	2271	24M	no_feature
58267-3	Scaffold122	116080	2S26M5S	no_feature
58279-3	Scaffold331	82497	32S16M2D22M	no_feature
58313-3	Scaffold44610	2456	49M1I5M28S	no_feature
58381-3	Scaffold44610	2291	60M10S	no_feature
58538-3	Scaffold44610	2865	21M	no_feature
58594-3	Scaffold44610	83	1S43M	no_feature
58604-3	Scaffold44610	3783	47M	no_feature
58626-3	Scaffold44610	2713	2S61M3S	no_feature
58666-3	Scaffold2652	18556	9S23M2S	no_feature
58711-3	Scaffold2652	18556	44S23M2S	no_feature
58736-3	Scaffold331	82497	33S16M2D22M	no_feature
58808-3	Scaffold2652	18556	7S23M1S	no_feature
58807-3	Scaffold44610	3595	64M1S	no_feature
58830-3	Scaffold44610	142	47M	no_feature
58943-3	Scaffold2652	18556	44S23M2S	no_feature
58982-3	Scaffold13	60867	1S21M20S	no_feature
59081-3	Scaffold85979	462	6S21M5S	no_feature
59156-3	Scaffold732	53418	6S20M8S	no_feature
59158-3	Scaffold2652	18556	45S23M2S	no_feature
59171-3	Scaffold44610	2453	7S52M1I5M	no_feature
59213-3	Scaffold44610	4154	3S40M	PPAT011773-RA-E1A
59250-3	Scaffold2652	18556	48S23M2S	no_feature
59267-3	Scaffold53	165419	16S26M6S	no_feature
59289-3	Scaffold44610	4154	3S55M33S	PPAT011773-RA-E1A
59394-3	Scaffold331	82497	30S16M2D22M	no_feature
59518-3	Scaffold44610	3627	25M7S	no_feature
59585-3	Scaffold10	573686	20M	no_feature
59645-3	Scaffold2652	18556	48S23M2S	no_feature
59695-3	Scaffold44610	97	42M1S	no_feature
59701-3	Scaffold44610	2481	24M1I5M41S	no_feature
59714-3	Scaffold3154	15590	24M	no_feature
59720-3	Scaffold2652	18556	45S23M2S	no_feature
59724-3	Scaffold331	82497	33S16M2D22M	no_feature
59743-3	Scaffold2652	18556	45S23M2S	no_feature
59767-3	Scaffold2652	18556	44S23M2S	no_feature
59811-3	Scaffold2652	18556	48S23M2S	no_feature
59828-3	Scaffold2269	291	30M	no_feature
59941-2	Scaffold2652	18556	46S23M2S	no_feature
59951-2	Scaffold86	97728	13S24M27S	no_feature
60010-2	Scaffold2652	18556	46S23M2S	no_feature
60038-2	Scaffold22	245598	24S20M16S	PPATMP003304-RA-E5A
60071-2	Scaffold2652	18556	7S23M11S	no_feature
60082-2	Scaffold2652	18556	48S23M2S	no_feature
60103-2	Scaffold44610	3788	4S50M	no_feature
60121-2	Scaffold44610	2745	25M7S	no_feature
60129-2	Scaffold304	48877	6S23M1S	no_feature
60168-2	Scaffold44610	3788	4S42M	no_feature
60265-2	Scaffold44610	83	26S40M	no_feature
60270-2	Scaffold2652	18556	10S23M19S	no_feature
60355-2	Scaffold2540	3651	49S22M	no_feature
60408-2	Scaffold228	10796	5S20M	no_feature
60452-2	Scaffold44610	471	3S29M6S	no_feature
60456-2	Scaffold2652	18556	8S23M2S	no_feature
60506-2	Scaffold331	82497	35S16M2D22M	no_feature
60528-2	Scaffold44610	4166	20M	PPAT011773-RA-E1A
60545-2	Scaffold331	82497	35S16M2D22M	no_feature
60633-2	Scaffold5008	1811	18S23M	no_feature
60663-2	Scaffold2652	18556	48S23M2S	no_feature
60754-2	Scaffold44610	3630	22M	no_feature
60891-2	Scaffold45895	3237	22S22M2S	no_feature
60890-2	Scaffold2652	18556	36S23M2S	no_feature
60892-2	Scaffold2652	18556	42S23M	no_feature
60927-2	Scaffold44610	83	1S40M	no_feature
60982-2	Scaffold44610	3775	55M1S	no_feature
61002-2	Scaffold44610	3785	2S45M2S	no_feature
61041-2	Scaffold2652	18556	46S23M2S	no_feature
61045-2	Scaffold2652	18556	48S23M2S	no_feature
61113-2	Scaffold44610	3614	28M	no_feature
61147-2	Scaffold43367	5023	20S21M9S	no_feature
61303-2	Scaffold44610	3788	4S36M	no_feature
61343-2	Scaffold331	82497	29S16M2D22M	no_feature
61437-2	Scaffold2652	18556	6S23M2S	no_feature
61462-2	Scaffold44610	3621	31M5S	no_feature
61468-2	Scaffold44610	83	31S27M2S	no_feature
61522-2	Scaffold2652	18556	8S23M2S	no_feature
61547-2	Scaffold44610	3804	26M3S	no_feature
61599-2	Scaffold582	38739	20M	no_feature
61644-2	Scaffold2652	18556	48S23M2S	no_feature
61661-2	Scaffold2136	14045	53M	no_feature
61793-2	Scaffold44610	3765	1S58M	no_feature
61806-2	Scaffold44610	3788	4S40M2S	no_feature
61814-2	Scaffold44610	2292	21M	no_feature
61904-2	Scaffold2136	14040	68M2S	no_feature
61960-2	Scaffold153	27470	10S22M10S	no_feature
61963-2	Scaffold1682	6899	50S26M	no_feature
61990-2	Scaffold2652	18556	48S23M2S	no_feature
62006-2	Scaffold2652	18553	5S23M2S	no_feature
62008-2	Scaffold331	82497	33S16M2D22M	no_feature
62018-2	Scaffold44610	3799	15S31M	no_feature
62102-2	Scaffold44610	3803	27M	no_feature
62101-2	Scaffold44610	2865	39M	no_feature
62123-2	Scaffold2652	18556	47S23M2S	no_feature
62130-2	Scaffold44610	1153	8S39M3S	no_feature
62181-2	Scaffold331	82497	35S16M2D22M	no_feature
62199-2	Scaffold19	229507	19S6M1I27M	no_feature
62347-2	Scaffold2652	18556	9S23M2S	no_feature
62389-2	Scaffold2652	18554	27M	no_feature
62396-2	Scaffold44610	3627	30M	no_feature
62597-2	Scaffold304	48877	6S23M2S	no_feature
62605-2	Scaffold228	10796	4S20M24S	no_feature
62611-2	Scaffold10	46076	3S23M5S	no_feature
62636-2	Scaffold44610	2120	20M2D16M	no_feature
62640-2	Scaffold2652	18556	39S23M2S	no_feature
62657-2	Scaffold10	46076	7S21M9S	no_feature
62675-2	Scaffold331	82497	33S16M2D22M	no_feature
62793-2	Scaffold44610	2873	22M	no_feature
62854-2	Scaffold2652	18556	7S21M	no_feature
62858-2	Scaffold2652	18556	48S23M2S	no_feature
62895-2	Scaffold331	82497	35S16M2D22M	no_feature
62969-2	Scaffold2580	1431	36M2S	no_feature
63206-2	Scaffold2652	18556	5S25M	no_feature
63226-2	Scaffold37	156104	4S20M9S	no_feature
63239-2	Scaffold44610	1162	12S5M1D24M44S	no_feature
63358-2	Scaffold2652	18556	42S23M2S	no_feature
63360-2	Scaffold2652	18556	46S23M2S	no_feature
63382-2	Scaffold44610	3798	13S25M	no_feature
63471-2	Scaffold44610	2869	26M	no_feature
63470-2	Scaffold44610	1162	13S5M1D24M6S	no_feature
63529-2	Scaffold44610	2850	1S45M	no_feature
63614-2	Scaffold44610	2884	26M1S	no_feature
63647-2	Scaffold44610	3788	4S50M	no_feature
63669-2	Scaffold2652	18556	6S23M2S	no_feature
63775-2	Scaffold44610	2120	61M23S	no_feature
63797-2	Scaffold44610	85	57S25M5S	no_feature
63840-2	Scaffold2652	18556	43S22M	no_feature
63841-2	Scaffold2652	18556	48S23M2S	no_feature
63911-2	Scaffold44610	3606	21M	no_feature
63959-2	Scaffold2652	18553	4S23M5S	no_feature
63990-2	Scaffold44610	3065	34M13S	no_feature
64007-2	Scaffold2652	18556	43S23M2S	no_feature
64016-2	Scaffold2652	18556	48S23M19S	no_feature
64076-2	Scaffold44610	4153	2S56M	PPAT011773-RA-E1A
64075-2	Scaffold1007	22737	11S28M24S	PPATMP000144-RA-E3A
64143-2	Scaffold2906	3083	4S23M5S	no_feature
64170-2	Scaffold2652	18556	46S23M2S	no_feature
64176-2	Scaffold2652	18556	43S23M2S	no_feature
64237-2	Scaffold2652	18556	48S23M2S	no_feature
64351-2	Scaffold2652	18556	45S23M2S	no_feature
64361-2	Scaffold549	17682	40S32M	no_feature
64423-2	Scaffold2652	18556	7S21M	no_feature
64425-2	Scaffold44610	2454	51M	no_feature
64432-2	Scaffold2652	18556	45S23M2S	no_feature
64445-2	Scaffold44610	3775	72M2S	no_feature
64472-2	Scaffold2652	18556	9S23M19S	no_feature
64498-2	Scaffold44610	2120	39M	no_feature
64497-2	Scaffold331	82497	33S16M2D22M	no_feature
64589-2	Scaffold2652	18556	46S23M2S	no_feature
64643-2	Scaffold2652	18556	10S23M2S	no_feature
64840-2	Scaffold2652	18556	46S23M2S	no_feature
64853-2	Scaffold2652	18556	47S23M2S	no_feature
64870-2	Scaffold44610	3798	1S41M26S	no_feature
64945-2	Scaffold2652	18556	48S23M2S	no_feature
64958-2	Scaffold889	43176	36M11S	no_feature
64983-2	Scaffold44610	89	17S36M	no_feature
64996-2	Scaffold44610	1170	22M14S	no_feature
65010-2	Scaffold5008	1811	3S20M	no_feature
65057-2	Scaffold331	82497	30S16M2D22M	no_feature
65103-2	Scaffold2652	18556	46S23M2S	no_feature
65140-2	Scaffold2652	18556	40S23M2S	no_feature
65154-2	Scaffold331	82499	34S14M2D22M	no_feature
65248-2	Scaffold5008	1811	1S23M9S	no_feature
65296-2	Scaffold2652	18556	50S23M2S	no_feature
65299-2	Scaffold2652	18556	48S23M2S	no_feature
65302-2	Scaffold2652	18556	41S23M2S	no_feature
65417-2	Scaffold44610	3788	4S36M	no_feature
65437-2	Scaffold2136	14279	24M6S	no_feature
65457-2	Scaffold331	82497	33S16M2D22M	no_feature
65475-2	Scaffold2652	18556	22S23M2S	no_feature
65545-2	Scaffold2652	18556	48S23M2S	no_feature
65559-2	Scaffold29	259267	20S20M15S	no_feature
65568-2	Scaffold44610	2702	47M	no_feature
65612-2	Scaffold2652	18556	48S23M2S	no_feature
65660-2	Scaffold44610	3596	57M	no_feature
65672-2	Scaffold2652	18556	45S23M2S	no_feature
65804-2	Scaffold28346	144	22M	no_feature
65981-2	Scaffold44610	3072	27M18S	no_feature
66012-2	Scaffold2136	14041	6S67M	no_feature
66064-2	Scaffold331	82497	31S16M2D22M	no_feature
66066-2	Scaffold44610	83	60S27M2S	no_feature
66082-2	Scaffold44610	472	23S28M13S	no_feature
66116-2	Scaffold2652	18556	7S21M3S	no_feature
66149-2	Scaffold2652	18556	11S23M2S	no_feature
66177-2	Scaffold44610	480	21M28S	no_feature
66184-2	Scaffold2580	1046	29M	no_feature
66218-2	Scaffold2652	18556	42S23M2S	no_feature
66266-2	Scaffold2906	3083	27S21M	no_feature
66282-2	Scaffold44610	2880	25M3S	no_feature
[truncated: 24,776 more rows]
