# Supplementary material for: Small RNAs derived from tRNAs and rRNAs are highly enriched in exosomes from both old and new world Leishmania providing evidence for conserved exosomal RNA Packaging
Source: BMC Genomics. 2015 Mar 5;16(1):151. doi: 10.1186/s12864-015-1260-7 (PMC4352550; doi:10.1186/s12864-015-1260-7)
Supplement: Additional file 9: Table S6A. — Results of blast search of all reads from L. donovani exosome library against human and vector genomes. Table S6B Results of blast search of all reads from L. braziliensis exosome library against human and vector genomes. [file 12864_2015_1260_MOESM9_ESM.zip › Supplementary_table_6B.xlsx]

## Sheet: vsHuman-bowtie2-HTseq_rev
cRead-ID	chromosome	Leftmost coordinate	alignment Length	Feature mapped
21-1528	chr5	133517321	9S20M12S	no_feature
26-1254	chr1	16872440	7S29M37S	no_feature
34-1055	chrUn_gl000220	161704	47M	no_feature
42-969	chr1	16872440	7S31M35S	no_feature
84-603	chrUn_gl000220	159287	4S30M	no_feature
70-674	chr7	68527622	15S28M	no_feature
103-491	chrX	87835406	23S23M5S	no_feature
116-432	chr5	133517321	9S20M16S	no_feature
153-328	chrUn_gl000220	114997	44M3S	no_feature
178-291	chrUn_gl000220	117880	34M14S	no_feature
169-302	chr1	16872440	2S29M37S	no_feature
189-275	chrUn_gl000220	161715	40M	no_feature
190-275	chrUn_gl000220	161704	46M	no_feature
186-280	chrUn_gl000220	161213	8S21M	no_feature
204-265	chr3	166832570	19S20M8S	no_feature
201-265	chrUn_gl000220	153474	35M4S	no_feature
211-261	chr5	133517321	8S20M16S	no_feature
215-259	chrUn_gl000220	159287	7S30M	no_feature
233-243	chr7	68527622	9S21M	no_feature
232-243	chr1	16872440	5S29M37S	no_feature
241-235	chr1	17004805	2S25M7S	no_feature
260-219	chr13	29198421	8S21M3S	no_feature
264-217	chr4	57640542	20M	no_feature
268-214	chr2	78928729	27S21M	no_feature
269-210	chr1	16872440	4S29M37S	no_feature
282-201	chrUn_gl000220	117085	16S35M	no_feature
290-194	chrX	8272343	4S20M36S	no_feature
294-193	chrUn_gl000220	117880	34M7S	no_feature
297-192	chr1	16872440	2S31M35S	no_feature
305-189	chrUn_gl000220	115000	41M3S	no_feature
306-189	chrUn_gl000220	117241	9S22M	no_feature
343-171	chr5	133517321	8S20M12S	no_feature
353-165	chrUn_gl000220	153473	36M4S	no_feature
377-155	chrUn_gl000220	159287	8S30M	no_feature
372-156	chr1	16872440	4S31M35S	no_feature
390-151	chrUn_gl000220	117860	54M1S	no_feature
398-147	chrX	40276504	6S20M20S	no_feature
438-137	chr1	16872440	3S29M37S	no_feature
456-134	chrUn_gl000220	114997	44M	no_feature
461-133	chr5	133517321	10S20M16S	no_feature
445-136	chr2	133037492	7S35M13S	no_feature
463-133	chrUn_gl000220	161057	15S35M	no_feature
469-132	chrUn_gl000220	115315	6S30M	no_feature
472-131	chrUn_gl000220	158970	43M3S	no_feature
471-131	chr1	16872440	5S31M35S	no_feature
475-129	chrUn_gl000220	114997	44M9S	no_feature
481-127	chrUn_gl000220	161716	39M	no_feature
492-125	chr5	133517321	12S20M12S	no_feature
491-125	chr14	58169440	2S21M	no_feature
504-121	chr2	129113058	4S23M7S	no_feature
515-119	chr1	91852880	42M	no_feature
503-122	chr7	68527622	9S42M22S	no_feature
512-120	chr21	9827422	42M4S	no_feature
542-114	chrUn_gl000220	161724	27M	no_feature
523-118	chr7	68527622	8S42M22S	no_feature
553-111	chr13	29198421	8S21M20S	no_feature
560-109	chr1	16872440	2S29M36S	no_feature
569-106	chrUn_gl000220	161538	5S47M	no_feature
604-100	chrUn_gl000220	117880	34M1S	no_feature
609-100	chrUn_gl000220	117867	44M	no_feature
606-100	chrUn_gl000220	117241	27S22M	no_feature
614-99	chrUn_gl000220	158972	41M	no_feature
618-99	chr3	166832570	20S20M8S	no_feature
625-97	chr13	25849918	20M21S	no_feature
628-97	chrUn_gl000220	161538	47M	no_feature
637-95	chr11	77597513	38M11S	no_feature
659-93	chrUn_gl000220	117860	3S54M1S	no_feature
664-92	chr5	133517321	11S20M16S	no_feature
676-91	chr1	91852866	50M	no_feature
675-91	chrUn_gl000220	114997	44M2S	no_feature
683-90	chrUn_gl000220	117865	49M	no_feature
684-90	chr13	29198421	8S21M22S	no_feature
692-90	chrUn_gl000220	109486	27S35M	no_feature
697-89	chr4	149002446	12S20M15S	ENSG00000151623
712-87	chrUn_gl000220	117860	51M	no_feature
720-86	chrUn_gl000220	161538	4S47M	no_feature
740-85	chrUn_gl000220	117880	34M5S	no_feature
744-84	chr1	91852880	48M	no_feature
718-87	chrUn_gl000220	161057	8S56M	no_feature
746-84	chrUn_gl000220	117860	3S51M	no_feature
755-84	chrUn_gl000220	161705	46M	no_feature
762-83	chr7	68527622	24S21M	no_feature
768-82	chr1	16872440	7S29M37S	no_feature
781-80	chrX	40276504	6S20M16S	no_feature
778-80	chrUn_gl000220	158631	24S21M	no_feature
816-76	chr2	78928729	5S21M	no_feature
839-74	chrUn_gl000220	117865	49M5S	no_feature
880-71	chr3	166832570	19S20M4S	no_feature
879-71	chrUn_gl000220	117566	14S27M8S	no_feature
873-72	chr4	134082983	3S22M50S	no_feature
895-71	chr1	16872440	6S31M35S	no_feature
896-71	chr1	16872440	2S31M34S	no_feature
926-68	chrUn_gl000220	114997	44M1S	no_feature
918-69	chr1	161420502	28M10S	no_feature
937-68	chrUn_gl000220	117566	12S27M8S	no_feature
944-67	chr1	16872440	6S29M37S	no_feature
966-66	chrUn_gl000220	161715	36M	no_feature
963-66	chr3	166832570	2S20M3S	no_feature
976-65	chr13	29198421	6S21M3S	no_feature
972-65	chr7	68527622	23S22M	no_feature
983-65	chr1	78889090	21M	no_feature
988-65	chrUn_gl000220	117566	14S47M	no_feature
979-65	chr16	70823423	13S22M	no_feature
1005-64	chrUn_gl000220	161213	6S21M	no_feature
999-64	chr1	16872440	8S29M37S	no_feature
1022-62	chr5	133517321	12S20M16S	no_feature
1042-61	chrUn_gl000220	114997	40M1S	no_feature
1056-60	chr1	91852879	43M	no_feature
1073-60	chr5	133517321	14S20M16S	no_feature
1079-59	chrUn_gl000220	117865	35M3S	no_feature
1101-58	chr7	68527633	31M22S	no_feature
1097-59	chrUn_gl000220	115315	4S41M	no_feature
1117-58	chrUn_gl000220	161538	1S47M	no_feature
1127-57	chrUn_gl000220	109486	7S35M	no_feature
1141-57	chr1	91852881	41M	no_feature
1144-57	chrUn_gl000220	117566	7S47M	no_feature
1162-56	chr12	76503206	22M	no_feature
1180-55	chrUn_gl000220	117880	34M15S	no_feature
1171-56	chr1	161420502	28M8S	no_feature
1182-55	chrUn_gl000220	117860	3S54M5S	no_feature
1184-55	chr7	68527622	9S42M24S	no_feature
1196-55	chrUn_gl000220	117566	2S47M	no_feature
1195-55	chrUn_gl000220	117521	1S72M8S	no_feature
1218-54	chr7	68527622	23S21M	no_feature
1210-55	chrUn_gl000220	161146	3S88M	no_feature
1232-54	chrUn_gl000220	158972	41M4S	no_feature
1230-54	chrUn_gl000220	117730	2S49M	no_feature
1242-53	chrUn_gl000220	115013	28M9S	no_feature
1265-52	chrX	87835406	7S23M22S	no_feature
1271-52	chr7	68527622	9S33M1S	no_feature
1300-51	chr5	133517321	33S20M	no_feature
1303-51	chr7	68527622	15S27M	no_feature
1310-50	chrUn_gl000220	161704	47M	no_feature
1239-53	chr13	82743524	32S26M9S	no_feature
1321-50	chr19	36066720	50S27M2S	no_feature
1337-50	chr1	91852884	43M	no_feature
1334-50	chr5	73357859	22M24S	no_feature
1361-49	chr6	27530018	1S22M3S	no_feature
1380-48	chrUn_gl000220	161014	51M	no_feature
1398-48	chrUn_gl000220	117860	54M	no_feature
1408-47	chr1	16872440	3S31M35S	no_feature
1443-46	chr4	149002446	12S20M16S	ENSG00000151623
1470-46	chrX	40276504	6S20M12S	no_feature
1465-46	chrUn_gl000220	158970	43M9S	no_feature
1477-46	chrUn_gl000220	117732	45M	no_feature
1480-46	chr11	90713924	1S20M	no_feature
1484-45	chr4	65465667	20M	no_feature
1520-45	chrUn_gl000220	161543	42M	no_feature
1518-45	chrUn_gl000220	117566	16S47M	no_feature
1545-44	chr1	161413129	26M	no_feature
1539-44	chr21	9827413	24S35M	no_feature
1557-44	chrUn_gl000220	117860	3S40M3S	no_feature
1555-44	chr6	28641617	5S22M10S	no_feature
1565-44	chrUn_gl000220	115315	4S52M4S	no_feature
1574-43	chrUn_gl000220	117730	1S49M	no_feature
1587-43	chr7	139025449	3S53M	no_feature
1606-43	chrUn_gl000220	117860	3S54M2S	no_feature
1613-43	chrUn_gl000220	117860	3S54M7S	no_feature
1629-42	chr2	133037492	7S35M12S	no_feature
1643-42	chrUn_gl000220	161057	8S41M	no_feature
1688-40	chrUn_gl000220	117880	34M12S	no_feature
1703-40	chrUn_gl000220	158972	41M2S	no_feature
1701-40	chrUn_gl000220	159287	8S41M	no_feature
1713-40	chrUn_gl000220	158970	43M2S	no_feature
1712-40	chrUn_gl000220	158950	63M3S	no_feature
1732-39	chrUn_gl000220	117865	46M	no_feature
1749-39	chrUn_gl000220	117864	50M	no_feature
1748-39	chr12	125406305	2S22M10S	no_feature
1763-39	chrUn_gl000220	117880	34M34S	no_feature
1770-38	chrUn_gl000220	117862	52M	no_feature
1802-38	chr12	98897292	24M	no_feature
1806-38	chrUn_gl000220	117880	34M26S	no_feature
1794-38	chr7	68527622	8S42M24S	no_feature
1808-38	chr13	29198421	8S21M23S	no_feature
1811-38	chrUn_gl000220	159304	23M	no_feature
1800-38	chr7	68527622	23S42M24S	no_feature
1822-37	chr7	322597	21M	no_feature
1823-37	chr11	90713924	24S20M	no_feature
1817-38	chr3	86891445	8S20M15S	no_feature
1829-37	chrUn_gl000220	153458	11S33M	no_feature
1835-37	chrUn_gl000220	161704	61M	no_feature
1831-37	chr1	16872440	1S29M37S	no_feature
1843-37	chr13	29198421	36S21M3S	no_feature
1854-37	chr1	91852881	26M	no_feature
1841-37	chr7	68527622	9S42M23S	no_feature
1868-37	chrUn_gl000220	161706	44M	no_feature
1882-37	chrUn_gl000220	161729	22M	no_feature
1889-36	chr4	149002446	12S20M17S	ENSG00000151623
1881-37	chrUn_gl000220	109671	4S54M	no_feature
1902-36	chr13	29198421	5S21M3S	no_feature
1918-36	chr16	85544049	20S20M6S	no_feature
1924-36	chrUn_gl000220	158985	2S28M3S	no_feature
1936-35	chr1	91852866	60M	no_feature
1933-35	chr2	78928729	15S22M	no_feature
1952-35	chrUn_gl000220	117880	34M9S	no_feature
1958-35	chr19	44937159	7S21M5S	no_feature
1979-35	chrUn_gl000220	117880	34M17S	no_feature
1996-35	chrX	87835406	42S23M5S	no_feature
2007-34	chr17	67901228	5S22M7S	no_feature
2019-34	chrUn_gl000220	161538	11S27M8S	no_feature
2017-34	chrUn_gl000220	115000	41M32S	no_feature
2025-34	chrUn_gl000220	158935	4S72M	no_feature
2028-34	chr1	16872440	1S31M35S	no_feature
2043-34	chr5	133517321	38S20M	no_feature
2046-34	chr7	68527622	23S26M	no_feature
2069-33	chr12	98897289	28M	no_feature
2082-33	chr13	29198421	36S21M4S	no_feature
2085-33	chrUn_gl000220	158970	43M	no_feature
2095-33	chr22	39952426	5S20M16S	no_feature
2102-33	chrUn_gl000220	115315	7S41M	no_feature
2093-33	chr1	237766346	38M10S	no_feature
2098-33	chrUn_gl000220	159287	8S61M11S	no_feature
2116-33	chrUn_gl000220	115000	41M9S	no_feature
2137-32	chr7	133182509	13S30M32S	no_feature
2166-32	chr1	16872440	8S31M35S	no_feature
2163-32	chr7	68527622	15S33M1S	no_feature
2204-31	chr7	68527622	15S26M	no_feature
2222-31	chr7	68527622	9S42M1S	no_feature
2238-31	chr13	29198421	8S21M19S	no_feature
2251-31	chr13	29198421	35S21M4S	no_feature
2260-31	chr4	149002446	28S20M5S	ENSG00000151623
2256-31	chr1	161435293	28M5S	no_feature
2270-30	chr5	133517321	9S20M20S	no_feature
2269-30	chrUn_gl000220	117860	3S54M6S	no_feature
2278-30	chrUn_gl000220	161719	36M	no_feature
2279-30	chrUn_gl000220	117879	35M7S	no_feature
2284-30	chr2	7103862	20M	no_feature
2282-30	chrUn_gl000220	117870	44M5S	no_feature
2271-30	chrUn_gl000220	161010	55M	no_feature
2297-30	chr17	8029099	28M7S	no_feature
2321-30	chrUn_gl000220	159287	4S61M11S	no_feature
2350-29	chr7	68527622	15S33M	no_feature
2362-29	chr1	91852864	52M	no_feature
2358-29	chrUn_gl000220	158959	50M1S	no_feature
2357-29	chrUn_gl000220	117085	7S41M	no_feature
2381-29	chrUn_gl000220	117866	48M	no_feature
2384-29	chrUn_gl000220	117869	45M	no_feature
2395-29	chrUn_gl000220	115000	41M46S	no_feature
2392-29	chrUn_gl000220	161057	12S41M	no_feature
2400-29	chr7	68527622	15S31M	no_feature
2416-29	chrUn_gl000220	161538	9S47M	no_feature
2425-29	chrUn_gl000220	161538	16S27M8S	no_feature
2450-28	chrUn_gl000220	117860	2S51M	no_feature
2463-28	chrX	87835406	20S23M5S	no_feature
2452-28	chrX	108297387	50M	ENSG00000226958
2473-28	chr13	29198421	8S21M21S	no_feature
2494-28	chr1	91852858	58M	no_feature
2504-28	chr12	98897288	8S25M	no_feature
2517-28	chrUn_gl000220	117866	48M8S	no_feature
2535-28	chr5	179401054	8S20M25S	no_feature
2562-27	chr13	29198421	8S21M	no_feature
2560-27	chrUn_gl000220	117085	21S41M	no_feature
2568-27	chr7	68527622	27S42M1S	no_feature
2594-27	chr1	91852881	47M	no_feature
2642-27	chr13	29198421	14S21M33S	no_feature
2647-27	chrUn_gl000220	117865	49M7S	no_feature
2670-26	chrUn_gl000220	115315	4S42M	no_feature
2677-26	chr21	9827413	23S35M	no_feature
2685-26	chr13	29198421	8S21M12S	no_feature
2686-26	chrUn_gl000220	117867	47M4S	no_feature
2709-26	chrUn_gl000220	153458	8S33M	no_feature
2705-26	chrUn_gl000220	117787	70M	no_feature
2719-26	chrX	40276504	5S20M20S	no_feature
2762-26	chr1	91852866	49M	no_feature
2764-26	chrUn_gl000220	161746	21M	no_feature
2783-25	chrUn_gl000220	161057	14S35M	no_feature
2792-25	chr11	90713924	22S20M8S	no_feature
2795-25	chrUn_gl000220	117866	34M3S	no_feature
2790-25	chr7	68527622	1S42M22S	no_feature
2801-25	chr7	68527622	9S27M	no_feature
2803-25	chrUn_gl000220	159287	6S41M	no_feature
2802-25	chr2	133037493	34M13S	no_feature
2815-25	chrUn_gl000220	115000	41M1S	no_feature
2834-25	chr2	78928729	10S22M	no_feature
2845-25	chrUn_gl000220	115315	7S39M	no_feature
2846-25	chrUn_gl000220	114979	62M3S	no_feature
2863-25	chr19	16489202	21M	no_feature
2840-25	chr13	82743524	32S26M10S	no_feature
2881-25	chr20	36065456	26S20M8S	no_feature
2889-25	chrUn_gl000220	161067	46M	no_feature
2892-25	chr1	16872440	7S29M36S	no_feature
2890-25	chr7	68527622	8S42M17S	no_feature
2903-25	chr7	68527622	24S42M22S	no_feature
2921-24	chrX	40276504	6S20M6S	no_feature
2919-24	chrUn_gl000220	117566	6S47M	no_feature
2946-24	chr8	70602565	23M	no_feature
2938-24	chr7	68527622	9S42M10S	no_feature
2950-24	chr7	68527622	9S33M	no_feature
2973-24	chrX	87835406	7S23M16S	no_feature
2989-24	chrX	87835406	16S23M5S	no_feature
2996-24	chrUn_gl000220	117860	3S54M4S	no_feature
2993-24	chr1	204475660	5S21M8S	no_feature
3006-24	chrUn_gl000220	117865	49M4S	no_feature
3013-24	chr22	43726322	20M	no_feature
3014-24	chr3	123233369	20M34S	no_feature
3016-24	chrUn_gl000220	161715	41M	no_feature
3005-24	chrUn_gl000220	161057	11S41M	no_feature
3028-24	chr2	126700906	21M	no_feature
3029-24	chr13	29198421	6S21M	no_feature
3022-24	chr2	133037492	7S35M3S	no_feature
3044-23	chr1	91852880	25M	no_feature
3041-23	chrUn_gl000220	161493	1S72M5S	no_feature
3046-23	chr1	16872440	5S29M37S	no_feature
3056-23	chr1	91852868	58M	no_feature
3045-23	chrUn_gl000220	117085	12S56M	no_feature
3055-23	chrUn_gl000220	117085	16S41M	no_feature
3059-23	chrUn_gl000220	158972	41M49S	no_feature
3065-23	chr1	237766349	35M11S	no_feature
3072-23	chrUn_gl000220	161493	1S72M9S	no_feature
3080-23	chr7	68527622	9S37M	no_feature
3117-23	chrUn_gl000220	158986	27M9S	no_feature
3121-23	chrX	87835406	12S23M5S	no_feature
3135-23	chrUn_gl000220	117241	11S22M	no_feature
3138-23	chr7	68527632	32M22S	no_feature
3146-23	chrUn_gl000220	115000	41M45S	no_feature
3155-23	chrX	40276504	6S20M9S	no_feature
3151-23	chr7	68527622	23S42M22S	no_feature
3163-23	chr18	19856809	4S22M	no_feature
3171-23	chrUn_gl000220	117241	3S21M	no_feature
3182-23	chrUn_gl000220	117863	51M4S	no_feature
3192-22	chrUn_gl000220	161213	1S22M	no_feature
3196-22	chr12	71466213	10S20M3S	no_feature
3210-22	chr1	91852883	44M	no_feature
3251-22	chr7	68527622	8S42M23S	no_feature
3268-22	chrUn_gl000220	117860	6S40M3S	no_feature
3273-22	chrUn_gl000220	117566	3S47M	no_feature
3267-22	chr11	77597514	37M12S	no_feature
3285-22	chr7	68527622	10S42M22S	no_feature
3312-22	chr11	90713924	22S20M	no_feature
3308-22	chrX	87835406	7S23M15S	no_feature
3322-22	chr2	129113058	4S22M	no_feature
3318-22	chrUn_gl000220	117860	3S54M8S	no_feature
3324-22	chrUn_gl000220	117862	52M6S	no_feature
3330-22	chr1	35375414	20M	no_feature
3332-22	chr4	149002446	24S20M15S	ENSG00000151623
3331-22	chr1	16872440	7S29M37S	no_feature
3357-22	chr1	91852905	22M	no_feature
3352-22	chr3	166832570	21S20M8S	no_feature
3363-22	chr5	179401054	20M	no_feature
3361-22	chrUn_gl000220	109486	26S35M	no_feature
3369-22	chrUn_gl000220	117743	49M	no_feature
3366-22	chr3	166832570	17S20M8S	no_feature
3372-22	chr17	8042206	9S21M15S	no_feature
3376-21	chr6	28726186	6S25M2S	no_feature
3399-21	chrUn_gl000220	117867	47M	no_feature
3409-21	chr13	29198421	8S21M30S	no_feature
3421-21	chrUn_gl000220	153475	34M4S	no_feature
3432-21	chr14	21131359	1S21M2S	no_feature
3441-21	chrUn_gl000220	158985	28M49S	no_feature
3440-21	chr16	70823445	28M6S	no_feature
3463-21	chrUn_gl000220	117880	34M6S	no_feature
3475-21	chr20	36065456	29S21M7S	no_feature
3478-21	chrUn_gl000220	115315	5S30M	no_feature
3489-21	chrUn_gl000220	117864	50M4S	no_feature
3497-21	chrUn_gl000220	161716	35M	no_feature
3499-21	chr21	9827413	8S35M	no_feature
3524-21	chrUn_gl000220	117241	5S22M	no_feature
3527-21	chrUn_gl000220	117862	52M1S	no_feature
3526-21	chr1	16872440	7S29M37S	no_feature
3558-20	chrUn_gl000220	117121	46M	no_feature
3564-20	chrUn_gl000220	117860	3S39M	no_feature
3559-20	chr11	111692671	7S43M9S	no_feature
3576-20	chr7	68527622	10S42M1S	no_feature
3599-20	chrUn_gl000220	161702	2S48M	no_feature
3615-20	chrUn_gl000220	117860	2S54M	no_feature
3659-20	chrUn_gl000220	115013	2S28M50S	no_feature
3668-20	chrUn_gl000220	109486	7S34M	no_feature
3678-20	chrUn_gl000220	109681	21M	no_feature
3680-20	chrUn_gl000220	117866	48M5S	no_feature
3697-20	chrUn_gl000220	117860	54M5S	no_feature
3702-20	chrUn_gl000220	117860	2S40M3S	no_feature
3716-20	chrUn_gl000220	161704	47M	no_feature
3709-20	chr7	68527622	23S33M1S	no_feature
3728-20	chrUn_gl000220	117860	3S54M	no_feature
3744-20	chrX	87835406	6S23M22S	no_feature
3747-20	chrUn_gl000220	161704	46M1S	no_feature
3771-20	chrUn_gl000220	117866	45M	no_feature
3769-20	chr16	33962929	20M	no_feature
3778-19	chr5	179401054	8S20M19S	no_feature
3789-19	chrUn_gl000220	117862	52M5S	no_feature
3795-19	chrUn_gl000220	161715	37M	no_feature
3796-19	chr5	74377813	20M	no_feature
3819-19	chrUn_gl000220	117863	48M	no_feature
3857-19	chrUn_gl000220	115000	37M1S	no_feature
3887-19	chr3	166832570	12S20M3S	no_feature
3899-19	chr5	133517321	11S20M12S	no_feature
3926-19	chrUn_gl000220	158972	41M31S	no_feature
3941-19	chr13	29198421	15S21M33S	no_feature
3945-19	chrUn_gl000220	117737	64M	no_feature
3962-19	chr1	91852875	52M	no_feature
3976-19	chrUn_gl000220	109486	11S34M	no_feature
3982-19	chrX	40276504	5S20M16S	no_feature
3993-19	chr10	96733058	21M20S	no_feature
4001-19	chrUn_gl000220	161057	22S41M	no_feature
4013-18	chrUn_gl000220	153467	58M	no_feature
4023-18	chr2	27273710	2S30M1S	no_feature
4033-18	chr10	50432522	20M	no_feature
4044-18	chr1	91852868	48M	no_feature
4051-18	chr12	106542622	32S20M2S	no_feature
4055-18	chr1	16872440	7S29M37S	no_feature
4067-18	chr12	98897289	25M	no_feature
4097-18	chr1	178652657	2S20M	no_feature
4095-18	chr1	16872440	4S31M34S	no_feature
4107-18	chr1	91852868	59M	no_feature
4114-18	chrUn_gl000220	115013	28M19S	no_feature
4120-18	chrUn_gl000220	158985	12S28M	no_feature
4129-18	chr2	86531211	2S21M23S	no_feature
4140-18	chrUn_gl000220	161177	57M	no_feature
4179-18	chr2	133037494	33M3S	no_feature
4217-18	chrUn_gl000220	117864	50M5S	no_feature
4215-18	chr1	16872440	7S31M35S	no_feature
4228-18	chrUn_gl000220	115013	12S28M3S	no_feature
4225-18	chrUn_gl000220	161538	14S43M3S	no_feature
4242-18	chr1	91852881	35M	no_feature
4246-18	chrUn_gl000220	117865	49M6S	no_feature
4244-18	chrUn_gl000220	114963	6S78M3S	no_feature
4252-18	chrUn_gl000220	117085	11S56M	no_feature
4268-18	chrUn_gl000220	161057	16S40M	no_feature
4289-17	chrUn_gl000220	158969	44M4S	no_feature
4308-17	chrX	87835406	35S23M5S	no_feature
4318-17	chr2	84755441	18S22M14S	no_feature
4323-17	chr9	9397473	20M	no_feature
4328-17	chr13	29198421	19S21M4S	no_feature
4319-17	chr1	237766341	4S34M2S	no_feature
4338-17	chrUn_gl000220	117863	51M	no_feature
4335-17	chrUn_gl000220	109486	6S35M	no_feature
4351-17	chr7	68527622	15S28M	no_feature
4362-17	chrUn_gl000220	161704	46M	no_feature
4369-17	chr1	91852881	24M	no_feature
4378-17	chr3	166832570	20S20M4S	no_feature
4387-17	chr13	29198421	6S23M18S	no_feature
4394-17	chrUn_gl000220	153458	19S35M	no_feature
4403-17	chrUn_gl000220	158985	28M3S	no_feature
4408-17	chr1	237766477	49M	no_feature
4424-17	chrUn_gl000220	117043	21M	no_feature
4434-17	chrUn_gl000220	117860	2S54M5S	no_feature
4440-17	chr5	133517321	10S20M12S	no_feature
4446-17	chr1	161413107	22M	no_feature
4451-17	chr21	9827422	26M	no_feature
4456-17	chrUn_gl000220	161716	40M	no_feature
4483-17	chrUn_gl000220	117870	44M	no_feature
4482-17	chr1	28242619	23M	no_feature
4466-17	chrUn_gl000220	117041	52M	no_feature
4512-17	chr2	133037492	7S35M31S	no_feature
4548-17	chr20	36065456	10S20M8S	no_feature
4546-17	chrUn_gl000220	117861	53M7S	no_feature
4593-17	chr12	98897288	7S26M	no_feature
4592-17	chr14	69775729	21M	no_feature
4598-17	chrUn_gl000220	158631	23S21M	no_feature
4608-16	chr7	68527622	8S42M1S	no_feature
4621-16	chr1	16872440	7S31M35S	no_feature
4622-16	chrUn_gl000220	115315	4S44M	no_feature
4620-16	chrUn_gl000220	117085	6S45M	no_feature
4644-16	chr19	36066580	22M	no_feature
4648-16	chr12	125406305	3S22M10S	no_feature
4643-16	chr21	9827005	23M1I19M	no_feature
4658-16	chrUn_gl000220	159287	8S61M12S	no_feature
4683-16	chrUn_gl000220	117566	9S43M3S	no_feature
4700-16	chr4	149002446	12S20M14S	ENSG00000151623
4701-16	chrX	87835406	40S23M5S	no_feature
4704-16	chr7	68527622	9S42M21S	no_feature
4737-16	chr20	36065456	29S21M8S	no_feature
4736-16	chr7	68527622	8S42M18S	no_feature
4754-16	chr1	91852858	21M	no_feature
4750-16	chr13	61395404	12S20M27S	no_feature
4762-16	chrUn_gl000220	159287	8S40M	no_feature
4766-16	chrUn_gl000220	153643	1S47M	no_feature
4770-16	chr6	27065141	24S22M3S	no_feature
4775-16	chr11	77597581	20M	no_feature
4768-16	chr7	68527625	39M24S	no_feature
4796-16	chr7	68527622	17S42M22S	no_feature
4824-16	chr4	58383848	2S21M	no_feature
4818-16	chrUn_gl000220	117730	2S53M	no_feature
4826-16	chr2	99612662	8S20M22S	no_feature
4854-16	chr1	91852894	22M	no_feature
4852-16	chrUn_gl000220	117879	35M8S	no_feature
4856-16	chrUn_gl000220	161057	22S36M	no_feature
4871-16	chrUn_gl000220	115315	3S30M	no_feature
4884-16	chrUn_gl000220	117867	47M1S	no_feature
4908-16	chr9	76451223	1S20M36S	no_feature
4895-16	chrUn_gl000220	161493	1S92M	no_feature
4918-16	chr2	157257687	21M	no_feature
4928-16	chr6	146400817	20M	no_feature
4938-16	chr5	133517321	2S20M12S	no_feature
4931-16	chrUn_gl000220	117860	54M6S	no_feature
4936-16	chr7	68527622	8S42M21S	no_feature
4965-16	chr13	29198421	12S21M23S	no_feature
4956-16	chrUn_gl000220	159310	4S38M11S	no_feature
4984-15	chr2	127434364	20M	no_feature
5002-15	chrUn_gl000220	161709	46M	no_feature
4997-15	chrUn_gl000220	117845	54M	no_feature
5008-15	chr14	69775730	20M	no_feature
5032-15	chrUn_gl000220	109495	25M	no_feature
5040-15	chr2	127434364	20M	no_feature
5051-15	chr20	36065456	28S21M3S	no_feature
5063-15	chr1	16872440	2S29M37S	no_feature
5077-15	chr20	36065455	26S25M7S	no_feature
5081-15	chr4	58383848	11S21M4S	no_feature
5085-15	chr1	78889091	20M	no_feature
5088-15	chrUn_gl000220	159302	46M12S	no_feature
5115-15	chrX	87835406	23S23M1S	no_feature
5128-15	chrUn_gl000220	161709	32M	no_feature
5153-15	chr1	91852905	21M	no_feature
5154-15	chr4	58383848	20S21M13S	no_feature
5151-15	chrUn_gl000220	117838	11S61M	no_feature
5158-15	chr11	128881928	20M	no_feature
5156-15	chr7	68527625	39M22S	no_feature
5166-15	chrUn_gl000220	117093	48M	no_feature
5165-15	chrUn_gl000220	117860	3S54M9S	no_feature
5171-15	chrX	8272343	3S20M36S	no_feature
5188-15	chrUn_gl000220	117860	3S44M	no_feature
5206-15	chr1	199662646	4S21M17S	no_feature
5207-15	chr12	125406305	1S22M10S	no_feature
5217-15	chr5	133517321	9S20M	no_feature
5240-15	chr5	73357859	22M25S	no_feature
5245-15	chrUn_gl000220	117566	9S27M10S	no_feature
5251-15	chr20	36065456	12S20M8S	no_feature
5259-15	chr6	131277364	20M	ENSG00000079819
5268-15	chr16	70823445	28M3S	no_feature
5272-15	chrX	87835406	12S23M28S	no_feature
5278-15	chr3	123233369	20M35S	no_feature
5294-15	chr3	166832570	19S20M8S	no_feature
5290-15	chrUn_gl000220	117085	15S56M	no_feature
5315-15	chrUn_gl000220	153467	66M	no_feature
5324-15	chr7	68527633	22M1S	no_feature
5348-15	chr4	149002446	20M11S	ENSG00000151623
5350-15	chrX	87835406	33S23M10S	no_feature
5358-15	chr7	68527622	9S26M	no_feature
5359-15	chrUn_gl000220	159302	46M11S	no_feature
5378-15	chrX	87835406	6S23M16S	no_feature
5381-15	chr2	78928729	11S21M	no_feature
5382-15	chr2	129113058	45S22M	no_feature
5389-15	chrUn_gl000220	161704	47M	no_feature
5394-15	chr13	29198421	5S21M	no_feature
5398-15	chr17	1922598	20S20M3S	no_feature
5401-15	chrUn_gl000220	117868	46M	no_feature
5413-15	chrUn_gl000220	117212	3S50M	no_feature
5414-15	chrUn_gl000220	161010	59M	no_feature
5437-14	chr14	69775729	29S21M	no_feature
5438-14	chr7	68527622	10S37M	no_feature
5433-14	chrUn_gl000220	159317	57M	no_feature
5495-14	chrUn_gl000220	161717	38M	no_feature
5519-14	chr10	29925085	20M	no_feature
5530-14	chrX	40276504	2S20M20S	no_feature
5536-14	chr7	68527622	27S37M	no_feature
5581-14	chr12	98897283	2S31M	no_feature
5580-14	chr16	67051105	20M	no_feature
5570-14	chrUn_gl000220	117085	15S41M	no_feature
5589-14	chr12	98897283	2S30M	no_feature
5587-14	chr7	68527622	9S42M3S	no_feature
5611-14	chr1	91852898	29M	no_feature
5635-14	chr2	133037495	32M3S	no_feature
5636-14	chr7	68527622	23S28M	no_feature
5655-14	chr2	129113058	3S22M	no_feature
5643-14	chrX	108297382	19S56M	ENSG00000226958
5654-14	chrUn_gl000220	161493	1S72M11S	no_feature
5668-14	chr21	9827422	32M1S	no_feature
5685-14	chr6	26553777	45S22M	no_feature
5693-14	chr2	78928729	19S21M	no_feature
5709-14	chr5	117083460	30S22M3S	no_feature
5708-14	chr11	59324977	7S29M	no_feature
5713-14	chr1	161420502	25M	no_feature
5704-14	chrUn_gl000220	159310	4S38M12S	no_feature
5720-14	chrUn_gl000220	117731	44M	no_feature
5711-14	chr7	68527622	27S42M22S	no_feature
5734-14	chr2	192008597	2S20M9S	no_feature
5739-14	chrUn_gl000220	117860	3S40M1S	no_feature
5752-14	chrUn_gl000220	117864	50M1S	no_feature
5762-14	chr1	16872440	4S29M36S	no_feature
5785-14	chrUn_gl000220	161538	1S43M3S	no_feature
5783-14	chr19	36066720	55S27M2S	no_feature
5795-14	chrUn_gl000220	109486	9S33M	no_feature
5816-14	chr5	133517321	9S20M12S	no_feature
5817-14	chrUn_gl000220	153458	26S38M	no_feature
5839-14	chr2	99612662	4S20M22S	no_feature
5843-14	chr2	129113058	4S23M6S	no_feature
5838-14	chrUn_gl000220	161009	37S56M	no_feature
5867-14	chr21	9827422	8S26M	no_feature
5877-14	chr1	58975617	23S21M10S	no_feature
5889-14	chr8	70602562	26M	no_feature
5893-14	chrUn_gl000220	161715	40M	no_feature
5948-14	chr4	20181192	8S21M24S	no_feature
5941-14	chrUn_gl000220	117528	3S65M8S	no_feature
5972-13	chr20	36065455	24S25M1S	no_feature
5988-13	chr1	16872440	6S29M37S	no_feature
6002-13	chr5	141893000	22M	no_feature
6007-13	chr2	223176691	11S20M12S	no_feature
6006-13	chr1	16872440	7S29M37S	no_feature
6024-13	chr13	29198421	6S21M5S	no_feature
6031-13	chr12	98897289	24M	no_feature
6033-13	chr5	179401054	20M25S	no_feature
6045-13	chrUn_gl000220	117174	3S89M	no_feature
6054-13	chr7	68527622	27S42M7S	no_feature
6053-13	chrUn_gl000220	117085	11S57M4S	no_feature
6079-13	chr1	91852876	51M	no_feature
6061-13	chr13	82743524	8S26M9S	no_feature
6118-13	chr2	133037492	21S35M33S	no_feature
6124-13	chrUn_gl000220	115315	6S61M11S	no_feature
6151-13	chr12	98897283	3S30M	no_feature
6162-13	chr3	12227799	20M	no_feature
6155-13	chrUn_gl000220	115331	45M12S	no_feature
6167-13	chrUn_gl000220	159259	21S5M1I64M	no_feature
6186-13	chrUn_gl000220	117860	40M3S	no_feature
6206-13	chrUn_gl000220	109495	42M6S	no_feature
6209-13	chr1	16872440	7S29M37S	no_feature
6250-13	chrUn_gl000220	117566	5S43M3S	no_feature
6290-13	chrUn_gl000220	161709	54M	no_feature
6285-13	chrUn_gl000220	161057	17S35M	no_feature
6317-13	chr21	9827413	11S41M1S	no_feature
6322-13	chr2	27273710	2S30M2S	no_feature
6329-13	chr12	98897283	2S33M	no_feature
6342-13	chr13	27300590	22M	no_feature
6355-13	chrUn_gl000220	117860	3S40M2S	no_feature
6374-13	chr4	58383848	16S21M16S	no_feature
6370-13	chr1	16872440	6S29M36S	no_feature
6381-13	chrUn_gl000220	109486	13S35M	no_feature
6387-13	chrUn_gl000220	153458	16S51M4S	no_feature
6408-13	chrUn_gl000220	109486	11S35M	no_feature
6414-13	chr7	68527634	30M22S	no_feature
6458-13	chrUn_gl000220	153458	24S34M	no_feature
6475-13	chrUn_gl000220	161538	12S47M	no_feature
6492-13	chr2	129113058	41S22M	no_feature
6484-13	chr2	133037492	7S35M33S	no_feature
6504-13	chrUn_gl000220	161741	32M	no_feature
6497-13	chrUn_gl000220	158951	58M1S	no_feature
6508-13	chr16	85544049	20S20M8S	no_feature
6520-13	chrUn_gl000220	153643	1S52M	no_feature
6532-13	chr4	58383848	20S21M16S	no_feature
6558-12	chr1	244388445	16S21M23S	no_feature
6563-12	chrUn_gl000220	117879	35M10S	no_feature
6614-12	chrUn_gl000220	161538	24S27M8S	no_feature
6640-12	chr6	28611268	45S22M1S	no_feature
6648-12	chr21	9827413	27S34M	no_feature
6664-12	chr2	133037416	4S21M	no_feature
6668-12	chr7	68527622	10S28M	no_feature
6684-12	chrUn_gl000220	115000	37M3S	no_feature
6711-12	chrX	67024337	20M	no_feature
6737-12	chrX	87835406	7S23M5S	no_feature
6740-12	chr7	2102746	20M4S	no_feature
6755-12	chr6	90928491	20M	no_feature
6750-12	chrUn_gl000220	158935	4S78M3S	no_feature
6785-12	chrUn_gl000220	115315	8S39M	no_feature
6784-12	chrUn_gl000220	117085	15S45M	no_feature
6802-12	chrUn_gl000220	117838	12S62M1S	no_feature
6826-12	chr1	199662646	4S21M32S	no_feature
6833-12	chr15	29088048	23S20M4S	no_feature
6845-12	chr4	28361954	5S20M6S	no_feature
6847-12	chr1	91852880	41M	no_feature
6863-12	chr1	91852866	51M	no_feature
6834-12	chrUn_gl000220	161057	12S57M7S	no_feature
6892-12	chr8	70602485	31M	no_feature
6886-12	chr12	125406305	4S22M10S	no_feature
6912-12	chr1	91852876	45M	no_feature
6914-12	chrX	87835406	40S23M10S	no_feature
6923-12	chr12	98897289	27M	no_feature
6931-12	chr7	68527622	18S42M22S	no_feature
6950-12	chr20	36065456	28S20M8S	no_feature
6960-12	chr12	98897288	7S25M	no_feature
6963-12	chrUn_gl000220	117566	43M3S	no_feature
6958-12	chrUn_gl000220	158935	78M1S	no_feature
6968-12	chr4	1085619	9S20M3S	no_feature
6964-12	chrUn_gl000220	117043	37M11S	no_feature
6993-12	chr17	8042206	9S21M19S	no_feature
6981-12	chr7	68527622	10S42M23S	no_feature
6990-12	chrUn_gl000220	117715	4S46M	no_feature
7010-12	chr20	36065456	18S21M7S	no_feature
7018-12	chrUn_gl000220	158972	41M19S	no_feature
7022-12	chr1	16872440	4S29M37S	no_feature
7033-12	chr7	68527622	9S42M13S	no_feature
7047-12	chr9	76451223	20M40S	no_feature
7053-12	chr11	70769161	20M	no_feature
7070-12	chrUn_gl000220	115014	27M3S	no_feature
7086-12	chr13	29198421	12S21M20S	no_feature
7083-12	chrUn_gl000220	109486	27S36M	no_feature
7089-12	chr2	133037497	30M3S	no_feature
7107-12	chr1	178652657	2S20M3S	no_feature
7102-12	chrUn_gl000220	158935	6S78M	no_feature
7116-12	chrUn_gl000220	109486	16S33M	no_feature
7115-12	chrUn_gl000220	115328	48M11S	no_feature
7121-12	chrUn_gl000220	117789	68M	no_feature
7141-12	chr1	16872440	7S29M5S	no_feature
7125-12	chr6	28785056	41S22M5S	no_feature
7154-12	chr13	29198421	35S21M3S	no_feature
7181-12	chr1	58975617	31S21M11S	no_feature
7191-12	chrUn_gl000220	161706	45M	no_feature
7194-12	chr7	68527622	20S39M	no_feature
7206-12	chrX	108297387	52M	ENSG00000226958
7223-12	chr17	8042206	7S21M19S	no_feature
7210-12	chrUn_gl000220	161017	65M	no_feature
7225-12	chrUn_gl000220	117838	12S62M3S	no_feature
7226-12	chr2	133037492	1S35M3S	no_feature
7281-12	chr8	79148633	28S20M7S	no_feature
7279-12	chrUn_gl000220	153061	12M1I34M	no_feature
7291-11	chr6	27870697	25M	no_feature
7284-12	chr1	237766350	34M11S	no_feature
7288-11	chrUn_gl000220	117860	54M7S	no_feature
7302-11	chr1	199662647	20M8S	no_feature
7303-11	chr5	179401054	8S20M25S	no_feature
7306-11	chrX	138739562	29S21M8S	no_feature
7312-11	chrUn_gl000220	117866	48M6S	no_feature
7323-11	chrX	138739562	29S20M	no_feature
7325-11	chr7	8480000	20M	no_feature
7324-11	chrUn_gl000220	117860	6S54M10S	no_feature
7331-11	chr13	29198421	8S21M4S	no_feature
7341-11	chr3	166832570	11S20M8S	no_feature
7340-11	chrUn_gl000220	117566	4S27M10S	no_feature
7349-11	chr11	55358587	27S20M	no_feature
7352-11	chrUn_gl000220	159287	6S37M	no_feature
7365-11	chrUn_gl000220	153458	29S35M	no_feature
7414-11	chr12	47378672	20M10S	no_feature
7412-11	chrUn_gl000220	114998	43M1S	no_feature
7421-11	chr11	20628539	21M	ENSG00000165970
7442-11	chrX	98805131	4S20M3S	no_feature
7453-11	chr7	68527622	9S28M	no_feature
7466-11	chr8	135994594	12S20M15S	no_feature
7467-11	chrUn_gl000220	117173	50M	no_feature
7472-11	chrUn_gl000220	161702	8S49M	no_feature
7480-11	chr8	70602327	6S44M	no_feature
7497-11	chr10	50911205	49M12S	no_feature
7518-11	chrUn_gl000220	159195	21M	no_feature
7514-11	chr21	9827413	9S35M	no_feature
7524-11	chr2	143847720	20M1I8M1D9M10S	no_feature
7534-11	chr1	199662646	21M8S	no_feature
7537-11	chrUn_gl000220	117755	24M	no_feature
7539-11	chr8	70602317	7M1D2M1I47M	no_feature
7542-11	chr2	133037501	26M3S	no_feature
7556-11	chr12	98897292	25M	no_feature
7554-11	chrUn_gl000220	153458	14S51M4S	no_feature
7570-11	chr12	41632682	18S22M24S	no_feature
7563-11	chr7	68527622	9S42M16S	no_feature
7574-11	chrUn_gl000220	110378	44M	no_feature
7577-11	chr16	71407546	20M	no_feature
7586-11	chr13	29198421	8S21M17S	no_feature
7606-11	chr7	68527622	11S42M1S	no_feature
7616-11	chr2	133037495	32M35S	no_feature
7679-11	chr3	166832570	12S20M8S	no_feature
7681-11	chrUn_gl000220	117880	34M10S	no_feature
7707-11	chr13	44810192	20M	ENSG00000230731
7728-11	chr7	68527622	18S42M24S	no_feature
7743-11	chrUn_gl000220	117838	4S47M	no_feature
7764-11	chr2	130312150	27S20M	no_feature
7762-11	chr4	149002446	28S20M8S	ENSG00000151623
7782-11	chr4	149002446	28S20M8S	ENSG00000151623
7832-11	chrUn_gl000220	117739	44M	no_feature
7821-11	chrUn_gl000220	109671	4S52M	no_feature
7850-11	chr4	58383848	19S21M9S	no_feature
7843-11	chr7	68527622	17S33M1S	no_feature
7870-11	chr2	182898835	4S21M27S	no_feature
7878-11	chrUn_gl000220	117743	40M	no_feature
7865-11	chrUn_gl000220	161010	42M7S	no_feature
7877-11	chr16	686735	1S29M8S	no_feature
7888-11	chr10	96733057	22M44S	no_feature
7916-11	chr15	29088048	23S20M8S	no_feature
7905-11	chr2	133037498	29M33S	no_feature
7928-11	chr1	91852876	34M	no_feature
7929-11	chr21	9827422	8S24M	no_feature
7944-11	chr10	57115973	5S21M9S	no_feature
7980-11	chr20	36065456	22S20M8S	no_feature
7986-11	chr1	161413129	28M9S	no_feature
8001-11	chr1	91852884	42M	no_feature
8019-11	chrUn_gl000220	158985	2S28M24S	no_feature
8016-11	chr7	68527622	15S27M1S	no_feature
8051-11	chr21	9827422	24M	no_feature
8060-11	chr1	178652657	6S20M6S	no_feature
8066-11	chrUn_gl000220	117863	51M5S	no_feature
8113-11	chr1	58975617	23S21M15S	no_feature
8111-11	chr12	106542622	36S20M4S	no_feature
8115-11	chr13	29198421	14S21M32S	no_feature
8117-11	chr6	40251917	15S20M8S	no_feature
8120-11	chr5	133517321	12S20M20S	no_feature
8131-11	chr7	68669219	15S21M13S	no_feature
8143-11	chr13	29198421	16S21M20S	no_feature
8156-11	chr6	98136034	20M	no_feature
8147-11	chrUn_gl000220	161009	4S43M7S	no_feature
8176-11	chr19	30689832	20M	no_feature
8178-11	chr7	68527622	23S42M16S	no_feature
8209-10	chrUn_gl000220	117241	26S22M	no_feature
8213-10	chr10	23204747	20M3S	no_feature
8216-10	chr13	29198421	6S21M8S	no_feature
8273-10	chr16	85544049	20S20M7S	no_feature
8314-10	chrX	87835406	12S23M10S	no_feature
8290-10	chrUn_gl000220	161057	11S57M1S	no_feature
8331-10	chr13	114509860	35S22M6S	no_feature
8318-10	chr7	68527622	15S42M24S	no_feature
8337-10	chr6	27530020	29S24M9S	no_feature
8358-10	chrUn_gl000220	117046	64M	no_feature
8365-10	chr8	70602327	6S46M	no_feature
8362-10	chr7	68527622	22S42M22S	no_feature
8403-10	chrUn_gl000220	117866	48M4S	no_feature
8447-10	chrUn_gl000220	159303	24M	no_feature
8457-10	chr15	50897802	20S20M13S	no_feature
8494-10	chr6	28726187	5S26M	no_feature
8529-10	chr2	141561240	12S20M1S	no_feature
8521-10	chr7	68527622	8S42M16S	no_feature
8538-10	chr1	91852864	34M	no_feature
8556-10	chrUn_gl000220	114987	48M	no_feature
8573-10	chrUn_gl000220	115013	28M47S	no_feature
8637-10	chr7	68527622	27S26M	no_feature
8649-10	chrUn_gl000220	117861	53M5S	no_feature
8662-10	chr19	36066720	59S27M2S	no_feature
8679-10	chr21	9827413	22S35M	no_feature
8687-10	chr9	4594828	14S20M8S	no_feature
8688-10	chr14	58169440	7S21M	no_feature
8689-10	chrX	87835406	16S23M23S	no_feature
8695-10	chrUn_gl000220	115013	2S24M1S	no_feature
8694-10	chrUn_gl000220	161702	2S47M	no_feature
8697-10	chrUn_gl000220	153139	27M8S	no_feature
8714-10	chr5	179401054	20M25S	no_feature
8720-10	chr13	29198421	6S21M4S	no_feature
8728-10	chrUn_gl000220	117860	2S54M7S	no_feature
8739-10	chr4	149002446	12S20M5S	ENSG00000151623
8748-10	chr13	29198421	15S21M20S	no_feature
8754-10	chrUn_gl000220	117838	11S62M3S	no_feature
8800-10	chrUn_gl000220	153458	27S38M	no_feature
8819-10	chrUn_gl000220	161505	57M	no_feature
8817-10	chrUn_gl000220	161009	4S43M6S	no_feature
8833-10	chr12	98897288	8S27M	no_feature
8840-10	chrUn_gl000220	117838	61M	no_feature
8845-10	chr7	68527622	8S42M14S	no_feature
8851-10	chrUn_gl000220	158950	63M9S	no_feature
8870-10	chr2	133013106	8S38M1S	no_feature
8891-10	chr7	12126889	4S20M32S	no_feature
8900-10	chr3	164401402	20M	no_feature
8918-10	chr3	192373653	22S21M7S	no_feature
8980-10	chrX	38361731	33S22M15S	no_feature
8993-10	chr2	27273656	6S20M8S	no_feature
9001-10	chr2	133037492	7S35M1S	no_feature
9016-10	chrUn_gl000220	117868	43M	no_feature
9003-10	chrUn_gl000220	161057	15S57M1S	no_feature
9044-10	chr11	70769161	2S20M	no_feature
9090-10	chr9	76451223	2S20M36S	no_feature
9094-10	chr5	133517321	8S20M6S	no_feature
9102-10	chr7	68527622	1S26M	no_feature
9121-10	chr8	70602485	30M	no_feature
9141-10	chrUn_gl000220	161709	42M	no_feature
9139-10	chr7	68527622	27S42M10S	no_feature
9147-10	chr7	68527622	23S42M1S	no_feature
9219-10	chrUn_gl000220	161213	13S22M	no_feature
9216-10	chrUn_gl000220	115338	38M11S	no_feature
9207-10	chrUn_gl000220	117085	8S57M7S	no_feature
9238-10	chrUn_gl000229	18782	6S20M	no_feature
9254-10	chr9	25662785	21M	no_feature
9264-10	chrUn_gl000220	117838	11S49M	no_feature
9272-10	chr7	12126889	6S20M32S	no_feature
9285-10	chrUn_gl000220	117845	55M3S	no_feature
9288-10	chr7	68527622	16S28M	no_feature
9294-10	chrUn_gl000220	115013	11S28M1S	no_feature
9296-10	chr1	199662646	7S21M19S	no_feature
9301-10	chr2	133037492	16S35M13S	no_feature
9310-10	chr21	9827426	38M4S	no_feature
9317-10	chr2	233000044	20M	no_feature
9323-10	chr1	91852867	60M	no_feature
9345-10	chrUn_gl000220	117862	52M18S	no_feature
9352-10	chr20	36065455	26S25M1S	no_feature
9370-10	chrUn_gl000220	161716	39M	no_feature
9369-10	chr3	228168	20M	no_feature
9368-10	chrUn_gl000220	154564	3S26M21S	no_feature
9392-10	chrUn_gl000220	109671	9S53M	no_feature
9402-10	chrUn_gl000220	117566	5S27M5S	no_feature
9404-10	chrUn_gl000220	161168	66M	no_feature
9425-10	chr13	25849918	20M20S	no_feature
9461-9	chrUn_gl000220	115013	2S21M	no_feature
9460-9	chr6	27570415	11S37M	no_feature
9469-9	chr2	99612662	8S20M16S	no_feature
9472-9	chrUn_gl000220	158950	57M	no_feature
9482-9	chrUn_gl000220	117241	15S21M	no_feature
9485-9	chrUn_gl000220	117730	7S48M	no_feature
9526-9	chrX	87835406	42S23M7S	no_feature
9532-9	chr9	4594828	14S20M4S	no_feature
9555-9	chr16	84328196	4S20M16S	no_feature
9570-9	chr1	161435295	24M	no_feature
9567-9	chr12	76503206	21M	no_feature
9580-9	chr9	4594828	12S20M16S	no_feature
9597-9	chrUn_gl000220	114999	42M3S	no_feature
9606-9	chrUn_gl000220	161702	2S45M	no_feature
9618-9	chrUn_gl000220	117841	58M	no_feature
9632-9	chr19	30773099	15S20M	no_feature
9645-9	chr3	49613546	24S20M8S	no_feature
9652-9	chr1	184072304	20M	no_feature
9651-9	chrUn_gl000220	117860	3S54M11S	no_feature
9660-9	chr11	7871934	8S20M17S	no_feature
9668-9	chrUn_gl000220	117566	28S47M	no_feature
9685-9	chrUn_gl000220	118001	4S57M24S	no_feature
9699-9	chrUn_gl000220	117864	36M3S	no_feature
9686-9	chrUn_gl000220	159287	2S61M11S	no_feature
9709-9	chrUn_gl000220	154219	54M	no_feature
9730-9	chr12	41632682	20S22M5S	no_feature
9729-9	chrUn_gl000220	161014	61M	no_feature
9745-9	chr7	145404166	20M	no_feature
9754-9	chr5	73357859	7S22M23S	no_feature
9765-9	chr7	68527622	6S42M22S	no_feature
9791-9	chrUn_gl000220	109486	23S36M	no_feature
9833-9	chrUn_gl000220	153467	22M	no_feature
9829-9	chrUn_gl000220	117733	1S46M	no_feature
9837-9	chr1	53360111	20M	no_feature
9845-9	chrUn_gl000220	117085	15S34M	no_feature
9858-9	chr15	52387006	7S20M20S	no_feature
9851-9	chrUn_gl000220	159287	4S52M	no_feature
9884-9	chr20	36065456	21S20M8S	no_feature
9894-9	chrUn_gl000220	161709	63M	no_feature
9907-9	chr13	110084516	12S21M20S	no_feature
9900-9	chr7	68527622	23S27M	no_feature
9924-9	chrUn_gl000220	161197	46M	no_feature
9926-9	chrX	40276504	2S20M9S	no_feature
9916-9	chr21	9827016	12M1I39M	no_feature
9932-9	chr15	60689609	20S20M8S	no_feature
9953-9	chr2	99612662	8S20M19S	no_feature
9945-9	chrUn_gl000220	161500	3S64M	no_feature
9968-9	chr15	86135233	8S20M21S	no_feature
9986-9	chrUn_gl000220	158985	2S28M49S	no_feature
9984-9	chr19	35787825	23M15S	no_feature
9997-9	chrX	116634121	5S21M43S	no_feature
9995-9	chrUn_gl000220	117037	18S56M	no_feature
10007-9	chrUn_gl000220	117732	47M	no_feature
10013-9	chr13	26889557	20M	no_feature
10023-9	chr5	73357859	30S22M16S	no_feature
10033-9	chrUn_gl000220	117860	54M8S	no_feature
10052-9	chr20	36065456	30S21M8S	no_feature
10067-9	chr13	29198421	8S21M16S	no_feature
10070-9	chr2	99612662	4S20M21S	no_feature
10076-9	chr12	47378672	6S20M4S	no_feature
10091-9	chr8	56796205	5S20M24S	no_feature
10096-9	chr4	149002446	24S20M8S	ENSG00000151623
10100-9	chrUn_gl000220	117865	39M	no_feature
10102-9	chr10	16020581	23S20M16S	no_feature
10107-9	chrUn_gl000220	158985	4S24M1S	no_feature
10118-9	chrUn_gl000220	117732	62M	no_feature
10112-9	chrUn_gl000220	161057	15S36M	no_feature
10116-9	chr19	31490919	20M	no_feature
10136-9	chr7	68527622	6S42M1S	no_feature
10168-9	chrUn_gl000220	154248	1S24M1S	no_feature
10158-9	chrUn_gl000220	161057	10S41M	no_feature
10174-9	chr5	133517321	15S20M12S	no_feature
10165-9	chr2	133037494	33M33S	no_feature
10192-9	chr1	91852864	58M	no_feature
10202-9	chr19	30773099	15S20M4S	no_feature
10223-9	chrUn_gl000220	153458	9S51M4S	no_feature
10240-9	chr1	91852877	39M	no_feature
10232-9	chr8	70602327	3S43M	no_feature
10225-9	chrUn_gl000220	159287	6S61M10S	no_feature
10267-9	chrX	8272343	8S20M12S	no_feature
10283-9	chrUn_gl000220	159287	52M	no_feature
10280-9	chr1	161413129	26M9S	no_feature
10284-9	chrUn_gl000220	117043	50M	no_feature
10296-9	chr1	16872440	7S31M35S	no_feature
10402-9	chrUn_gl000220	117862	49M	no_feature
10407-9	chr3	166832570	19S20M8S	no_feature
10411-9	chr18	19621655	16S20M16S	no_feature
10419-9	chr14	21101171	6S20M8S	no_feature
10417-9	chrUn_gl000220	117880	34M16S	no_feature
10423-9	chr5	133517321	9S20M12S	no_feature
10432-9	chr1	16872440	2S29M36S	no_feature
10455-9	chr16	70822610	5S22M	no_feature
10487-9	chrUn_gl000220	117085	3S45M	no_feature
10501-9	chr16	686735	1S29M22S	no_feature
10537-9	chr5	73357859	22S22M16S	no_feature
10553-9	chr7	68527622	28S21M	no_feature
10554-9	chr1	16872440	2S29M33S	no_feature
10568-9	chrUn_gl000220	114659	23S34M25S	no_feature
10573-9	chrX	138739562	29S21M20S	no_feature
10604-9	chr5	101520608	21S20M12S	no_feature
10612-9	chrUn_gl000220	117880	34M11S	no_feature
10642-9	chrUn_gl000220	117862	52M7S	no_feature
10653-9	chr14	58169440	2S20M	no_feature
10658-9	chr1	199662646	8S21M19S	no_feature
10678-9	chr9	4594828	11S20M12S	no_feature
10683-9	chr5	133517321	9S20M8S	no_feature
10698-9	chrUn_gl000220	158989	24M9S	no_feature
10703-9	chrUn_gl000220	117865	35M2S	no_feature
10707-9	chr1	91852882	20M	no_feature
10716-9	chr4	58383848	8S21M3S	no_feature
10725-9	chr7	68527634	30M1S	no_feature
10718-9	chr1	16872440	3S29M37S	no_feature
10732-9	chr3	166832570	18S20M8S	no_feature
10723-9	chr7	68527622	19S39M	no_feature
10740-9	chr7	68527622	14S28M	no_feature
10742-9	chrUn_gl000220	161538	16S43M3S	no_feature
10766-9	chrUn_gl000220	109078	23M1I34M	no_feature
10787-9	chrUn_gl000220	117733	1S46M	no_feature
10807-9	chr5	179401054	8S20M23S	no_feature
10805-9	chr15	57832373	35S20M4S	no_feature
10796-9	chrUn_gl000220	115331	71M	no_feature
10826-9	chr15	81558047	16S20M4S	ENSG00000172349
10854-9	chr2	122797498	20M	no_feature
10864-9	chr1	16872440	7S31M35S	no_feature
10872-9	chrUn_gl000220	161763	21M42S	no_feature
10882-9	chrUn_gl000220	161702	2S24M	no_feature
10884-9	chrUn_gl000220	114659	36S21M	no_feature
10930-9	chrUn_gl000220	115000	41M8S	no_feature
10927-9	chrUn_gl000220	161057	14S45M	no_feature
10939-9	chr2	133037492	7S35M5S	no_feature
10949-9	chrUn_gl000220	115330	37M5S	no_feature
10962-9	chr10	106531520	37S22M5S	no_feature
10959-9	chrUn_gl000220	161538	6S43M3S	no_feature
10970-9	chr4	142151787	24S21M11S	no_feature
10964-9	chrUn_gl000220	117085	21S36M	no_feature
10991-9	chr4	134082983	3S22M38S	no_feature
11007-9	chrUn_gl000220	161543	22M3S	no_feature
11005-9	chrUn_gl000220	117788	69M	no_feature
11016-9	chr12	98897294	23M	no_feature
11047-9	chr1	108113420	1S41M4S	no_feature
11048-9	chrX	98805131	14S20M16S	no_feature
11034-9	chrUn_gl000220	117730	2S63M	no_feature
11045-9	chr1	237766469	58M	no_feature
11069-8	chr1	91852881	23M	no_feature
11074-8	chr2	143847719	30S21M3S	no_feature
11086-8	chr7	68527633	31M23S	no_feature
11091-8	chr16	686735	1S29M3S	no_feature
11098-8	chr9	4594828	14S20M	no_feature
11103-8	chrUn_gl000220	161708	43M	no_feature
11099-8	chrUn_gl000220	109078	23M1I27M	no_feature
11123-8	chrUn_gl000220	117890	24M	no_feature
11131-8	chrUn_gl000220	159287	7S29M1S	no_feature
11153-8	chrUn_gl000220	115013	12S28M4S	no_feature
11199-8	chrX	8272343	5S20M24S	no_feature
11197-8	chr7	68527622	7S42M24S	no_feature
11214-8	chrUn_gl000220	109486	14S33M	no_feature
11216-8	chrUn_gl000220	117566	47M13S	no_feature
11213-8	chrUn_gl000220	161057	3S41M	no_feature
11221-8	chrUn_gl000220	158985	7S28M9S	no_feature
11238-8	chr2	119827208	12S20M23S	no_feature
11236-8	chr1	16872440	7S31M35S	no_feature
11247-8	chrX	87835406	7S23M23S	no_feature
11260-8	chrUn_gl000220	117864	47M	no_feature
11277-8	chr2	84755441	14S22M14S	no_feature
11285-8	chrUn_gl000220	117860	3S54M14S	no_feature
11298-8	chr4	142151787	24S21M2S	no_feature
11301-8	chr5	59061521	20M30S	no_feature
11318-8	chr3	166832570	22S20M8S	no_feature
11324-8	chrUn_gl000220	109500	37M4S	no_feature
11326-8	chrUn_gl000220	109486	5S51M4S	no_feature
11340-8	chrUn_gl000220	159259	5M1I63M	no_feature
11389-8	chr7	68527626	38M28S	no_feature
11410-8	chrX	87835406	40S23M15S	no_feature
11412-8	chrUn_gl000220	117860	8S51M	no_feature
11417-8	chr6	50359969	20M	no_feature
11423-8	chr11	55358587	7S20M28S	no_feature
11517-8	chrUn_gl000220	117733	46M	no_feature
11518-8	chr16	70812142	22M	no_feature
11532-8	chrUn_gl000220	117862	38M3S	no_feature
11543-8	chr7	68527622	10S42M26S	no_feature
11551-8	chr7	68527622	16S33M1S	no_feature
11560-8	chrX	40276504	1S20M6S	no_feature
11579-8	chrUn_gl000220	117865	49M	no_feature
11584-8	chrUn_gl000220	117174	2S88M	no_feature
11611-8	chr1	161493647	26M	ENSG00000143226
11610-8	chr5	10278430	20M	no_feature
11626-8	chr11	7367738	20M	no_feature
11629-8	chr9	4594828	3S20M3S	no_feature
11631-8	chrUn_gl000220	117850	64M	no_feature
11620-8	chrUn_gl000220	161057	15S57M2S	no_feature
11645-8	chr10	50911226	2S28M12S	no_feature
11649-8	chrUn_gl000220	161009	7S58M	no_feature
11694-8	chr10	50911226	3S28M20S	no_feature
11697-8	chr16	77188794	10S20M20S	no_feature
11707-8	chr17	1084403	24S20M7S	no_feature
11714-8	chrUn_gl000220	117865	35M1S	no_feature
11723-8	chrUn_gl000220	115332	21M	no_feature
11732-8	chr7	68669219	12S21M18S	no_feature
11746-8	chrX	98805131	30S20M8S	no_feature
11764-8	chrUn_gl000220	161724	25M	no_feature
11766-8	chrUn_gl000220	161704	46M	no_feature
11763-8	chrUn_gl000220	153653	22M	no_feature
11760-8	chr3	60533243	15S26M33S	no_feature
11798-8	chr1	91852876	35M	no_feature
11793-8	chr14	58169440	2S21M2S	no_feature
11805-8	chrUn_gl000220	161715	40M	no_feature
11802-8	chr6	28641617	6S22M10S	no_feature
11819-8	chrUn_gl000220	117860	54M15S	no_feature
11818-8	chrUn_gl000220	159287	4S61M12S	no_feature
11832-8	chrUn_gl000220	115345	31M12S	no_feature
11870-8	chr7	68527629	35M22S	no_feature
11866-8	chrUn_gl000220	158935	4S78M1S	no_feature
11872-8	chr2	148227128	11S7M2D19M1I5M7S	no_feature
11873-8	chr5	73357859	22M65S	no_feature
11868-8	chr2	6208217	12S25M7S	no_feature
11923-8	chr5	133517321	9S20M12S	no_feature
11981-8	chr8	42977415	20M	ENSG00000185900
11988-8	chrUn_gl000220	109674	51M	no_feature
11996-8	chrUn_gl000220	117891	23M	no_feature
11997-8	chrUn_gl000220	154350	51M	no_feature
12022-8	chr1	91852880	32M	no_feature
12015-8	chr7	68527622	28S42M1S	no_feature
12036-8	chr8	70602349	22M	no_feature
12060-8	chrUn_gl000220	117085	12S35M	no_feature
12086-8	chrUn_gl000220	117566	28S27M	no_feature
12098-8	chr8	15155467	20M24S	no_feature
12097-8	chrUn_gl000220	153467	42M3S	no_feature
12108-8	chr3	49613546	21S20M12S	no_feature
12111-8	chr14	58169440	26S20M	no_feature
12117-8	chrUn_gl000220	161057	10S57M4S	no_feature
12162-8	chr3	166832570	17S20M4S	no_feature
12182-8	chr4	105225928	24S20M4S	no_feature
12195-8	chr12	106542622	32S20M4S	no_feature
12247-8	chr13	29198421	7S21M20S	no_feature
12261-8	chr7	68527622	8S26M	no_feature
12266-8	chr7	68527622	8S42M3S	no_feature
12285-8	chrUn_gl000220	161538	13S27M8S	no_feature
12303-8	chrX	87835406	60S23M5S	no_feature
12304-8	chrUn_gl000220	153643	4S48M1S	no_feature
12320-8	chrUn_gl000220	161538	28S24M	no_feature
12324-8	chrUn_gl000220	159287	4S29M1S	no_feature
12318-8	chr7	68527622	7S42M22S	no_feature
12326-8	chrUn_gl000220	158631	23S34M5S	no_feature
12338-8	chr2	219554191	20M	no_feature
12340-8	chr13	29198421	19S21M20S	no_feature
12353-8	chr18	38483284	35S22M8S	no_feature
12365-8	chrUn_gl000220	117838	5S76M5S	no_feature
12380-8	chrUn_gl000220	115287	21S5M1I61M	no_feature
12400-8	chrUn_gl000220	117880	34M35S	no_feature
12405-8	chr2	99612662	8S20M21S	no_feature
12428-8	chrX	87835406	42S23M11S	no_feature
12424-8	chr7	68527622	7S42M23S	no_feature
12434-8	chr1	199662646	3S21M19S	no_feature
12432-8	chr21	9827413	19S36M	no_feature
12455-8	chrUn_gl000220	158972	41M10S	no_feature
12453-8	chrUn_gl000220	117838	10S62M3S	no_feature
12457-8	chr1	221768819	21M29S	no_feature
12464-8	chrUn_gl000220	161704	47M	no_feature
12459-8	chrUn_gl000220	161057	14S57M1S	no_feature
12482-8	chr12	71466213	10S20M28S	no_feature
12477-8	chrUn_gl000220	161065	70M	no_feature
12497-8	chrUn_gl000220	117121	41M	no_feature
12501-8	chrUn_gl000220	109224	12S32M3S	no_feature
12515-8	chr9	76451223	3S20M36S	no_feature
12513-8	chrUn_gl000220	116114	55M6S	no_feature
12540-8	chr1	16872440	1S31M	no_feature
12544-8	chr13	29198421	14S21M30S	no_feature
12549-8	chr7	68527634	30M17S	no_feature
12569-8	chr1	178652657	6S20M20S	no_feature
12574-8	chrUn_gl000220	118001	4S57M9S	no_feature
12588-8	chrUn_gl000220	154347	45M	no_feature
12603-8	chr6	27573499	23M	no_feature
12605-8	chrUn_gl000220	117860	6S54M1S	no_feature
12586-8	chr13	82743524	10S26M9S	no_feature
12615-8	chr7	68527622	15S37M	no_feature
12623-8	chr5	73357859	20S22M16S	no_feature
12679-8	chr1	16872440	1S29M36S	no_feature
12706-8	chr5	59061521	20M26S	no_feature
12708-8	chr3	123233369	20M33S	no_feature
12700-8	chrUn_gl000220	117042	59M	no_feature
12714-8	chrUn_gl000220	117037	9S56M	no_feature
12735-8	chrUn_gl000220	158972	41M7S	no_feature
12733-8	chrUn_gl000220	158951	62M	no_feature
12745-8	chr4	76807191	21M	no_feature
12756-8	chr21	9827413	8S51M4S	no_feature
12767-8	chrUn_gl000220	109157	8S31M	no_feature
12786-8	chr1	17004772	7S27M39S	no_feature
12828-8	chr4	3843139	20M	no_feature
12837-8	chrUn_gl000220	117085	9S56M	no_feature
12882-8	chr2	88731057	17S20M16S	no_feature
12895-8	chr7	68669219	16S21M10S	no_feature
12892-8	chrUn_gl000220	158985	12S28M9S	no_feature
12898-8	chr12	98897283	2S30M	no_feature
12905-8	chrUn_gl000220	161702	2S54M	no_feature
12918-8	chr4	156385205	23M	no_feature
12915-8	chrUn_gl000220	158951	62M8S	no_feature
12926-8	chrUn_gl000220	117880	34M23S	no_feature
12938-8	chr1	30619870	13S21M16S	no_feature
12940-8	chrUn_gl000220	161093	49M1S	no_feature
12982-8	chrX	8272343	1S20M36S	no_feature
12983-8	chr5	133517321	14S20M20S	no_feature
12999-8	chrUn_gl000220	117880	34M	no_feature
13013-8	chr1	16872440	29M37S	no_feature
13024-8	chr4	149002446	3S20M11S	ENSG00000151623
13011-8	chrUn_gl000220	161014	38M8S	no_feature
13027-8	chr7	68527622	19S28M	no_feature
13038-8	chrUn_gl000220	161704	45M2S	no_feature
13063-8	chr19	40409791	20M	no_feature
13060-8	chr15	52387006	20M	no_feature
13069-8	chr2	129113058	4S22M8S	no_feature
13094-8	chr15	83881808	20M26S	no_feature
13100-8	chrUn_gl000220	158985	17S28M9S	no_feature
13092-8	chr8	70602327	5S71M	no_feature
13112-8	chrUn_gl000220	161702	2S31M	no_feature
13125-8	chrUn_gl000220	161538	6S27M10S	no_feature
13123-8	chrUn_gl000220	158972	41M39S	no_feature
13116-8	chrUn_gl000220	117150	73M	no_feature
13128-8	chr20	36065456	10S20M	no_feature
13132-8	chrUn_gl000220	161715	36M	no_feature
13135-8	chr7	68527633	31M1S	no_feature
13145-8	chr1	244388445	39S21M5S	no_feature
13153-8	chr3	166832570	19S20M8S	no_feature
13181-8	chr17	1922598	12S20M3S	no_feature
13190-8	chr12	98897294	22M	no_feature
13197-8	chrUn_gl000220	117732	47M	no_feature
13217-8	chr7	68527622	8S42M19S	no_feature
13263-8	chrUn_gl000220	117879	35M36S	no_feature
13272-8	chrUn_gl000220	158969	44M46S	no_feature
13313-8	chr14	69775729	3S21M	no_feature
13294-8	chrUn_gl000220	153050	23M1I34M14S	no_feature
13329-8	chrUn_gl000220	117743	54M	no_feature
13348-8	chr7	68669219	3S20M	no_feature
13344-8	chr1	16872440	7S31M35S	no_feature
13339-8	chrUn_gl000220	115315	6S52M4S	no_feature
13357-8	chr7	68527622	20S26M	no_feature
13356-8	chr7	68527593	4S71M1S	no_feature
13402-7	chrUn_gl000220	114998	43M45S	no_feature
13407-7	chrUn_gl000220	117566	5S27M7S	no_feature
13426-7	chr1	16872440	7S31M34S	no_feature
13437-7	chrUn_gl000220	161500	3S65M1S	no_feature
13460-7	chrUn_gl000220	117860	2S39M	no_feature
13466-7	chr1	28242618	2S24M	no_feature
13469-7	chrUn_gl000220	117566	4S39M3S	no_feature
13484-7	chr2	133013251	35M4S	no_feature
13496-7	chrUn_gl000220	115013	12S28M19S	no_feature
13505-7	chr12	47378672	20M11S	no_feature
13535-7	chrUn_gl000220	117715	17S47M	no_feature
13555-7	chr1	91852876	41M	no_feature
13550-7	chr5	180633914	3S22M	no_feature
13553-7	chrUn_gl000220	117864	50M9S	no_feature
13587-7	chr20	36065456	34S21M8S	no_feature
13599-7	chrX	87835406	3S23M15S	no_feature
13618-7	chrUn_gl000220	161538	5S47M5S	no_feature
13670-7	chrUn_gl000220	161538	16S27M2S	no_feature
13681-7	chr8	77258963	27S21M4S	no_feature
13686-7	chrUn_gl000220	117863	51M9S	no_feature
13693-7	chrUn_gl000220	115013	6S24M1S	no_feature
13710-7	chr3	40013523	20M	no_feature
13731-7	chrUn_gl000220	161705	44M	no_feature
13730-7	chr19	33096361	22M	no_feature
13736-7	chrUn_gl000220	161196	46M	no_feature
13735-7	chr12	59097587	9S21M3S	no_feature
13738-7	chrUn_gl000220	161702	1S61M	no_feature
13757-7	chrUn_gl000220	115013	12S24M1S	no_feature
13749-7	chr7	68527622	23S39M	no_feature
13763-7	chr12	106542622	36S20M4S	no_feature
13779-7	chrUn_gl000220	159287	30M	no_feature
13784-7	chrUn_gl000220	109501	63M	no_feature
13803-7	chr2	99612662	20M3S	no_feature
13817-7	chr7	68527474	27M	no_feature
13825-7	chrUn_gl000220	117860	5S54M11S	no_feature
13849-7	chrX	108297455	42M4S	ENSG00000226958
13866-7	chr11	7871934	8S20M16S	no_feature
13863-7	chr7	68527622	10S42M11S	no_feature
13881-7	chrUn_gl000220	115013	2S28M49S	no_feature
13894-7	chrUn_gl000220	117532	58M	no_feature
13891-7	chrUn_gl000220	115338	4S38M1S	no_feature
13924-7	chrUn_gl000220	158970	39M	no_feature
13928-7	chrUn_gl000220	161704	47M	no_feature
13912-7	chrUn_gl000220	117085	2S56M	no_feature
13937-7	chrUn_gl000220	161717	53M	no_feature
13942-7	chr6	85311182	26S20M12S	no_feature
13944-7	chr15	52387006	20M9S	no_feature
13945-7	chrUn_gl000220	153479	20M1S	no_feature
13976-7	chr5	133517321	20S20M12S	no_feature
14007-7	chrUn_gl000220	117085	23S36M	no_feature
14018-7	chr3	166832570	19S20M8S	no_feature
14017-7	chr7	68527622	10S33M1S	no_feature
14030-7	chr1	58975617	23S21M12S	no_feature
14059-7	chrUn_gl000220	114966	42M	no_feature
14052-7	chrUn_gl000220	117567	46M	no_feature
14065-7	chr12	71466213	20M28S	no_feature
14070-7	chr4	58383848	12S21M4S	no_feature
14071-7	chr5	127019811	3S23M25S	no_feature
14110-7	chr14	21121266	2S21M2S	no_feature
14119-7	chr1	16872440	7S29M37S	no_feature
14133-7	chrUn_gl000220	159287	3S44M	no_feature
14144-7	chrUn_gl000220	114963	4S78M4S	no_feature
14164-7	chrUn_gl000220	153643	4S48M	no_feature
14182-7	chr21	47051598	21M	no_feature
14195-7	chr7	5088482	16S21M35S	no_feature
14200-7	chr1	16872440	3S29M37S	no_feature
14214-7	chrUn_gl000220	153653	34M	no_feature
14233-7	chr3	184531050	2S20M24S	no_feature
14250-7	chr4	58383848	16S21M14S	no_feature
14249-7	chr1	16872440	3S29M36S	no_feature
14286-7	chrUn_gl000220	114997	40M3S	no_feature
14288-7	chrUn_gl000220	109674	50M	no_feature
14325-7	chr3	166832570	21S20M8S	no_feature
14341-7	chr3	186122253	20M	no_feature
14343-7	chr13	29198421	27S21M4S	no_feature
14347-7	chr12	71466213	6S20M3S	no_feature
14352-7	chrUn_gl000220	117085	16S34M1S	no_feature
14358-7	chr1	16872440	7S29M17S	no_feature
14355-7	chr2	133037492	15S35M3S	no_feature
14369-7	chrUn_gl000220	161057	8S36M	no_feature
14370-7	chr16	33962576	11S37M1S	no_feature
14387-7	chr13	89147247	16S20M17S	no_feature
14385-7	chr1	237766476	50M	no_feature
14423-7	chr20	22795886	29S23M1S	no_feature
14430-7	chr4	185334345	12S20M25S	no_feature
14449-7	chrUn_gl000220	117566	13S47M	no_feature
14467-7	chrUn_gl000220	115315	4S61M10S	no_feature
14493-7	chr20	36065456	23S21M	no_feature
14492-7	chrUn_gl000220	161015	37M7S	no_feature
14520-7	chrX	87835406	23S21M7S	no_feature
14529-7	chr4	58383848	9S21M3S	no_feature
14531-7	chrX	87835406	38S23M5S	no_feature
14577-7	chrUn_gl000220	158951	62M9S	no_feature
14599-7	chrUn_gl000220	158970	43M19S	no_feature
14620-7	chr2	99612662	8S20M17S	no_feature
14612-7	chrUn_gl000220	117834	9S53M	no_feature
14632-7	chr3	138802652	29S20M	no_feature
14635-7	chr5	73357860	21M25S	no_feature
14639-7	chrUn_gl000220	158631	23S26M	no_feature
14643-7	chrUn_gl000220	117860	3S54M1S	no_feature
14645-7	chr1	178652657	17S20M20S	no_feature
14652-7	chrUn_gl000220	161704	47M	no_feature
14658-7	chr3	49613546	24S20M4S	no_feature
14669-7	chr2	143847719	33S20M	no_feature
14664-7	chrUn_gl000220	117085	8S53M	no_feature
14684-7	chr20	22795886	29S20M	no_feature
14679-7	chrUn_gl000220	117834	8S45M	no_feature
14680-7	chr7	68527622	24S26M	no_feature
14689-7	chr11	77597712	11S22M	no_feature
14698-7	chr11	90713924	23S20M	no_feature
14727-7	chrUn_gl000220	153458	24S37M	no_feature
14732-7	chr11	12997965	17S20M12S	no_feature
14734-7	chr7	68527622	17S39M	no_feature
14741-7	chrUn_gl000220	109486	9S41M	no_feature
14751-7	chr1	91852861	55M	no_feature
14745-7	chr19	24064801	18S33M5S	no_feature
14747-7	chr2	133037497	30M33S	no_feature
14765-7	chr8	70602327	7S48M	no_feature
14791-7	chr10	50911204	46M	no_feature
14779-7	chr2	133037500	27M33S	no_feature
14853-7	chr21	9827426	21M	no_feature
14857-7	chrUn_gl000220	117732	47M	no_feature
14841-7	chr7	68527622	11S42M24S	no_feature
14865-7	chr13	29198421	28S21M3S	no_feature
14860-7	chr12	20704380	49M	no_feature
14880-7	chrUn_gl000220	161063	50M	no_feature
14882-7	chrUn_gl000220	114659	24S21M	no_feature
14897-7	chrUn_gl000220	161082	32M3S	no_feature
14903-7	chrUn_gl000220	153467	41M	no_feature
14911-7	chrUn_gl000220	159287	1S30M	no_feature
14920-7	chrUn_gl000220	117860	3S35M14S	no_feature
14924-7	chr7	133182509	7S30M32S	no_feature
14928-7	chrUn_gl000220	117789	68M3S	no_feature
14952-7	chrUn_gl000220	115069	16S44M	no_feature
14938-7	chr16	70812950	5S44M1D5M13S	no_feature
14954-7	chrUn_gl000220	159287	7S61M11S	no_feature
14969-7	chr5	137690052	21M	no_feature
14981-7	chrUn_gl000220	161704	47M	no_feature
14972-7	chrUn_gl000220	154202	54M	no_feature
14985-7	chrUn_gl000220	161031	61M	no_feature
15030-7	chrX	87835406	33S23M	no_feature
15040-7	chrUn_gl000220	159052	8S22M19S	no_feature
15046-7	chr17	74326927	20M	no_feature
15048-7	chr5	73357859	29S22M16S	no_feature
15052-7	chr3	59776207	34S23M5S	no_feature
15051-7	chrUn_gl000220	117566	27S27M8S	no_feature
15065-7	chr20	36065456	25S20M	no_feature
15081-7	chr15	86135233	12S20M15S	no_feature
15083-7	chrUn_gl000220	117085	15S35M	no_feature
15111-7	chrUn_gl000220	117745	2S38M	no_feature
15109-7	chrUn_gl000220	117085	6S41M	no_feature
15140-7	chr21	9827005	23M1I17M	no_feature
15155-7	chr5	73357859	32S22M5S	no_feature
15150-7	chr1	237766341	4S43M10S	no_feature
15170-7	chr2	182898835	5S21M27S	no_feature
15161-7	chrUn_gl000220	117042	67M	no_feature
15181-7	chr4	149002446	12S20M18S	ENSG00000151623
15203-7	chr21	9827422	20M	no_feature
15231-7	chr11	20628539	20M	ENSG00000165970
15234-7	chr17	57615952	5S21M15S	no_feature
15252-7	chr1	16872440	7S29M37S	no_feature
15265-7	chrUn_gl000220	117568	45M	no_feature
15255-7	chrUn_gl000220	117715	10S81M	no_feature
15273-7	chrUn_gl000220	159287	8S44M	no_feature
15289-7	chrUn_gl000220	117862	52M2S	no_feature
15322-7	chr2	99612662	3S20M3S	no_feature
15314-7	chr7	68527622	15S29M	no_feature
15333-7	chrUn_gl000220	158969	38M	no_feature
15349-7	chrUn_gl000220	109429	26M4S	no_feature
15344-7	chrUn_gl000220	114659	23S34M24S	no_feature
15355-7	chr13	29198421	32S21M1S	no_feature
15373-7	chr21	9827016	12M1I37M	no_feature
15429-7	chr6	27223255	2S20M36S	ENSG00000112812
15446-7	chrUn_gl000220	114998	43M46S	no_feature
15450-7	chr19	36066720	35S27M2S	no_feature
15454-7	chr2	133037492	3S35M3S	no_feature
15457-7	chrUn_gl000220	117860	6S54M14S	no_feature
15463-7	chr20	36065456	28S20M	no_feature
15472-7	chrX	87835406	39S23M5S	no_feature
15517-7	chr20	36065456	18S21M8S	no_feature
15512-7	chrUn_gl000220	159287	4S40M	no_feature
15522-7	chr2	133037492	35M31S	no_feature
15523-7	chrUn_gl000220	115315	7S61M12S	no_feature
15543-7	chr13	29198421	29S21M23S	no_feature
15545-7	chr1	199662646	4S21M21S	no_feature
15605-7	chrUn_gl000220	161057	3S52M	no_feature
15621-7	chr1	16872440	31M35S	no_feature
15620-7	chrUn_gl000220	161127	54M	no_feature
15651-7	chrUn_gl000220	159287	7S44M	no_feature
15664-7	chr15	29088048	25S20M	no_feature
15655-7	chrUn_gl000220	161057	16S43M	no_feature
15677-7	chr12	105666818	8S20M	no_feature
15689-7	chrUn_gl000220	115287	20S5M1I64M	no_feature
15700-7	chr10	59555469	20M	no_feature
15702-7	chr2	129113058	44S22M	no_feature
15717-7	chr5	133517321	31S20M	no_feature
15727-7	chr17	1084403	4S20M19S	no_feature
15748-7	chrX	87835406	40S20M	no_feature
15746-7	chr7	68527622	10S42M21S	no_feature
15766-7	chr1	91852861	51M	no_feature
15769-7	chr3	12227799	20M	no_feature
15772-7	chr13	76985621	20M28S	no_feature
15754-7	chrUn_gl000220	117085	12S57M2S	no_feature
15780-7	chrUn_gl000220	159287	7S61M10S	no_feature
15811-7	chrUn_gl000220	161538	11S47M	no_feature
15829-7	chr5	53979413	20M	no_feature
15826-7	chrUn_gl000220	154205	51M	no_feature
15836-7	chr7	12126889	17S20M12S	no_feature
15857-7	chr1	91852864	26M	no_feature
15856-7	chrUn_gl000220	114659	24S20M	no_feature
15854-7	chr4	13568470	20M	no_feature
15852-7	chr7	68527622	24S39M	no_feature
15867-7	chr4	149002446	24S20M12S	ENSG00000151623
15870-7	chr10	85973947	29S22M4S	ENSG00000148600
15873-7	chr8	99006467	11S22M14S	no_feature
15877-7	chr7	68527622	1S42M24S	no_feature
15897-7	chrUn_gl000220	117861	53M1S	no_feature
15909-7	chrUn_gl000220	110280	59M12S	no_feature
15915-7	chr1	16872440	7S29M37S	no_feature
15938-7	chrUn_gl000220	109674	52M	no_feature
15948-7	chrX	37505354	24S20M12S	no_feature
15953-7	chr21	18827115	11S33M	no_feature
15961-7	chr1	16872440	7S29M37S	no_feature
15954-7	chrUn_gl000220	117043	61M	no_feature
15975-7	chrUn_gl000220	154246	44M	no_feature
15978-7	chr5	133517321	9S20M12S	no_feature
15971-7	chr7	68527622	10S42M16S	no_feature
16000-7	chr7	68527622	9S42M	no_feature
16003-7	chr11	77597509	42M12S	no_feature
16013-7	chrX	87835406	7S23M30S	no_feature
16022-7	chr12	98897283	1S30M	no_feature
16014-7	chrUn_gl000220	109081	2S20M1I27M	no_feature
16024-7	chrUn_gl000220	114969	58M	no_feature
16043-7	chrUn_gl000220	161538	7S43M	no_feature
16068-7	chr15	85429178	16S22M12S	no_feature
16071-7	chr1	58975617	23S21M11S	no_feature
16078-7	chr4	58383848	19S21M10S	no_feature
16097-7	chrUn_gl000220	161196	47M	no_feature
16091-7	chrUn_gl000220	117850	61M	no_feature
16109-7	chr4	58383848	15S21M19S	no_feature
16162-7	chrUn_gl000220	117849	65M6S	no_feature
16172-7	chr1	16872440	7S29M25S	no_feature
16181-7	chrUn_gl000220	158985	5S28M46S	no_feature
16193-7	chr1	16872440	4S29M5S	no_feature
16200-7	chrUn_gl000220	161057	10S56M	no_feature
16219-7	chr1	16872440	8S29M17S	no_feature
16231-7	chrUn_gl000220	115315	4S39M	no_feature
16236-7	chrUn_gl000220	158985	2S22M	no_feature
16244-7	chr1	237766507	3S20M	no_feature
16240-7	chrUn_gl000220	161017	35M7S	no_feature
16257-7	chrUn_gl000220	114994	40M5S	no_feature
16252-7	chrUn_gl000220	115287	5M1I64M	no_feature
16274-7	chr3	49613546	24S20M6S	no_feature
16278-7	chrUn_gl000220	109680	1S52M11S	no_feature
16320-7	chr13	25849918	8S20M9S	no_feature
16325-7	chrUn_gl000220	117529	64M3S	no_feature
16362-7	chrX	87835406	6S23M25S	no_feature
16371-7	chrUn_gl000220	117860	53M	no_feature
16392-7	chrUn_gl000220	115306	2S41M	no_feature
16404-7	chr4	149002446	12S20M24S	ENSG00000151623
16402-7	chrUn_gl000220	109486	24S36M	no_feature
16426-7	chr1	17112519	12S20M8S	no_feature
16458-7	chr7	68527593	3S51M	no_feature
16468-7	chr22	29492838	22M	no_feature
16473-7	chr20	3175976	20M	no_feature
16488-7	chr7	68527622	15S28M	no_feature
16504-7	chrUn_gl000220	117058	48M	no_feature
16506-7	chr10	23204747	7S20M32S	no_feature
16507-7	chr4	105225928	17S20M12S	no_feature
16511-7	chr4	142151787	24S21M11S	no_feature
16521-7	chr1	41810654	24S20M5S	no_feature
16537-7	chr5	133517321	9S20M12S	no_feature
16532-7	chrUn_gl000220	117566	28S27M8S	no_feature
16540-7	chr6	82380931	23S20M8S	no_feature
16541-7	chrUn_gl000220	109486	2S35M	no_feature
16547-7	chrUn_gl000220	117085	45M	no_feature
16549-7	chr3	187103040	8S20M25S	no_feature
16566-7	chrUn_gl000220	161704	47M	no_feature
16562-7	chr2	133012452	42M13S	no_feature
16582-7	chr1	16872440	5S29M37S	no_feature
16601-7	chrUn_gl000220	117521	1S28M18S	no_feature
16599-7	chr7	68527622	8S42M10S	no_feature
16622-7	chrUn_gl000220	117866	34M1S	no_feature
16620-7	chrUn_gl000220	117867	45M	no_feature
16624-7	chrUn_gl000220	161704	34M1D12M	no_feature
16627-7	chrUn_gl000220	161120	61M	no_feature
16663-7	chrUn_gl000220	117732	61M	no_feature
16704-7	chrUn_gl000220	161057	15S21M	no_feature
16705-7	chrUn_gl000220	109674	22M	no_feature
16711-7	chr17	8042206	8S20M	no_feature
16720-7	chrUn_gl000220	161538	12S27M6S	no_feature
16714-7	chrUn_gl000220	161014	60M	no_feature
16771-7	chrUn_gl000220	117869	45M7S	no_feature
16776-7	chrUn_gl000220	117838	10S76M1S	no_feature
16787-7	chr3	62791169	21S22M	no_feature
16782-7	chrUn_gl000220	161057	21S35M	no_feature
16792-7	chrUn_gl000220	117860	54M14S	no_feature
16805-6	chr20	40532928	14S22M10S	no_feature
16833-6	chr9	76451223	3S20M28S	no_feature
16834-6	chrUn_gl000220	109486	18S35M	no_feature
16842-6	chr1	150479261	8S20M14S	no_feature
16849-6	chrUn_gl000220	117860	54M	no_feature
16860-6	chrUn_gl000220	161501	64M4S	no_feature
16858-6	chrUn_gl000220	153643	18S59M	no_feature
16864-6	chr7	68527622	8S37M	no_feature
16868-6	chrUn_gl000220	158951	62M2S	no_feature
16884-6	chr14	69775729	30S21M	no_feature
16888-6	chrUn_gl000220	117880	34M24S	no_feature
16895-6	chr2	86531211	16S21M4S	no_feature
16886-6	chrUn_gl000220	117038	42M2S	no_feature
16903-6	chr8	63710524	4S22M43S	no_feature
16923-6	chr12	71466213	6S20M6S	no_feature
16931-6	chr6	75203630	28S20M7S	no_feature
16959-6	chrUn_gl000220	117566	7S47M1S	no_feature
16967-6	chr5	110921819	20M	no_feature
16984-6	chr13	29198422	20M17S	no_feature
17005-6	chrUn_gl000220	115377	25M22S	no_feature
17037-6	chrUn_gl000220	159287	6S39M	no_feature
17035-6	chr4	156386259	32S20M	no_feature
17059-6	chrUn_gl000220	109486	19S34M	no_feature
17062-6	chrUn_gl000220	153467	4S42M4S	no_feature
17064-6	chr7	68527622	23S42M17S	no_feature
17079-6	chr1	16872440	7S29M37S	no_feature
17109-6	chr20	57367279	32S20M	no_feature
17114-6	chrUn_gl000220	117892	26M16S	no_feature
17118-6	chr20	36065456	28S20M	no_feature
17119-6	chr13	29198421	8S21M3S	no_feature
17142-6	chr1	161420502	28M20S	no_feature
17186-6	chr13	29198421	23S21M3S	no_feature
17172-6	chr7	68527622	23S42M23S	no_feature
17228-6	chrUn_gl000220	117883	35M14S	no_feature
17232-6	chrUn_gl000220	159094	9S33M8S	no_feature
17262-6	chrUn_gl000220	117863	6S51M9S	no_feature
17301-6	chr17	1084403	4S20M20S	no_feature
17291-6	chrUn_gl000220	161143	2S51M	no_feature
17308-6	chr1	91852858	22M	no_feature
17314-6	chr6	26577392	3S25M7S	no_feature
17325-6	chr1	16872440	4S29M4S	no_feature
17341-6	chrUn_gl000220	153457	1S65M	no_feature
17349-6	chrUn_gl000220	114963	6S74M1S	no_feature
17400-6	chr20	36065456	19S21M7S	no_feature
17397-6	chrUn_gl000220	115013	28M25S	no_feature
17426-6	chr12	98897288	7S27M	no_feature
17432-6	chr2	143847719	19S21M4S	no_feature
17440-6	chr12	41632682	19S22M13S	no_feature
17447-6	chrUn_gl000220	115013	12S22M15S	no_feature
17496-6	chrUn_gl000220	158971	42M1S	no_feature
17498-6	chr1	199662646	7S21M22S	no_feature
17519-6	chr4	58383848	6S21M5S	no_feature
17518-6	chr20	36065456	25S23M4S	no_feature
17529-6	chrUn_gl000220	117737	45M	no_feature
17544-6	chr8	70602487	24M	no_feature
17583-6	chrUn_gl000220	113411	40M	no_feature
17567-6	chr7	68527622	9S42M19S	no_feature
17585-6	chr13	89147247	15S20M	no_feature
17590-6	chrUn_gl000220	161687	9S55M	no_feature
17604-6	chrUn_gl000220	161751	33M13S	no_feature
17627-6	chr19	36066720	49S27M2S	no_feature
17642-6	chrUn_gl000220	117757	34M	no_feature
17645-6	chr1	41810654	20S20M2S	no_feature
17644-6	chrUn_gl000220	117860	20M	no_feature
17646-6	chr6	75203630	28S20M10S	no_feature
17661-6	chrUn_gl000220	109486	5S35M	no_feature
17660-6	chr1	17188460	45S21M7S	no_feature
17663-6	chr2	6208217	10S25M31S	no_feature
17702-6	chr13	29198421	8S21M3S	no_feature
17742-6	chr11	10426592	4S20M13S	no_feature
17723-6	chrUn_gl000220	154385	54M13S	no_feature
17749-6	chr1	4650530	3S20M16S	no_feature
17767-6	chr4	58383848	23S21M3S	no_feature
17803-6	chr12	108577866	1S20M12S	no_feature
17806-6	chr1	178652657	8S20M6S	no_feature
17807-6	chrX	116634120	4S22M9S	no_feature
17838-6	chrUn_gl000220	117869	42M	no_feature
17821-6	chrUn_gl000220	117043	57M	no_feature
17851-6	chr9	4594828	8S20M	no_feature
17846-6	chr7	68527622	15S42M16S	no_feature
17868-6	chr19	54786350	36S20M3S	no_feature
17873-6	chrUn_gl000220	117880	34M22S	no_feature
17880-6	chrUn_gl000220	161709	29M3S	no_feature
17895-6	chr1	108113420	25S41M	no_feature
17908-6	chr2	133037492	4S35M13S	no_feature
17930-6	chr7	155404314	40S20M	no_feature
17921-6	chrUn_gl000220	117092	50M4S	no_feature
17948-6	chr11	97502529	17S20M12S	no_feature
17959-6	chr4	149002446	12S20M19S	ENSG00000151623
17969-6	chrX	108297382	4S34M1S	ENSG00000226958
17973-6	chr19	36066720	35S27M2S	no_feature
17987-6	chrX	40276504	6S20M20S	no_feature
17999-6	chr15	73461461	3S21M15S	no_feature
17996-6	chr7	68527623	41M23S	no_feature
18012-6	chr1	91852883	43M	no_feature
18038-6	chr7	68527622	9S38M	no_feature
18036-6	chr2	133037499	28M13S	no_feature
18077-6	chr8	70602488	26M	no_feature
18084-6	chrX	108297563	48M3S	ENSG00000226958
18097-6	chr1	91852858	30M	no_feature
18123-6	chrUn_gl000220	117719	43M	no_feature
18129-6	chrUn_gl000220	154213	77M	no_feature
18149-6	chr8	79148633	6S20M4S	no_feature
18108-6	chr10	81085676	24M28S	no_feature
18178-6	chr4	58383848	11S21M6S	no_feature
18182-6	chr7	68527622	9S33M	no_feature
18188-6	chr2	133013251	35M3S	no_feature
18204-6	chrUn_gl000220	161538	7S43M3S	no_feature
18216-6	chrUn_gl000220	153458	8S51M7S	no_feature
18225-6	chr10	96733057	12S22M40S	no_feature
18237-6	chrUn_gl000220	161538	8S39M3S	no_feature
18268-6	chr3	166832570	12S20M4S	no_feature
18261-6	chr1	16872440	31M22S	no_feature
18283-6	chrUn_gl000220	114894	2S57M	no_feature
18306-6	chr19	30773099	21S20M	no_feature
18352-6	chrUn_gl000220	117148	45M3S	no_feature
18344-6	chrX	6246795	25M1D3M1D6M1D9M2S	no_feature
18392-6	chr17	1084403	3S20M7S	no_feature
18407-6	chrUn_gl000220	160184	16S20M3S	no_feature
18420-6	chr4	58383848	3S21M	no_feature
18412-6	chrUn_gl000220	153458	27S51M4S	no_feature
18430-6	chrUn_gl000220	115013	28M32S	no_feature
18454-6	chr7	21088059	22M	no_feature
18479-6	chr4	134710316	20M	no_feature
18492-6	chr6	134995825	24M2S	no_feature
18496-6	chr2	133037497	30M13S	no_feature
18511-6	chrUn_gl000220	117886	33M9S	no_feature
18516-6	chrUn_gl000220	161057	16S35M	no_feature
18560-6	chr13	29198421	15S21M32S	no_feature
18567-6	chr18	258340	31S21M2S	no_feature
18559-6	chr6	26577335	3S32M41S	no_feature
18576-6	chrUn_gl000220	109945	9M1I22M13S	no_feature
18592-6	chrUn_gl000220	110418	49M13S	no_feature
18604-6	chr7	68527622	23S37M	no_feature
18613-6	chr1	16872440	7S31M35S	no_feature
18657-6	chrUn_gl000220	161013	60M	no_feature
18697-6	chrUn_gl000220	153653	24M	no_feature
18689-6	chr7	68527622	15S28M	no_feature
18701-6	chr7	68527622	9S42M22S	no_feature
18719-6	chrUn_gl000220	161501	64M10S	no_feature
18741-6	chrUn_gl000220	161704	46M	no_feature
18756-6	chrUn_gl000220	154381	37M	no_feature
18772-6	chr5	104305399	8S24M6S	no_feature
18804-6	chr4	58383848	23S21M7S	no_feature
18812-6	chrUn_gl000220	158985	2S28M9S	no_feature
18836-6	chrUn_gl000220	117880	34M5S	no_feature
18843-6	chr19	44937159	1S21M5S	no_feature
18833-6	chrUn_gl000220	115315	40S41M	no_feature
18856-6	chr4	58383848	6S21M3S	no_feature
18854-6	chr8	58134213	16S20M11S	no_feature
18867-6	chr21	9827433	47M	no_feature
18868-6	chr9	5092789	20M	no_feature
18902-6	chr5	117083461	21M3S	no_feature
18905-6	chr17	8042206	8S21M19S	no_feature
18921-6	chrUn_gl000220	117730	2S33M	no_feature
18940-6	chrUn_gl000220	153197	31M4S	no_feature
18946-6	chrUn_gl000220	117838	11S62M2S	no_feature
18963-6	chr3	176827295	21M15S	no_feature
18980-6	chrUn_gl000220	161057	22S35M	no_feature
18987-6	chr7	68527622	17S42M17S	no_feature
18995-6	chr8	11482799	15S23M1D5M16S	no_feature
18994-6	chr7	68527622	15S42M17S	no_feature
19009-6	chr5	179401054	20M1S	no_feature
19008-6	chr1	91852794	31M2S	no_feature
19015-6	chr17	30080027	12S20M5S	no_feature
19077-6	chr6	75203630	4S20M18S	no_feature
19104-6	chr2	86531211	10S21M11S	no_feature
19108-6	chr1	91852880	40M	no_feature
19112-6	chr20	36065456	4S21M8S	no_feature
19139-6	chrUn_gl000220	161057	8S30M1D10M	no_feature
19188-6	chr15	71510837	21M	no_feature
19212-6	chrY	724009	28S20M	no_feature
19217-6	chrUn_gl000220	117880	34M50S	no_feature
19225-6	chrUn_gl000220	117860	3S54M7S	no_feature
19250-6	chr10	16020581	28S20M4S	no_feature
19253-6	chrUn_gl000220	153474	51M	no_feature
19255-6	chrUn_gl000220	117860	3S54M	no_feature
19254-6	chrUn_gl000220	114963	5S78M3S	no_feature
19245-6	chr19	31466750	20S30M	no_feature
19281-6	chrUn_gl000220	158950	63M2S	no_feature
19288-6	chr7	68527622	24S42M19S	no_feature
19316-6	chrUn_gl000220	117037	4S56M	no_feature
19330-6	chrUn_gl000220	117521	1S37M2I2M1I3M3D27M9S	no_feature
19340-6	chrX	87835406	23S23M5S	no_feature
19360-6	chr21	9827005	23M1I41M4S	no_feature
19373-6	chrUn_gl000220	117111	59M3S	no_feature
19378-6	chrUn_gl000220	161687	10S41M29S	no_feature
19372-6	chrUn_gl000220	117085	10S57M2S	no_feature
19390-6	chr15	81558047	24S20M4S	ENSG00000172349
19400-6	chr4	58383848	20S21M15S	no_feature
19405-6	chr7	68527622	7S27M	no_feature
19422-6	chr2	37246694	22S20M8S	no_feature
19425-6	chrUn_gl000220	161493	3S72M5S	no_feature
19423-6	chrUn_gl000220	117858	60M13S	no_feature
19436-6	chrX	87835406	6S23M15S	no_feature
19452-6	chrUn_gl000220	117861	53M	no_feature
19488-6	chrX	87835406	39S23M10S	no_feature
19504-6	chr2	143847719	13S21M1I8M1D9M10S	no_feature
19480-6	chr14	95117359	24S25M	no_feature
19530-6	chr3	166832570	18S20M8S	no_feature
19518-6	chrUn_gl000220	159303	45M11S	no_feature
19534-6	chrUn_gl000220	117862	37M	no_feature
19566-6	chr12	71466213	5S20M3S	no_feature
19570-6	chr12	41632682	19S22M27S	no_feature
19574-6	chr2	119827208	4S20M23S	no_feature
19588-6	chr17	1084403	4S20M22S	no_feature
19581-6	chrUn_gl000220	115122	10S32M11S	no_feature
19596-6	chrUn_gl000220	153458	16S34M	no_feature
19603-6	chr1	91852885	42M	no_feature
19602-6	chr14	69775729	29S20M	no_feature
19631-6	chrX	116634121	5S21M44S	no_feature
19633-6	chrX	77472516	7S21M19S	no_feature
19646-6	chrUn_gl000220	161213	22S22M	no_feature
19660-6	chrX	108297382	1S57M	ENSG00000226958
19695-6	chr5	59061521	8S20M28S	no_feature
19749-6	chrUn_gl000220	114990	51M2S	no_feature
19751-6	chrUn_gl000220	117860	3S54M10S	no_feature
19745-6	chrUn_gl000220	161015	58M	no_feature
19759-6	chr9	4594828	14S20M16S	no_feature
19757-6	chrUn_gl000220	117863	51M18S	no_feature
19765-6	chrUn_gl000220	161501	64M5S	no_feature
19705-6	chr14	95117359	25S25M2S	no_feature
19775-6	chrUn_gl000220	117887	27M	no_feature
19778-6	chr20	36065456	7S20M	no_feature
19824-6	chr21	9827097	24M7S	no_feature
19887-6	chrUn_gl000220	117860	41S28M	no_feature
19879-6	chrUn_gl000220	110413	54M5S	no_feature
19909-6	chrX	98805131	4S20M	no_feature
19906-6	chrUn_gl000220	117241	24S20M	no_feature
19929-6	chr6	75203630	12S20M2S	no_feature
19939-6	chr5	133517321	8S20M16S	no_feature
19928-6	chr1	161420480	5S47M	no_feature
19999-6	chr5	133517321	7S20M16S	no_feature
19998-6	chr21	30533008	11S20M16S	no_feature
19988-6	chr7	68527622	10S42M10S	no_feature
20021-6	chrUn_gl000220	158952	61M3S	no_feature
20032-6	chrX	98805131	28S20M8S	no_feature
20041-6	chr14	78786394	8S20M26S	no_feature
20037-6	chrUn_gl000220	161493	1S69M	no_feature
20049-6	chr10	23204747	40S20M	no_feature
20043-6	chrUn_gl000220	161493	1S88M3S	no_feature
20057-6	chr21	9827422	2S26M24S	no_feature
20089-6	chr4	176494378	4S20M16S	no_feature
20105-6	chr4	149002446	24S20M12S	ENSG00000151623
20102-6	chrUn_gl000216	106256	39S21M	no_feature
20138-6	chr5	133517321	8S20M16S	no_feature
20142-6	chr5	133517321	9S20M12S	no_feature
20152-6	chrUn_gl000220	154273	2S38M17S	no_feature
20156-6	chr2	75079243	4S21M21S	no_feature
20155-6	chr1	16872440	4S29M2S	no_feature
20206-6	chr1	241197331	20M	no_feature
20237-6	chr13	29198421	6S21M1S	no_feature
20244-6	chr12	128805342	16S21M5S	no_feature
20249-6	chrUn_gl000220	117865	53M	no_feature
20252-6	chr7	68527622	15S28M	no_feature
20299-6	chr22	30203270	13S20M24S	no_feature
20311-6	chr1	91852868	22M	no_feature
20314-6	chrUn_gl000220	114979	21S62M	no_feature
20350-6	chr7	68527622	18S28M	no_feature
20359-6	chr5	59061521	4S20M18S	no_feature
20351-6	chr2	133037492	6S35M13S	no_feature
20391-6	chrUn_gl000220	117849	62M	no_feature
20401-6	chr1	58975617	30S21M14S	no_feature
20409-6	chr2	67636114	20M	no_feature
20412-6	chr5	177863865	20M	no_feature
20414-6	chr5	73357859	34S22M20S	no_feature
20419-6	chrUn_gl000220	117838	4S76M9S	no_feature
20468-6	chr16	33962850	3S20M8S	no_feature
20472-6	chr2	100114043	21M	no_feature
20490-6	chr20	36065456	32S20M	no_feature
20500-6	chr1	17004805	2S25M7S	no_feature
20526-6	chr20	22795886	38S23M1S	no_feature
20524-6	chrUn_gl000220	114963	4S74M1S	no_feature
20542-6	chr12	47378672	3S20M11S	no_feature
20553-6	chrX	49849875	7S21M32S	no_feature
20551-6	chrUn_gl000220	153474	25M14S	no_feature
20565-6	chr4	58383848	5S21M2S	no_feature
20569-6	chr1	27849100	4S20M15S	no_feature
20576-6	chrX	70280933	20M	no_feature
20590-6	chr13	29198421	8S21M3S	no_feature
20610-6	chr4	58383848	8S21M2S	no_feature
20632-6	chrUn_gl000220	117860	3S35M	no_feature
20676-6	chr11	55358587	27S20M8S	no_feature
20717-6	chrUn_gl000220	117085	8S35M	no_feature
20746-6	chrUn_gl000220	159312	48M	no_feature
20741-6	chr1	16872440	3S29M24S	no_feature
20754-6	chr7	68669219	23S21M2S	no_feature
20755-6	chr3	101072893	20M36S	no_feature
20767-6	chrUn_gl000220	161213	27S24M	no_feature
20761-6	chr1	161420493	37M8S	no_feature
20779-6	chrUn_gl000220	117860	2S54M1S	no_feature
20798-6	chr6	75203630	4S20M20S	no_feature
20783-6	chr13	82743524	6S26M8S	no_feature
20810-6	chr1	16872440	7S29M37S	no_feature
20819-6	chr2	22653738	20M	no_feature
20878-6	chr10	51628302	15S21M7S	no_feature
20899-6	chr20	36065456	20S20M	no_feature
20900-6	chrUn_gl000220	117840	59M	no_feature
20904-6	chr10	96733057	22M23S	no_feature
20913-6	chr2	133037492	7S35M35S	no_feature
20945-6	chr12	98897283	2S29M	no_feature
20980-6	chr16	48267214	8S20M22S	no_feature
20990-6	chr15	29088048	18S20M4S	no_feature
21012-6	chrUn_gl000220	115013	4S28M46S	no_feature
21040-6	chrUn_gl000220	153472	42M	no_feature
21050-6	chr1	244388445	35S21M3S	no_feature
21055-6	chr6	27530020	23S24M7S	no_feature
21065-6	chrUn_gl000220	117879	35M26S	no_feature
21071-6	chr3	166832570	2S20M6S	no_feature
21074-6	chr16	84328196	1S20M9S	no_feature
21079-6	chr13	89147247	12S20M15S	no_feature
21084-6	chr1	178652657	8S20M3S	no_feature
21117-6	chr4	149002446	24S20M5S	ENSG00000151623
21110-6	chr21	9827005	23M1I21M	no_feature
21129-6	chr12	99400871	15S21M16S	no_feature
21126-6	chrUn_gl000220	110411	47M	no_feature
21153-6	chrUn_gl000220	161729	23M	no_feature
21164-6	chr5	133517321	11S20M20S	no_feature
21168-6	chr1	182695304	3S21M27S	no_feature
21169-6	chrUn_gl000220	109231	25M2S	no_feature
21170-6	chr4	29674997	32S20M8S	no_feature
21173-6	chr2	129113058	37S23M7S	no_feature
21235-6	chr20	36065456	19S20M8S	no_feature
21232-6	chr1	16872440	7S31M35S	no_feature
21239-6	chr2	65124267	8S20M3S	no_feature
21236-6	chr7	68527622	9S42M17S	no_feature
21257-6	chr12	57037251	5S38M	no_feature
21267-6	chrUn_gl000220	117730	7S39M	no_feature
21299-6	chr10	96733057	3S22M20S	no_feature
21330-6	chrUn_gl000220	161538	47M11S	no_feature
21338-6	chr8	135485726	20M	no_feature
21327-6	chr2	133037492	3S35M5S	no_feature
21341-6	chr4	58383848	19S21M14S	no_feature
21340-6	chrUn_gl000220	158967	46M1S	no_feature
21342-6	chrUn_gl000220	158986	20S27M3S	no_feature
21359-6	chrUn_gl000220	158631	24S28M	no_feature
21362-6	chrUn_gl000220	117838	4S61M	no_feature
21363-6	chr1	16872440	7S28M38S	no_feature
21365-6	chr9	4594828	11S20M16S	no_feature
21368-6	chrUn_gl000220	117870	41M	no_feature
21375-6	chrUn_gl000220	117732	47M	no_feature
21376-6	chrX	87835406	23S23M5S	no_feature
21380-6	chr7	68527622	1S42M23S	no_feature
21395-6	chr13	89147247	20M29S	no_feature
21396-6	chrX	87835406	22S23M4S	no_feature
21402-6	chr13	89147247	4S20M13S	no_feature
21410-6	chr10	71437541	28S20M3S	no_feature
21422-6	chr1	182695304	8S21M12S	no_feature
21441-6	chr2	192008597	8S20M20S	no_feature
21480-6	chrUn_gl000220	161704	43M	no_feature
21503-6	chrUn_gl000220	159259	5M1I62M	no_feature
21516-6	chrUn_gl000220	158972	41M34S	no_feature
21551-6	chr12	41632682	20S22M13S	no_feature
21556-6	chrUn_gl000220	117860	3S54M34S	no_feature
21565-6	chr2	129113058	39S23M7S	no_feature
21604-6	chr19	36066720	4S27M45S	no_feature
21617-6	chrUn_gl000220	161017	35M10S	no_feature
21624-6	chrUn_gl000220	115287	21S5M1I62M	no_feature
21666-6	chr10	96733057	19S22M34S	no_feature
21688-6	chrUn_gl000220	161709	56M	no_feature
21684-6	chr7	68527622	14S37M	no_feature
21712-6	chr3	5642103	22S22M11S	no_feature
21711-6	chrUn_gl000220	115315	8S37M	no_feature
21734-6	chrUn_gl000220	109486	16S49M	no_feature
21740-6	chrUn_gl000220	117865	53M	no_feature
21725-6	chr10	103880132	32M15S	ENSG00000198728
21748-6	chr4	152605313	20M	no_feature
21749-6	chr3	5642103	28S22M24S	no_feature
21769-6	chrX	79689866	20M	no_feature
21780-6	chr1	16872441	28M29S	no_feature
21788-6	chr2	133037492	21S35M5S	no_feature
21851-6	chr7	68527622	27S33M1S	no_feature
21867-6	chr11	77597517	34M7S	no_feature
21874-6	chr12	98897288	6S25M	no_feature
21866-6	chrUn_gl000220	117085	6S57M7S	no_feature
21554-6	chr4	12252393	20S27M	no_feature
21894-6	chr13	78477387	36S21M4S	ENSG00000136160
21910-6	chrUn_gl000220	161704	47M	no_feature
21909-6	chr6	27530018	1S27M7S	no_feature
21941-6	chr4	149002446	16S20M18S	ENSG00000151623
21949-6	chrUn_gl000220	114659	36S29M1S	no_feature
21946-6	chrUn_gl000220	115332	35M5S	no_feature
21957-6	chr4	149002445	16S21M22S	ENSG00000151623
21961-6	chrUn_gl000220	158985	9S28M49S	no_feature
21986-6	chr7	68527622	27S27M	no_feature
21994-6	chrUn_gl000220	117862	52M8S	no_feature
22007-6	chrUn_gl000220	161763	21M38S	no_feature
22035-6	chrUn_gl000220	109486	12S34M	no_feature
22060-6	chr5	133517321	9S20M12S	no_feature
22056-6	chr2	133037494	33M15S	no_feature
22076-6	chrUn_gl000220	117860	2S51M	no_feature
22077-6	chrUn_gl000220	117085	11S57M5S	no_feature
22115-6	chr4	142151787	7S21M19S	no_feature
22135-5	chrX	98805131	4S20M16S	no_feature
22139-5	chr4	58383848	16S21M13S	no_feature
22146-5	chr2	133013148	35M1S	no_feature
22117-6	chr1	55201897	1S42M4S	no_feature
22178-5	chrUn_gl000220	117869	45M4S	no_feature
22221-5	chr16	84328196	8S20M16S	no_feature
22225-5	chr8	127407236	20M	no_feature
22232-5	chr16	77188794	5S20M20S	no_feature
22235-5	chrUn_gl000220	158985	16S28M4S	no_feature
22252-5	chr15	50897802	20S20M11S	no_feature
22247-5	chr2	133037492	21S35M2S	no_feature
22282-5	chr1	161435271	47M	no_feature
22295-5	chr20	36065456	25S20M	no_feature
22303-5	chrUn_gl000220	115000	35M	no_feature
22304-5	chrUn_gl000220	153458	27S29M	no_feature
22314-5	chr7	68527631	33M17S	no_feature
22347-5	chr14	44264068	22S5M1D21M4S	no_feature
22358-5	chrUn_gl000220	117790	67M	no_feature
22360-5	chrUn_gl000220	117838	11S60M	no_feature
22363-5	chr21	9827151	23S23M	no_feature
22359-5	chrUn_gl000220	161057	8S57M2S	no_feature
22380-5	chrX	82357719	24S21M4S	no_feature
22379-5	chrUn_gl000220	117066	41M	no_feature
22385-5	chr16	67842119	20M	no_feature
22384-5	chrUn_gl000220	117840	60M2S	no_feature
22418-5	chr15	86135233	4S20M21S	no_feature
22420-5	chrUn_gl000220	161538	4S47M12S	no_feature
22451-5	chr10	96733057	3S22M30S	no_feature
22458-5	chrUn_gl000220	161704	47M	no_feature
22459-5	chr7	63086450	20M	no_feature
22494-5	chr11	94944334	29S20M8S	no_feature
22526-5	chr6	27530018	1S27M5S	no_feature
22539-5	chr2	86531211	22S21M19S	no_feature
22544-5	chr1	16872440	4S29M37S	no_feature
22565-5	chr21	9827413	8S35M	no_feature
22578-5	chrUn_gl000220	116138	12S31M3S	no_feature
22590-5	chrUn_gl000220	161704	47M	no_feature
22598-5	chr20	36065456	20S20M8S	no_feature
22605-5	chr2	47831853	23M	no_feature
22607-5	chrUn_gl000220	109675	49M	no_feature
22624-5	chr20	36065456	31S20M	no_feature
22623-5	chrUn_gl000220	117860	6S54M	no_feature
22636-5	chr7	68527622	15S27M1S	no_feature
22649-5	chr13	29198421	29S21M20S	no_feature
22658-5	chrUn_gl000220	117770	26M	no_feature
22669-5	chr5	179401054	8S20M22S	no_feature
22651-5	chrX	101257530	18S22M3S	no_feature
22693-5	chrUn_gl000220	153475	1S34M4S	no_feature
22702-5	chrUn_gl000220	161167	2S68M	no_feature
22719-5	chr1	91852859	57M	no_feature
22728-5	chr6	35368215	2S26M	no_feature
22742-5	chr7	155404314	16S20M20S	no_feature
22745-5	chrUn_gl000220	161703	53M	no_feature
22790-5	chr5	179324526	20M	no_feature
22810-5	chr12	41632682	2S22M26S	no_feature
22898-5	chr14	58169440	32S21M	no_feature
22911-5	chr6	45982948	20M32S	no_feature
22926-5	chr8	70602403	20M	no_feature
22954-5	chr10	10929604	18S22M7S	no_feature
23018-5	chr2	99612662	8S20M18S	no_feature
23049-5	chrUn_gl000220	117873	23M	no_feature
23056-5	chrUn_gl000220	109688	8S20M17S	no_feature
23045-5	chrUn_gl000220	117861	57M19S	no_feature
23113-5	chr22	39952426	13S20M16S	no_feature
23119-5	chrUn_gl000220	153652	1S46M	no_feature
23143-5	chr4	58383848	16S21M4S	no_feature
23138-5	chr1	16872440	6S29M17S	no_feature
23168-5	chr2	99612662	8S20M14S	no_feature
23178-5	chr12	92120745	4S20M17S	no_feature
23180-5	chr3	56842262	21M3S	no_feature
23233-5	chr7	12126889	9S20M3S	no_feature
23246-5	chr1	91852892	36M	no_feature
23252-5	chrX	119761498	22M	no_feature
23273-5	chr7	2102746	3S20M4S	no_feature
23279-5	chr13	29198421	8S21M5S	no_feature
23289-5	chr4	156386259	3S21M16S	no_feature
23304-5	chr3	191763174	20S21M11S	no_feature
23307-5	chrUn_gl000220	117890	28M29S	no_feature
23323-5	chr20	36065456	4S20M	no_feature
23339-5	chr4	149002446	24S20M1S	ENSG00000151623
23333-5	chrUn_gl000220	117085	21S25M	no_feature
23350-5	chr8	106027465	6S20M6S	no_feature
23388-5	chrUn_gl000220	117838	10S58M	no_feature
23383-5	chr8	70602309	15M1D2M1I44M	no_feature
23401-5	chrUn_gl000220	117838	4S49M	no_feature
23403-5	chrY	15314636	4S20M25S	no_feature
23407-5	chr10	16020581	17S20M4S	no_feature
23446-5	chrUn_gl000220	117863	51M25S	no_feature
23461-5	chr14	20896868	8S20M12S	no_feature
23469-5	chr7	68527622	5S42M3S	no_feature
23484-5	chrUn_gl000220	161723	28M	no_feature
23493-5	chr15	91689027	5S20M9S	no_feature
23496-5	chr3	56455131	16S21M17S	no_feature
23499-5	chr10	16020581	35S20M4S	no_feature
23501-5	chrX	33252476	3S25M1I7M19S	no_feature
23507-5	chrUn_gl000220	161120	76M	no_feature
23506-5	chrUn_gl000220	117085	14S57M5S	no_feature
23525-5	chr4	54378232	21M	no_feature
23523-5	chrUn_gl000220	154729	30S23M	no_feature
23551-5	chr13	29198421	6S21M2S	no_feature
23535-5	chr2	133037497	30M31S	no_feature
23563-5	chr14	74786160	28S21M4S	no_feature
23562-5	chrX	87835406	23S23M	no_feature
23570-5	chrUn_gl000220	161195	47M	no_feature
23566-5	chr2	172950778	2S23M31S	no_feature
23572-5	chr13	29198421	12S21M21S	no_feature
23588-5	chr9	119460669	8S23M25S	no_feature
23589-5	chr7	68527622	16S33M	no_feature
23610-5	chrUn_gl000220	159318	30M14S	no_feature
23643-5	chr2	78928729	2S21M	no_feature
23664-5	chrUn_gl000220	161702	2S61M	no_feature
23684-5	chr1	161435271	14S22M	no_feature
[truncated: 34,922 more rows]

## Sheet: vsLlon-bowtie2-HTseq_rev
cRead-ID	chromosome	Leftmost coordinate	alignment Length	Feature mapped
34-1055	Scaffold191	95486	47M	no_feature
70-674	Scaffold685	18011	15S25M3S	no_feature
153-328	Scaffold609	72651	6S41M	no_feature
178-291	Scaffold212	3429	34M14S	no_feature
189-275	Scaffold685	18497	40M	no_feature
186-280	Scaffold180	399	8S21M	no_feature
190-275	Scaffold191	95486	46M	no_feature
201-265	Scaffold685	2663	4S35M	no_feature
233-243	Scaffold180	399	9S21M	no_feature
237-238	Scaffold38	184313	6S39M25S	no_feature
248-231	Scaffold38	184313	5S39M25S	no_feature
268-214	Scaffold685	18011	27S21M	no_feature
294-193	Scaffold685	18633	34M7S	no_feature
305-189	Scaffold957	70781	6S38M	no_feature
306-189	Scaffold685	18011	9S22M	no_feature
353-165	Scaffold685	2663	4S36M	no_feature
390-151	Scaffold212	3409	54M1S	no_feature
445-136	Scaffold7852	1060	2S34M19S	no_feature
456-134	Scaffold957	70781	3S41M	no_feature
463-133	Scaffold685	17855	15S35M	no_feature
472-131	Scaffold609	72651	6S40M	no_feature
475-129	Scaffold609	72651	12S41M	no_feature
481-127	Scaffold685	18498	39M	no_feature
503-122	Scaffold180	399	9S47M17S	no_feature
512-120	Scaffold685	2663	4S42M	no_feature
515-119	Scaffold191	95491	42M	no_feature
523-118	Scaffold180	399	8S47M17S	no_feature
542-114	Scaffold685	18506	27M	no_feature
552-112	Scaffold38	173178	4S39M25S	no_feature
606-100	Scaffold180	399	27S22M	no_feature
604-100	Scaffold212	3429	34M1S	no_feature
609-100	Scaffold180	1101	44M	no_feature
614-99	Scaffold609	72651	3S38M	no_feature
637-95	Scaffold7852	1051	11S38M	no_feature
659-93	Scaffold685	18613	3S54M1S	no_feature
676-91	Scaffold212	3293	50M	no_feature
675-91	Scaffold957	70781	5S41M	no_feature
683-90	Scaffold180	1099	49M	no_feature
692-90	Scaffold685	2679	35M27S	no_feature
712-87	Scaffold685	18613	51M	no_feature
718-87	Scaffold685	17855	8S56M	no_feature
744-84	Scaffold191	95485	48M	no_feature
740-85	Scaffold212	3429	34M5S	no_feature
746-84	Scaffold685	18613	3S51M	no_feature
755-84	Scaffold212	3283	46M	no_feature
762-83	Scaffold180	399	24S21M	no_feature
810-77	Scaffold38	184313	7S39M25S	no_feature
816-76	Scaffold685	18011	5S21M	no_feature
839-74	Scaffold180	1099	49M5S	no_feature
873-72	Scaffold609	72557	3S22M50S	no_feature
926-68	Scaffold957	70781	4S41M	no_feature
966-66	Scaffold685	18497	36M	no_feature
972-65	Scaffold180	399	23S22M	no_feature
980-65	Scaffold290	87084	20M27S	LLOTMP004798-RA-E2A
1005-64	Scaffold685	18011	6S21M	no_feature
1042-61	Scaffold609	72651	41M	no_feature
1056-60	Scaffold685	18491	43M	no_feature
1079-59	Scaffold212	3414	35M3S	no_feature
1127-57	Scaffold31	138521	35M7S	no_feature
1141-57	Scaffold685	18491	41M	no_feature
1180-55	Scaffold212	3429	34M15S	no_feature
1182-55	Scaffold212	3409	3S54M5S	no_feature
1184-55	Scaffold685	18011	9S47M19S	no_feature
1210-55	Scaffold180	332	3S58M1D3M2I2M1D23M	no_feature
1218-54	Scaffold180	399	23S21M	no_feature
1232-54	Scaffold957	70781	7S38M	no_feature
1230-54	Scaffold180	965	2S49M	no_feature
1239-53	Scaffold72	115407	30S21M1I6M9S	no_feature
1242-53	Scaffold609	72651	12S25M	no_feature
1271-52	Scaffold685	18011	9S33M1S	no_feature
1303-51	Scaffold685	18011	15S25M2S	no_feature
1310-50	Scaffold685	18486	47M	no_feature
1321-50	Scaffold957	70687	7S22M50S	no_feature
1337-50	Scaffold180	967	43M	no_feature
1380-48	Scaffold7852	1051	13S38M	no_feature
1398-48	Scaffold180	1094	54M	no_feature
1465-46	Scaffold609	72651	12S40M	no_feature
1477-46	Scaffold180	967	45M	no_feature
1539-44	Scaffold31	138521	35M24S	no_feature
1557-44	Scaffold685	18613	3S40M3S	no_feature
1565-44	Scaffold8065	9705	4S52M4S	no_feature
1574-43	Scaffold191	95484	1S49M	no_feature
1587-43	Scaffold1700	1989	3S22M31S	no_feature
1602-43	Scaffold290	87084	20M5S	LLOTMP004798-RA-E2A
1606-43	Scaffold212	3409	3S54M2S	no_feature
1613-43	Scaffold212	3409	3S54M7S	no_feature
1629-42	Scaffold180	195	18S34M2S	no_feature
1643-42	Scaffold122	195072	41M8S	no_feature
1688-40	Scaffold180	1114	34M12S	no_feature
1703-40	Scaffold957	70781	5S38M	no_feature
1713-40	Scaffold957	70781	5S40M	no_feature
1712-40	Scaffold957	70781	6S53M7S	no_feature
1732-39	Scaffold685	18618	46M	no_feature
1749-39	Scaffold212	3413	50M	no_feature
1766-39	Scaffold38	173178	9S39M25S	no_feature
1763-39	Scaffold212	3429	34M34S	no_feature
1770-38	Scaffold180	1096	52M	no_feature
1794-38	Scaffold180	399	8S47M19S	no_feature
1800-38	Scaffold180	399	23S47M19S	no_feature
1806-38	Scaffold212	3429	34M26S	no_feature
1829-37	Scaffold31	138523	33M11S	no_feature
1835-37	Scaffold685	18486	61M	no_feature
1841-37	Scaffold685	18011	9S47M18S	no_feature
1854-37	Scaffold212	3302	26M	no_feature
1868-37	Scaffold191	95488	44M	no_feature
1882-37	Scaffold180	992	22M	no_feature
1881-37	Scaffold31	138315	58M	no_feature
1924-36	Scaffold609	72651	6S25M2S	no_feature
1933-35	Scaffold685	18011	15S22M	no_feature
1936-35	Scaffold180	968	60M	no_feature
1952-35	Scaffold685	18633	34M9S	no_feature
1979-35	Scaffold212	3429	34M17S	no_feature
2017-34	Scaffold609	72651	35S38M	no_feature
2025-34	Scaffold609	72654	73M3S	no_feature
2046-34	Scaffold685	18011	23S25M1S	no_feature
2085-33	Scaffold957	70781	3S40M	no_feature
2093-33	Scaffold299	145906	10S38M	no_feature
2098-33	Scaffold8065	9705	20S52M8S	no_feature
2116-33	Scaffold957	70781	12S38M	no_feature
2163-32	Scaffold685	18011	15S33M1S	no_feature
2204-31	Scaffold685	18011	15S25M1S	no_feature
2222-31	Scaffold180	399	9S42M1S	no_feature
2271-30	Scaffold538	60824	13S42M	no_feature
2269-30	Scaffold212	3409	3S54M6S	no_feature
2278-30	Scaffold685	18501	36M	no_feature
2279-30	Scaffold180	1113	35M7S	no_feature
2282-30	Scaffold212	3419	44M5S	no_feature
2321-30	Scaffold8065	9705	20S52M4S	no_feature
2350-29	Scaffold685	18011	15S33M	no_feature
2358-29	Scaffold957	70781	51M	no_feature
2357-29	Scaffold122	195072	41M7S	no_feature
2362-29	Scaffold212	3293	52M	no_feature
2381-29	Scaffold180	1100	48M	no_feature
2384-29	Scaffold180	1103	45M	no_feature
2392-29	Scaffold609	71212	41M12S	no_feature
2395-29	Scaffold957	70781	49S38M	no_feature
2400-29	Scaffold685	18011	15S31M	no_feature
2452-28	Scaffold7852	1051	12S38M	no_feature
2450-28	Scaffold685	18613	2S51M	no_feature
2494-28	Scaffold212	3293	58M	no_feature
2517-28	Scaffold212	3415	48M8S	no_feature
2560-27	Scaffold122	195072	41M21S	no_feature
2568-27	Scaffold180	399	27S42M1S	no_feature
2594-27	Scaffold685	18485	47M	no_feature
2647-27	Scaffold180	1099	49M7S	no_feature
2665-26	Scaffold38	184313	6S39M25S	no_feature
2677-26	Scaffold685	2679	35M23S	no_feature
2686-26	Scaffold180	1101	47M4S	no_feature
2709-26	Scaffold31	138523	33M8S	no_feature
2705-26	Scaffold685	18541	25M45S	no_feature
2762-26	Scaffold685	18498	49M	no_feature
2764-26	Scaffold685	18528	21M	no_feature
2783-25	Scaffold685	17855	14S35M	no_feature
2790-25	Scaffold180	399	1S47M17S	no_feature
2795-25	Scaffold180	1100	34M3S	no_feature
2801-25	Scaffold685	18011	9S25M2S	no_feature
2802-25	Scaffold299	145921	28M19S	no_feature
2815-25	Scaffold609	72651	4S38M	no_feature
2821-25	Scaffold38	178878	10S39M12S	no_feature
2834-25	Scaffold180	399	10S22M	no_feature
2840-25	Scaffold19	83454	31S22M15S	no_feature
2846-25	Scaffold609	72651	6S53M6S	no_feature
2889-25	Scaffold180	253	46M	no_feature
2890-25	Scaffold685	18011	8S47M12S	no_feature
2903-25	Scaffold685	18011	24S47M17S	no_feature
2938-24	Scaffold180	399	9S47M5S	no_feature
2950-24	Scaffold180	399	9S33M	no_feature
2996-24	Scaffold212	3409	3S54M4S	no_feature
3005-24	Scaffold122	195072	41M11S	no_feature
3006-24	Scaffold685	18618	49M4S	no_feature
3016-24	Scaffold685	18497	41M	no_feature
3022-24	Scaffold685	17807	9S34M2S	no_feature
3044-23	Scaffold180	989	25M	no_feature
3045-23	Scaffold180	243	12S56M	no_feature
3056-23	Scaffold180	968	58M	no_feature
3055-23	Scaffold609	71212	41M16S	no_feature
3059-23	Scaffold609	72651	52S38M	no_feature
3065-23	Scaffold685	17815	35M11S	no_feature
3080-23	Scaffold180	399	9S37M	no_feature
3117-23	Scaffold609	72651	12S24M	no_feature
3135-23	Scaffold180	399	11S22M	no_feature
3146-23	Scaffold957	70781	48S38M	no_feature
3151-23	Scaffold180	399	23S47M17S	no_feature
3163-23	Scaffold122	196177	4S22M	no_feature
3171-23	Scaffold685	18011	3S21M	no_feature
3182-23	Scaffold685	18616	51M4S	no_feature
3192-22	Scaffold180	399	1S22M	no_feature
3210-22	Scaffold212	3282	44M	no_feature
3251-22	Scaffold180	399	8S47M18S	no_feature
3267-22	Scaffold538	60824	12S37M	no_feature
3268-22	Scaffold180	1094	6S40M3S	no_feature
3285-22	Scaffold180	399	10S47M17S	no_feature
3318-22	Scaffold180	1094	3S54M8S	no_feature
3324-22	Scaffold212	3411	52M6S	no_feature
3357-22	Scaffold212	3282	22M	no_feature
3361-22	Scaffold31	138521	35M26S	no_feature
3369-22	Scaffold212	3293	49M	no_feature
3399-21	Scaffold212	3416	47M	no_feature
3421-21	Scaffold31	138505	4S34M	no_feature
3441-21	Scaffold957	70781	52S25M	no_feature
3463-21	Scaffold212	3429	34M6S	no_feature
3489-21	Scaffold180	1098	50M4S	no_feature
3495-21	Scaffold38	184313	5S39M25S	no_feature
3497-21	Scaffold191	95498	35M	no_feature
3499-21	Scaffold685	2679	35M8S	no_feature
3524-21	Scaffold685	18011	5S22M	no_feature
3527-21	Scaffold212	3411	52M1S	no_feature
3559-20	Scaffold180	195	9S43M7S	no_feature
3564-20	Scaffold685	18613	3S39M	no_feature
3576-20	Scaffold180	399	10S42M1S	no_feature
3599-20	Scaffold685	18484	2S48M	no_feature
3615-20	Scaffold212	3409	2S54M	no_feature
3659-20	Scaffold957	70781	53S25M2S	no_feature
3668-20	Scaffold685	2680	34M7S	no_feature
3678-20	Scaffold685	2496	21M	no_feature
3680-20	Scaffold180	1100	48M5S	no_feature
3697-20	Scaffold685	18613	54M5S	no_feature
3702-20	Scaffold685	18613	2S40M3S	no_feature
3709-20	Scaffold685	18011	23S33M1S	no_feature
3716-20	Scaffold685	18486	47M	no_feature
3728-20	Scaffold180	1094	3S54M	no_feature
3747-20	Scaffold685	18486	46M1S	no_feature
3771-20	Scaffold180	1100	45M	no_feature
3795-19	Scaffold180	978	37M	no_feature
3789-19	Scaffold685	18615	52M5S	no_feature
3819-19	Scaffold685	18616	48M	no_feature
3857-19	Scaffold957	70781	38M	no_feature
3926-19	Scaffold957	70781	34S38M	no_feature
3922-19	Scaffold8	322871	2S30M	no_feature
3945-19	Scaffold212	3287	64M	no_feature
3962-19	Scaffold212	3282	52M	no_feature
3976-19	Scaffold31	138522	34M11S	no_feature
4001-19	Scaffold609	71212	41M22S	no_feature
4013-18	Scaffold31	138489	58M	no_feature
4044-18	Scaffold180	978	48M	no_feature
4107-18	Scaffold180	967	59M	no_feature
4114-18	Scaffold609	72651	22S25M	no_feature
4120-18	Scaffold609	72651	3S37M	no_feature
4140-18	Scaffold685	17975	27M1D3M2I2M1D23M	no_feature
4179-18	Scaffold7852	1067	27M9S	no_feature
4217-18	Scaffold180	1098	50M5S	no_feature
4228-18	Scaffold957	70781	6S37M	no_feature
4242-18	Scaffold180	978	35M	no_feature
4244-18	Scaffold957	70781	6S76M5S	no_feature
4246-18	Scaffold685	18618	49M6S	no_feature
4252-18	Scaffold180	243	11S56M	no_feature
4268-18	Scaffold180	243	16S36M4S	no_feature
4289-17	Scaffold957	70781	7S41M	no_feature
4319-17	Scaffold7852	1060	2S34M4S	no_feature
4335-17	Scaffold31	138521	35M6S	no_feature
4338-17	Scaffold180	1097	51M	no_feature
4351-17	Scaffold685	18011	15S25M3S	no_feature
4369-17	Scaffold191	95508	24M	no_feature
4362-17	Scaffold685	18486	46M	no_feature
4394-17	Scaffold31	138521	35M19S	no_feature
4403-17	Scaffold609	72651	6S25M	no_feature
4408-17	Scaffold180	331	49M	no_feature
4424-17	Scaffold7852	1067	21M	no_feature
4434-17	Scaffold180	1094	2S54M5S	no_feature
4446-17	Scaffold1701	12559	22M	no_feature
4451-17	Scaffold685	13813	26M	no_feature
4456-17	Scaffold685	18498	40M	no_feature
4466-17	Scaffold299	145906	13S39M	no_feature
4483-17	Scaffold685	18623	44M	no_feature
4512-17	Scaffold7852	1060	2S34M37S	no_feature
4546-17	Scaffold180	1095	53M7S	no_feature
4598-17	Scaffold609	73055	20M24S	no_feature
4608-16	Scaffold685	18011	8S42M1S	no_feature
4620-16	Scaffold122	195071	3S42M6S	no_feature
4644-16	Scaffold685	16741	22M	no_feature
4643-16	Scaffold685	13426	3S40M	no_feature
4658-16	Scaffold609	72321	21S52M8S	no_feature
4704-16	Scaffold180	399	9S47M16S	no_feature
4736-16	Scaffold180	399	8S47M13S	no_feature
4754-16	Scaffold685	18534	21M	no_feature
4766-16	Scaffold685	2480	48M	no_feature
4768-16	Scaffold685	18014	44M19S	no_feature
4796-16	Scaffold180	399	17S47M17S	no_feature
4818-16	Scaffold212	3280	2S53M	no_feature
4854-16	Scaffold180	978	22M	no_feature
4852-16	Scaffold212	3428	35M8S	no_feature
4856-16	Scaffold180	243	22S36M	no_feature
4884-16	Scaffold685	18620	47M1S	no_feature
4936-16	Scaffold180	399	8S47M16S	no_feature
4931-16	Scaffold180	1094	54M6S	no_feature
4956-16	Scaffold609	72321	20S27M6S	no_feature
5002-15	Scaffold685	18491	46M	no_feature
4997-15	Scaffold180	1080	14M1I39M	no_feature
5032-15	Scaffold685	13813	25M	no_feature
5088-15	Scaffold122	196177	21S27M10S	no_feature
5128-15	Scaffold191	95491	32M	no_feature
5153-15	Scaffold191	95487	21M	no_feature
5151-15	Scaffold212	3391	14S18M1I39M	no_feature
5156-15	Scaffold180	402	44M17S	no_feature
5166-15	Scaffold685	17863	48M	no_feature
5165-15	Scaffold180	1094	3S54M9S	no_feature
5188-15	Scaffold212	3409	3S44M	no_feature
5290-15	Scaffold685	17855	15S56M	no_feature
5315-15	Scaffold31	138482	1S65M	no_feature
5358-15	Scaffold685	18011	9S25M1S	no_feature
5359-15	Scaffold122	196177	20S27M10S	no_feature
5381-15	Scaffold685	18011	11S21M	no_feature
5389-15	Scaffold180	967	47M	no_feature
5401-15	Scaffold685	18621	46M	no_feature
5413-15	Scaffold180	399	32S21M	no_feature
5414-15	Scaffold538	60807	59M	no_feature
5429-15	Scaffold10	80121	24M	no_feature
5433-14	Scaffold122	196177	35S22M	no_feature
5438-14	Scaffold180	399	10S37M	no_feature
5495-14	Scaffold685	18499	38M	no_feature
5536-14	Scaffold180	399	27S37M	no_feature
5570-14	Scaffold609	71212	41M15S	no_feature
5587-14	Scaffold685	18011	9S42M3S	no_feature
5611-14	Scaffold191	95486	29M	no_feature
5635-14	Scaffold7852	1068	26M9S	no_feature
5636-14	Scaffold180	399	23S25M3S	no_feature
5643-14	Scaffold299	145906	13S43M19S	no_feature
5668-14	Scaffold685	2673	1S32M	no_feature
5693-14	Scaffold180	399	19S21M	no_feature
5704-14	Scaffold8065	9705	21S27M6S	no_feature
5711-14	Scaffold685	18011	27S47M17S	no_feature
5720-14	Scaffold212	3281	44M	no_feature
5739-14	Scaffold212	3409	3S40M1S	no_feature
5752-14	Scaffold180	1098	50M1S	no_feature
5783-14	Scaffold957	70687	7S22M55S	no_feature
5795-14	Scaffold685	2681	33M9S	no_feature
5817-14	Scaffold31	138518	38M26S	no_feature
5838-14	Scaffold538	60824	13S43M37S	no_feature
5867-14	Scaffold685	2679	34M	no_feature
5889-14	Scaffold538	60840	26M	no_feature
6045-13	Scaffold685	17944	3S58M1D3M2I2M1D24M	no_feature
6053-13	Scaffold180	243	11S57M4S	no_feature
6054-13	Scaffold685	18011	27S47M2S	no_feature
6061-13	Scaffold72	115407	6S21M1I6M9S	no_feature
6079-13	Scaffold212	3282	51M	no_feature
6118-13	Scaffold7852	1051	7S43M39S	no_feature
6124-13	Scaffold609	72321	20S52M6S	no_feature
6139-13	Scaffold515	85112	4S20M14S	no_feature
6155-13	Scaffold122	196177	21S27M9S	no_feature
6186-13	Scaffold212	3409	40M3S	no_feature
6206-13	Scaffold685	2658	1S47M	no_feature
6290-13	Scaffold685	18491	54M	no_feature
6317-13	Scaffold685	2673	1S41M11S	no_feature
6355-13	Scaffold212	3409	3S40M2S	no_feature
6381-13	Scaffold31	138521	35M13S	no_feature
6387-13	Scaffold685	2663	4S51M16S	no_feature
6408-13	Scaffold685	2679	35M11S	no_feature
6458-13	Scaffold31	138522	34M24S	no_feature
6484-13	Scaffold7852	1060	2S34M39S	no_feature
6497-13	Scaffold957	70781	53M6S	no_feature
6504-13	Scaffold180	1005	1S31M	no_feature
6520-13	Scaffold31	138321	4S49M	no_feature
6563-12	Scaffold212	3428	35M10S	no_feature
6648-12	Scaffold685	2680	34M27S	no_feature
6668-12	Scaffold180	399	10S25M3S	no_feature
6684-12	Scaffold957	70781	2S38M	no_feature
6750-12	Scaffold957	70781	6S76M3S	no_feature
6784-12	Scaffold609	71211	3S42M15S	no_feature
6802-12	Scaffold180	1076	15S18M1I40M1S	no_feature
6834-12	Scaffold180	243	12S57M7S	no_feature
6847-12	Scaffold180	973	41M	no_feature
6863-12	Scaffold685	18496	51M	no_feature
6912-12	Scaffold180	973	45M	no_feature
6931-12	Scaffold685	18011	18S47M17S	no_feature
6958-12	Scaffold957	70781	4S75M	no_feature
6964-12	Scaffold7852	1051	11S37M	no_feature
6981-12	Scaffold685	18011	10S47M18S	no_feature
6990-12	Scaffold212	3264	3S47M	no_feature
7018-12	Scaffold957	70781	22S38M	no_feature
7033-12	Scaffold180	399	9S47M8S	no_feature
7070-12	Scaffold609	72651	6S24M	no_feature
7083-12	Scaffold685	2678	36M27S	no_feature
7089-12	Scaffold299	145925	24M9S	no_feature
7102-12	Scaffold609	72651	3S76M5S	no_feature
7116-12	Scaffold685	2681	33M16S	no_feature
7115-12	Scaffold8065	9705	20S27M12S	no_feature
7121-12	Scaffold180	1024	23M45S	no_feature
7191-12	Scaffold191	95488	45M	no_feature
7194-12	Scaffold685	18011	20S37M2S	no_feature
7207-12	Scaffold515	85112	8S20M19S	no_feature
7206-12	Scaffold7852	1051	14S38M	no_feature
7225-12	Scaffold685	18595	15S18M1I40M3S	no_feature
7279-12	Scaffold685	13434	47M	no_feature
7291-11	Scaffold7538	560	25M	no_feature
7288-11	Scaffold180	1094	54M7S	no_feature
7309-11	Scaffold515	85112	8S20M14S	no_feature
7312-11	Scaffold212	3415	48M6S	no_feature
7324-11	Scaffold180	1094	6S54M10S	no_feature
7365-11	Scaffold31	138521	35M29S	no_feature
7412-11	Scaffold957	70781	4S40M	no_feature
7453-11	Scaffold180	399	9S25M3S	no_feature
7467-11	Scaffold685	17943	50M	no_feature
7472-11	Scaffold685	18484	8S49M	no_feature
7480-11	Scaffold685	18025	43M7S	no_feature
7497-11	Scaffold685	17932	61M	no_feature
7514-11	Scaffold31	138521	35M9S	no_feature
7537-11	Scaffold212	3305	24M	no_feature
7542-11	Scaffold7852	1074	20M9S	no_feature
7539-11	Scaffold685	18022	46M11S	no_feature
7554-11	Scaffold685	2663	4S51M14S	no_feature
7563-11	Scaffold180	399	9S47M11S	no_feature
7574-11	Scaffold685	14804	44M	no_feature
7606-11	Scaffold685	18011	11S42M1S	no_feature
7616-11	Scaffold299	145923	26M41S	no_feature
7681-11	Scaffold685	18633	34M10S	no_feature
7704-11	Scaffold1	60464	11S21M2S	no_feature
7728-11	Scaffold685	18011	18S47M19S	no_feature
7743-11	Scaffold685	18595	7S18M1I25M	no_feature
7760-11	Scaffold28	296737	47S23M7S	no_feature
7821-11	Scaffold685	2479	4S52M	no_feature
7826-11	Scaffold1	60464	15S21M8S	no_feature
7832-11	Scaffold212	3289	44M	no_feature
7843-11	Scaffold180	399	17S33M1S	no_feature
7865-11	Scaffold299	145906	7S42M	no_feature
7878-11	Scaffold212	3293	40M	no_feature
7905-11	Scaffold538	60844	23M39S	no_feature
7908-11	Scaffold299	147212	12S5M1D24M14S	no_feature
7928-11	Scaffold180	984	34M	no_feature
7929-11	Scaffold685	2681	32M	no_feature
7932-11	Scaffold653	37539	2S33M	no_feature
8001-11	Scaffold685	18487	42M	no_feature
8016-11	Scaffold685	18011	15S25M3S	no_feature
8019-11	Scaffold957	70781	27S25M2S	no_feature
8051-11	Scaffold685	13813	24M	no_feature
8066-11	Scaffold212	3412	51M5S	no_feature
8147-11	Scaffold7852	1051	7S43M4S	no_feature
8178-11	Scaffold180	399	23S47M11S	no_feature
8209-10	Scaffold180	399	26S22M	no_feature
8290-10	Scaffold180	243	11S57M1S	no_feature
8318-10	Scaffold685	18011	15S47M19S	no_feature
8358-10	Scaffold180	204	64M	no_feature
8362-10	Scaffold685	18011	22S47M17S	no_feature
8365-10	Scaffold685	18023	45M7S	no_feature
8403-10	Scaffold212	3415	48M4S	no_feature
8521-10	Scaffold180	399	8S47M11S	no_feature
8525-10	Scaffold8	316089	2S29M	no_feature
8538-10	Scaffold180	996	34M	no_feature
8556-10	Scaffold957	70784	48M	no_feature
8573-10	Scaffold957	70781	50S25M	no_feature
8637-10	Scaffold685	18011	27S25M1S	no_feature
8649-10	Scaffold212	3410	53M5S	no_feature
8662-10	Scaffold609	72557	7S22M59S	no_feature
8679-10	Scaffold31	138521	35M22S	no_feature
8681-10	Scaffold38	178878	1S39M25S	no_feature
8695-10	Scaffold957	70781	25M2S	no_feature
8694-10	Scaffold685	18484	2S47M	no_feature
8728-10	Scaffold685	18613	2S54M7S	no_feature
8754-10	Scaffold212	3391	14S18M1I40M3S	no_feature
8800-10	Scaffold685	2676	38M27S	no_feature
8817-10	Scaffold7852	1051	6S43M4S	no_feature
8840-10	Scaffold685	18595	3S18M1I39M	no_feature
8845-10	Scaffold685	18011	8S47M9S	no_feature
8851-10	Scaffold957	70781	12S53M7S	no_feature
8870-10	Scaffold31	138292	47M	no_feature
8873-10	Scaffold299	147212	12S5M1D24M7S	no_feature
8993-10	Scaffold168	35945	8S20M6S	no_feature
9001-10	Scaffold538	60833	2S34M7S	no_feature
9003-10	Scaffold180	243	15S57M1S	no_feature
9016-10	Scaffold685	18621	43M	no_feature
9042-10	Scaffold299	148394	48M5S	no_feature
9102-10	Scaffold685	18011	1S25M1S	no_feature
9139-10	Scaffold685	18011	27S47M5S	no_feature
9141-10	Scaffold685	18491	42M	no_feature
9147-10	Scaffold180	399	23S42M1S	no_feature
9207-10	Scaffold685	17855	8S57M7S	no_feature
9216-10	Scaffold122	196177	20S27M2S	no_feature
9219-10	Scaffold685	18011	13S22M	no_feature
9238-10	Scaffold685	2490	20M6S	no_feature
9264-10	Scaffold685	18595	14S18M1I27M	no_feature
9288-10	Scaffold685	18011	16S25M3S	no_feature
9285-10	Scaffold212	3395	14M1I40M3S	no_feature
9294-10	Scaffold957	70781	4S25M11S	no_feature
9301-10	Scaffold299	145906	2S43M19S	no_feature
9310-10	Scaffold31	138505	4S38M	no_feature
9323-10	Scaffold685	18486	60M	no_feature
9345-10	Scaffold212	3411	52M18S	no_feature
9392-10	Scaffold685	2474	60M2S	no_feature
9404-10	Scaffold685	17966	36M1D3M2I2M1D23M	no_feature
9420-10	Scaffold180	311	4S51M	no_feature
9461-9	Scaffold609	72655	21M2S	no_feature
9460-9	Scaffold920	26208	25S23M	no_feature
9472-9	Scaffold609	72654	50M7S	no_feature
9480-9	Scaffold8452	90	16S21M10S	no_feature
9482-9	Scaffold685	18011	15S21M	no_feature
9485-9	Scaffold180	965	7S48M	no_feature
9513-9	Scaffold38	173178	4S39M25S	no_feature
9597-9	Scaffold957	70781	6S39M	no_feature
9606-9	Scaffold191	95484	2S45M	no_feature
9618-9	Scaffold180	1076	18M1I39M	no_feature
9651-9	Scaffold180	1094	3S54M11S	no_feature
9686-9	Scaffold122	196177	20S52M2S	no_feature
9699-9	Scaffold180	1098	36M3S	no_feature
9709-9	Scaffold685	14673	54M	no_feature
9729-9	Scaffold299	145883	61M	no_feature
9765-9	Scaffold685	18011	6S47M17S	no_feature
9791-9	Scaffold685	2678	36M23S	no_feature
9833-9	Scaffold685	13813	22M	no_feature
9829-9	Scaffold180	968	1S46M	no_feature
9851-9	Scaffold122	196177	52M4S	no_feature
9894-9	Scaffold685	18491	63M	no_feature
9900-9	Scaffold685	18011	23S25M2S	no_feature
9916-9	Scaffold685	13434	52M	no_feature
9924-9	Scaffold685	18011	16S30M	no_feature
9986-9	Scaffold609	72651	52S25M2S	no_feature
9995-9	Scaffold685	17807	18S43M13S	no_feature
10007-9	Scaffold191	95486	47M	no_feature
10033-9	Scaffold212	3409	54M8S	no_feature
10100-9	Scaffold685	18618	39M	no_feature
10107-9	Scaffold609	72651	25M4S	no_feature
10112-9	Scaffold685	17855	15S36M	no_feature
10118-9	Scaffold212	3282	62M	no_feature
10136-9	Scaffold180	399	6S42M1S	no_feature
10158-9	Scaffold122	195072	41M10S	no_feature
10165-9	Scaffold299	145922	27M39S	no_feature
10168-9	Scaffold685	14702	1S24M1S	no_feature
10192-9	Scaffold685	18491	58M	no_feature
10223-9	Scaffold685	2663	4S51M9S	no_feature
10225-9	Scaffold8065	9705	19S52M6S	no_feature
10232-9	Scaffold685	18026	42M4S	no_feature
10240-9	Scaffold685	18497	39M	no_feature
10283-9	Scaffold122	196177	52M	no_feature
10284-9	Scaffold299	145906	13S37M	no_feature
10402-9	Scaffold180	1096	49M	no_feature
10417-9	Scaffold212	3429	34M16S	no_feature
10487-9	Scaffold609	71211	3S42M3S	no_feature
10501-9	Scaffold795	14671	8S21M23S	no_feature
10553-9	Scaffold180	399	28S21M	no_feature
10568-9	Scaffold609	73047	30S28M24S	no_feature
10612-9	Scaffold212	3429	34M11S	no_feature
10642-9	Scaffold212	3411	52M7S	no_feature
10698-9	Scaffold609	72651	12S21M	no_feature
10703-9	Scaffold180	1099	35M2S	no_feature
10707-9	Scaffold191	95511	20M	no_feature
10723-9	Scaffold685	18011	19S37M2S	no_feature
10740-9	Scaffold180	399	14S25M3S	no_feature
10766-9	Scaffold685	13426	3S55M	no_feature
10787-9	Scaffold191	95487	1S46M	no_feature
10796-9	Scaffold609	72321	35S27M9S	no_feature
10872-9	Scaffold685	18545	21M42S	no_feature
10882-9	Scaffold212	3280	2S24M	no_feature
10930-9	Scaffold957	70781	11S38M	no_feature
10927-9	Scaffold609	71211	3S42M14S	no_feature
10939-9	Scaffold7852	1060	2S34M11S	no_feature
10949-9	Scaffold122	196177	5S27M10S	no_feature
10964-9	Scaffold180	243	21S36M	no_feature
10991-9	Scaffold957	70687	3S22M38S	no_feature
10997-9	Scaffold8	11246	16S20M23S	no_feature
11005-9	Scaffold212	3338	24M45S	no_feature
11034-9	Scaffold180	965	2S63M	no_feature
11045-9	Scaffold685	17935	58M	no_feature
11069-8	Scaffold685	18509	23M	no_feature
11103-8	Scaffold685	18490	43M	no_feature
11099-8	Scaffold685	13426	3S48M	no_feature
11123-8	Scaffold685	18643	24M	no_feature
11153-8	Scaffold957	70781	7S37M	no_feature
11201-8	Scaffold1	60464	9S21M	no_feature
11197-8	Scaffold180	399	7S47M19S	no_feature
11214-8	Scaffold31	138523	33M14S	no_feature
11213-8	Scaffold122	195072	41M3S	no_feature
11221-8	Scaffold957	70781	12S25M7S	no_feature
11260-8	Scaffold180	1098	47M	no_feature
11285-8	Scaffold180	1094	3S54M14S	no_feature
11324-8	Scaffold685	2663	4S37M	no_feature
11326-8	Scaffold31	138505	4S51M5S	no_feature
11389-8	Scaffold180	403	43M23S	no_feature
11412-8	Scaffold212	3409	8S51M	no_feature
11517-8	Scaffold212	3283	46M	no_feature
11532-8	Scaffold180	1096	38M3S	no_feature
11543-8	Scaffold685	18011	10S47M21S	no_feature
11551-8	Scaffold685	18011	16S33M1S	no_feature
11566-8	Scaffold1	60464	10S21M3S	no_feature
11573-8	Scaffold8452	90	23S21M10S	no_feature
11579-8	Scaffold212	3414	49M	no_feature
11584-8	Scaffold180	332	2S58M1D3M2I2M1D23M	no_feature
11611-8	Scaffold7538	967	26M	no_feature
11620-8	Scaffold685	17855	15S57M2S	no_feature
11631-8	Scaffold685	18613	10S54M	no_feature
11645-8	Scaffold685	17932	42M	no_feature
11649-8	Scaffold299	145906	15S43M7S	no_feature
11694-8	Scaffold180	312	51M	no_feature
11714-8	Scaffold685	18618	35M1S	no_feature
11764-8	Scaffold212	3302	25M	no_feature
11763-8	Scaffold31	138337	22M	no_feature
11766-8	Scaffold191	95486	46M	no_feature
11798-8	Scaffold685	18502	35M	no_feature
11805-8	Scaffold212	3293	40M	no_feature
11818-8	Scaffold8065	9705	21S52M4S	no_feature
11819-8	Scaffold180	1094	54M15S	no_feature
11832-8	Scaffold122	196177	21S22M	no_feature
11868-8	Scaffold72	115407	6S21M1I6M10S	no_feature
11866-8	Scaffold609	72651	4S76M3S	no_feature
11872-8	Scaffold53	241316	23S21M1I5M	no_feature
11949-8	Scaffold1	60464	15S21M11S	no_feature
11988-8	Scaffold685	2473	51M	no_feature
11996-8	Scaffold212	3440	23M	no_feature
11997-8	Scaffold685	14804	51M	no_feature
12015-8	Scaffold180	399	28S42M1S	no_feature
12022-8	Scaffold180	982	32M	no_feature
12036-8	Scaffold180	413	22M	no_feature
12060-8	Scaffold685	17855	12S35M	no_feature
12097-8	Scaffold685	2663	3S42M	no_feature
12117-8	Scaffold180	243	10S57M4S	no_feature
12261-8	Scaffold685	18011	8S25M1S	no_feature
12266-8	Scaffold685	18011	8S42M3S	no_feature
12280-8	Scaffold122	196234	45M	no_feature
12304-8	Scaffold685	2479	1S52M	no_feature
12318-8	Scaffold685	18011	7S47M17S	no_feature
12326-8	Scaffold609	73047	10S28M24S	no_feature
12361-8	Scaffold299	147212	12S5M1D24M14S	no_feature
12365-8	Scaffold212	3391	8S18M1I54M5S	no_feature
12400-8	Scaffold180	1114	34M35S	no_feature
12424-8	Scaffold180	399	7S47M18S	no_feature
12432-8	Scaffold685	2678	36M19S	no_feature
12455-8	Scaffold609	72651	13S38M	no_feature
12453-8	Scaffold180	1076	13S18M1I40M3S	no_feature
12459-8	Scaffold685	17855	14S57M1S	no_feature
12464-8	Scaffold191	95486	47M	no_feature
12477-8	Scaffold180	251	70M	no_feature
12517-8	Scaffold299	147212	12S5M1D24M6S	no_feature
12586-8	Scaffold72	115407	8S21M1I6M9S	no_feature
12588-8	Scaffold685	1660	45M	no_feature
12603-8	Scaffold920	26208	23M	no_feature
12605-8	Scaffold685	18613	6S54M1S	no_feature
12615-8	Scaffold180	399	15S37M	no_feature
12700-8	Scaffold7852	1030	59M	no_feature
12714-8	Scaffold299	145906	13S43M9S	no_feature
12733-8	Scaffold609	72651	3S53M6S	no_feature
12735-8	Scaffold957	70781	10S38M	no_feature
12745-8	Scaffold180	1127	21M	no_feature
12756-8	Scaffold31	138505	4S51M8S	no_feature
12837-8	Scaffold180	243	9S56M	no_feature
12892-8	Scaffold957	70781	12S37M	no_feature
12905-8	Scaffold180	965	2S54M	no_feature
12915-8	Scaffold957	70781	11S53M6S	no_feature
12926-8	Scaffold685	18633	34M23S	no_feature
12999-8	Scaffold212	3429	34M	no_feature
13011-8	Scaffold299	145906	8S38M	no_feature
13027-8	Scaffold685	18011	19S25M3S	no_feature
13038-8	Scaffold685	18486	45M2S	no_feature
13092-8	Scaffold180	399	13S57M6S	no_feature
13100-8	Scaffold609	72651	12S25M17S	no_feature
13112-8	Scaffold180	965	2S31M	no_feature
13116-8	Scaffold180	308	73M	no_feature
13123-8	Scaffold957	70781	42S38M	no_feature
13132-8	Scaffold212	3293	36M	no_feature
13197-8	Scaffold212	3282	47M	no_feature
13217-8	Scaffold180	399	8S47M14S	no_feature
13253-8	Scaffold685	17923	4S38M8S	no_feature
13263-8	Scaffold685	18632	35M36S	no_feature
13272-8	Scaffold957	70781	49S41M	no_feature
13294-8	Scaffold685	13426	3S55M14S	no_feature
13329-8	Scaffold212	3293	54M	no_feature
13339-8	Scaffold8065	9705	4S52M6S	no_feature
13357-8	Scaffold685	18011	20S25M1S	no_feature
13356-8	Scaffold180	399	33S42M1S	no_feature
13402-7	Scaffold957	70781	48S40M	no_feature
13460-7	Scaffold212	3409	2S39M	no_feature
13466-7	Scaffold180	200	24M2S	no_feature
13496-7	Scaffold957	70781	22S37M	no_feature
13535-7	Scaffold180	949	16S48M	no_feature
13555-7	Scaffold685	18496	41M	no_feature
13553-7	Scaffold685	18617	50M9S	no_feature
13693-7	Scaffold609	72651	25M6S	no_feature
13686-7	Scaffold212	3412	51M9S	no_feature
13731-7	Scaffold180	968	44M	no_feature
13736-7	Scaffold685	17994	46M	no_feature
13738-7	Scaffold212	3280	1S61M	no_feature
13749-7	Scaffold685	18011	23S37M2S	no_feature
13757-7	Scaffold609	72651	37M	no_feature
13784-7	Scaffold685	2640	4S59M	no_feature
13817-7	Scaffold299	145866	27M	no_feature
13825-7	Scaffold180	1094	5S54M11S	no_feature
13863-7	Scaffold180	399	10S47M6S	no_feature
13881-7	Scaffold957	70781	52S25M2S	no_feature
13891-7	Scaffold609	72321	10S27M6S	no_feature
13897-7	Scaffold288	88765	5S20M9S	no_feature
13912-7	Scaffold685	17855	2S56M	no_feature
13924-7	Scaffold609	72652	39M	no_feature
13928-7	Scaffold685	18486	47M	no_feature
13937-7	Scaffold685	18499	53M	no_feature
13945-7	Scaffold31	138515	1S20M	no_feature
14017-7	Scaffold685	18011	10S33M1S	no_feature
14059-7	Scaffold957	70811	42M	no_feature
14144-7	Scaffold609	72651	7S76M3S	no_feature
14164-7	Scaffold31	138321	52M	no_feature
14214-7	Scaffold31	138325	34M	no_feature
14286-7	Scaffold957	70781	2S41M	no_feature
14288-7	Scaffold31	138316	50M	no_feature
14352-7	Scaffold685	17855	16S34M1S	no_feature
14355-7	Scaffold299	145906	1S43M9S	no_feature
14369-7	Scaffold685	17855	8S36M	no_feature
14385-7	Scaffold180	330	50M	no_feature
14467-7	Scaffold609	72321	19S52M4S	no_feature
14492-7	Scaffold538	60824	7S37M	no_feature
14577-7	Scaffold609	72651	12S53M6S	no_feature
14599-7	Scaffold957	70781	22S40M	no_feature
14612-7	Scaffold212	3384	9S25M1I27M	no_feature
14639-7	Scaffold609	73050	25M24S	no_feature
14643-7	Scaffold180	1094	3S54M1S	no_feature
14652-7	Scaffold191	95486	47M	no_feature
14664-7	Scaffold685	17855	8S53M	no_feature
14680-7	Scaffold685	18011	24S25M1S	no_feature
14727-7	Scaffold685	2677	37M24S	no_feature
14734-7	Scaffold685	18011	17S37M2S	no_feature
14741-7	Scaffold31	138515	41M9S	no_feature
14747-7	Scaffold299	145925	24M39S	no_feature
14751-7	Scaffold180	978	55M	no_feature
14765-7	Scaffold685	18021	47M8S	no_feature
14779-7	Scaffold538	60846	21M39S	no_feature
14791-7	Scaffold180	336	46M	no_feature
14841-7	Scaffold685	18011	11S47M19S	no_feature
14853-7	Scaffold685	13817	21M	no_feature
14857-7	Scaffold191	95486	47M	no_feature
14860-7	Scaffold685	14803	48M1S	no_feature
14880-7	Scaffold685	17861	50M	no_feature
14903-7	Scaffold31	138506	41M	no_feature
14920-7	Scaffold212	3409	3S35M14S	no_feature
14928-7	Scaffold685	18543	23M48S	no_feature
14952-7	Scaffold957	70719	11M2D22M27S	no_feature
14954-7	Scaffold609	72321	20S52M7S	no_feature
14972-7	Scaffold685	14657	1S53M	no_feature
14981-7	Scaffold212	3282	47M	no_feature
15012-7	Scaffold8	323136	32M2S	no_feature
15040-7	Scaffold609	72603	20S21M8S	no_feature
15083-7	Scaffold180	243	15S35M	no_feature
15109-7	Scaffold609	71212	41M6S	no_feature
15111-7	Scaffold212	3295	2S38M	no_feature
15140-7	Scaffold685	13426	3S38M	no_feature
15150-7	Scaffold7852	1051	10S43M4S	no_feature
15161-7	Scaffold299	145877	67M	no_feature
15203-7	Scaffold685	2685	20M	no_feature
15255-7	Scaffold212	3264	9S82M	no_feature
15289-7	Scaffold212	3411	52M2S	no_feature
15314-7	Scaffold180	399	15S29M	no_feature
15319-7	Scaffold180	350	30M	no_feature
15333-7	Scaffold609	72654	38M	no_feature
15344-7	Scaffold609	73047	29S28M24S	no_feature
15373-7	Scaffold1	859006	50M	no_feature
15442-7	Scaffold299	147212	12S5M1D24M8S	no_feature
15446-7	Scaffold609	72651	49S40M	no_feature
15450-7	Scaffold609	72557	7S22M35S	no_feature
15454-7	Scaffold7852	1065	3S29M9S	no_feature
15457-7	Scaffold212	3409	6S54M14S	no_feature
15522-7	Scaffold7852	1065	29M37S	no_feature
15523-7	Scaffold609	72321	21S52M7S	no_feature
15603-7	Scaffold1	60464	10S21M2S	no_feature
15605-7	Scaffold685	17855	3S52M	no_feature
15620-7	Scaffold180	313	54M	no_feature
15655-7	Scaffold609	71211	1S42M16S	no_feature
15746-7	Scaffold685	18011	10S47M16S	no_feature
15754-7	Scaffold685	17855	12S57M2S	no_feature
15766-7	Scaffold685	18501	51M	no_feature
15780-7	Scaffold122	196177	19S52M7S	no_feature
15826-7	Scaffold685	14667	8S43M	no_feature
15852-7	Scaffold685	18011	24S37M2S	no_feature
15857-7	Scaffold212	3320	1S25M	no_feature
15877-7	Scaffold180	399	1S47M19S	no_feature
15897-7	Scaffold180	1095	53M1S	no_feature
15909-7	Scaffold685	14706	71M	no_feature
15938-7	Scaffold685	2472	52M	no_feature
15954-7	Scaffold538	60800	61M	no_feature
15975-7	Scaffold685	1762	44M	no_feature
15971-7	Scaffold685	18011	10S47M11S	no_feature
16000-7	Scaffold180	399	9S42M	no_feature
16003-7	Scaffold299	145906	12S42M	no_feature
16014-7	Scaffold1	858997	1S49M	no_feature
16024-7	Scaffold957	70792	58M	no_feature
16091-7	Scaffold180	1094	10S51M	no_feature
16097-7	Scaffold685	17994	47M	no_feature
16162-7	Scaffold685	18613	11S54M6S	no_feature
16181-7	Scaffold957	70781	49S25M5S	no_feature
16200-7	Scaffold685	17855	10S56M	no_feature
16236-7	Scaffold957	70784	22M2S	no_feature
16244-7	Scaffold685	17970	23M	no_feature
16257-7	Scaffold609	72655	5S40M	no_feature
16278-7	Scaffold31	138299	2S61M1S	no_feature
16350-7	Scaffold1	60464	15S21M7S	no_feature
16371-7	Scaffold685	18613	53M	no_feature
16402-7	Scaffold685	2678	36M24S	no_feature
16458-7	Scaffold685	18011	32S22M	no_feature
16488-7	Scaffold685	18011	15S25M3S	no_feature
16504-7	Scaffold685	17855	27S21M	no_feature
16541-7	Scaffold685	2679	35M2S	no_feature
16547-7	Scaffold609	71211	3S42M	no_feature
16562-7	Scaffold685	1677	36M19S	no_feature
16566-7	Scaffold685	18486	47M	no_feature
16601-7	Scaffold1383	33085	11S36M	no_feature
16599-7	Scaffold685	18011	8S47M5S	no_feature
16620-7	Scaffold180	1101	45M	no_feature
16622-7	Scaffold685	18619	34M1S	no_feature
16627-7	Scaffold685	17918	61M	no_feature
16624-7	Scaffold685	18486	34M1D12M	no_feature
16663-7	Scaffold212	3282	61M	no_feature
16705-7	Scaffold31	138344	22M	no_feature
16714-7	Scaffold7852	1029	60M	no_feature
16771-7	Scaffold212	3418	45M7S	no_feature
16776-7	Scaffold180	1076	13S18M1I54M1S	no_feature
16792-7	Scaffold212	3409	54M14S	no_feature
16834-6	Scaffold685	2679	35M18S	no_feature
16849-6	Scaffold685	18613	54M	no_feature
16858-6	Scaffold31	138310	66M11S	no_feature
16864-6	Scaffold685	18011	8S37M	no_feature
16868-6	Scaffold609	72651	5S53M6S	no_feature
16886-6	Scaffold538	60824	2S42M	no_feature
16888-6	Scaffold212	3429	34M24S	no_feature
17059-6	Scaffold685	2680	34M19S	no_feature
17062-6	Scaffold685	2663	4S42M4S	no_feature
17064-6	Scaffold180	399	23S47M12S	no_feature
17091-6	Scaffold2624	13576	7S23M38S	no_feature
17114-6	Scaffold180	1126	26M16S	no_feature
17172-6	Scaffold685	18011	23S47M18S	no_feature
17232-6	Scaffold609	72550	11S39M	no_feature
17228-6	Scaffold685	18636	35M14S	no_feature
17262-6	Scaffold212	3412	6S51M9S	no_feature
17291-6	Scaffold180	327	53M	no_feature
17308-6	Scaffold212	3329	22M	no_feature
17314-6	Scaffold597	9528	3S21M11S	no_feature
17341-6	Scaffold31	138492	66M	no_feature
17349-6	Scaffold957	70781	76M5S	no_feature
17397-6	Scaffold609	72651	28S25M	no_feature
17447-6	Scaffold609	72654	15S34M	no_feature
17496-6	Scaffold957	70781	4S39M	no_feature
17529-6	Scaffold212	3287	45M	no_feature
17567-6	Scaffold180	399	9S47M14S	no_feature
17590-6	Scaffold180	949	8S55M1S	no_feature
17604-6	Scaffold685	18533	33M13S	no_feature
17627-6	Scaffold609	72557	7S22M49S	no_feature
17642-6	Scaffold212	3307	34M	no_feature
17644-6	Scaffold685	18613	20M	no_feature
17661-6	Scaffold685	2679	35M5S	no_feature
17663-6	Scaffold72	115407	30S21M1I6M8S	no_feature
17723-6	Scaffold685	1613	13S54M	no_feature
17821-6	Scaffold299	145886	57M	no_feature
17836-6	Scaffold685	17970	22M	no_feature
17838-6	Scaffold180	1103	42M	no_feature
17846-6	Scaffold685	18011	15S47M11S	no_feature
17873-6	Scaffold180	1114	34M22S	no_feature
17880-6	Scaffold212	3287	29M3S	no_feature
17908-6	Scaffold7852	1065	4S29M19S	no_feature
17921-6	Scaffold180	250	50M4S	no_feature
17969-6	Scaffold7852	1060	1S34M4S	no_feature
17973-6	Scaffold957	70687	7S22M35S	no_feature
17996-6	Scaffold180	400	46M18S	no_feature
18012-6	Scaffold212	3283	43M	no_feature
18036-6	Scaffold538	60845	22M19S	no_feature
18038-6	Scaffold180	399	9S37M1S	no_feature
18062-6	Scaffold609	73742	12S5M1D24M9S	no_feature
18123-6	Scaffold191	95473	43M	no_feature
18129-6	Scaffold685	14667	77M	no_feature
18216-6	Scaffold685	2658	2S56M8S	no_feature
18344-6	Scaffold739	15535	1S23M1I5M15S	no_feature
18352-6	Scaffold180	306	48M	no_feature
18412-6	Scaffold685	2663	4S51M27S	no_feature
18430-6	Scaffold609	72651	35S25M	no_feature
18496-6	Scaffold538	60843	24M19S	no_feature
18511-6	Scaffold180	1120	33M9S	no_feature
18516-6	Scaffold180	243	16S35M	no_feature
18559-6	Scaffold495	2517	41S32M3S	no_feature
18592-6	Scaffold685	1613	13S49M	no_feature
18604-6	Scaffold685	18011	23S37M	no_feature
18657-6	Scaffold7852	1030	60M	no_feature
18689-6	Scaffold685	18011	15S25M3S	no_feature
18697-6	Scaffold31	138335	24M	no_feature
18707-6	Scaffold1	60464	30S21M7S	no_feature
18741-6	Scaffold191	95486	46M	no_feature
18812-6	Scaffold957	70781	12S25M2S	no_feature
18836-6	Scaffold685	18633	34M5S	no_feature
18867-6	Scaffold685	2647	47M	no_feature
18921-6	Scaffold191	95484	2S33M	no_feature
18946-6	Scaffold180	1076	14S18M1I40M2S	no_feature
18963-6	Scaffold209	94782	15S21M	LLOTMP003515-RA-E9A
18987-6	Scaffold685	18011	17S47M12S	no_feature
18994-6	Scaffold685	18011	15S42M17S	no_feature
19108-6	Scaffold212	3289	40M	no_feature
19139-6	Scaffold122	195072	10M1D30M8S	no_feature
19217-6	Scaffold685	18633	34M50S	no_feature
19225-6	Scaffold685	18613	3S54M7S	no_feature
19253-6	Scaffold685	2647	51M	no_feature
19254-6	Scaffold609	72651	6S76M4S	no_feature
19255-6	Scaffold212	3409	3S54M	no_feature
19281-6	Scaffold957	70781	5S53M7S	no_feature
19288-6	Scaffold180	399	24S47M14S	no_feature
19316-6	Scaffold7852	1051	13S43M4S	no_feature
19347-6	Scaffold290	87084	20M19S	LLOTMP004798-RA-E2A
19360-6	Scaffold1	858998	3S66M	no_feature
19372-6	Scaffold685	17855	10S57M2S	no_feature
19378-6	Scaffold191	95468	9S42M29S	no_feature
19389-6	Scaffold180	335	46M	no_feature
19405-6	Scaffold685	18011	7S25M2S	no_feature
19423-6	Scaffold685	18613	2S58M13S	no_feature
19452-6	Scaffold212	3410	53M	no_feature
19455-6	Scaffold609	72651	52S22M	no_feature
19518-6	Scaffold609	72321	20S27M9S	no_feature
19534-6	Scaffold180	1096	37M	no_feature
19581-6	Scaffold957	70680	13S34M6S	no_feature
19596-6	Scaffold685	2680	34M16S	no_feature
19603-6	Scaffold685	18486	42M	no_feature
19646-6	Scaffold180	399	22S22M	no_feature
19660-6	Scaffold538	60824	14S43M1S	no_feature
19745-6	Scaffold538	60803	58M	no_feature
19749-6	Scaffold609	72651	5S48M	no_feature
19751-6	Scaffold685	18613	3S54M10S	no_feature
19757-6	Scaffold180	1097	51M18S	no_feature
19775-6	Scaffold685	18640	27M	no_feature
19879-6	Scaffold685	14839	54M5S	no_feature
19887-6	Scaffold685	18613	41S28M	no_feature
19906-6	Scaffold180	399	24S20M	no_feature
19988-6	Scaffold685	18011	10S47M5S	no_feature
20021-6	Scaffold609	72651	6S53M5S	no_feature
20057-6	Scaffold685	2679	24S26M2S	no_feature
20152-6	Scaffold685	14727	2S55M	no_feature
20249-6	Scaffold122	200553	53M	no_feature
20252-6	Scaffold685	18011	15S25M3S	no_feature
20314-6	Scaffold609	72651	3S53M27S	no_feature
20350-6	Scaffold180	399	18S25M3S	no_feature
20351-6	Scaffold7852	1060	1S34M19S	no_feature
20391-6	Scaffold685	18613	11S51M	no_feature
20431-6	Scaffold290	87084	20M26S	LLOTMP004798-RA-E2A
20419-6	Scaffold685	18595	7S18M1I54M9S	no_feature
20524-6	Scaffold957	70781	76M3S	no_feature
20551-6	Scaffold685	2673	14S25M	no_feature
20560-6	Scaffold1	60464	3S20M	no_feature
20624-6	Scaffold288	88765	10S20M16S	no_feature
20632-6	Scaffold180	1094	3S35M	no_feature
20717-6	Scaffold685	17855	8S35M	no_feature
20746-6	Scaffold122	196158	2S46M	no_feature
20767-6	Scaffold180	399	27S24M	no_feature
20783-6	Scaffold72	115407	4S21M1I6M8S	no_feature
20779-6	Scaffold685	18613	2S54M1S	no_feature
20900-6	Scaffold685	18595	1S18M1I39M	no_feature
20913-6	Scaffold538	60833	2S34M41S	no_feature
21012-6	Scaffold609	72651	49S25M4S	no_feature
21040-6	Scaffold31	138502	2S40M	no_feature
21065-6	Scaffold685	18632	35M26S	no_feature
21110-6	Scaffold1	858998	3S42M	no_feature
21126-6	Scaffold685	1622	47M	no_feature
21153-6	Scaffold685	18511	23M	no_feature
21236-6	Scaffold180	399	9S47M12S	no_feature
21267-6	Scaffold685	18484	7S39M	no_feature
21327-6	Scaffold538	60838	3S29M11S	no_feature
21340-6	Scaffold957	70781	4S43M	no_feature
21342-6	Scaffold609	72651	6S24M20S	no_feature
21359-6	Scaffold609	73048	27M25S	no_feature
21362-6	Scaffold180	1076	7S18M1I39M	no_feature
21368-6	Scaffold685	18623	41M	no_feature
21380-6	Scaffold685	18011	1S47M18S	no_feature
21428-6	Scaffold38	184313	7S39M25S	no_feature
21482-6	Scaffold290	87084	20M29S	LLOTMP004798-RA-E2A
21480-6	Scaffold191	95486	43M	no_feature
21516-6	Scaffold957	70781	37S38M	no_feature
21518-6	Scaffold609	73451	9S42M21S	no_feature
21556-6	Scaffold212	3409	3S54M34S	no_feature
21554-6	Scaffold289	5224	24S23M	no_feature
21604-6	Scaffold957	70687	50S22M4S	no_feature
21617-6	Scaffold180	203	35M10S	no_feature
21684-6	Scaffold180	399	14S37M	no_feature
21688-6	Scaffold212	3287	56M	no_feature
21734-6	Scaffold31	138515	8S41M16S	no_feature
21740-6	Scaffold685	18618	53M	no_feature
21788-6	Scaffold7852	1051	7S43M11S	no_feature
21851-6	Scaffold685	18011	27S33M1S	no_feature
21867-6	Scaffold685	17816	34M7S	no_feature
21866-6	Scaffold685	17855	6S57M7S	no_feature
21910-6	Scaffold180	967	47M	no_feature
21946-6	Scaffold609	72321	5S27M8S	no_feature
21949-6	Scaffold609	73047	1S28M37S	no_feature
21961-6	Scaffold957	70781	52S25M9S	no_feature
21986-6	Scaffold685	18011	27S25M2S	no_feature
21994-6	Scaffold685	18615	52M8S	no_feature
22007-6	Scaffold180	1026	21M38S	no_feature
22035-6	Scaffold685	2680	34M12S	no_feature
22056-6	Scaffold538	60840	27M21S	no_feature
22076-6	Scaffold180	1094	2S51M	no_feature
22077-6	Scaffold180	243	11S57M5S	no_feature
22146-5	Scaffold685	2500	31M5S	no_feature
22179-5	Scaffold8	11246	9S20M4S	no_feature
22178-5	Scaffold180	1103	45M4S	no_feature
22235-5	Scaffold957	70781	7S25M16S	no_feature
22247-5	Scaffold538	60824	7S43M8S	no_feature
22303-5	Scaffold957	70784	35M	no_feature
22304-5	Scaffold685	2685	29M27S	no_feature
22335-5	Scaffold1	60464	32S21M14S	no_feature
22358-5	Scaffold212	3340	22M45S	no_feature
22359-5	Scaffold685	17855	8S57M2S	no_feature
22360-5	Scaffold212	3391	14S18M1I38M	no_feature
22384-5	Scaffold180	1076	1S18M1I40M2S	no_feature
22458-5	Scaffold191	95486	47M	no_feature
22565-5	Scaffold31	138521	35M8S	no_feature
22590-5	Scaffold212	3282	47M	no_feature
22607-5	Scaffold31	138316	49M	no_feature
22623-5	Scaffold212	3409	6S54M	no_feature
22636-5	Scaffold180	399	15S25M3S	no_feature
22658-5	Scaffold685	18524	26M	no_feature
22693-5	Scaffold31	138505	4S34M1S	no_feature
22702-5	Scaffold685	17965	2S37M1D3M2I2M1D24M	no_feature
22719-5	Scaffold180	978	57M	no_feature
22745-5	Scaffold685	18485	53M	no_feature
22926-5	Scaffold685	17973	20M	no_feature
22931-5	Scaffold515	85112	4S20M13S	no_feature
23040-5	Scaffold32	69360	6S20M32S	no_feature
23049-5	Scaffold685	18626	23M	no_feature
23056-5	Scaffold685	2490	17S20M8S	no_feature
23045-5	Scaffold180	1095	57M19S	no_feature
23119-5	Scaffold31	138314	46M1S	no_feature
23246-5	Scaffold685	18485	36M	no_feature
23307-5	Scaffold212	3439	28M29S	no_feature
23333-5	Scaffold685	17855	21S25M	no_feature
23383-5	Scaffold180	413	43M1D3M1I15M	no_feature
23388-5	Scaffold685	18595	13S18M1I36M	no_feature
23401-5	Scaffold180	1076	7S18M1I27M	no_feature
23446-5	Scaffold685	18616	51M25S	no_feature
23469-5	Scaffold685	18011	5S42M3S	no_feature
23484-5	Scaffold212	3301	28M	no_feature
23507-5	Scaffold685	17918	76M	no_feature
23506-5	Scaffold180	243	14S57M5S	no_feature
23523-5	Scaffold685	1215	23M30S	no_feature
23535-5	Scaffold7852	1070	24M37S	no_feature
23570-5	Scaffold685	17993	47M	no_feature
23589-5	Scaffold685	18011	16S33M	no_feature
23610-5	Scaffold122	196177	23S21M	no_feature
23643-5	Scaffold180	399	2S21M	no_feature
23664-5	Scaffold180	965	2S61M	no_feature
23704-5	Scaffold957	70781	25M11S	no_feature
23715-5	Scaffold31	138519	37M27S	no_feature
23721-5	Scaffold180	1024	23M42S	no_feature
23746-5	Scaffold122	196177	20S52M8S	no_feature
23769-5	Scaffold180	1076	7S18M1I40M1S	no_feature
23800-5	Scaffold212	3426	37M10S	no_feature
23801-5	Scaffold685	17855	15S57M4S	no_feature
23829-5	Scaffold299	148393	58M13S	no_feature
23845-5	Scaffold609	73047	3S28M46S	no_feature
23869-5	Scaffold957	70784	73M3S	no_feature
23871-5	Scaffold685	17857	55M4S	no_feature
23880-5	Scaffold180	1076	7S18M1I54M5S	no_feature
23940-5	Scaffold212	3409	3S39M38S	no_feature
23955-5	Scaffold609	72321	16S52M4S	no_feature
24021-5	Scaffold609	72321	20S52M5S	no_feature
24046-5	Scaffold212	3429	38M47S	no_feature
24057-5	Scaffold957	70781	21S23M	no_feature
24059-5	Scaffold609	73742	12S5M1D24M9S	no_feature
24072-5	Scaffold609	72321	27M10S	no_feature
24078-5	Scaffold180	323	57M	no_feature
24100-5	Scaffold685	18011	27S37M1S	no_feature
24119-5	Scaffold31	138505	4S35M1S	no_feature
24141-5	Scaffold609	72651	7S25M9S	no_feature
24173-5	Scaffold609	73050	25M27S	no_feature
24200-5	Scaffold685	17855	15S34M1S	no_feature
24218-5	Scaffold180	399	28S22M	no_feature
24286-5	Scaffold538	60833	3S34M20S	no_feature
24317-5	Scaffold685	2684	30M7S	no_feature
24316-5	Scaffold212	3393	16M1I41M	no_feature
24354-5	Scaffold180	967	33M	no_feature
24359-5	Scaffold685	1958	19M1I36M11S	no_feature
24440-5	Scaffold1464	1808	3S22M5S	no_feature
24437-5	Scaffold38	178878	4S39M25S	no_feature
24452-5	Scaffold180	1114	34M42S	no_feature
24521-5	Scaffold685	18619	48M7S	no_feature
24545-5	Scaffold191	95487	1S46M	no_feature
24600-5	Scaffold685	2679	35M22S	no_feature
24619-5	Scaffold285	85460	12S22M8S	no_feature
24630-5	Scaffold180	1094	2S48M	no_feature
24675-5	Scaffold531	19073	20M2I25M2S	no_feature
24682-5	Scaffold8	11246	16S20M6S	no_feature
24685-5	Scaffold31	138328	59M	no_feature
24796-5	Scaffold957	70687	56S22M9S	no_feature
24799-5	Scaffold180	1094	6S54M	no_feature
24905-5	Scaffold212	3391	14S18M1I54M4S	no_feature
24928-5	Scaffold957	70781	17S38M	no_feature
24996-5	Scaffold685	18616	22M2D27M4S	no_feature
25032-5	Scaffold957	70781	37S25M	no_feature
25034-5	Scaffold180	1099	46M	no_feature
25036-5	Scaffold180	965	2S49M	no_feature
25079-5	Scaffold101	174607	12S22M11S	no_feature
25087-5	Scaffold180	243	12S57M4S	no_feature
25128-5	Scaffold212	3264	46M	no_feature
25191-5	Scaffold19	83454	30S22M15S	no_feature
25196-5	Scaffold122	196177	20S27M14S	no_feature
25194-5	Scaffold299	145906	13S43M39S	no_feature
25202-5	Scaffold31	138523	33M24S	no_feature
25234-5	Scaffold685	18524	3S34M1D7M13S	no_feature
25236-5	Scaffold180	311	80M7S	no_feature
25288-5	Scaffold31	138322	35M	no_feature
25293-5	Scaffold180	399	27S37M2S	no_feature
25319-5	Scaffold685	18514	34M	no_feature
25322-5	Scaffold1308	6461	20S20M8S	no_feature
25355-5	Scaffold122	196177	10S27M9S	no_feature
25362-5	Scaffold180	243	8S56M	no_feature
25387-5	Scaffold7852	1067	27M11S	no_feature
25401-5	Scaffold180	399	15S24M4S	no_feature
25408-5	Scaffold212	3304	23M	no_feature
25412-5	Scaffold685	2684	21M	no_feature
25416-5	Scaffold180	978	50M	no_feature
25430-5	Scaffold685	2683	31M26S	no_feature
25440-5	Scaffold609	72651	6S41M	no_feature
25475-5	Scaffold957	70781	35S38M	no_feature
25481-5	Scaffold685	17933	60M	no_feature
25486-5	Scaffold609	72651	48S38M	no_feature
25513-5	Scaffold212	3431	32M	no_feature
25579-5	Scaffold180	399	26S37M3S	no_feature
25589-5	Scaffold180	1094	54M10S	no_feature
25591-5	Scaffold212	3410	57M13S	no_feature
25604-5	Scaffold609	72655	48M27S	no_feature
25632-5	Scaffold180	257	43M5S	no_feature
25651-5	Scaffold1	60464	11S21M15S	no_feature
25721-5	Scaffold180	399	18S47M13S	no_feature
25829-5	Scaffold25	276153	19S21M3S	no_feature
25827-5	Scaffold180	243	15S57M7S	no_feature
25840-5	Scaffold212	3293	44M	no_feature
25842-5	Scaffold609	72651	48S41M	no_feature
25845-5	Scaffold957	70687	4S22M50S	no_feature
25849-5	Scaffold685	18642	22M	no_feature
25864-5	Scaffold609	72321	52M31S	no_feature
25913-5	Scaffold685	18488	2S45M	no_feature
25928-5	Scaffold685	2679	10S35M6S	no_feature
26002-5	Scaffold212	3421	3S42M	no_feature
26005-5	Scaffold685	18485	44M	no_feature
26150-5	Scaffold957	70781	12S23M	no_feature
26151-5	Scaffold685	18011	23S47M8S	no_feature
26193-5	Scaffold288	88765	12S20M12S	no_feature
26188-5	Scaffold212	3416	47M5S	no_feature
26247-5	Scaffold180	1126	26M30S	no_feature
26251-5	Scaffold685	18613	44M	no_feature
26268-5	Scaffold1910	3483	23S23M5S	LLOTMP003062-RA-E1A
26300-5	Scaffold609	72321	5S27M12S	no_feature
26410-5	Scaffold180	195	18S43M6S	no_feature
26445-5	Scaffold180	399	20S22M	no_feature
26453-5	Scaffold31	138505	4S32M2S	no_feature
26480-5	Scaffold212	3264	9S39M	no_feature
26587-5	Scaffold7852	1067	27M37S	no_feature
26595-5	Scaffold685	18011	10S47M7S	no_feature
26613-5	Scaffold180	1099	35M33S	no_feature
26642-5	Scaffold957	70781	25M9S	no_feature
26646-5	Scaffold38	178878	8S39M25S	no_feature
26697-5	Scaffold180	318	21M	no_feature
26730-5	Scaffold685	14667	16S46M	no_feature
26798-5	Scaffold180	399	11S37M	no_feature
26809-5	Scaffold685	1630	45M	no_feature
26820-5	Scaffold299	145925	24M41S	no_feature
26828-5	Scaffold538	60824	11S43M37S	no_feature
26866-5	Scaffold609	72651	47S41M	no_feature
26956-5	Scaffold1668	18462	28M8S	no_feature
26976-5	Scaffold685	17855	7S57M1S	no_feature
27005-5	Scaffold1178	15977	27S23M7S	no_feature
27059-5	Scaffold180	243	12S57M5S	no_feature
27064-5	Scaffold685	18468	6S40M	no_feature
27099-5	Scaffold180	1100	49M	no_feature
27160-5	Scaffold685	17973	26M	no_feature
27174-5	Scaffold191	95497	26M	no_feature
27179-5	Scaffold72	115407	30S21M1I6M	no_feature
27242-5	Scaffold957	70781	48S25M9S	no_feature
27256-5	Scaffold685	17935	59M	no_feature
27258-5	Scaffold685	18617	54M	no_feature
27263-5	Scaffold180	243	9S57M4S	no_feature
27284-5	Scaffold609	72651	23S22M	no_feature
27317-5	Scaffold180	1094	54M	no_feature
27356-5	Scaffold191	95468	3S53M	no_feature
27378-5	Scaffold8065	9705	4S52M3S	no_feature
27519-5	Scaffold180	311	75M3S	no_feature
27588-5	Scaffold299	147212	12S5M1D24M19S	no_feature
27600-5	Scaffold685	2678	36M27S	no_feature
27616-5	Scaffold212	3409	1S54M6S	no_feature
27637-5	Scaffold685	1667	46M29S	no_feature
27646-5	Scaffold609	73047	4S28M27S	no_feature
27768-5	Scaffold7	31770	11S23M11S	no_feature
27782-5	Scaffold685	2663	4S39M	no_feature
27785-5	Scaffold609	73047	24S28M24S	no_feature
27802-5	Scaffold685	18624	21M	no_feature
27856-5	Scaffold609	72690	37M8S	no_feature
27871-5	Scaffold685	18633	34M18S	no_feature
27884-5	Scaffold122	195072	20M	no_feature
27882-5	Scaffold7852	1060	1S34M18S	no_feature
27886-5	Scaffold1383	33085	14S36M	no_feature
27890-5	Scaffold31	138505	4S32M	no_feature
27904-5	Scaffold685	13426	3S62M9S	no_feature
27917-5	Scaffold685	2439	32S50M	no_feature
27972-5	Scaffold212	3391	13S18M1I28M1S	no_feature
28016-5	Scaffold31	138488	59M7S	no_feature
28039-5	Scaffold685	17869	62M	no_feature
28048-5	Scaffold609	72557	3S22M3S	no_feature
28233-5	Scaffold212	3391	8S18M1I54M4S	no_feature
28269-5	Scaffold685	2490	5S20M20S	no_feature
28294-5	Scaffold685	2673	1S41M8S	no_feature
28306-5	Scaffold299	145906	10S40M	no_feature
28322-5	Scaffold7538	967	28M10S	no_feature
28358-5	Scaffold685	2627	4S78M	no_feature
28379-5	Scaffold957	70781	5S49M	no_feature
28436-5	Scaffold191	95485	46M	no_feature
28486-5	Scaffold685	18011	9S33M3S	no_feature
28516-5	Scaffold609	72354	11S46M	no_feature
28523-5	Scaffold609	72321	21S27M11S	no_feature
28533-5	Scaffold685	14673	59M	no_feature
28579-5	Scaffold685	2674	40M24S	no_feature
28686-5	Scaffold180	965	2S39M	no_feature
28698-5	Scaffold180	327	54M	no_feature
28721-5	Scaffold685	18614	39M3S	no_feature
28781-5	Scaffold685	2490	1S20M3S	no_feature
28801-5	Scaffold957	70781	23S38M	no_feature
28842-5	Scaffold299	145885	57M	no_feature
28874-5	Scaffold685	18011	25S47M17S	no_feature
28936-5	Scaffold957	70781	41S38M	no_feature
28941-5	Scaffold180	399	5S57M8S	no_feature
28949-5	Scaffold212	3280	7S53M	no_feature
28964-5	Scaffold180	1102	46M1S	no_feature
28995-5	Scaffold685	17855	16S35M	no_feature
28993-5	Scaffold685	18599	14M1I38M	no_feature
29052-5	Scaffold685	18488	59M	no_feature
29091-5	Scaffold685	2673	5S41M11S	no_feature
29118-5	Scaffold685	18011	19S33M1S	no_feature
29145-5	Scaffold957	70786	64M	no_feature
29156-5	Scaffold212	3429	34M25S	no_feature
29189-5	Scaffold685	2680	34M8S	no_feature
29192-5	Scaffold566	21781	20M	no_feature
29217-5	Scaffold685	17855	11S57M2S	no_feature
29243-5	Scaffold212	3394	15M1I54M15S	no_feature
29297-5	Scaffold1	60464	28S21M7S	no_feature
29314-5	Scaffold609	72557	7S25M56S	no_feature
29488-5	Scaffold685	17471	33M	no_feature
29514-5	Scaffold38	173179	6S38M25S	no_feature
29594-5	Scaffold609	72321	20S27M8S	no_feature
29636-5	Scaffold24	39424	2S50M4S	no_feature
29651-5	Scaffold685	18619	48M2S	no_feature
29677-5	Scaffold609	73434	47M	no_feature
29688-5	Scaffold609	72321	16S27M7S	no_feature
29698-5	Scaffold957	70781	5S73M	no_feature
29749-5	Scaffold180	969	57M	no_feature
29807-5	Scaffold31	138505	4S51M11S	no_feature
29859-5	Scaffold31	138505	4S36M	no_feature
29888-5	Scaffold7852	1060	2S34M17S	no_feature
29915-5	Scaffold31	138482	2S54M	no_feature
29921-5	Scaffold122	200572	35M	no_feature
29928-5	Scaffold31	138505	4S35M	no_feature
29933-5	Scaffold685	14657	1S70M	no_feature
29972-5	Scaffold180	399	32S42M1S	no_feature
29988-5	Scaffold685	18011	12S24M	no_feature
29986-5	Scaffold212	3409	3S58M	no_feature
30014-5	Scaffold609	72651	4S23M15S	no_feature
30074-5	Scaffold31	138321	49M	no_feature
30076-5	Scaffold19	83454	7S22M16S	no_feature
30151-5	Scaffold191	95484	1S44M	no_feature
30203-5	Scaffold212	3384	7S25M1I36M	no_feature
30282-5	Scaffold685	13991	46M	no_feature
30287-5	Scaffold180	399	8S47M17S	no_feature
30295-5	Scaffold212	3283	35S21M	no_feature
30322-5	Scaffold1	60464	19S21M7S	no_feature
30350-5	Scaffold7852	1066	28M39S	no_feature
30353-5	Scaffold7852	1051	11S37M	no_feature
30366-5	Scaffold31	138482	1S58M	no_feature
30367-5	Scaffold1	166144	1S23M10S	no_feature
30370-5	Scaffold180	243	16S35M	no_feature
30411-5	Scaffold7852	1051	10S39M	no_feature
30446-5	Scaffold957	70687	22M50S	no_feature
30489-5	Scaffold609	72655	21M5S	no_feature
30485-5	Scaffold685	18632	35M15S	no_feature
30522-5	Scaffold31	138523	33M27S	no_feature
30539-5	Scaffold685	18011	10S47M9S	no_feature
30559-5	Scaffold180	1124	21M	no_feature
30567-5	Scaffold609	73451	9S40M10S	no_feature
30591-5	Scaffold685	17859	53M4S	no_feature
30603-5	Scaffold180	377	44M	no_feature
30630-5	Scaffold685	17965	11S37M1D3M2I2M1D35M1S	no_feature
30638-5	Scaffold685	17855	5S57M4S	no_feature
30639-5	Scaffold180	362	28M1D3M2I2M1D44M1S	no_feature
30641-5	Scaffold31	138515	1S25M	no_feature
30657-5	Scaffold538	59952	34M	no_feature
30799-4	Scaffold180	1094	47M	no_feature
30808-4	Scaffold191	95484	2S48M1S	no_feature
30819-4	Scaffold609	73050	25M25S	no_feature
30834-4	Scaffold122	194935	22M	no_feature
30854-4	Scaffold8	11246	20M18S	no_feature
30892-4	Scaffold685	17855	8S57M1S	no_feature
30910-4	Scaffold685	18614	46M	no_feature
30913-4	Scaffold212	3391	16S18M1I39M	no_feature
30964-4	Scaffold685	18486	47M	no_feature
30973-4	Scaffold31	138523	11S33M8S	no_feature
30993-4	Scaffold259	17064	14S25M5S	LLOTMP004367-RA-E11A
31034-4	Scaffold180	251	49M3S	no_feature
31033-4	Scaffold685	18595	14S18M1I25M	no_feature
31041-4	Scaffold957	70687	23S22M24S	no_feature
31043-4	Scaffold685	17855	15S56M	no_feature
31063-4	Scaffold685	18508	29M	no_feature
31182-4	Scaffold609	72649	10S27M5S	no_feature
31210-4	Scaffold957	70781	36S38M	no_feature
31229-4	Scaffold957	70781	6S41M	no_feature
31285-4	Scaffold180	399	14S25M3S	no_feature
31320-4	Scaffold299	147212	12S5M1D24M10S	no_feature
31323-4	Scaffold299	145906	12S39M	no_feature
31358-4	Scaffold685	18621	31M	no_feature
31396-4	Scaffold685	14822	5S34M	no_feature
31444-4	Scaffold957	70781	4S64M4S	no_feature
31463-4	Scaffold180	399	15S22M6S	no_feature
31498-4	Scaffold685	1380	51M1I5M9S	no_feature
31513-4	Scaffold212	3429	34M53S	no_feature
31542-4	Scaffold180	243	15S35M	no_feature
31651-4	Scaffold299	145377	23M	no_feature
31663-4	Scaffold609	73050	4S25M24S	no_feature
31737-4	Scaffold609	72603	31S20M	no_feature
31790-4	Scaffold122	195072	41M14S	no_feature
31805-4	Scaffold685	18527	26M	no_feature
31816-4	Scaffold685	17988	54M	no_feature
31847-4	Scaffold180	251	49M3S	no_feature
31850-4	Scaffold685	17855	12S53M	no_feature
31859-4	Scaffold685	18468	8S64M	no_feature
31867-4	Scaffold609	72651	6S25M13S	no_feature
31885-4	Scaffold957	70784	22M5S	no_feature
31919-4	Scaffold180	402	39M32S	no_feature
31949-4	Scaffold685	2651	71M	no_feature
31965-4	Scaffold609	71212	41M7S	no_feature
31978-4	Scaffold638	51762	28S21M10S	no_feature
32002-4	Scaffold7852	1065	25S23M	no_feature
32051-4	Scaffold685	18622	45M	no_feature
32090-4	Scaffold957	70781	2S25M10S	no_feature
32114-4	Scaffold685	1208	36S20M	no_feature
32115-4	Scaffold180	1102	46M4S	no_feature
32122-4	Scaffold685	18011	8S37M2S	no_feature
32129-4	Scaffold515	85112	4S20M29S	no_feature
32176-4	Scaffold685	18011	1S47M15S	no_feature
32180-4	Scaffold180	1094	54M2S	no_feature
32188-4	Scaffold212	3427	36M	no_feature
32199-4	Scaffold685	2629	76M4S	no_feature
32227-4	Scaffold685	17973	29M1D3M2I2M1D49M6S	no_feature
32307-4	Scaffold38	99225	5S23M7S	no_feature
32330-4	Scaffold685	2673	1S41M17S	no_feature
32395-4	Scaffold685	1680	33M19S	no_feature
32411-4	Scaffold31	138505	4S42M	no_feature
32436-4	Scaffold685	18484	2S71M	no_feature
32460-4	Scaffold685	18615	52M11S	no_feature
32494-4	Scaffold609	72558	3S40M2D21M	no_feature
32518-4	Scaffold31	138322	44M	no_feature
32528-4	Scaffold667	65084	8S22M31S	LLOTMP008116-RA-E5A
32582-4	Scaffold31	138515	1S41M5S	no_feature
32622-4	Scaffold685	18486	47M	no_feature
32625-4	Scaffold10	77830	24M	no_feature
32639-4	Scaffold685	18620	33M1S	no_feature
32637-4	Scaffold31	138316	20M	no_feature
32648-4	Scaffold685	13465	23M41S	no_feature
32716-4	Scaffold685	16411	20M	no_feature
32703-4	Scaffold685	18011	7S47M15S	no_feature
32723-4	Scaffold180	382	51M	no_feature
32747-4	Scaffold38	173178	6S39M25S	no_feature
32831-4	Scaffold7538	967	28M9S	no_feature
32877-4	Scaffold685	2673	1S40M	no_feature
32923-4	Scaffold24	39426	48M1S	no_feature
32924-4	Scaffold609	73047	20S28M25S	no_feature
32984-4	Scaffold957	70786	36M	no_feature
32989-4	Scaffold191	95486	37M3S	no_feature
32996-4	Scaffold685	17807	4S24M	no_feature
33026-4	Scaffold180	399	9S37M2S	no_feature
33061-4	Scaffold609	72651	52S25M6S	no_feature
33070-4	Scaffold685	18011	10S47M8S	no_feature
33110-4	Scaffold191	95486	47M	no_feature
33131-4	Scaffold609	72651	4S37M	no_feature
33138-4	Scaffold957	70781	37M21S	no_feature
33168-4	Scaffold685	2673	8S41M5S	no_feature
33190-4	Scaffold957	70689	38M1D4M1D21M2S	no_feature
33183-4	Scaffold180	1076	2S18M1I54M8S	no_feature
33194-4	Scaffold957	70784	38M22S	no_feature
33217-4	Scaffold685	14687	1S56M	no_feature
33240-4	Scaffold957	70783	23M2S	no_feature
33259-4	Scaffold957	70687	59S22M4S	no_feature
33278-4	Scaffold685	17966	36M1D3M2I2M1D27M3S	no_feature
33286-4	Scaffold31	138332	20M9S	no_feature
33298-4	Scaffold685	17855	16S36M	no_feature
33297-4	Scaffold212	3409	2S54M8S	no_feature
33314-4	Scaffold685	14822	9S37M	no_feature
33317-4	Scaffold685	18484	1S64M	no_feature
33322-4	Scaffold180	197	67M	no_feature
33342-4	Scaffold685	1780	1S25M	no_feature
33372-4	Scaffold299	145906	14S43M37S	no_feature
33382-4	Scaffold685	18619	52M	no_feature
33396-4	Scaffold685	2675	30M7S	no_feature
33474-4	Scaffold538	60824	14S43M9S	no_feature
33539-4	Scaffold685	18486	45M	no_feature
33555-4	Scaffold180	1113	35M6S	no_feature
33598-4	Scaffold38	184313	5S23M5S	no_feature
33638-4	Scaffold33	94870	29M	no_feature
33713-4	Scaffold685	14805	46M3S	no_feature
33724-4	Scaffold180	1076	7S18M1I44M	no_feature
33742-4	Scaffold180	967	47M	no_feature
33754-4	Scaffold685	2680	34M5S	no_feature
33768-4	Scaffold180	330	23M	no_feature
33862-4	Scaffold31	138524	32M24S	no_feature
33876-4	Scaffold31	138329	30M	no_feature
33907-4	Scaffold191	95497	35M1S	no_feature
33933-4	Scaffold685	18011	26S25M1S	no_feature
33969-4	Scaffold685	1964	2S13M1I36M21S	no_feature
33981-4	Scaffold180	399	26S47M2S	no_feature
34005-4	Scaffold122	196177	4S52M6S	no_feature
34071-4	Scaffold191	95487	22M	no_feature
34155-4	Scaffold180	243	6S54M	no_feature
34172-4	Scaffold299	147220	22M34S	no_feature
34185-4	Scaffold180	412	44M6S	no_feature
34239-4	Scaffold212	3440	20M	no_feature
34244-4	Scaffold122	195973	8S21M	no_feature
34281-4	Scaffold299	145866	77M	no_feature
34320-4	Scaffold685	18011	15S25M3S	no_feature
34356-4	Scaffold685	17807	18S34M3S	no_feature
34421-4	Scaffold9101	414	16S22M11S	no_feature
34415-4	Scaffold685	17855	12S57M1S	no_feature
34456-4	Scaffold299	147212	12S5M1D24M13S	no_feature
34462-4	Scaffold180	1094	3S17M1D41M4S	no_feature
34480-4	Scaffold7852	1065	1S29M37S	no_feature
34530-4	Scaffold1464	1808	3S22M43S	no_feature
34584-4	Scaffold180	1098	50M22S	no_feature
34647-4	Scaffold288	88765	8S20M20S	no_feature
34649-4	Scaffold30	297979	1S20M	no_feature
34688-4	Scaffold299	145921	28M2S	no_feature
34691-4	Scaffold685	18011	15S25M2S	no_feature
34701-4	Scaffold957	70781	28S23M	no_feature
34726-4	Scaffold609	72321	20S22M	no_feature
34732-4	Scaffold685	14822	6S37M	no_feature
34738-4	Scaffold685	2474	44M1S	no_feature
34770-4	Scaffold685	13426	3S48M	no_feature
34771-4	Scaffold122	195072	41M18S	no_feature
34784-4	Scaffold685	18011	15S25M3S	no_feature
34822-4	Scaffold685	14802	71M	no_feature
34824-4	Scaffold538	60824	11S43M39S	no_feature
34842-4	Scaffold7852	1060	1S34M42S	no_feature
34875-4	Scaffold538	60847	20M20S	no_feature
34874-4	Scaffold685	17855	22S36M3S	no_feature
34876-4	Scaffold180	977	50M	no_feature
34879-4	Scaffold685	2501	67M9S	no_feature
34883-4	Scaffold685	17446	29M	no_feature
34890-4	Scaffold174	50089	11S20M12S	no_feature
34923-4	Scaffold685	18026	42M9S	no_feature
34946-4	Scaffold957	70781	6S41M	no_feature
34952-4	Scaffold685	18643	28M31S	no_feature
34959-4	Scaffold609	72651	12S25M10S	no_feature
35033-4	Scaffold685	18624	25M	no_feature
35067-4	Scaffold31	138522	34M22S	no_feature
35068-4	Scaffold685	2468	63M1S	no_feature
35103-4	Scaffold609	72321	22S52M8S	no_feature
35151-4	Scaffold957	70781	6S25M30S	no_feature
35160-4	Scaffold31	138489	46M	no_feature
35173-4	Scaffold299	147212	15S5M1D24M2S	no_feature
35191-4	Scaffold685	18595	1S18M1I40M3S	no_feature
35214-4	Scaffold8065	9698	6S26M17S	no_feature
35225-4	Scaffold957	70781	46S24M	no_feature
35236-4	Scaffold685	16410	24M	no_feature
35246-4	Scaffold957	70785	22S37M	no_feature
35289-4	Scaffold685	18644	27M16S	no_feature
35308-4	Scaffold685	18011	17S25M3S	no_feature
35352-4	Scaffold122	196177	35S52M6S	no_feature
35420-4	Scaffold180	1117	35M19S	no_feature
35509-4	Scaffold685	18491	37M	no_feature
35551-4	Scaffold180	399	11S25M2S	no_feature
35590-4	Scaffold9954	28560	12S23M11S	no_feature
35619-4	Scaffold180	256	21M	no_feature
35620-4	Scaffold609	72651	53S25M10S	no_feature
35623-4	Scaffold685	2726	5S43M	no_feature
35680-4	Scaffold685	17966	38M4S	no_feature
35689-4	Scaffold609	72657	48M1S	no_feature
35699-4	Scaffold1166	27435	11S21M23S	no_feature
35822-4	Scaffold685	2673	1S32M7S	no_feature
35832-4	Scaffold685	17855	20S36M1S	no_feature
35887-4	Scaffold957	70787	48M	no_feature
35904-4	Scaffold685	2680	34M23S	no_feature
35899-4	Scaffold945	10069	1S46M14S	LLOTMP009859-RA-E4A
35926-4	Scaffold685	17945	30S48M	no_feature
36004-4	Scaffold609	72651	6S25M15S	no_feature
36002-4	Scaffold8452	90	7S21M10S	no_feature
36029-4	Scaffold685	1762	45M20S	no_feature
36032-4	Scaffold685	2473	54M	no_feature
36071-4	Scaffold609	73050	25M43S	no_feature
36080-4	Scaffold72	115407	10S21M1I6M9S	no_feature
36123-4	Scaffold191	95468	6S64M	no_feature
36210-4	Scaffold191	95497	37M3S	no_feature
36217-4	Scaffold31	138505	4S42M	no_feature
36218-4	Scaffold212	3412	37M2S	no_feature
36232-4	Scaffold685	18468	6S71M	no_feature
36238-4	Scaffold180	949	8S43M1S	no_feature
36285-4	Scaffold180	979	39M	no_feature
36283-4	Scaffold180	243	8S55M1S	no_feature
36338-4	Scaffold1	60464	10S21M15S	no_feature
36389-4	Scaffold685	14673	3S37M	no_feature
36397-4	Scaffold685	17864	48M4S	no_feature
36467-4	Scaffold609	72557	39S22M9S	no_feature
36541-4	Scaffold685	17855	10S57M2S	no_feature
36567-4	Scaffold212	3391	14S18M1I54M5S	no_feature
36612-4	Scaffold212	3391	15S18M1I39M	no_feature
36628-4	Scaffold609	72651	6S21M	no_feature
36663-4	Scaffold212	3409	2S54M4S	no_feature
36707-4	Scaffold122	194380	35M	no_feature
36715-4	Scaffold685	2660	2S42M	no_feature
36714-4	Scaffold685	18613	5S54M9S	no_feature
36786-4	Scaffold609	72651	52S25M1S	no_feature
36802-4	Scaffold31	138514	33M	no_feature
36847-4	Scaffold685	17994	50M	no_feature
36851-4	Scaffold180	241	2S38M	no_feature
36867-4	Scaffold180	399	2S22M	no_feature
36871-4	Scaffold180	243	1S56M	no_feature
36892-4	Scaffold109	46353	21M	LLOTMP000545-RA-E7A
36938-4	Scaffold180	965	2S44M	no_feature
36978-4	Scaffold299	145915	2S34M42S	no_feature
37169-4	Scaffold685	18613	2S54M2S	no_feature
37248-4	Scaffold180	256	73M	no_feature
37266-4	Scaffold180	1103	45M1S	no_feature
37309-4	Scaffold180	399	7S47M14S	no_feature
37314-4	Scaffold685	17855	26S26M	no_feature
37323-4	Scaffold180	269	49M	no_feature
37352-4	Scaffold180	399	9S21M	no_feature
37350-4	Scaffold1	858998	3S55M13S	no_feature
37355-4	Scaffold957	70781	37S25M9S	no_feature
37361-4	Scaffold212	3418	45M44S	no_feature
37445-4	Scaffold180	399	6S22M	no_feature
37524-4	Scaffold299	145885	58M	no_feature
37535-4	Scaffold299	147212	12S5M1D24M8S	no_feature
37562-4	Scaffold609	71212	41M9S	no_feature
37587-4	Scaffold212	3293	40M	no_feature
37708-4	Scaffold609	72651	4S76M4S	no_feature
37721-4	Scaffold122	196179	6S50M4S	no_feature
37855-4	Scaffold180	195	11S34M1S	no_feature
37891-4	Scaffold168	35946	28S21M4S	no_feature
37897-4	Scaffold180	1104	41M	no_feature
37907-4	Scaffold957	70687	55S22M9S	no_feature
37982-4	Scaffold180	1099	49M18S	no_feature
37991-4	Scaffold299	147212	9S5M1D24M6S	no_feature
37993-4	Scaffold288	88765	3S20M3S	no_feature
38140-4	Scaffold212	3411	49M	no_feature
38167-4	Scaffold685	14657	2S53M	no_feature
38175-4	Scaffold122	196177	1S52M8S	no_feature
38211-4	Scaffold180	399	29S42M1S	no_feature
38229-4	Scaffold609	72321	23S52M8S	no_feature
38239-4	Scaffold31	138315	61M16S	no_feature
38246-4	Scaffold212	3414	49M4S	no_feature
38287-4	Scaffold685	18011	27S25M3S	no_feature
38288-4	Scaffold212	3409	11S50M	no_feature
38306-4	Scaffold609	72321	20S52M3S	no_feature
38340-4	Scaffold31	138526	21S30M7S	no_feature
38345-4	Scaffold2275	7015	11S21M15S	no_feature
38384-4	Scaffold7852	1065	2S29M20S	no_feature
38440-4	Scaffold212	3412	51M7S	no_feature
38513-4	Scaffold957	70782	40M	no_feature
38517-4	Scaffold180	1112	40M18S	no_feature
38601-4	Scaffold180	978	39M1S	no_feature
38639-4	Scaffold122	196177	52M8S	no_feature
38685-4	Scaffold685	18011	9S20M1S	no_feature
38689-4	Scaffold31	138493	22M	no_feature
38709-4	Scaffold212	3419	44M9S	no_feature
38750-4	Scaffold609	72314	1S70M4S	no_feature
38773-4	Scaffold685	18491	56M	no_feature
38796-4	Scaffold609	73047	33S28M27S	no_feature
38794-4	Scaffold180	325	3S40M	no_feature
38822-4	Scaffold180	399	12S42M1S	no_feature
38824-4	Scaffold685	17955	47M3I6M3D10M	no_feature
38832-4	Scaffold685	18026	42M9S	no_feature
38865-4	Scaffold685	18486	47M	no_feature
38870-4	Scaffold685	17944	58M1D3M2I2M1D26M	no_feature
38890-4	Scaffold900	69836	31S20M4S	no_feature
38939-4	Scaffold31	138493	58M	no_feature
38951-4	Scaffold685	18011	9S47M4S	no_feature
38957-4	Scaffold180	399	24S20M1S	no_feature
38959-4	Scaffold180	354	36M1D3M2I2M1D44M1S	no_feature
38977-4	Scaffold685	17957	25M	no_feature
38981-4	Scaffold957	70781	33S38M	no_feature
39020-4	Scaffold5	94419	20M1S	LLOTMP006760-RA-E6A
39016-4	Scaffold685	2680	34M38S	no_feature
39048-4	Scaffold609	73047	20S28M26S	no_feature
39068-4	Scaffold212	3416	33M3S	no_feature
39162-4	Scaffold685	13816	23M	no_feature
39200-4	Scaffold81	125886	20M	no_feature
39226-4	Scaffold299	148251	21M	no_feature
39265-4	Scaffold689	62154	12S24M12S	no_feature
39273-4	Scaffold180	243	15S35M	no_feature
39283-4	Scaffold685	17807	4S28M	no_feature
39293-4	Scaffold288	88765	26S20M12S	no_feature
39314-4	Scaffold79	38378	4S53M	no_feature
39395-4	Scaffold180	200	51M	no_feature
39479-4	Scaffold957	70781	12S20M	no_feature
39520-4	Scaffold685	17919	74M	no_feature
39549-4	Scaffold685	18012	46M11S	no_feature
39557-4	Scaffold180	399	9S47M24S	no_feature
39565-4	Scaffold609	73459	22M	no_feature
39572-4	Scaffold515	85112	16S20M12S	no_feature
39598-4	Scaffold685	2679	35M16S	no_feature
39614-4	Scaffold685	17880	71M	no_feature
39660-4	Scaffold685	18026	25M5S	no_feature
39741-4	Scaffold7852	1037	52M	no_feature
39755-4	Scaffold685	18613	55M	no_feature
39839-4	Scaffold538	60833	2S34M40S	no_feature
39907-4	Scaffold685	13464	29M34S	no_feature
39960-4	Scaffold1097	48844	21M29S	no_feature
39997-4	Scaffold957	70781	12S25M8S	no_feature
40145-4	Scaffold609	72651	27S51M	no_feature
40222-4	Scaffold180	1094	3S59M4S	no_feature
40294-4	Scaffold180	399	8S47M17S	no_feature
40363-4	Scaffold180	1025	22M42S	no_feature
40374-4	Scaffold685	17864	47M	no_feature
40380-4	Scaffold685	17855	15S35M	no_feature
40408-4	Scaffold931	12231	15S21M2S	no_feature
40455-4	Scaffold212	3293	37M3S	no_feature
40546-4	Scaffold957	70688	3S40M2D24M3S	no_feature
40559-4	Scaffold180	978	51M	no_feature
40576-4	Scaffold212	3436	21M	no_feature
40598-4	Scaffold609	72321	18S27M12S	no_feature
40609-4	Scaffold212	3264	18S55M	no_feature
40733-4	Scaffold685	14818	6S64M	no_feature
40744-4	Scaffold868	20474	14S20M20S	no_feature
40801-4	Scaffold495	2527	15S21M4S	no_feature
40834-4	Scaffold685	2490	5S20M12S	no_feature
40876-4	Scaffold212	3282	46M	no_feature
40925-4	Scaffold191	95486	47M	no_feature
40959-4	Scaffold685	17944	49M	no_feature
40958-4	Scaffold31	138522	34M9S	no_feature
41031-4	Scaffold957	70935	21M8S	no_feature
41172-4	Scaffold31	138521	35M45S	no_feature
41198-4	Scaffold685	18613	53M1S	no_feature
41222-4	Scaffold957	70781	12S48M	no_feature
41248-4	Scaffold685	14793	28S21M2S	no_feature
41258-4	Scaffold685	14798	75M	no_feature
41262-4	Scaffold685	17808	42M9S	no_feature
41310-4	Scaffold609	73749	23M31S	no_feature
41318-4	Scaffold685	18619	48M21S	no_feature
41358-4	Scaffold957	70829	28M8S	no_feature
41376-4	Scaffold531	19130	26S36M4S	no_feature
41399-4	Scaffold685	18613	3S52M	no_feature
41490-4	Scaffold212	3412	49M	no_feature
41503-4	Scaffold192	86143	27M	no_feature
41522-4	Scaffold609	73742	32S5M1D24M25S	no_feature
41526-4	Scaffold685	14804	43M	no_feature
41532-4	Scaffold753	27182	10S20M	no_feature
41544-4	Scaffold180	195	10S29M3S	no_feature
41549-4	Scaffold609	72651	20S25M4S	no_feature
41594-4	Scaffold212	3409	10S54M4S	no_feature
41613-4	Scaffold609	72557	3S22M40S	no_feature
41667-4	Scaffold685	18024	44M9S	no_feature
41674-4	Scaffold609	72651	52S21M	no_feature
41677-4	Scaffold685	18633	34M8S	no_feature
41729-4	Scaffold288	88765	24S20M12S	no_feature
41731-4	Scaffold685	18497	56M	no_feature
41771-4	Scaffold685	18621	50M8S	no_feature
41801-4	Scaffold845	61549	20M	LLOTMP009292-RA-E9A
41802-4	Scaffold609	71211	24S42M15S	no_feature
41831-4	Scaffold180	382	48M	no_feature
41832-4	Scaffold180	949	23S55M	no_feature
41914-4	Scaffold515	85112	8S20M28S	no_feature
41961-4	Scaffold685	13426	3S39M	no_feature
41964-4	Scaffold1	60464	10S21M12S	no_feature
41995-4	Scaffold685	17792	1S43M	no_feature
42019-4	Scaffold685	18016	42M14S	no_feature
42035-4	Scaffold180	333	23S32M	no_feature
42037-4	Scaffold212	3282	46M1S	no_feature
42081-4	Scaffold94	51544	12S20M14S	no_feature
42199-4	Scaffold180	988	18S48M	no_feature
42216-4	Scaffold685	18011	8S33M31S	no_feature
42230-4	Scaffold49	114816	3S20M9S	no_feature
42246-4	Scaffold299	147212	12S5M1D24M21S	no_feature
42271-4	Scaffold957	70781	31S25M5S	no_feature
42317-4	Scaffold212	3416	47M7S	no_feature
42330-4	Scaffold180	333	47M	no_feature
42388-4	Scaffold685	18011	20S25M	no_feature
42440-4	Scaffold957	70934	22M	no_feature
42448-4	Scaffold685	18011	8S22M	no_feature
42467-4	Scaffold685	18011	9S25M1S	no_feature
42488-4	Scaffold31	138521	17S35M6S	no_feature
42529-4	Scaffold1383	33326	24S40M23S	no_feature
42528-4	Scaffold685	18595	7S18M1I54M6S	no_feature
42532-4	Scaffold180	972	28M	no_feature
42539-4	Scaffold609	73047	21S28M24S	no_feature
42548-4	Scaffold609	72684	27M	no_feature
42559-4	Scaffold212	3391	7S18M1I54M7S	no_feature
42578-4	Scaffold685	2502	26M	no_feature
42585-4	Scaffold7852	1073	22S21M19S	no_feature
42612-4	Scaffold180	1098	49M	no_feature
42642-4	Scaffold180	399	16S40M	no_feature
42658-4	Scaffold685	17935	39M	no_feature
42654-4	Scaffold685	17855	12S65M	no_feature
42688-4	Scaffold180	332	3S58M1D3M2I2M1D23M	no_feature
42704-4	Scaffold609	71211	15S42M6S	no_feature
42740-4	Scaffold180	399	6S25M1S	no_feature
42760-4	Scaffold685	18011	16S47M11S	no_feature
42805-4	Scaffold685	1978	1S35M28S	no_feature
42806-4	Scaffold212	3410	23S53M	no_feature
42908-4	Scaffold685	1624	22M	no_feature
42916-4	Scaffold31	138350	20M	no_feature
42918-4	Scaffold609	72651	22S41M	no_feature
42928-4	Scaffold957	70781	23S25M4S	no_feature
43090-4	Scaffold8	11246	20M9S	no_feature
43120-4	Scaffold180	243	18S35M	no_feature
43131-4	Scaffold396	125630	30S22M24S	no_feature
43135-4	Scaffold609	72651	6S52M16S	no_feature
43170-4	Scaffold609	75067	20S48M	no_feature
43257-4	Scaffold299	145888	56M	no_feature
43273-4	Scaffold180	330	62M7S	no_feature
43311-4	Scaffold180	1095	53M12S	no_feature
43338-4	Scaffold685	18616	6S41M	no_feature
43344-4	Scaffold609	72321	20S27M13S	no_feature
43352-4	Scaffold957	70687	2S22M45S	no_feature
43369-4	Scaffold538	60841	26M42S	no_feature
43380-4	Scaffold212	3391	3S18M1I40M3S	no_feature
43374-4	Scaffold685	18615	56M15S	no_feature
43436-4	Scaffold685	14676	34M	no_feature
43445-4	Scaffold299	147212	12S5M1D24M16S	no_feature
43458-4	Scaffold180	399	8S57M8S	no_feature
43610-4	Scaffold31	138300	41M	no_feature
43628-4	Scaffold685	18501	53M	no_feature
43682-4	Scaffold957	70781	48S25M11S	no_feature
43671-4	Scaffold531	19130	5S36M4S	no_feature
43744-4	Scaffold299	145906	12S43M37S	no_feature
43757-4	Scaffold299	147212	33S5M1D24M4S	no_feature
43896-4	Scaffold1668	18049	23M	no_feature
43913-4	Scaffold538	60824	10S37M	no_feature
43916-4	Scaffold766	108743	3S22M45S	no_feature
43919-4	Scaffold288	88765	12S20M16S	no_feature
43917-4	Scaffold609	72654	50M	no_feature
43978-4	Scaffold212	3409	5S54M10S	no_feature
44117-4	Scaffold685	14687	2S23M	no_feature
44180-4	Scaffold685	17965	14S37M1D3M2I2M1D23M	no_feature
44185-4	Scaffold685	18595	15S18M1I40M3S	no_feature
44204-4	Scaffold685	2479	2S48M	no_feature
44231-4	Scaffold957	70781	5S76M5S	no_feature
44258-4	Scaffold1	60464	3S21M	no_feature
44298-4	Scaffold609	72557	7S22M4S	no_feature
44355-4	Scaffold180	407	49M7S	no_feature
44392-4	Scaffold685	2490	29S20M8S	no_feature
44404-4	Scaffold609	72321	23S52M7S	no_feature
44427-4	Scaffold685	17970	34M11S	no_feature
44439-4	Scaffold685	18011	11S26M	no_feature
44443-4	Scaffold384	22786	8S20M28S	no_feature
44449-4	Scaffold191	95491	40M	no_feature
44448-4	Scaffold180	1126	26M19S	no_feature
44452-4	Scaffold180	180	2S38M	no_feature
44530-4	Scaffold920	26211	12S20M	no_feature
44525-4	Scaffold180	272	49M	no_feature
44570-4	Scaffold685	18595	1S18M1I27M	no_feature
44595-4	Scaffold609	73054	20S21M25S	no_feature
44632-4	Scaffold957	70781	35S23M	no_feature
44724-4	Scaffold299	145920	1S25M25S	no_feature
44746-4	Scaffold685	18011	15S25M3S	no_feature
44793-3	Scaffold212	3391	13S18M1I54M5S	no_feature
44938-3	Scaffold8	322871	2S67M4S	no_feature
44953-3	Scaffold180	967	46M	no_feature
44982-3	Scaffold38	184313	1S39M8S	no_feature
45002-3	Scaffold180	399	24S22M	no_feature
45005-3	Scaffold8452	90	35S21M10S	no_feature
45029-3	Scaffold685	18011	1S47M12S	no_feature
45051-3	Scaffold191	95488	20M	no_feature
45082-3	Scaffold795	14671	6S21M23S	no_feature
45111-3	Scaffold609	73047	1S28M25S	no_feature
45128-3	Scaffold685	18011	22S25M	no_feature
45134-3	Scaffold685	1643	21M	no_feature
45155-3	Scaffold957	70781	64S25M	no_feature
45221-3	Scaffold685	2677	44M	no_feature
45246-3	Scaffold685	17855	17S35M	no_feature
45305-3	Scaffold609	72558	3S40M2D24M1S	no_feature
45351-3	Scaffold180	254	63M	no_feature
45364-3	Scaffold685	18506	47M	no_feature
45385-3	Scaffold38	184313	10S39M25S	no_feature
45398-3	Scaffold609	72651	52S37M2S	no_feature
45415-3	Scaffold685	2490	25S20M8S	no_feature
45447-3	Scaffold8	11246	3S20M	no_feature
45448-3	Scaffold180	195	9S43M6S	no_feature
45487-3	Scaffold8065	9705	3S27M14S	no_feature
45479-3	Scaffold685	18613	3S54M26S	no_feature
45514-3	Scaffold38	173178	5S39M25S	no_feature
45540-3	Scaffold180	399	8S47M18S	no_feature
45553-3	Scaffold685	1221	21M	no_feature
45557-3	Scaffold243	34431	7S21M20S	no_feature
45585-3	Scaffold515	85112	12S20M21S	no_feature
45636-3	Scaffold957	69354	35M16S	no_feature
45643-3	Scaffold212	3429	34M36S	no_feature
45646-3	Scaffold685	18011	8S47M7S	no_feature
45648-3	Scaffold180	399	8S21M	no_feature
45763-3	Scaffold957	70781	12S53M5S	no_feature
45780-3	Scaffold299	145377	21M	no_feature
45790-3	Scaffold685	17855	16S35M	no_feature
45797-3	Scaffold685	17967	22M	no_feature
45798-3	Scaffold609	73451	23S30M3S	no_feature
45806-3	Scaffold72	115407	30S21M1I6M9S	no_feature
45809-3	Scaffold685	18492	1S42M	no_feature
45842-3	Scaffold212	3391	15S18M1I54M4S	no_feature
45853-3	Scaffold685	17807	6S28M	no_feature
45993-3	Scaffold180	399	19S47M19S	no_feature
46014-3	Scaffold180	1113	35M11S	no_feature
46025-3	Scaffold31	138332	3S20M3S	no_feature
46062-3	Scaffold38	173178	8S39M25S	no_feature
46068-3	Scaffold212	3310	33M	no_feature
46106-3	Scaffold299	145920	2S29M41S	no_feature
46205-3	Scaffold609	73047	27S28M24S	no_feature
46248-3	Scaffold180	243	27S36M	no_feature
46275-3	Scaffold180	402	35S39M	no_feature
46282-3	Scaffold416	40428	28S20M4S	no_feature
46314-3	Scaffold609	72651	6S41M	no_feature
46328-3	Scaffold180	1102	32M3S	no_feature
46455-3	Scaffold685	18617	54M10S	no_feature
46568-3	Scaffold38	178879	38M24S	no_feature
46591-3	Scaffold288	88765	15S20M16S	no_feature
46615-3	Scaffold685	18011	25S25M	no_feature
46646-3	Scaffold180	996	32M	no_feature
46656-3	Scaffold212	3293	50M	no_feature
46663-3	Scaffold685	18495	52M	no_feature
46672-3	Scaffold180	399	30S37M2S	no_feature
46689-3	Scaffold7852	1065	1S25M	no_feature
46829-3	Scaffold685	2658	1S56M8S	no_feature
46891-3	Scaffold180	286	33M	no_feature
46901-3	Scaffold31	138521	35M27S	no_feature
46908-3	Scaffold212	3280	2S32M	no_feature
46987-3	Scaffold180	399	12S37M	no_feature
47013-3	Scaffold4	196646	3S20M28S	no_feature
47102-3	Scaffold685	17482	20S21M7S	no_feature
47112-3	Scaffold685	1991	22M60S	no_feature
47117-3	Scaffold7852	1051	6S43M19S	no_feature
47156-3	Scaffold957	70935	21M27S	no_feature
47281-3	Scaffold180	1094	3S54M9S	no_feature
47292-3	Scaffold685	2681	33M18S	no_feature
47366-3	Scaffold609	72679	5S41M	no_feature
47428-3	Scaffold685	1230	22M	no_feature
47450-3	Scaffold685	18595	14S18M1I36M	no_feature
47470-3	Scaffold180	402	39M1S	no_feature
47505-3	Scaffold609	72321	9S27M12S	no_feature
47538-3	Scaffold180	992	21M	no_feature
47545-3	Scaffold180	1096	46M	no_feature
47561-3	Scaffold180	399	22S24M	no_feature
47587-3	Scaffold957	70781	3S25M9S	no_feature
47624-3	Scaffold180	1076	15S18M1I54M4S	no_feature
47692-3	Scaffold212	3287	41M	no_feature
47790-3	Scaffold191	95468	7S30M	no_feature
47812-3	Scaffold609	72655	20S40M	no_feature
47833-3	Scaffold299	147212	5M1D24M19S	no_feature
47839-3	Scaffold1	859036	24M38S	no_feature
47848-3	Scaffold685	1642	63M	no_feature
47855-3	Scaffold685	17855	5S57M5S	no_feature
47860-3	Scaffold72	115407	28S21M1I6M8S	no_feature
47880-3	Scaffold685	18011	15S31M	no_feature
47910-3	Scaffold7852	1065	3S29M39S	no_feature
47921-3	Scaffold474	70987	20S20M18S	no_feature
47946-3	Scaffold957	70685	5S24M56S	no_feature
47959-3	Scaffold180	399	27S37M6S	no_feature
47974-3	Scaffold180	1094	3S53M	no_feature
48057-3	Scaffold1166	27435	10S21M23S	no_feature
48089-3	Scaffold685	18632	35M	no_feature
48090-3	Scaffold8065	9850	8S32M5S	no_feature
48105-3	Scaffold122	200560	48M	no_feature
48132-3	Scaffold180	1113	35M44S	no_feature
48241-3	Scaffold609	72651	3S38M	no_feature
48256-3	Scaffold685	17865	50M	no_feature
48327-3	Scaffold609	72651	53S25M	no_feature
48368-3	Scaffold685	1779	23M	no_feature
48364-3	Scaffold957	70929	27M64S	no_feature
48373-3	Scaffold180	414	25M3S	no_feature
48390-3	Scaffold212	3409	8S54M23S	no_feature
48429-3	Scaffold685	18115	30S25M	no_feature
48437-3	Scaffold609	72321	8S52M4S	no_feature
48433-3	Scaffold212	3409	58M9S	no_feature
48498-3	Scaffold685	2678	36M30S	no_feature
48510-3	Scaffold495	2526	5S20M6S	no_feature
48513-3	Scaffold685	18619	48M8S	no_feature
48633-3	Scaffold685	2677	37M5S	no_feature
48671-3	Scaffold180	979	35M	no_feature
48697-3	Scaffold299	148379	30S24M	no_feature
48707-3	Scaffold685	14496	27S35M1S	no_feature
48746-3	Scaffold685	18510	35M	no_feature
48765-3	Scaffold7852	1051	6S43M8S	no_feature
48778-3	Scaffold1	60464	19S21M11S	no_feature
48794-3	Scaffold299	145906	10S36M	no_feature
48802-3	Scaffold685	18631	39M	no_feature
48839-3	Scaffold685	18011	23S26M11S	no_feature
48853-3	Scaffold180	399	15S33M	no_feature
48862-3	Scaffold685	2680	34M13S	no_feature
48887-3	Scaffold212	3293	49M1S	no_feature
48897-3	Scaffold180	967	44M3S	no_feature
48919-3	Scaffold288	88765	5S20M	no_feature
49010-3	Scaffold1	858998	3S32M	no_feature
49057-3	Scaffold299	145906	2S43M4S	no_feature
49063-3	Scaffold957	70688	26M22S	no_feature
49102-3	Scaffold685	18504	30M	no_feature
49100-3	Scaffold180	399	18S33M1S	no_feature
49103-3	Scaffold685	17855	2S57M5S	no_feature
49143-3	Scaffold685	18498	48M	no_feature
49182-3	Scaffold957	70781	48S37M	no_feature
49192-3	Scaffold685	18620	47M6S	no_feature
49264-3	Scaffold180	988	25M	no_feature
49262-3	Scaffold180	978	48M	no_feature
49339-3	Scaffold609	73742	11S5M1D24M18S	no_feature
49363-3	Scaffold180	989	41M	no_feature
49358-3	Scaffold586	32225	2S61M	no_feature
49383-3	Scaffold104	113431	23S21M	no_feature
49433-3	Scaffold538	60833	24S34M1S	no_feature
49443-3	Scaffold180	399	14S33M	no_feature
49455-3	Scaffold180	367	72M9S	no_feature
49521-3	Scaffold19	83454	7S22M20S	no_feature
49531-3	Scaffold180	1076	14S18M1I54M6S	no_feature
49560-3	Scaffold685	14803	70M	no_feature
49635-3	Scaffold1668	18461	29M3S	no_feature
49639-3	Scaffold212	3410	53M	no_feature
49658-3	Scaffold180	399	22S25M2S	no_feature
49683-3	Scaffold1	859015	38M	no_feature
49688-3	Scaffold957	70782	52M6S	no_feature
49720-3	Scaffold38	184313	5S39M25S	no_feature
49737-3	Scaffold31	138521	26M7S	no_feature
49801-3	Scaffold38	173178	9S39M12S	no_feature
49818-3	Scaffold38	184322	30M	no_feature
49858-3	Scaffold180	411	45M8S	no_feature
49866-3	Scaffold289	5250	2S32M17S	no_feature
49902-3	Scaffold180	243	16S35M	no_feature
49958-3	Scaffold31	138315	55M	no_feature
50003-3	Scaffold609	72651	6S51M	no_feature
50090-3	Scaffold180	1094	3S40M3S	no_feature
50178-3	Scaffold1	859009	20M	no_feature
50202-3	Scaffold685	14668	42M	no_feature
50206-3	Scaffold515	85112	8S20M13S	no_feature
50321-3	Scaffold1	60464	29S21M7S	no_feature
50339-3	Scaffold1910	3483	17S21M	LLOTMP003062-RA-E1A
50349-3	Scaffold957	70781	12S25M5S	no_feature
50352-3	Scaffold1	60464	36S21M14S	no_feature
50356-3	Scaffold91	126042	1S21M15S	no_feature
50433-3	Scaffold685	18011	13S34M	no_feature
50428-3	Scaffold685	18613	5S54M18S	no_feature
50451-3	Scaffold685	14801	65M	no_feature
50496-3	Scaffold957	70781	18S41M	no_feature
50520-3	Scaffold784	30573	21S20M	no_feature
50538-3	Scaffold685	1762	36M	no_feature
50539-3	Scaffold299	145906	10S43M37S	no_feature
50589-3	Scaffold180	399	15S47M2S	no_feature
50586-3	Scaffold685	18595	7S18M1I26M	no_feature
50590-3	Scaffold8065	9705	20S22M20S	no_feature
50670-3	Scaffold212	3413	50M17S	no_feature
50679-3	Scaffold212	3264	5S69M	no_feature
50708-3	Scaffold1	858997	2S22M1S	no_feature
50717-3	Scaffold35	183355	20M	no_feature
50785-3	Scaffold212	3264	9S41M	no_feature
50805-3	Scaffold957	70687	55S22M4S	no_feature
50806-3	Scaffold609	72651	8S53M6S	no_feature
50828-3	Scaffold180	399	23S47M15S	no_feature
50829-3	Scaffold191	95468	7S47M23S	no_feature
50836-3	Scaffold609	72655	10S37M	no_feature
50842-3	Scaffold31	138500	8S40M	no_feature
50908-3	Scaffold685	1636	28M	no_feature
50911-3	Scaffold1	60464	15S21M12S	no_feature
50935-3	Scaffold212	3282	42M	no_feature
50944-3	Scaffold957	70781	1S21M	no_feature
50953-3	Scaffold299	145880	64M	no_feature
50963-3	Scaffold180	1114	34M20S	no_feature
51111-3	Scaffold957	70927	19S29M5S	no_feature
51118-3	Scaffold609	73035	15S31M	no_feature
51148-3	Scaffold212	3264	9S53M	no_feature
51218-3	Scaffold609	75084	35M1I5M37S	no_feature
51220-3	Scaffold685	18613	5S39M	no_feature
51261-3	Scaffold685	17482	16S21M18S	no_feature
51298-3	Scaffold1	60464	21S21M11S	no_feature
51299-3	Scaffold609	72651	6S48M	no_feature
51342-3	Scaffold685	14702	3S45M	no_feature
51353-3	Scaffold4	458443	25M	no_feature
51343-3	Scaffold212	3293	40M	no_feature
51409-3	Scaffold8	11246	12S20M10S	no_feature
51407-3	Scaffold212	3409	2S54M9S	no_feature
51423-3	Scaffold685	2658	1S44M	no_feature
51428-3	Scaffold609	73749	23M24S	no_feature
51475-3	Scaffold685	2663	4S36M	no_feature
51481-3	Scaffold609	72651	3S38M9S	no_feature
51532-3	Scaffold685	2658	8S47M	no_feature
51557-3	Scaffold685	2681	33M22S	no_feature
51630-3	Scaffold685	18633	34M14S	no_feature
51648-3	Scaffold180	965	2S39M1S	no_feature
51685-3	Scaffold957	70781	48S25M7S	no_feature
51711-3	Scaffold685	18613	2S52M	no_feature
51721-3	Scaffold685	18011	2S40M7S	no_feature
51746-3	Scaffold685	18513	35M	no_feature
51760-3	Scaffold31	138315	20M	no_feature
51770-3	Scaffold609	72314	64M	no_feature
51778-3	Scaffold196	39456	20S20M16S	no_feature
51780-3	Scaffold180	206	62M	no_feature
51797-3	Scaffold957	70781	35S37M	no_feature
51910-3	Scaffold685	18011	14S21M	no_feature
51929-3	Scaffold191	95468	4S43M3S	no_feature
51936-3	Scaffold31	138482	2S64M12S	no_feature
51951-3	Scaffold957	70783	8S35M	no_feature
51985-3	Scaffold685	1761	42M	no_feature
51995-3	Scaffold67	13254	4S20M21S	no_feature
52030-3	Scaffold957	70687	3S20M	no_feature
52029-3	Scaffold180	399	9S20M1S	no_feature
52041-3	Scaffold67	237158	8S20M6S	no_feature
52052-3	Scaffold180	399	1S33M1S	no_feature
52071-3	Scaffold191	95468	8S61M	no_feature
52102-3	Scaffold685	17809	27M2S	no_feature
52106-3	Scaffold212	3428	35M20S	no_feature
52147-3	Scaffold685	14696	47M	no_feature
52162-3	Scaffold685	18011	15S28M	no_feature
52186-3	Scaffold8065	9705	3S27M10S	no_feature
52315-3	Scaffold180	399	33S47M12S	no_feature
52333-3	Scaffold299	147212	33S5M1D22M	no_feature
52387-3	Scaffold609	72651	6S41M	no_feature
52514-3	Scaffold31	138322	49M	no_feature
52544-3	Scaffold957	70687	4S22M27S	no_feature
52655-3	Scaffold180	1094	3S50M1S	no_feature
52665-3	Scaffold609	72321	4S52M5S	no_feature
52699-3	Scaffold685	2683	31M11S	no_feature
52730-3	Scaffold180	399	9S47M15S	no_feature
52837-3	Scaffold180	403	18S24M	no_feature
52902-3	Scaffold7	270868	24M9S	no_feature
52910-3	Scaffold685	18613	3S50M	no_feature
52914-3	Scaffold102	169044	8S21M44S	no_feature
52972-3	Scaffold180	949	9S49M	no_feature
52991-3	Scaffold191	95486	47M	no_feature
53067-3	Scaffold122	195072	56M	no_feature
53139-3	Scaffold212	3281	23M	no_feature
53167-3	Scaffold685	18011	10S47M14S	no_feature
53280-3	Scaffold122	196177	20S51M	no_feature
53290-3	Scaffold7852	1024	70M9S	no_feature
53314-3	Scaffold685	2681	33M5S	no_feature
[truncated: 12,762 more rows]

## Sheet: vsPpap-bowtie2-HTseq_rev
cRead-ID	chromosome	Leftmost coordinate	alignment Length	Feature mapped
1-9371	Scaffold2652	18556	7S23M2S	no_feature
2-7866	Scaffold2652	18556	10S23M2S	no_feature
8-4210	Scaffold2652	18556	9S23M2S	no_feature
12-2582	Scaffold2652	18556	6S23M2S	no_feature
17-1633	Scaffold2652	18556	48S23M2S	no_feature
20-1552	Scaffold2652	18556	7S23M1S	no_feature
26-1254	Scaffold331	82497	35S16M2D22M	no_feature
28-1239	Scaffold2652	18556	11S23M2S	no_feature
29-1209	Scaffold2652	18556	8S23M2S	no_feature
42-969	Scaffold2652	18556	48S23M2S	no_feature
44-912	Scaffold331	82497	35S16M2D22M	no_feature
98-508	Scaffold2652	18556	7S23M	no_feature
130-383	Scaffold2652	18556	7S22M	no_feature
148-339	Scaffold331	82497	33S16M2D22M	no_feature
153-328	Scaffold44610	83	4S43M	no_feature
154-325	Scaffold2652	18556	45S23M2S	no_feature
162-313	Scaffold331	82497	33S16M2D22M	no_feature
169-302	Scaffold331	82497	30S16M2D22M	no_feature
187-279	Scaffold2652	18556	5S23M2S	no_feature
201-265	Scaffold44610	3788	4S35M	no_feature
232-243	Scaffold331	82497	33S16M2D22M	no_feature
240-236	Scaffold2652	18556	6S23M1S	no_feature
249-230	Scaffold2652	18556	43S23M2S	no_feature
269-210	Scaffold331	82497	32S16M2D22M	no_feature
297-192	Scaffold2652	18556	43S23M2S	no_feature
305-189	Scaffold44610	83	4S40M	no_feature
310-187	Scaffold2652	18556	7S21M	no_feature
327-176	Scaffold2652	18556	46S23M2S	no_feature
353-165	Scaffold44610	3788	4S36M	no_feature
363-160	Scaffold331	82497	32S16M2D22M	no_feature
372-156	Scaffold2652	18556	45S23M2S	no_feature
375-155	Scaffold2652	18556	44S23M2S	no_feature
378-154	Scaffold331	82497	30S16M2D22M	no_feature
429-139	Scaffold331	82497	33S16M2D22M	no_feature
438-137	Scaffold331	82497	31S16M2D22M	no_feature
456-134	Scaffold44610	83	1S43M	no_feature
472-131	Scaffold44610	83	4S42M	no_feature
471-131	Scaffold2652	18556	46S23M2S	no_feature
475-129	Scaffold44610	83	10S43M	no_feature
498-124	Scaffold331	82515	1S22M	no_feature
512-120	Scaffold44610	3788	4S42M	no_feature
549-112	Scaffold2652	18556	6S24M	no_feature
560-109	Scaffold331	82497	30S16M2D21M	no_feature
614-99	Scaffold44610	83	1S40M	no_feature
638-95	Scaffold2652	18556	4S23M2S	no_feature
675-91	Scaffold44610	83	3S43M	no_feature
688-90	Scaffold2652	18556	47S23M2S	no_feature
692-90	Scaffold44610	3804	35M27S	no_feature
722-86	Scaffold13	60867	16S21M7S	no_feature
757-84	Scaffold2652	18556	9S23M1S	no_feature
768-82	Scaffold2652	18556	48S23M2S	no_feature
773-81	Scaffold331	82497	30S16M2D22M	no_feature
776-80	Scaffold2652	18556	10S23M1S	no_feature
825-76	Scaffold331	82497	30S16M2D22M	no_feature
832-75	Scaffold2652	18556	27S23M2S	no_feature
863-73	Scaffold2652	18556	7S23M2S	no_feature
895-71	Scaffold2652	18556	47S23M2S	no_feature
896-71	Scaffold331	82499	32S14M2D21M	no_feature
903-70	Scaffold331	82497	28S16M2D22M	no_feature
912-69	Scaffold2652	18556	5S23M1S	no_feature
926-68	Scaffold44610	83	2S43M	no_feature
938-67	Scaffold331	82497	15S16M2D22M	no_feature
944-67	Scaffold331	82497	34S16M2D22M	no_feature
994-64	Scaffold2652	18556	48S23M2S	no_feature
997-64	Scaffold2652	18556	11S23M1S	no_feature
998-64	Scaffold331	82497	31S16M2D22M	no_feature
999-64	Scaffold331	82497	36S16M2D22M	no_feature
1002-64	Scaffold331	82499	32S14M2D21M	no_feature
1021-62	Scaffold2652	18556	42S23M2S	no_feature
1032-61	Scaffold2652	18556	8S23M1S	no_feature
1042-61	Scaffold44610	85	41M	no_feature
1064-60	Scaffold2652	18556	7S20M6S	no_feature
1067-60	Scaffold331	82497	35S16M2D22M	no_feature
1080-59	Scaffold331	82497	28S16M2D22M	no_feature
1085-59	Scaffold2652	18556	10S23M2S	no_feature
1119-58	Scaffold331	82497	13S16M2D22M	no_feature
1127-57	Scaffold44610	3804	35M7S	no_feature
1151-56	Scaffold2652	18556	43S23M	no_feature
1213-54	Scaffold331	82497	31S16M2D22M	no_feature
1229-54	Scaffold331	82497	10S16M2D22M	no_feature
1232-54	Scaffold44610	83	5S40M	no_feature
1242-53	Scaffold44610	83	10S27M	no_feature
1272-52	Scaffold331	82497	29S16M2D22M	no_feature
1326-50	Scaffold2652	18556	11S22M	no_feature
1335-50	Scaffold331	82497	14S16M2D22M	no_feature
1382-48	Scaffold2652	18556	9S23M2S	no_feature
1408-47	Scaffold2652	18556	44S23M2S	no_feature
1418-47	Scaffold2652	18556	48S23M2S	no_feature
1422-47	Scaffold13	60867	16S21M20S	no_feature
1433-46	Scaffold2652	18556	30S23M2S	no_feature
1462-46	Scaffold2652	18556	28S23M2S	no_feature
1465-46	Scaffold44610	83	10S42M	no_feature
1498-45	Scaffold331	82497	30S16M2D21M	no_feature
1521-45	Scaffold2652	18556	7S23M2S	no_feature
1535-44	Scaffold2652	18556	26S23M2S	no_feature
1539-44	Scaffold44610	3804	35M24S	no_feature
1565-44	Scaffold2136	14049	4S52M4S	no_feature
1568-43	Scaffold331	82515	10S22M	no_feature
1587-43	Scaffold99187	119	3S22M31S	no_feature
1608-43	Scaffold2652	18556	49S23M2S	no_feature
1641-42	Scaffold331	82497	31S16M2D22M	no_feature
1646-42	Scaffold2652	18556	43S23M	no_feature
1703-40	Scaffold44610	83	3S40M	no_feature
1713-40	Scaffold44610	83	3S42M	no_feature
1712-40	Scaffold44610	83	4S55M7S	no_feature
1715-40	Scaffold2652	18556	3S23M2S	no_feature
1731-39	Scaffold2652	18556	10S23M2S	no_feature
1778-38	Scaffold2652	18556	48S23M2S	no_feature
1779-38	Scaffold331	82497	29S16M2D22M	no_feature
1795-38	Scaffold2652	18556	7S23M2S	no_feature
1829-37	Scaffold44610	3806	33M11S	no_feature
1831-37	Scaffold331	82497	29S16M2D22M	no_feature
1877-37	Scaffold2652	18556	48S23M2S	no_feature
1881-37	Scaffold44610	3598	58M	no_feature
1885-36	Scaffold2652	18556	7S23M2S	no_feature
1924-36	Scaffold44610	83	4S27M2S	no_feature
1966-35	Scaffold57640	1208	9S23M7S	no_feature
1971-35	Scaffold331	82497	11S16M2D22M	no_feature
1984-35	Scaffold2652	18556	28S23M1S	no_feature
2017-34	Scaffold44610	83	33S40M	no_feature
2007-34	Scaffold30029	9	5S22M7S	no_feature
2025-34	Scaffold44610	88	73M3S	no_feature
2028-34	Scaffold2652	18556	42S23M2S	no_feature
2041-34	Scaffold331	82497	29S16M2D22M	no_feature
2085-33	Scaffold44610	83	1S42M	no_feature
2098-33	Scaffold2136	14049	8S52M20S	no_feature
2106-33	Scaffold2652	18556	7S23M2S	no_feature
2114-33	Scaffold331	82497	35S16M2D22M	no_feature
2116-33	Scaffold44610	83	10S40M	no_feature
2121-33	Scaffold331	82497	11S16M2D22M	no_feature
2157-32	Scaffold2652	18556	46S23M2S	no_feature
2166-32	Scaffold2652	18556	49S23M2S	no_feature
2174-32	Scaffold331	82497	13S16M2D21M	no_feature
2221-31	Scaffold2652	18556	47S23M2S	no_feature
2230-31	Scaffold331	82497	13S16M2D22M	no_feature
2236-31	Scaffold2652	18556	7S23M3S	no_feature
2240-31	Scaffold2652	18556	6S23M2S	no_feature
2259-31	Scaffold331	82516	11S21M	no_feature
2265-30	Scaffold2652	18556	7S20M	no_feature
2321-30	Scaffold2136	14049	4S52M20S	no_feature
2358-29	Scaffold44610	85	51M	no_feature
2371-29	Scaffold331	82497	34S16M2D22M	no_feature
2395-29	Scaffold44610	83	47S40M	no_feature
2417-29	Scaffold2652	18556	48S23M2S	no_feature
2439-29	Scaffold331	82497	17S16M2D22M	no_feature
2504-28	Scaffold2652	18553	4S23M6S	no_feature
2593-27	Scaffold331	82497	32S16M2D22M	no_feature
2609-27	Scaffold331	82497	36S16M2D22M	no_feature
2628-27	Scaffold13	60867	11S21M20S	no_feature
2677-26	Scaffold44610	3804	35M23S	no_feature
2709-26	Scaffold44610	3806	33M8S	no_feature
2786-25	Scaffold2652	18556	6S23M2S	no_feature
2813-25	Scaffold2652	18556	48S23M2S	no_feature
2815-25	Scaffold44610	83	2S40M	no_feature
2846-25	Scaffold44610	83	4S55M6S	no_feature
2892-25	Scaffold2652	18556	47S23M2S	no_feature
2927-24	Scaffold2652	18556	7S23M2S	no_feature
2971-24	Scaffold2652	18556	48S23M2S	no_feature
2993-24	Scaffold45191	1559	8S20M6S	no_feature
3046-23	Scaffold2652	18556	46S23M2S	no_feature
3059-23	Scaffold44610	83	50S40M	no_feature
3075-23	Scaffold331	82497	15S16M2D21M	no_feature
3117-23	Scaffold44610	83	10S26M	no_feature
3134-23	Scaffold331	82515	13S22M	no_feature
3140-23	Scaffold2652	18556	8S23M2S	no_feature
3146-23	Scaffold44610	83	46S40M	no_feature
3163-23	Scaffold2136	14079	22M4S	no_feature
3170-23	Scaffold2652	18556	23S23M2S	no_feature
3197-22	Scaffold331	82497	33S16M2D22M	no_feature
3265-22	Scaffold2652	18556	7S23M2S	no_feature
3288-22	Scaffold2652	18556	10S23M2S	no_feature
3294-22	Scaffold2652	18556	10S23M2S	no_feature
3331-22	Scaffold331	82497	35S16M2D22M	no_feature
3361-22	Scaffold44610	3804	35M26S	no_feature
3377-21	Scaffold331	82497	32S16M2D22M	no_feature
3379-21	Scaffold2652	18556	9S20M6S	no_feature
3421-21	Scaffold44610	3788	4S34M	no_feature
3441-21	Scaffold44610	83	50S27M	no_feature
3466-21	Scaffold331	82497	14S16M2D21M	no_feature
3493-21	Scaffold331	82497	35S16M2D22M	no_feature
3499-21	Scaffold44610	3804	35M8S	no_feature
3526-21	Scaffold2652	18556	48S23M2S	no_feature
3584-20	Scaffold2652	18556	11S23M	no_feature
3638-20	Scaffold331	82516	14S21M	no_feature
3642-20	Scaffold331	82497	28S16M2D21M	no_feature
3659-20	Scaffold44610	83	51S27M2S	no_feature
3668-20	Scaffold44610	3805	34M7S	no_feature
3678-20	Scaffold44610	3621	21M	no_feature
3749-20	Scaffold2652	18556	48S23M2S	no_feature
3756-20	Scaffold2652	18556	7S23M2S	no_feature
3801-19	Scaffold331	82517	15S20M	no_feature
3855-19	Scaffold2652	18556	10S23M2S	no_feature
3857-19	Scaffold44610	85	38M	no_feature
3863-19	Scaffold44610	83	50S21M	no_feature
3922-19	Scaffold2580	1045	2S30M	no_feature
3926-19	Scaffold44610	83	32S40M	no_feature
3951-19	Scaffold2652	18556	48S23M2S	no_feature
3976-19	Scaffold44610	3805	34M11S	no_feature
3987-19	Scaffold331	82497	35S16M2D22M	no_feature
3995-19	Scaffold2652	18556	6S23M2S	no_feature
4010-18	Scaffold2652	18556	42S23M	no_feature
4013-18	Scaffold44610	3772	58M	no_feature
4055-18	Scaffold331	82497	35S16M2D22M	no_feature
4090-18	Scaffold2652	18556	41S23M	no_feature
4095-18	Scaffold331	82499	34S14M2D21M	no_feature
4114-18	Scaffold44610	83	20S27M	no_feature
4117-18	Scaffold2652	18556	10S23M3S	no_feature
4116-18	Scaffold331	82497	30S16M2D22M	no_feature
4120-18	Scaffold44610	83	1S39M	no_feature
4163-18	Scaffold2652	18556	45S23M2S	no_feature
4215-18	Scaffold2652	18556	48S23M2S	no_feature
4224-18	Scaffold25	677201	47S21M4S	no_feature
4228-18	Scaffold44610	83	4S39M	no_feature
4244-18	Scaffold44610	83	4S78M5S	no_feature
4258-18	Scaffold2652	18556	48S23M2S	no_feature
4289-17	Scaffold44610	83	5S43M	no_feature
4335-17	Scaffold44610	3804	35M6S	no_feature
4350-17	Scaffold2652	18556	26S23M1S	no_feature
4394-17	Scaffold44610	3804	35M19S	no_feature
4403-17	Scaffold44610	83	4S27M	no_feature
4446-17	Scaffold582	38720	22M	no_feature
4451-17	Scaffold44610	3804	26M	no_feature
4478-17	Scaffold2652	18556	10S23M2S	no_feature
4570-17	Scaffold2652	18556	7S25M	no_feature
4575-17	Scaffold2652	18556	9S23M3S	no_feature
4593-17	Scaffold2652	18553	5S23M5S	no_feature
4598-17	Scaffold44610	480	20M24S	no_feature
4621-16	Scaffold2652	18556	48S23M2S	no_feature
4629-16	Scaffold331	82497	16S16M2D22M	no_feature
4642-16	Scaffold2652	18556	43S23M	no_feature
4643-16	Scaffold44610	4154	3S40M	PPAT011773-RA-E1A
4644-16	Scaffold2136	14079	22M	no_feature
4658-16	Scaffold2136	14049	8S52M21S	no_feature
4741-16	Scaffold2652	18556	10S23M	no_feature
4742-16	Scaffold44610	83	4S21M	no_feature
4766-16	Scaffold44610	3605	48M	no_feature
4838-16	Scaffold2652	18556	10S22M	no_feature
4927-16	Scaffold331	82497	35S16M2D22M	no_feature
4950-16	Scaffold13	60867	16S21M15S	no_feature
4956-16	Scaffold2136	14074	6S27M20S	no_feature
5032-15	Scaffold44610	3805	25M	no_feature
5063-15	Scaffold2652	18556	43S23M2S	no_feature
5088-15	Scaffold2136	14074	10S27M21S	no_feature
5214-15	Scaffold228	10796	18S20M8S	no_feature
5228-15	Scaffold2652	18556	9S23M2S	no_feature
5315-15	Scaffold44610	3765	1S65M	no_feature
5336-15	Scaffold331	82497	35S16M2D22M	no_feature
5359-15	Scaffold2136	14074	10S27M20S	no_feature
5391-15	Scaffold2652	18556	10S23M2S	no_feature
5412-15	Scaffold331	82500	13M2D22M	no_feature
5429-15	Scaffold50232	1304	24M	no_feature
5433-14	Scaffold2136	14079	22M35S	no_feature
5465-14	Scaffold2652	18556	6S23M	no_feature
5477-14	Scaffold2652	18556	4S23M	no_feature
5556-14	Scaffold2652	18556	48S23M2S	no_feature
5581-14	Scaffold2652	18553	5S26M2S	no_feature
5608-14	Scaffold331	82499	31S14M2D21M	no_feature
5617-14	Scaffold2652	18556	6S23M2S	no_feature
5620-14	Scaffold2652	18556	4S23M1S	no_feature
5622-14	Scaffold2652	18556	46S23M2S	no_feature
5637-14	Scaffold331	82515	10S22M	no_feature
5668-14	Scaffold44610	3798	1S32M	no_feature
5702-14	Scaffold2652	18556	9S23M2S	no_feature
5704-14	Scaffold2136	14074	6S27M21S	no_feature
5762-14	Scaffold331	82497	32S16M2D21M	no_feature
5795-14	Scaffold44610	3806	33M9S	no_feature
5817-14	Scaffold44610	3801	38M26S	no_feature
5831-14	Scaffold25	677199	7S21M6S	no_feature
5843-14	Scaffold28346	145	7S20M6S	no_feature
5863-14	Scaffold2652	18556	10S23M2S	no_feature
5867-14	Scaffold44610	3804	34M	no_feature
5899-14	Scaffold2652	18556	10S23M2S	no_feature
5913-14	Scaffold331	82497	12S16M2D22M	no_feature
5975-13	Scaffold2652	18556	10S23M2S	no_feature
5988-13	Scaffold2652	18556	47S23M2S	no_feature
6006-13	Scaffold331	82497	35S16M2D22M	no_feature
6075-13	Scaffold331	82497	34S16M2D22M	no_feature
6086-13	Scaffold2652	18556	27S23M1S	no_feature
6124-13	Scaffold2136	14049	6S52M20S	no_feature
6151-13	Scaffold2652	18553	4S26M3S	no_feature
6155-13	Scaffold2136	14074	9S27M21S	no_feature
6166-13	Scaffold2652	18556	9S23M	no_feature
6173-13	Scaffold2652	18556	8S23M3S	no_feature
6189-13	Scaffold331	82497	33S16M2D22M	no_feature
6197-13	Scaffold2652	18556	9S23M2S	no_feature
6200-13	Scaffold2652	18556	43S23M2S	no_feature
6206-13	Scaffold44610	3783	1S47M	no_feature
6209-13	Scaffold331	82497	35S16M2D22M	no_feature
6260-13	Scaffold13	60867	16S21M12S	no_feature
6283-13	Scaffold2652	18556	48S23M2S	no_feature
6298-13	Scaffold2652	18556	7S23M2S	no_feature
6314-13	Scaffold2652	18556	7S23M2S	no_feature
6317-13	Scaffold44610	3798	1S41M11S	no_feature
6362-13	Scaffold2652	18556	5S23M2S	no_feature
6370-13	Scaffold331	82497	34S16M2D21M	no_feature
6381-13	Scaffold44610	3804	35M13S	no_feature
6386-13	Scaffold2652	18556	7S23M2S	no_feature
6387-13	Scaffold44610	3788	4S51M16S	no_feature
6406-13	Scaffold2652	18556	30S23M1S	no_feature
6408-13	Scaffold44610	3804	35M11S	no_feature
6458-13	Scaffold44610	3805	34M24S	no_feature
6473-13	Scaffold331	82515	12S22M	no_feature
6497-13	Scaffold44610	85	53M6S	no_feature
6520-13	Scaffold44610	3604	4S49M	no_feature
6585-12	Scaffold2652	18556	48S23M2S	no_feature
6648-12	Scaffold44610	3805	34M27S	no_feature
6684-12	Scaffold44610	83	40M	no_feature
6721-12	Scaffold2652	18556	10S23M2S	no_feature
6750-12	Scaffold44610	83	4S78M3S	no_feature
6793-12	Scaffold331	82497	12S16M2D22M	no_feature
6908-12	Scaffold2652	18556	29S23M2S	no_feature
6960-12	Scaffold2652	18553	4S23M5S	no_feature
6958-12	Scaffold44610	83	2S77M	no_feature
7018-12	Scaffold44610	83	20S40M	no_feature
7022-12	Scaffold2652	18556	45S23M2S	no_feature
7052-12	Scaffold2652	18556	48S23M2S	no_feature
7070-12	Scaffold44610	83	4S26M	no_feature
7083-12	Scaffold44610	3803	36M27S	no_feature
7102-12	Scaffold44610	83	1S78M5S	no_feature
7115-12	Scaffold2136	14074	12S27M20S	no_feature
7116-12	Scaffold44610	3806	33M16S	no_feature
7120-12	Scaffold2652	18556	48S23M2S	no_feature
7142-12	Scaffold2652	18556	6S23M2S	no_feature
7204-12	Scaffold2652	18556	50S23M2S	no_feature
7224-12	Scaffold331	82497	35S16M2D22M	no_feature
7279-12	Scaffold44610	4162	47M	PPAT011773-RA-E1A
7291-11	Scaffold93682	367	25M	no_feature
7365-11	Scaffold44610	3804	35M29S	no_feature
7374-11	Scaffold2652	18556	48S23M2S	no_feature
7412-11	Scaffold44610	83	2S42M	no_feature
7476-11	Scaffold331	82516	13S21M	no_feature
7487-11	Scaffold2652	18556	4S22M	no_feature
7514-11	Scaffold44610	3804	35M9S	no_feature
7535-11	Scaffold331	82497	27S16M2D22M	no_feature
7553-11	Scaffold44610	83	10S21M	no_feature
7554-11	Scaffold44610	3788	4S51M14S	no_feature
7574-11	Scaffold44610	2744	44M	no_feature
7744-11	Scaffold331	82497	27S16M2D22M	no_feature
7753-11	Scaffold635	31254	28S20M5S	no_feature
7760-11	Scaffold784	39985	47S23M7S	no_feature
7767-11	Scaffold2652	18556	11S23M2S	no_feature
7821-11	Scaffold44610	3604	4S52M	no_feature
7827-11	Scaffold2652	18556	10S25M	no_feature
7908-11	Scaffold44610	1162	12S5M1D24M14S	no_feature
7929-11	Scaffold44610	3806	32M	no_feature
7932-11	Scaffold2580	1397	2S33M	no_feature
7988-11	Scaffold304	48877	10S23M2S	no_feature
8019-11	Scaffold44610	83	25S27M2S	no_feature
8035-11	Scaffold331	82497	35S16M2D22M	no_feature
8044-11	Scaffold331	82497	35S16M2D22M	no_feature
8051-11	Scaffold44610	3806	24M	no_feature
8076-11	Scaffold2652	18556	9S23M2S	no_feature
8129-11	Scaffold2652	18556	9S23M2S	no_feature
8191-11	Scaffold331	82497	37S16M2D22M	no_feature
8200-11	Scaffold331	82499	37S14M2D21M	no_feature
8262-10	Scaffold2652	18556	7S24M	no_feature
8295-10	Scaffold331	82497	28S16M2D21M	no_feature
8384-10	Scaffold331	82497	12S16M2D21M	no_feature
8411-10	Scaffold2652	18556	10S23M2S	no_feature
8500-10	Scaffold2652	18556	8S23M	no_feature
8518-10	Scaffold2652	18556	41S23M	no_feature
8525-10	Scaffold742	44531	2S29M	no_feature
8543-10	Scaffold2652	18556	7S23M3S	no_feature
8556-10	Scaffold44610	88	48M	no_feature
8560-10	Scaffold2652	18557	8S22M2S	no_feature
8573-10	Scaffold44610	83	48S27M	no_feature
8596-10	Scaffold331	82497	10S16M2D22M	no_feature
8679-10	Scaffold44610	3804	35M22S	no_feature
8695-10	Scaffold44610	85	25M2S	no_feature
8731-10	Scaffold13	60867	26S21M7S	no_feature
8800-10	Scaffold44610	3801	38M27S	no_feature
8816-10	Scaffold331	82497	32S16M2D21M	no_feature
8833-10	Scaffold2652	18553	6S23M6S	no_feature
8851-10	Scaffold44610	83	10S55M7S	no_feature
8870-10	Scaffold44610	3575	47M	no_feature
8873-10	Scaffold44610	1162	12S5M1D24M7S	no_feature
8993-10	Scaffold652	19108	6S20M8S	no_feature
9004-10	Scaffold331	82499	36S14M2D21M	no_feature
9042-10	Scaffold44610	2294	48M5S	no_feature
9067-10	Scaffold2652	18556	9S23M2S	no_feature
9138-10	Scaffold2652	18556	10S23M2S	no_feature
9188-10	Scaffold2652	18556	10S23M2S	no_feature
9216-10	Scaffold2136	14074	2S27M20S	no_feature
9238-10	Scaffold44610	3615	20M6S	no_feature
9243-10	Scaffold2652	18556	7S23M2S	no_feature
9294-10	Scaffold44610	83	2S27M11S	no_feature
9310-10	Scaffold44610	3788	4S38M	no_feature
9314-10	Scaffold2652	18556	9S23M2S	no_feature
9336-10	Scaffold2652	18556	48S23M2S	no_feature
9392-10	Scaffold44610	3599	60M2S	no_feature
9447-9	Scaffold2652	18556	24S23M2S	no_feature
9451-9	Scaffold2652	18556	43S23M2S	no_feature
9453-9	Scaffold331	82497	32S16M2D22M	no_feature
9461-9	Scaffold44610	89	21M2S	no_feature
9460-9	Scaffold46795	12192	25S23M	no_feature
9472-9	Scaffold44610	88	50M7S	no_feature
9480-9	Scaffold45528	6973	10S21M16S	no_feature
9538-9	Scaffold304	48877	7S23M2S	no_feature
9597-9	Scaffold44610	83	4S41M	no_feature
9610-9	Scaffold2652	18556	45S23M2S	no_feature
9678-9	Scaffold2652	18556	7S23M2S	no_feature
9686-9	Scaffold2136	14049	2S52M20S	no_feature
9709-9	Scaffold44610	2865	54M	no_feature
9732-9	Scaffold2652	18556	48S23M2S	no_feature
9791-9	Scaffold44610	3803	36M23S	no_feature
9833-9	Scaffold44610	3808	22M	no_feature
9851-9	Scaffold2136	14049	4S52M	no_feature
9872-9	Scaffold2652	18556	7S23M2S	no_feature
9916-9	Scaffold44610	4162	52M	PPAT011773-RA-E1A
9939-9	Scaffold2652	18556	42S23M2S	no_feature
9986-9	Scaffold44610	83	50S27M2S	no_feature
9997-9	Scaffold2308	180	42S22M5S	no_feature
10065-9	Scaffold2652	18556	41S23M2S	no_feature
10104-9	Scaffold13	60867	11S21M15S	no_feature
10105-9	Scaffold331	82497	33S16M2D22M	no_feature
10107-9	Scaffold44610	85	25M4S	no_feature
10168-9	Scaffold44610	2866	1S24M1S	no_feature
10203-9	Scaffold331	82497	10S16M2D21M	no_feature
10223-9	Scaffold44610	3788	4S51M9S	no_feature
10225-9	Scaffold2136	14049	6S52M19S	no_feature
10244-9	Scaffold2652	18556	4S20M	no_feature
10270-9	Scaffold2652	18556	7S23M1S	no_feature
10283-9	Scaffold2136	14049	52M	no_feature
10296-9	Scaffold2652	18556	48S23M2S	no_feature
10361-9	Scaffold2652	18556	7S23M2S	no_feature
10432-9	Scaffold331	82499	32S14M2D21M	no_feature
10477-9	Scaffold2652	18556	6S23M2S	no_feature
10501-9	Scaffold43	591344	23S21M8S	no_feature
10532-9	Scaffold2652	18556	43S23M	no_feature
10554-9	Scaffold2652	18556	41S23M	no_feature
10567-9	Scaffold331	82497	8S16M2D22M	no_feature
10568-9	Scaffold44610	472	30S28M24S	no_feature
10625-9	Scaffold2652	18556	5S23M	no_feature
10681-9	Scaffold2652	18556	3S23M	no_feature
10698-9	Scaffold44610	83	10S23M	no_feature
10718-9	Scaffold2652	18556	44S23M2S	no_feature
10796-9	Scaffold2136	14074	9S27M35S	no_feature
10855-9	Scaffold331	82517	12S20M	no_feature
10885-9	Scaffold2652	18556	6S23M2S	no_feature
10930-9	Scaffold44610	83	9S40M	no_feature
10949-9	Scaffold2136	14074	10S27M5S	no_feature
10952-9	Scaffold2652	18556	4S21M	no_feature
10965-9	Scaffold2652	18556	11S23M2S	no_feature
11099-8	Scaffold44610	4154	3S48M	PPAT011773-RA-E1A
11147-8	Scaffold331	82515	13S22M	no_feature
11153-8	Scaffold44610	83	5S39M	no_feature
11191-8	Scaffold2652	18556	10S23M2S	no_feature
11214-8	Scaffold44610	3806	33M14S	no_feature
11221-8	Scaffold44610	83	10S27M7S	no_feature
11223-8	Scaffold331	82501	12M2D22M	no_feature
11236-8	Scaffold2652	18556	48S23M2S	no_feature
11324-8	Scaffold44610	3788	4S37M	no_feature
11326-8	Scaffold44610	3788	4S51M5S	no_feature
11387-8	Scaffold331	82497	30S16M2D21M	no_feature
11541-8	Scaffold2652	18556	6S23M2S	no_feature
11573-8	Scaffold45528	6973	10S21M23S	no_feature
11611-8	Scaffold582	38742	26M	no_feature
11616-8	Scaffold331	82497	34S16M2D22M	no_feature
11763-8	Scaffold44610	3620	22M	no_feature
11818-8	Scaffold2136	14049	4S52M21S	no_feature
11832-8	Scaffold2136	14079	22M21S	no_feature
11839-8	Scaffold331	82497	10S16M2D21M	no_feature
11866-8	Scaffold44610	83	2S78M3S	no_feature
11876-8	Scaffold2652	18556	6S25M	no_feature
11988-8	Scaffold44610	3598	51M	no_feature
11997-8	Scaffold44610	2741	4S47M	no_feature
12050-8	Scaffold2652	18556	48S23M2S	no_feature
12097-8	Scaffold44610	3788	3S42M	no_feature
12102-8	Scaffold2652	18556	48S23M2S	no_feature
12190-8	Scaffold2951	9603	20M	no_feature
12304-8	Scaffold44610	3604	1S52M	no_feature
12306-8	Scaffold2652	18556	48S23M2S	no_feature
12325-8	Scaffold2652	18556	10S23M2S	no_feature
12326-8	Scaffold44610	472	10S28M24S	no_feature
12341-8	Scaffold331	82515	22M	no_feature
12361-8	Scaffold44610	1153	2S39M14S	no_feature
12399-8	Scaffold144	83692	7S20M6S	no_feature
12432-8	Scaffold44610	3803	36M19S	no_feature
12455-8	Scaffold44610	83	11S40M	no_feature
12507-8	Scaffold2652	18556	3S22M	no_feature
12517-8	Scaffold44610	1162	12S5M1D24M6S	no_feature
12542-8	Scaffold2652	18556	8S23M2S	no_feature
12588-8	Scaffold44610	2746	45M	no_feature
12593-8	Scaffold331	82497	11S16M2D21M	no_feature
12603-8	Scaffold46795	7488	23M	no_feature
12626-8	Scaffold331	82497	30S16M2D22M	no_feature
12679-8	Scaffold331	82497	29S16M2D21M	no_feature
12733-8	Scaffold44610	83	1S55M6S	no_feature
12735-8	Scaffold44610	83	8S40M	no_feature
12756-8	Scaffold44610	3788	4S51M8S	no_feature
12786-8	Scaffold331	82497	35S16M2D22M	no_feature
12801-8	Scaffold15	628099	34S20M	no_feature
12892-8	Scaffold44610	83	10S39M	no_feature
12898-8	Scaffold2652	18553	4S26M2S	no_feature
12915-8	Scaffold44610	83	9S55M6S	no_feature
13013-8	Scaffold331	82497	28S16M2D22M	no_feature
13044-8	Scaffold331	82499	30S14M2D21M	no_feature
13060-8	Scaffold1426	37781	20M	no_feature
13100-8	Scaffold44610	83	10S27M17S	no_feature
13123-8	Scaffold44610	83	40S40M	no_feature
13272-8	Scaffold44610	83	47S43M	no_feature
13294-8	Scaffold44610	4154	3S55M14S	PPAT011773-RA-E1A
13310-8	Scaffold331	82515	9S22M	no_feature
13339-8	Scaffold2136	14049	6S52M4S	no_feature
13344-8	Scaffold2652	18556	48S23M2S	no_feature
13365-8	Scaffold2652	18556	26S23M1S	no_feature
13402-7	Scaffold44610	83	46S42M	no_feature
13426-7	Scaffold331	82499	37S14M2D21M	no_feature
13427-7	Scaffold444	21712	20M	no_feature
13496-7	Scaffold44610	83	20S39M	no_feature
13650-7	Scaffold331	82497	15S16M2D22M	no_feature
13676-7	Scaffold34	581244	20M22S	no_feature
13693-7	Scaffold44610	85	25M6S	no_feature
13721-7	Scaffold2652	18556	7S22M1S	no_feature
13757-7	Scaffold44610	85	37M	no_feature
13784-7	Scaffold44610	3765	4S59M	no_feature
13881-7	Scaffold44610	83	50S27M2S	no_feature
13891-7	Scaffold2136	14074	6S27M10S	no_feature
13924-7	Scaffold44610	86	39M	no_feature
13945-7	Scaffold44610	3798	1S20M	no_feature
13949-7	Scaffold331	82497	33S16M2D21M	no_feature
14059-7	Scaffold44610	115	42M	no_feature
14119-7	Scaffold331	82497	35S16M2D22M	no_feature
14131-7	Scaffold13	60867	16S21M19S	no_feature
14144-7	Scaffold44610	83	5S78M3S	no_feature
14164-7	Scaffold44610	3604	52M	no_feature
14200-7	Scaffold2652	18556	44S23M2S	no_feature
14214-7	Scaffold44610	3608	34M	no_feature
14249-7	Scaffold331	82497	31S16M2D21M	no_feature
14286-7	Scaffold44610	83	43M	no_feature
14288-7	Scaffold44610	3599	50M	no_feature
14306-7	Scaffold2652	18556	48S23M2S	no_feature
14328-7	Scaffold2652	18556	8S23M2S	no_feature
14383-7	Scaffold331	82499	34S14M2D21M	no_feature
14411-7	Scaffold67	234692	10S21M	PPATMP009947-RA-E2A
14467-7	Scaffold2136	14049	4S52M19S	no_feature
14469-7	Scaffold2652	18556	47S23M2S	no_feature
14577-7	Scaffold44610	83	10S55M6S	no_feature
14599-7	Scaffold44610	83	20S42M	no_feature
14639-7	Scaffold44610	475	25M24S	no_feature
14727-7	Scaffold44610	3802	37M24S	no_feature
14741-7	Scaffold44610	3798	41M9S	no_feature
14810-7	Scaffold2652	18556	43S23M2S	no_feature
14843-7	Scaffold331	82499	31S14M2D21M	no_feature
14853-7	Scaffold44610	3805	21M	no_feature
14860-7	Scaffold44610	2741	1S48M	no_feature
14861-7	Scaffold2652	18556	48S23M2S	no_feature
14903-7	Scaffold44610	3789	41M	no_feature
14916-7	Scaffold2652	18556	11S23M2S	no_feature
14952-7	Scaffold44610	24	11M1D22M27S	no_feature
14954-7	Scaffold2136	14049	7S52M20S	no_feature
14972-7	Scaffold44610	2882	53M1S	no_feature
15009-7	Scaffold2652	18556	8S23M3S	no_feature
15012-7	Scaffold2580	1045	2S32M	no_feature
15040-7	Scaffold44610	37	20S21M8S	no_feature
15080-7	Scaffold814	50164	32S25M	no_feature
15140-7	Scaffold44610	4154	3S38M	PPAT011773-RA-E1A
15158-7	Scaffold43140	15732	42S22M5S	no_feature
15203-7	Scaffold44610	3810	20M	no_feature
15252-7	Scaffold2652	18556	48S23M2S	no_feature
15333-7	Scaffold44610	88	38M	no_feature
15344-7	Scaffold44610	472	29S28M24S	no_feature
15386-7	Scaffold2652	18556	48S23M2S	no_feature
15391-7	Scaffold2652	18556	43S23M2S	no_feature
15414-7	Scaffold57640	1208	9S23M8S	no_feature
15442-7	Scaffold44610	1162	12S5M1D24M8S	no_feature
15446-7	Scaffold44610	83	47S42M	no_feature
15493-7	Scaffold2652	18556	6S23M2S	no_feature
15523-7	Scaffold2136	14049	7S52M21S	no_feature
15572-7	Scaffold2652	18556	48S23M2S	no_feature
15621-7	Scaffold2652	18556	41S23M2S	no_feature
15758-7	Scaffold2652	18556	9S23M1S	no_feature
15780-7	Scaffold2136	14049	7S52M19S	no_feature
15793-7	Scaffold2652	18556	48S23M2S	no_feature
15826-7	Scaffold44610	2882	51M	no_feature
15850-7	Scaffold2652	18556	43S23M2S	no_feature
15909-7	Scaffold44610	2831	16S55M	no_feature
15915-7	Scaffold331	82497	35S16M2D22M	no_feature
15921-7	Scaffold2652	18556	48S23M2S	no_feature
15938-7	Scaffold44610	3597	52M	no_feature
15957-7	Scaffold2652	18556	45S23M2S	no_feature
15961-7	Scaffold2652	18556	48S23M2S	no_feature
15962-7	Scaffold44987	5176	12S20M20S	PPATMP007491-RA-E1A
15964-7	Scaffold2652	18556	48S23M2S	no_feature
15969-7	Scaffold2652	18557	7S22M2S	no_feature
15975-7	Scaffold44610	2848	44M	no_feature
15979-7	Scaffold2652	18556	48S23M2S	no_feature
16014-7	Scaffold44610	4153	1S49M	PPAT011773-RA-E1A
16022-7	Scaffold2652	18553	4S26M1S	no_feature
16024-7	Scaffold44610	96	58M	no_feature
16100-7	Scaffold2652	18556	10S23M2S	no_feature
16141-7	Scaffold34	581242	8S21M23S	no_feature
16181-7	Scaffold44610	83	47S27M5S	no_feature
16190-7	Scaffold2652	18556	48S23M2S	no_feature
16206-7	Scaffold331	82497	35S16M2D22M	no_feature
16236-7	Scaffold44610	88	22M2S	no_feature
16257-7	Scaffold44610	89	5S40M	no_feature
16278-7	Scaffold44610	3582	2S61M1S	no_feature
16402-7	Scaffold44610	3803	36M24S	no_feature
16433-7	Scaffold331	82497	30S16M2D21M	no_feature
16505-7	Scaffold331	82497	8S16M2D22M	no_feature
16509-7	Scaffold2652	18556	10S23M2S	no_feature
16541-7	Scaffold44610	3804	35M2S	no_feature
16562-7	Scaffold44610	2763	36M19S	no_feature
16582-7	Scaffold331	82497	33S16M2D22M	no_feature
16657-7	Scaffold2652	18556	8S20M6S	no_feature
16677-7	Scaffold331	82497	33S16M2D22M	no_feature
16705-7	Scaffold44610	3627	22M	no_feature
16752-7	Scaffold51985	214	5S22M7S	no_feature
16834-6	Scaffold44610	3804	35M18S	no_feature
16858-6	Scaffold44610	3593	66M11S	no_feature
16868-6	Scaffold44610	83	3S55M6S	no_feature
16873-6	Scaffold331	82497	6S16M2D22M	no_feature
16887-6	Scaffold2652	18556	8S23M2S	no_feature
17054-6	Scaffold2652	18556	23M2S	no_feature
17059-6	Scaffold44610	3805	34M19S	no_feature
17062-6	Scaffold44610	3788	4S42M4S	no_feature
17079-6	Scaffold2652	18556	48S23M2S	no_feature
17147-6	Scaffold13	60867	15S21M4S	no_feature
17334-6	Scaffold2652	18556	6S23M2S	no_feature
17341-6	Scaffold44610	3775	66M	no_feature
17349-6	Scaffold44610	85	76M5S	no_feature
17367-6	Scaffold2652	18556	50S23M2S	no_feature
17397-6	Scaffold44610	83	26S27M	no_feature
17418-6	Scaffold2652	18556	48S23M2S	no_feature
17426-6	Scaffold2652	18553	6S23M5S	no_feature
17438-6	Scaffold228	10796	23S20M8S	no_feature
17447-6	Scaffold44610	83	10S39M	no_feature
17496-6	Scaffold44610	83	2S41M	no_feature
17661-6	Scaffold44610	3804	35M5S	no_feature
17660-6	Scaffold331	82497	35S16M2D22M	no_feature
17675-6	Scaffold331	82502	11M2D22M	no_feature
17690-6	Scaffold2652	18556	13S23M2S	no_feature
17723-6	Scaffold44610	2699	13S54M	no_feature
17807-6	Scaffold262	67921	5S22M8S	no_feature
17830-6	Scaffold331	82497	35S16M2D22M	no_feature
18039-6	Scaffold2652	18557	10S22M2S	no_feature
18062-6	Scaffold44610	1153	2S39M9S	no_feature
18065-6	Scaffold2652	18556	6S23M2S	no_feature
18111-6	Scaffold2652	18556	48S23M2S	no_feature
18129-6	Scaffold44610	2848	77M	no_feature
18194-6	Scaffold2652	18556	9S23M2S	no_feature
18216-6	Scaffold44610	3783	2S56M8S	no_feature
18256-6	Scaffold331	82497	35S16M2D22M	no_feature
18362-6	Scaffold331	82497	35S16M2D22M	no_feature
18412-6	Scaffold44610	3788	4S51M27S	no_feature
18430-6	Scaffold44610	83	33S27M	no_feature
18559-6	Scaffold2864	17885	41S32M3S	no_feature
18590-6	Scaffold2652	18556	48S23M2S	no_feature
18592-6	Scaffold44610	2699	13S49M	no_feature
18613-6	Scaffold2652	18556	48S23M2S	no_feature
18650-6	Scaffold331	82497	17S16M2D21M	no_feature
18697-6	Scaffold44610	3618	24M	no_feature
18773-6	Scaffold331	82499	14M2D22M	no_feature
18809-6	Scaffold2652	18556	10S23M2S	no_feature
18812-6	Scaffold44610	83	10S27M2S	no_feature
18867-6	Scaffold44610	3772	47M	no_feature
18917-6	Scaffold331	82515	10S21M	no_feature
18974-6	Scaffold2652	18556	48S23M2S	no_feature
19253-6	Scaffold44610	3772	51M	no_feature
19254-6	Scaffold44610	83	4S78M4S	no_feature
19264-6	Scaffold2652	18556	23S23M1S	no_feature
19281-6	Scaffold44610	83	3S55M7S	no_feature
19325-6	Scaffold13	60867	20S21M11S	no_feature
19360-6	Scaffold44610	4154	3S66M	PPAT011773-RA-E1A
19409-6	Scaffold400	71075	23M	PPATMP006290-RA-E5A
19419-6	Scaffold2652	18556	29S23M2S	no_feature
19421-6	Scaffold2652	18556	6S23M2S	no_feature
19455-6	Scaffold44610	83	50S24M	no_feature
19518-6	Scaffold2136	14074	9S27M20S	no_feature
19536-6	Scaffold2652	18556	9S23M2S	no_feature
19593-6	Scaffold2652	18556	48S23M2S	no_feature
19596-6	Scaffold44610	3805	34M16S	no_feature
19631-6	Scaffold23684	2627	43S22M5S	no_feature
19749-6	Scaffold44610	83	3S50M	no_feature
19879-6	Scaffold44610	2699	5S54M	no_feature
20010-6	Scaffold2652	18556	43S23M2S	no_feature
20021-6	Scaffold44610	83	4S55M5S	no_feature
20057-6	Scaffold44610	3804	24S26M2S	no_feature
20072-6	Scaffold331	82497	35S16M2D22M	no_feature
20152-6	Scaffold44610	2814	4S51M2S	no_feature
20206-6	Scaffold1968	30114	20M	no_feature
20250-6	Scaffold13	60867	16S21M8S	no_feature
20293-6	Scaffold331	82517	12S20M	no_feature
20314-6	Scaffold44610	83	1S55M27S	no_feature
20471-6	Scaffold2652	18556	10S23M2S	no_feature
20483-6	Scaffold13	60867	22S21M25S	no_feature
20498-6	Scaffold331	82497	30S16M2D21M	no_feature
20524-6	Scaffold44610	85	76M3S	no_feature
20534-6	Scaffold2652	18556	28S23M1S	no_feature
20551-6	Scaffold44610	3798	14S25M	no_feature
20746-6	Scaffold2136	14074	46M2S	no_feature
20776-6	Scaffold2652	18556	32S23M2S	no_feature
20810-6	Scaffold331	82497	35S16M2D22M	no_feature
20851-6	Scaffold2652	18557	11S22M2S	no_feature
20945-6	Scaffold2652	18553	3S26M2S	no_feature
20991-6	Scaffold2652	18556	45S23M2S	no_feature
21012-6	Scaffold44610	83	47S27M4S	no_feature
21040-6	Scaffold44610	3785	2S40M	no_feature
21090-6	Scaffold331	82497	30S16M2D22M	no_feature
21110-6	Scaffold44610	4154	3S42M	PPAT011773-RA-E1A
21126-6	Scaffold44610	2708	47M	no_feature
21232-6	Scaffold2652	18556	48S23M2S	no_feature
21340-6	Scaffold44610	83	2S45M	no_feature
21342-6	Scaffold44610	83	4S26M20S	no_feature
21359-6	Scaffold44610	473	27M25S	no_feature
21363-6	Scaffold331	82498	36S15M2D22M	no_feature
21516-6	Scaffold44610	83	35S40M	no_feature
21518-6	Scaffold44610	867	9S42M21S	no_feature
21554-6	Scaffold173	12664	23M24S	no_feature
21643-6	Scaffold2446	6314	28S20M5S	no_feature
21650-6	Scaffold2652	18556	9S23M2S	no_feature
21721-6	Scaffold2652	18556	48S25M	no_feature
21734-6	Scaffold44610	3798	8S41M16S	no_feature
21874-6	Scaffold2652	18553	4S23M4S	no_feature
21921-6	Scaffold2652	18556	48S23M2S	no_feature
21926-6	Scaffold331	82497	33S16M2D22M	no_feature
21928-6	Scaffold2652	18556	48S23M2S	no_feature
21946-6	Scaffold2136	14074	8S27M5S	no_feature
21949-6	Scaffold44610	472	1S28M37S	no_feature
21961-6	Scaffold44610	83	50S27M9S	no_feature
22025-6	Scaffold2652	18556	9S23M2S	no_feature
22035-6	Scaffold44610	3805	34M12S	no_feature
22039-6	Scaffold331	82516	13S21M	no_feature
22146-5	Scaffold44610	3625	31M5S	no_feature
22235-5	Scaffold44610	83	5S27M16S	no_feature
22303-5	Scaffold44610	88	35M	no_feature
22304-5	Scaffold44610	3810	29M27S	no_feature
22435-5	Scaffold228	10796	5S20M24S	no_feature
22451-5	Scaffold13	60867	30S21M4S	no_feature
22531-5	Scaffold23520	21428	12S20M27S	no_feature
22533-5	Scaffold2652	18556	10S22M3S	no_feature
22544-5	Scaffold2652	18556	45S23M2S	no_feature
22565-5	Scaffold44610	3804	37M1D6M	no_feature
22607-5	Scaffold44610	3599	49M	no_feature
22693-5	Scaffold44610	3788	4S34M1S	no_feature
22728-5	Scaffold2914	10151	20M8S	no_feature
22779-5	Scaffold331	82497	35S16M2D22M	no_feature
22954-5	Scaffold30	602158	10S7M2I6M1D22M	no_feature
23056-5	Scaffold44610	3615	17S20M8S	no_feature
23079-5	Scaffold2652	18556	11S23M2S	no_feature
23119-5	Scaffold44610	3597	46M1S	no_feature
23170-5	Scaffold28346	143	5S21M	no_feature
23177-5	Scaffold2652	18556	9S23M2S	no_feature
23271-5	Scaffold331	82497	35S16M2D22M	no_feature
23297-5	Scaffold331	82497	12S16M2D21M	no_feature
23523-5	Scaffold44610	2286	23M30S	no_feature
23563-5	Scaffold39	570958	28S22M3S	no_feature
23610-5	Scaffold2136	14080	21M23S	no_feature
23675-5	Scaffold15	628099	2S20M32S	no_feature
23695-5	Scaffold2446	6314	28S20M6S	no_feature
23704-5	Scaffold44610	85	25M11S	no_feature
23714-5	Scaffold44610	83	50S22M	no_feature
23715-5	Scaffold44610	3802	37M27S	no_feature
23728-5	Scaffold60	321379	6S21M5S	no_feature
23746-5	Scaffold2136	14049	8S52M20S	no_feature
23785-5	Scaffold13	60867	11S21M24S	no_feature
23829-5	Scaffold44610	2293	58M13S	no_feature
23845-5	Scaffold44610	472	3S28M46S	no_feature
23869-5	Scaffold44610	88	73M3S	no_feature
23955-5	Scaffold2136	14049	4S52M16S	no_feature
24021-5	Scaffold2136	14049	5S52M20S	no_feature
24057-5	Scaffold44610	83	19S25M	no_feature
24059-5	Scaffold44610	1162	12S5M1D24M9S	no_feature
24072-5	Scaffold2136	14074	10S27M	no_feature
24083-5	Scaffold2652	18556	40S23M2S	no_feature
24112-5	Scaffold2652	18556	48S23M2S	no_feature
24119-5	Scaffold44610	3788	4S35M1S	no_feature
24125-5	Scaffold4699	1314	5S25M46S	no_feature
24141-5	Scaffold44610	83	5S27M9S	no_feature
24160-5	Scaffold2652	18556	48S23M2S	no_feature
24161-5	Scaffold1770	13851	19M1I6M11S	no_feature
24171-5	Scaffold228	10796	20S20M	no_feature
24173-5	Scaffold44610	475	25M27S	no_feature
24276-5	Scaffold331	82497	28S16M2D21M	no_feature
24317-5	Scaffold44610	3809	30M7S	no_feature
24358-5	Scaffold331	82497	35S16M2D22M	no_feature
24359-5	Scaffold44610	3044	19M1I36M11S	no_feature
24440-5	Scaffold3963	8901	3S22M5S	no_feature
24600-5	Scaffold44610	3804	35M22S	no_feature
24685-5	Scaffold44610	3611	54M5S	no_feature
24719-5	Scaffold2652	18556	48S23M2S	no_feature
24928-5	Scaffold44610	83	15S40M	no_feature
25032-5	Scaffold44610	83	35S27M	no_feature
25061-5	Scaffold2652	18556	42S23M2S	no_feature
25067-5	Scaffold2652	18556	48S23M2S	no_feature
25079-5	Scaffold1665	21558	11S23M11S	no_feature
25098-5	Scaffold2652	18556	48S23M2S	no_feature
25196-5	Scaffold2136	14074	14S27M20S	no_feature
25202-5	Scaffold44610	3806	33M24S	no_feature
25288-5	Scaffold44610	3605	35M	no_feature
25355-5	Scaffold2136	14074	9S27M10S	no_feature
25357-5	Scaffold331	82497	32S16M2D22M	no_feature
25390-5	Scaffold331	82499	33S14M2D21M	no_feature
25412-5	Scaffold44610	3809	21M	no_feature
25430-5	Scaffold44610	3808	31M26S	no_feature
25440-5	Scaffold44610	83	4S43M	no_feature
25452-5	Scaffold2652	18556	11S23M33S	no_feature
25475-5	Scaffold44610	83	33S40M	no_feature
25482-5	Scaffold331	82497	32S16M2D22M	no_feature
25486-5	Scaffold44610	83	46S40M	no_feature
25556-5	Scaffold28346	144	23M5S	no_feature
25570-5	Scaffold331	82497	32S16M2D22M	no_feature
25604-5	Scaffold44610	89	48M27S	no_feature
25698-5	Scaffold3211	9838	2S22M5S	no_feature
25733-5	Scaffold2652	18556	10S23M2S	no_feature
25789-5	Scaffold2652	18556	44S23M2S	no_feature
25837-5	Scaffold331	82497	31S16M2D22M	no_feature
25842-5	Scaffold44610	83	46S43M	no_feature
25864-5	Scaffold2136	14049	31S52M	no_feature
25928-5	Scaffold44610	3804	10S35M6S	no_feature
25939-5	Scaffold2652	18556	43S23M2S	no_feature
26058-5	Scaffold331	82515	10S22M	no_feature
26074-5	Scaffold2652	18556	30S23M2S	no_feature
26150-5	Scaffold44610	83	10S25M	no_feature
26179-5	Scaffold331	82497	35S16M2D22M	no_feature
26300-5	Scaffold2136	14074	12S27M5S	no_feature
26339-5	Scaffold2652	18556	48S23M2S	no_feature
26374-5	Scaffold2652	18556	46S23M2S	no_feature
26409-5	Scaffold331	82497	33S16M2D22M	no_feature
26430-5	Scaffold2652	18556	45S23M2S	no_feature
26453-5	Scaffold44610	3788	4S32M2S	no_feature
26504-5	Scaffold331	82497	30S16M2D22M	no_feature
26539-5	Scaffold2652	18556	2S23M2S	no_feature
26568-5	Scaffold331	82497	35S16M2D22M	no_feature
26597-5	Scaffold2652	18556	48S23M2S	no_feature
26642-5	Scaffold44610	85	25M9S	no_feature
26654-5	Scaffold2652	18556	8S23M2S	no_feature
26730-5	Scaffold44610	2879	46M16S	no_feature
26809-5	Scaffold44610	2716	45M	no_feature
26866-5	Scaffold44610	83	45S43M	no_feature
26870-5	Scaffold331	82497	35S16M2D22M	no_feature
26956-5	Scaffold889	43184	28M8S	no_feature
26991-5	Scaffold2652	18556	7S23M2S	no_feature
27005-5	Scaffold784	39985	27S23M7S	no_feature
27036-5	Scaffold2652	18556	42S23M2S	no_feature
27120-5	Scaffold331	82516	11S21M	no_feature
27122-5	Scaffold2652	18556	48S23M2S	no_feature
27137-5	Scaffold2652	18556	5S22M	no_feature
27169-5	Scaffold331	82516	14S21M	no_feature
27242-5	Scaffold44610	83	46S27M9S	no_feature
27284-5	Scaffold44610	83	21S24M	no_feature
27302-5	Scaffold331	82497	21S16M2D21M	no_feature
27366-5	Scaffold331	82497	35S17M1D1M1D20M	no_feature
27378-5	Scaffold2136	14049	3S52M4S	no_feature
27521-5	Scaffold331	82497	28S16M2D21M	no_feature
27576-5	Scaffold2652	18556	44S23M2S	no_feature
27588-5	Scaffold44610	1162	12S5M1D24M19S	no_feature
27600-5	Scaffold44610	3803	36M27S	no_feature
27634-5	Scaffold635	31254	28S20M8S	no_feature
27637-5	Scaffold44610	2753	46M29S	no_feature
27646-5	Scaffold44610	472	4S28M27S	no_feature
27735-5	Scaffold2652	18556	48S23M2S	no_feature
27763-5	Scaffold2652	18556	43S23M2S	no_feature
27782-5	Scaffold44610	3788	4S39M	no_feature
27785-5	Scaffold44610	472	24S28M24S	no_feature
27832-5	Scaffold228	10796	29S20M	no_feature
27837-5	Scaffold2652	18556	43S23M2S	no_feature
27856-5	Scaffold44610	124	37M8S	no_feature
27875-5	Scaffold2652	18556	9S23M2S	no_feature
27890-5	Scaffold44610	3788	4S32M	no_feature
27900-5	Scaffold331	82515	51S22M	no_feature
27904-5	Scaffold44610	4154	3S62M9S	PPAT011773-RA-E1A
27903-5	Scaffold51	257229	9S23M3S	no_feature
27917-5	Scaffold44610	3564	32S50M	no_feature
28016-5	Scaffold44610	3771	59M7S	no_feature
28046-5	Scaffold2652	18556	48S23M2S	no_feature
28071-5	Scaffold331	82497	8S16M2D21M	no_feature
28107-5	Scaffold2652	18556	46S23M2S	no_feature
28152-5	Scaffold2652	18556	7S22M3S	no_feature
28269-5	Scaffold44610	3615	5S20M20S	no_feature
28277-5	Scaffold47197	4932	5S21M44S	no_feature
28294-5	Scaffold44610	3798	1S41M8S	no_feature
28317-5	Scaffold2652	18556	48S23M2S	no_feature
28322-5	Scaffold93682	367	28M10S	no_feature
28358-5	Scaffold44610	3752	4S78M	no_feature
28379-5	Scaffold44610	83	3S51M	no_feature
28398-5	Scaffold28346	145	6S20M6S	no_feature
28410-5	Scaffold2652	18556	7S23M1S	no_feature
28514-5	Scaffold331	82515	1S22M28S	no_feature
28516-5	Scaffold2136	14026	4S42M11S	no_feature
28523-5	Scaffold2136	14074	11S27M21S	no_feature
28533-5	Scaffold44610	2860	59M	no_feature
28537-5	Scaffold331	82497	33S16M2D22M	no_feature
28542-5	Scaffold15	628099	34S20M4S	no_feature
28579-5	Scaffold44610	3799	40M24S	no_feature
28617-5	Scaffold2652	18556	46S23M2S	no_feature
28781-5	Scaffold44610	3615	1S20M3S	no_feature
28800-5	Scaffold440	67806	16S23M	no_feature
28801-5	Scaffold44610	83	21S40M	no_feature
28826-5	Scaffold2652	18556	48S23M2S	no_feature
28936-5	Scaffold44610	83	39S40M	no_feature
28966-5	Scaffold2652	18556	48S23M2S	no_feature
29022-5	Scaffold2652	18556	48S23M2S	no_feature
29086-5	Scaffold331	82497	33S16M2D22M	no_feature
29091-5	Scaffold44610	3798	5S41M11S	no_feature
29145-5	Scaffold44610	90	64M	no_feature
29189-5	Scaffold44610	3805	34M8S	no_feature
29206-5	Scaffold2652	18556	48S23M2S	no_feature
29259-5	Scaffold331	82497	33S16M2D22M	no_feature
29274-5	Scaffold331	82497	33S16M2D22M	no_feature
29282-5	Scaffold331	82497	35S16M2D22M	no_feature
29349-5	Scaffold331	82516	52S21M	no_feature
29362-5	Scaffold2652	18556	48S23M2S	no_feature
29367-5	Scaffold331	82497	30S16M2D22M	no_feature
29385-5	Scaffold304	48877	9S23M2S	no_feature
29388-5	Scaffold2652	18556	48S23M2S	no_feature
29403-5	Scaffold304	48877	6S23M2S	no_feature
29407-5	Scaffold144	83692	7S20M	no_feature
29445-5	Scaffold1453	33396	19S20M20S	no_feature
29498-5	Scaffold331	82497	33S16M2D22M	no_feature
29519-5	Scaffold331	82497	33S16M2D22M	no_feature
29544-5	Scaffold2652	18556	48S23M2S	no_feature
29594-5	Scaffold2136	14074	8S27M20S	no_feature
29640-5	Scaffold2652	18556	48S23M2S	no_feature
29642-5	Scaffold331	82497	30S16M2D22M	no_feature
29669-5	Scaffold2652	18556	9S25M	no_feature
29677-5	Scaffold44610	850	47M	no_feature
29688-5	Scaffold2136	14074	7S27M16S	no_feature
29698-5	Scaffold44610	83	3S75M	no_feature
29779-5	Scaffold331	82497	31S16M2D21M	no_feature
29807-5	Scaffold44610	3788	4S51M11S	no_feature
29824-5	Scaffold2652	18556	11S23M15S	no_feature
29859-5	Scaffold44610	3788	4S36M	no_feature
29915-5	Scaffold44610	3765	2S54M	no_feature
29928-5	Scaffold44610	3788	4S35M	no_feature
29929-5	Scaffold2652	18556	6S23M2S	no_feature
29936-5	Scaffold331	82497	33S16M2D22M	no_feature
29933-5	Scaffold44610	2865	70M1S	no_feature
29985-5	Scaffold331	82516	21M	no_feature
30014-5	Scaffold44610	83	2S25M15S	no_feature
30017-5	Scaffold2652	18556	8S25M	no_feature
30070-5	Scaffold2652	18557	8S22M2S	no_feature
30074-5	Scaffold44610	3604	49M	no_feature
30228-5	Scaffold2652	18556	48S23M2S	no_feature
30263-5	Scaffold124	76390	40S21M	no_feature
30282-5	Scaffold44610	3606	46M	no_feature
30318-5	Scaffold2652	18556	14S23M2S	no_feature
30366-5	Scaffold44610	3765	1S58M	no_feature
30367-5	Scaffold5008	1811	1S23M10S	no_feature
30373-5	Scaffold2652	18556	48S23M2S	no_feature
30413-5	Scaffold2652	18556	45S23M2S	no_feature
30489-5	Scaffold44610	89	21M5S	no_feature
30522-5	Scaffold44610	3806	33M27S	no_feature
30567-5	Scaffold44610	867	9S40M10S	no_feature
30594-5	Scaffold324	83828	39S21M1S	no_feature
30641-5	Scaffold44610	3798	1S25M	no_feature
30659-5	Scaffold2652	18556	26S23M2S	no_feature
30715-5	Scaffold331	82497	35S16M2D22M	no_feature
30730-4	Scaffold2652	18556	48S23M2S	no_feature
30819-4	Scaffold44610	475	25M25S	no_feature
30839-4	Scaffold28346	143	10S22M7S	no_feature
30973-4	Scaffold44610	3806	11S33M8S	no_feature
30993-4	Scaffold23556	8994	5S25M14S	no_feature
31015-4	Scaffold331	82497	35S16M2D22M	no_feature
31042-4	Scaffold2652	18556	48S23M2S	no_feature
31089-4	Scaffold331	82497	33S16M2D22M	no_feature
31136-4	Scaffold2652	18556	48S23M2S	no_feature
31182-4	Scaffold44610	85	12S25M5S	no_feature
31210-4	Scaffold44610	83	34S40M	no_feature
31229-4	Scaffold44610	83	4S43M	no_feature
31246-4	Scaffold2652	18556	48S23M2S	no_feature
31320-4	Scaffold44610	1162	12S5M1D24M10S	no_feature
31341-4	Scaffold2652	18556	46S23M2S	no_feature
31396-4	Scaffold44610	2736	34M5S	no_feature
31407-4	Scaffold331	82497	33S16M2D22M	no_feature
31433-4	Scaffold1990	18281	24S20M8S	no_feature
31444-4	Scaffold44610	83	2S66M4S	no_feature
31498-4	Scaffold44610	2454	51M1I5M9S	no_feature
31530-4	Scaffold331	82497	33S16M2D22M	no_feature
31544-4	Scaffold331	82497	36S16M2D22M	no_feature
31611-4	Scaffold24	819002	16S20M9S	no_feature
31663-4	Scaffold44610	475	4S25M24S	no_feature
31737-4	Scaffold44610	5	27M2I2M3D20M	no_feature
31867-4	Scaffold44610	83	4S27M13S	no_feature
31885-4	Scaffold44610	88	22M5S	no_feature
31910-4	Scaffold2652	18556	3S23M1S	no_feature
31949-4	Scaffold44610	3776	71M	no_feature
31978-4	Scaffold45528	6973	10S21M28S	no_feature
32010-4	Scaffold13	60867	16S21M20S	no_feature
32042-4	Scaffold52	54201	47S21M4S	no_feature
32074-4	Scaffold1526	31040	20M24S	no_feature
32090-4	Scaffold44610	83	27M10S	no_feature
32108-4	Scaffold2652	18556	48S23M2S	no_feature
32114-4	Scaffold44610	2279	36S20M	no_feature
32138-4	Scaffold2652	18556	48S23M2S	no_feature
32199-4	Scaffold44610	3754	76M4S	no_feature
32237-4	Scaffold331	82499	35S14M2D21M	no_feature
32307-4	Scaffold2906	3083	5S23M7S	no_feature
32330-4	Scaffold44610	3798	1S41M17S	no_feature
32340-4	Scaffold2652	18556	42S23M2S	no_feature
32395-4	Scaffold44610	2766	33M19S	no_feature
32407-4	Scaffold331	82497	35S16M2D22M	no_feature
32411-4	Scaffold44610	3788	4S42M	no_feature
32493-4	Scaffold13	60867	16S21M4S	no_feature
32518-4	Scaffold44610	3605	44M	no_feature
32582-4	Scaffold44610	3798	1S41M5S	no_feature
32625-4	Scaffold3154	15590	24M	no_feature
32637-4	Scaffold44610	3599	20M	no_feature
32648-4	Scaffold44610	4193	23M41S	PPAT011773-RA-E1A
32716-4	Scaffold44610	88	20M	no_feature
32731-4	Scaffold2652	18556	46S23M2S	no_feature
32737-4	Scaffold2652	18556	9S23M2S	no_feature
32831-4	Scaffold93682	367	28M9S	no_feature
32877-4	Scaffold44610	3798	1S40M	no_feature
32916-4	Scaffold2652	18556	4S23M2S	no_feature
32924-4	Scaffold44610	472	20S28M25S	no_feature
32923-4	Scaffold186	13704	1S47M1S	no_feature
32984-4	Scaffold44610	90	36M	no_feature
33061-4	Scaffold44610	83	50S27M6S	no_feature
33089-4	Scaffold2652	18556	43S23M2S	no_feature
33131-4	Scaffold44610	83	2S39M	no_feature
33138-4	Scaffold44610	85	37M21S	no_feature
33168-4	Scaffold44610	3798	8S41M5S	no_feature
33194-4	Scaffold44610	88	38M22S	no_feature
33217-4	Scaffold44610	2849	56M1S	no_feature
33222-4	Scaffold71974	258	4S22M50S	no_feature
33240-4	Scaffold44610	87	23M2S	no_feature
33286-4	Scaffold44610	3615	20M9S	no_feature
33314-4	Scaffold44610	2733	37M9S	no_feature
33342-4	Scaffold44610	2866	1S25M	no_feature
33396-4	Scaffold44610	3800	30M7S	no_feature
33598-4	Scaffold5008	1811	5S23M5S	no_feature
33624-4	Scaffold36	229803	8S20M24S	no_feature
33638-4	Scaffold742	44532	29M	no_feature
33713-4	Scaffold44610	2741	3S46M	no_feature
33754-4	Scaffold44610	3805	34M5S	no_feature
33862-4	Scaffold44610	3807	32M24S	no_feature
33876-4	Scaffold44610	3612	30M	no_feature
33969-4	Scaffold44610	3050	2S13M1I36M21S	no_feature
34005-4	Scaffold2136	14049	6S52M4S	no_feature
34138-4	Scaffold2652	18556	48S23M2S	no_feature
34145-4	Scaffold2652	18556	7S23M2S	no_feature
34172-4	Scaffold44610	1170	22M34S	no_feature
34250-4	Scaffold2652	18556	6S24M	no_feature
34251-4	Scaffold2652	18556	48S23M2S	no_feature
34421-4	Scaffold784	39753	16S22M11S	no_feature
34456-4	Scaffold44610	1162	12S5M1D24M13S	no_feature
34530-4	Scaffold99187	119	3S22M43S	no_feature
34701-4	Scaffold44610	83	26S25M	no_feature
34726-4	Scaffold2136	14079	22M20S	no_feature
34732-4	Scaffold44610	2733	37M6S	no_feature
34738-4	Scaffold44610	3599	44M1S	no_feature
34822-4	Scaffold44610	2719	71M	no_feature
34879-4	Scaffold44610	3626	67M9S	no_feature
34946-4	Scaffold44610	83	4S43M	no_feature
34959-4	Scaffold44610	83	10S27M10S	no_feature
35067-4	Scaffold44610	3805	34M22S	no_feature
35068-4	Scaffold44610	3593	63M1S	no_feature
35103-4	Scaffold2136	14049	8S52M22S	no_feature
35151-4	Scaffold44610	83	4S27M30S	no_feature
35160-4	Scaffold44610	3772	46M	no_feature
35173-4	Scaffold44610	1162	15S5M1D24M2S	no_feature
35214-4	Scaffold2136	14082	17S26M6S	no_feature
35225-4	Scaffold44610	83	44S26M	no_feature
35236-4	Scaffold44610	85	24M	no_feature
35244-4	Scaffold304	48877	10S23M1S	no_feature
35246-4	Scaffold44610	89	22S37M	no_feature
35338-4	Scaffold331	82497	33S16M2D22M	no_feature
35352-4	Scaffold2136	14049	6S52M35S	no_feature
35610-4	Scaffold2652	18556	43S23M	no_feature
35620-4	Scaffold44610	83	51S27M10S	no_feature
35623-4	Scaffold44610	3851	5S43M	no_feature
35634-4	Scaffold2652	18556	45S23M2S	no_feature
35689-4	Scaffold44610	91	48M1S	no_feature
35697-4	Scaffold331	82497	30S16M2D22M	no_feature
35699-4	Scaffold2580	1086	23S21M11S	no_feature
35723-4	Scaffold331	82497	33S16M2D22M	no_feature
35811-4	Scaffold331	82517	15S20M	no_feature
35822-4	Scaffold44610	3798	1S32M7S	no_feature
35843-4	Scaffold331	82497	30S16M2D22M	no_feature
35887-4	Scaffold44610	91	48M	no_feature
35904-4	Scaffold44610	3805	34M23S	no_feature
35936-4	Scaffold2652	18556	8S23M2S	no_feature
35956-4	Scaffold2652	18556	48S23M2S	no_feature
36002-4	Scaffold45528	6973	10S21M7S	no_feature
36004-4	Scaffold44610	83	4S27M15S	no_feature
36008-4	Scaffold331	82497	33S16M2D22M	no_feature
36029-4	Scaffold44610	2848	45M20S	no_feature
36032-4	Scaffold44610	3598	54M	no_feature
36047-4	Scaffold2652	18556	50S23M2S	no_feature
36071-4	Scaffold44610	475	25M43S	no_feature
36169-4	Scaffold2652	18556	46S23M2S	no_feature
36208-4	Scaffold10	325451	3S20M8S	no_feature
36217-4	Scaffold44610	3788	4S42M	no_feature
36228-4	Scaffold331	82499	36S14M2D21M	no_feature
36230-4	Scaffold331	82497	33S16M2D22M	no_feature
36236-4	Scaffold2652	18556	48S23M2S	no_feature
36278-4	Scaffold2652	18556	48S23M2S	no_feature
36332-4	Scaffold2652	18556	9S23M2S	no_feature
36336-4	Scaffold19	630382	22M	no_feature
36389-4	Scaffold44610	2882	37M3S	no_feature
36437-4	Scaffold2652	18556	15S23M2S	no_feature
36453-4	Scaffold331	82498	34S15M2D22M	no_feature
36486-4	Scaffold2652	18556	48S23M2S	no_feature
36553-4	Scaffold331	82497	28S16M2D22M	no_feature
36628-4	Scaffold44610	83	4S23M	no_feature
36715-4	Scaffold44610	3785	2S42M	no_feature
36750-4	Scaffold331	82497	33S16M2D22M	no_feature
36782-4	Scaffold66616	3455	4S21M47S	no_feature
36786-4	Scaffold44610	83	50S27M1S	no_feature
36802-4	Scaffold44610	3797	33M	no_feature
36852-4	Scaffold331	82497	29S16M2D22M	no_feature
36917-4	Scaffold297	7970	8S23M1S	no_feature
37174-4	Scaffold2652	18556	45S23M2S	no_feature
37343-4	Scaffold113	95204	4S20M6S	no_feature
37355-4	Scaffold44610	83	35S27M9S	no_feature
37362-4	Scaffold331	82499	31S14M2D21M	no_feature
37430-4	Scaffold2652	18556	48S23M2S	no_feature
37535-4	Scaffold44610	1153	2S39M8S	no_feature
37708-4	Scaffold44610	83	2S78M4S	no_feature
37721-4	Scaffold2136	14049	4S50M6S	no_feature
37791-4	Scaffold331	82515	12S22M	no_feature
37821-4	Scaffold19	504325	12S21M29S	no_feature
37891-4	Scaffold71974	255	1S25M27S	no_feature
37991-4	Scaffold44610	1162	9S5M1D24M6S	no_feature
38159-4	Scaffold44610	83	49S21M	no_feature
38167-4	Scaffold44610	2882	53M2S	no_feature
38175-4	Scaffold2136	14049	8S52M1S	no_feature
38182-4	Scaffold45131	2030	20M	no_feature
38218-4	Scaffold2652	18556	46S23M2S	no_feature
38229-4	Scaffold2136	14049	8S52M23S	no_feature
38232-4	Scaffold28346	143	3S21M	no_feature
38239-4	Scaffold44610	3598	61M16S	no_feature
38306-4	Scaffold2136	14049	3S52M20S	no_feature
38340-4	Scaffold44610	3809	21S30M7S	no_feature
38491-4	Scaffold2446	6314	28S20M9S	no_feature
38513-4	Scaffold44610	86	40M	no_feature
38550-4	Scaffold2652	18556	7S22M	no_feature
38639-4	Scaffold2136	14049	8S52M	no_feature
38657-4	Scaffold2652	18556	11S23M2S	no_feature
38689-4	Scaffold44610	3776	22M	no_feature
38750-4	Scaffold2136	14038	4S70M1S	no_feature
38783-4	Scaffold2652	18556	26S23M2S	no_feature
38795-4	Scaffold37	156104	20M	no_feature
38796-4	Scaffold44610	472	33S28M27S	no_feature
38939-4	Scaffold44610	3776	58M	no_feature
38981-4	Scaffold44610	83	31S40M	no_feature
39016-4	Scaffold44610	3805	34M38S	no_feature
39041-4	Scaffold2652	18556	28S22M	no_feature
39048-4	Scaffold44610	472	20S28M26S	no_feature
39162-4	Scaffold44610	3804	23M	no_feature
39200-4	Scaffold903	29570	20M	no_feature
39226-4	Scaffold44610	2152	21M	no_feature
39304-4	Scaffold13	60867	20S21M7S	no_feature
39308-4	Scaffold2652	18560	10S20M	no_feature
39322-4	Scaffold2652	18556	5S23M2S	no_feature
39354-4	Scaffold198	113532	26S21M11S	no_feature
39479-4	Scaffold44610	83	10S22M	no_feature
39558-4	Scaffold2652	18556	10S22M1D7M21S	no_feature
39565-4	Scaffold44610	875	22M	no_feature
39598-4	Scaffold44610	3804	35M16S	no_feature
39669-4	Scaffold331	82515	9S22M	no_feature
39768-4	Scaffold2652	18553	5S23M6S	no_feature
39802-4	Scaffold331	82497	35S16M2D22M	no_feature
39807-4	Scaffold228	10796	8S20M20S	no_feature
39838-4	Scaffold331	82515	11S22M	no_feature
39907-4	Scaffold44610	4192	29M34S	PPAT011773-RA-E1A
39953-4	Scaffold2652	18556	48S23M2S	no_feature
39958-4	Scaffold331	82515	1S22M	no_feature
39997-4	Scaffold44610	83	10S27M8S	no_feature
40057-4	Scaffold331	82499	32S14M2D21M	no_feature
40084-4	Scaffold2652	18556	48S23M2S	no_feature
40127-4	Scaffold2652	18556	9S23M2S	no_feature
40145-4	Scaffold44610	83	25S53M	no_feature
40173-4	Scaffold2652	18558	20M	no_feature
40340-4	Scaffold2652	18556	48S23M2S	no_feature
40356-4	Scaffold304	48877	8S23M2S	no_feature
40383-4	Scaffold331	82498	34S15M2D22M	no_feature
40433-4	Scaffold2652	18556	10S25M	no_feature
40546-4	Scaffold44610	1	11S33M1D23M3S	no_feature
40589-4	Scaffold2652	18556	6S24M	no_feature
40598-4	Scaffold2136	14074	12S27M18S	no_feature
40633-4	Scaffold47556	913	20M	no_feature
40733-4	Scaffold44610	2710	64M6S	no_feature
40766-4	Scaffold2652	18556	48S23M2S	no_feature
40801-4	Scaffold71974	255	1S25M14S	no_feature
40805-4	Scaffold331	82517	11S20M	no_feature
40834-4	Scaffold44610	3615	5S20M12S	no_feature
40937-4	Scaffold331	82497	33S16M2D22M	no_feature
40958-4	Scaffold44610	3805	34M9S	no_feature
40969-4	Scaffold531	6862	2S22M12S	no_feature
41031-4	Scaffold44610	239	21M8S	no_feature
41094-4	Scaffold2652	18556	7S23M1S	no_feature
41126-4	Scaffold2652	18556	10S22M3S	no_feature
41134-4	Scaffold154	124488	12S20M12S	no_feature
41149-4	Scaffold2652	18556	7S23M1S	no_feature
41172-4	Scaffold44610	3804	35M45S	no_feature
41222-4	Scaffold44610	83	10S50M	no_feature
41248-4	Scaffold44610	2778	2S21M28S	no_feature
41258-4	Scaffold44610	2719	75M	no_feature
41310-4	Scaffold44610	1169	23M31S	no_feature
41358-4	Scaffold44610	133	28M8S	no_feature
41482-4	Scaffold331	82497	31S16M2D22M	no_feature
41522-4	Scaffold44610	1153	22S39M25S	no_feature
41526-4	Scaffold44610	2745	43M	no_feature
41549-4	Scaffold44610	83	18S27M4S	no_feature
41560-4	Scaffold331	82497	35S16M2D22M	no_feature
41565-4	Scaffold331	82497	33S16M2D22M	no_feature
41586-4	Scaffold113	95204	11S20M12S	no_feature
41656-4	Scaffold331	82497	35S16M2D22M	no_feature
41674-4	Scaffold44610	83	50S23M	no_feature
41864-4	Scaffold2652	18556	7S21M3S	no_feature
41868-4	Scaffold331	82499	37S14M2D22M	no_feature
41950-4	Scaffold331	82515	42S22M	no_feature
41960-4	Scaffold331	82498	36S15M2D22M	no_feature
42053-4	Scaffold2652	18556	41S23M	no_feature
42123-4	Scaffold2652	18556	7S20M3S	no_feature
42173-4	Scaffold2652	18556	45S23M2S	no_feature
42179-4	Scaffold331	82497	35S16M2D22M	no_feature
42231-4	Scaffold1427	29568	4S20M30S	no_feature
42233-4	Scaffold331	82516	12S21M	no_feature
42246-4	Scaffold44610	1162	12S5M1D24M21S	no_feature
42271-4	Scaffold44610	83	29S27M5S	no_feature
42440-4	Scaffold44610	238	22M	no_feature
42457-4	Scaffold1426	37780	22M	no_feature
42488-4	Scaffold44610	3804	17S35M6S	no_feature
42539-4	Scaffold44610	472	21S28M24S	no_feature
42548-4	Scaffold44610	118	27M	no_feature
42569-4	Scaffold331	82497	30S16M2D22M	no_feature
42578-4	Scaffold44610	3627	26M	no_feature
42673-4	Scaffold86	97728	2S24M32S	no_feature
42684-4	Scaffold2652	18556	48S23M2S	no_feature
42711-4	Scaffold2652	18556	11S22M1D5M20S	no_feature
42745-4	Scaffold2652	18556	7S23M1S	no_feature
42805-4	Scaffold44610	3064	1S35M28S	no_feature
42872-4	Scaffold304	48877	48S23M2S	no_feature
42886-4	Scaffold331	82497	33S16M2D22M	no_feature
42908-4	Scaffold44610	2710	22M	no_feature
42918-4	Scaffold44610	83	20S43M	no_feature
42928-4	Scaffold44610	83	21S27M4S	no_feature
42967-4	Scaffold2652	18556	48S23M2S	no_feature
43068-4	Scaffold331	82497	35S16M2D22M	no_feature
43089-4	Scaffold331	82517	14S20M	no_feature
43131-4	Scaffold1814	28102	24S22M30S	no_feature
43135-4	Scaffold44610	83	4S54M16S	no_feature
43170-4	Scaffold44610	2453	20S48M	no_feature
43215-4	Scaffold346	3760	28S25M4S	no_feature
43267-4	Scaffold2652	18556	48S23M2S	no_feature
43344-4	Scaffold2136	14074	13S27M20S	no_feature
43388-4	Scaffold2652	18556	24S23M	no_feature
43410-4	Scaffold331	82497	33S16M2D22M	no_feature
43436-4	Scaffold44610	2882	34M	no_feature
43439-4	Scaffold2652	18556	40S23M	no_feature
43445-4	Scaffold44610	1162	12S5M1D24M16S	no_feature
43556-4	Scaffold85979	462	5S21M5S	no_feature
43575-4	Scaffold331	82497	14S16M2D22M	no_feature
43610-4	Scaffold44610	3583	41M	no_feature
43682-4	Scaffold44610	83	46S27M11S	no_feature
43685-4	Scaffold331	82497	35S16M2D22M	no_feature
43757-4	Scaffold44610	1162	33S5M1D24M4S	no_feature
43765-4	Scaffold55510	368	22M	no_feature
43846-4	Scaffold2652	18556	7S23M	no_feature
43896-4	Scaffold93682	357	23M	no_feature
43900-4	Scaffold2652	18556	48S23M2S	no_feature
43917-4	Scaffold44610	88	50M	no_feature
43916-4	Scaffold99187	119	3S22M45S	no_feature
43927-4	Scaffold2652	18556	37S23M2S	no_feature
43932-4	Scaffold227	59443	18S22M8S	no_feature
44072-4	Scaffold331	82497	35S16M2D22M	no_feature
44102-4	Scaffold2652	18556	7S23M1S	no_feature
44117-4	Scaffold44610	2882	23M2S	no_feature
44153-4	Scaffold2652	18556	48S23M2S	no_feature
44204-4	Scaffold44610	3604	2S48M	no_feature
44231-4	Scaffold44610	83	3S78M5S	no_feature
44269-4	Scaffold228	10796	9S20M16S	no_feature
44392-4	Scaffold44610	3615	29S20M8S	no_feature
44404-4	Scaffold2136	14049	7S52M23S	no_feature
44530-4	Scaffold46795	12195	12S20M	no_feature
44595-4	Scaffold44610	479	20S21M25S	no_feature
44632-4	Scaffold44610	83	33S25M	no_feature
44818-3	Scaffold2652	18556	47S23M2S	no_feature
44841-3	Scaffold331	82499	32S14M2D21M	no_feature
44938-3	Scaffold742	43623	2S67M4S	no_feature
45005-3	Scaffold45528	6973	10S21M35S	no_feature
45028-3	Scaffold2652	18556	10S23M2S	no_feature
45040-3	Scaffold2652	18556	48S23M2S	no_feature
45082-3	Scaffold554	13355	23S21M6S	no_feature
45084-3	Scaffold2652	18556	48S25M	no_feature
45111-3	Scaffold44610	472	1S28M25S	no_feature
45134-3	Scaffold44610	2729	21M	no_feature
45155-3	Scaffold44610	83	62S27M	no_feature
45221-3	Scaffold44610	3802	44M	no_feature
45398-3	Scaffold44610	83	50S39M2S	no_feature
45415-3	Scaffold44610	3615	25S20M8S	no_feature
45429-3	Scaffold2652	18556	8S23M2S	no_feature
45458-3	Scaffold4625	5157	20M27S	no_feature
45483-3	Scaffold331	82499	35S14M2D21M	no_feature
45487-3	Scaffold2136	14074	14S27M3S	no_feature
45553-3	Scaffold44610	2292	21M	no_feature
45564-3	Scaffold2652	18556	44S23M	no_feature
45661-3	Scaffold44610	83	10S20M	no_feature
45719-3	Scaffold2652	18556	11S23M2S	no_feature
45748-3	Scaffold2652	18556	48S23M2S	no_feature
45763-3	Scaffold44610	83	10S55M5S	no_feature
45798-3	Scaffold44610	867	23S30M3S	no_feature
45840-3	Scaffold2652	18556	48S23M2S	no_feature
45856-3	Scaffold2652	18556	45S23M2S	no_feature
46020-3	Scaffold53355	1502	5S21M41S	no_feature
46025-3	Scaffold44610	3615	3S20M3S	no_feature
46156-3	Scaffold2652	18556	48S23M2S	no_feature
46205-3	Scaffold44610	472	27S28M24S	no_feature
46209-3	Scaffold2652	18556	48S23M2S	no_feature
46242-3	Scaffold2652	18556	46S23M2S	no_feature
46314-3	Scaffold44610	83	4S43M	no_feature
46514-3	Scaffold7	131657	45S21M4S	no_feature
46677-3	Scaffold2652	18556	7S20M6S	no_feature
46716-3	Scaffold331	82516	10S21M	no_feature
46758-3	Scaffold2652	18553	6S26M2S	no_feature
46829-3	Scaffold44610	3783	1S56M8S	no_feature
46849-3	Scaffold331	82497	31S16M2D22M	no_feature
46886-3	Scaffold2652	18556	47S23M2S	no_feature
46901-3	Scaffold44610	3804	35M27S	no_feature
47004-3	Scaffold13	60867	16S21M7S	no_feature
47078-3	Scaffold331	82497	35S16M2D22M	no_feature
47112-3	Scaffold44610	3077	22M60S	no_feature
47156-3	Scaffold44610	239	21M27S	no_feature
47190-3	Scaffold2652	18556	43S23M2S	no_feature
47220-3	Scaffold331	82497	35S16M2D22M	no_feature
47237-3	Scaffold2652	18556	48S23M2S	no_feature
47292-3	Scaffold44610	3806	33M18S	no_feature
47366-3	Scaffold44610	113	5S41M	no_feature
47412-3	Scaffold51	257229	22S23M3S	no_feature
47428-3	Scaffold44610	2301	22M	no_feature
47505-3	Scaffold2136	14074	12S27M9S	no_feature
47587-3	Scaffold44610	83	1S27M9S	no_feature
47769-3	Scaffold61	227498	26S22M19S	no_feature
47812-3	Scaffold44610	89	20S40M	no_feature
47833-3	Scaffold44610	1162	5M1D24M19S	no_feature
47839-3	Scaffold44610	4192	24M38S	PPAT011773-RA-E1A
47848-3	Scaffold44610	2728	63M	no_feature
47895-3	Scaffold2652	18556	48S23M2S	no_feature
48057-3	Scaffold742	43664	23S21M10S	no_feature
48187-3	Scaffold304	48877	42S23M2S	no_feature
48194-3	Scaffold331	82497	35S16M2D22M	no_feature
48241-3	Scaffold44610	83	1S40M	no_feature
48327-3	Scaffold44610	83	51S27M	no_feature
48364-3	Scaffold44610	233	27M64S	no_feature
48368-3	Scaffold44610	2865	23M	no_feature
48389-3	Scaffold2652	18556	48S23M2S	no_feature
48437-3	Scaffold2136	14049	4S52M8S	no_feature
48498-3	Scaffold44610	3803	38M1D5M2D3M2I18M	no_feature
48510-3	Scaffold652	19108	6S20M5S	no_feature
48514-3	Scaffold331	82497	27S16M2D21M	no_feature
48633-3	Scaffold44610	3802	37M5S	no_feature
48697-3	Scaffold44610	2279	30S24M	no_feature
48707-3	Scaffold44610	3064	1S35M27S	no_feature
48737-3	Scaffold2652	18556	26S23M2S	no_feature
48862-3	Scaffold44610	3805	34M13S	no_feature
48941-3	Scaffold2652	18556	48S23M2S	no_feature
49010-3	Scaffold44610	4154	3S32M	PPAT011773-RA-E1A
49182-3	Scaffold44610	30	2S5M1D28M3D8M1D3M4D39M	no_feature
49339-3	Scaffold44610	1162	11S5M1D24M18S	no_feature
49358-3	Scaffold65215	1005	10S53M	no_feature
49383-3	Scaffold34	542567	18S25M1S	no_feature
49406-3	Scaffold2652	18556	42S23M	no_feature
49464-3	Scaffold337	62589	21M	no_feature
49560-3	Scaffold44610	2719	70M	no_feature
49602-3	Scaffold2652	18556	10S22M1S	no_feature
49635-3	Scaffold582	38741	29M3S	no_feature
49688-3	Scaffold44610	86	52M6S	no_feature
49709-3	Scaffold2652	18556	11S21M	no_feature
49698-3	Scaffold53355	1503	7S21M23S	no_feature
49737-3	Scaffold44610	3804	26M7S	no_feature
49825-3	Scaffold2652	18556	8S23M2S	no_feature
49834-3	Scaffold2652	18556	48S23M2S	no_feature
49958-3	Scaffold44610	3598	55M	no_feature
49992-3	Scaffold2652	18556	30S23M2S	no_feature
50003-3	Scaffold44610	83	4S53M	no_feature
50018-3	Scaffold134	53164	25S26M1S	no_feature
50202-3	Scaffold44610	2882	36M1D6M	no_feature
50204-3	Scaffold2652	18556	43S23M2S	no_feature
50298-3	Scaffold337	62589	20M	no_feature
50349-3	Scaffold44610	83	10S27M5S	no_feature
50362-3	Scaffold331	82497	35S16M2D22M	no_feature
50451-3	Scaffold44610	2726	65M	no_feature
50462-3	Scaffold2652	18556	9S23M2S	no_feature
50482-3	Scaffold468	46461	10S20M8S	no_feature
50496-3	Scaffold44610	83	16S43M	no_feature
50538-3	Scaffold44610	2848	36M	no_feature
50590-3	Scaffold2136	14079	20S22M20S	no_feature
50806-3	Scaffold44610	83	6S55M6S	no_feature
50836-3	Scaffold44610	83	4S43M	no_feature
50842-3	Scaffold44610	3783	8S40M	no_feature
50908-3	Scaffold44610	2722	28M	no_feature
50921-3	Scaffold1954	3768	3S20M	no_feature
50944-3	Scaffold44610	84	22M	no_feature
50948-3	Scaffold331	82516	50S21M	no_feature
51111-3	Scaffold44610	231	19S29M5S	no_feature
51118-3	Scaffold44610	460	15S31M	no_feature
51136-3	Scaffold2652	18556	47S23M2S	no_feature
51185-3	Scaffold331	82497	35S16M2D22M	no_feature
51218-3	Scaffold44610	2470	35M1I5M37S	no_feature
51299-3	Scaffold44610	83	4S50M	no_feature
51342-3	Scaffold44610	2845	45M3S	no_feature
51353-3	Scaffold28346	143	2S22M1S	no_feature
51423-3	Scaffold44610	3783	1S44M	no_feature
51428-3	Scaffold44610	1169	23M24S	no_feature
51475-3	Scaffold44610	3788	4S36M	no_feature
51481-3	Scaffold44610	83	1S40M9S	no_feature
51519-3	Scaffold331	82497	27S16M2D22M	no_feature
51532-3	Scaffold44610	3783	8S47M	no_feature
51557-3	Scaffold44610	3806	33M22S	no_feature
51602-3	Scaffold59	328169	20M4S	no_feature
51686-3	Scaffold2652	18556	7S23M2S	no_feature
51685-3	Scaffold44610	83	46S27M7S	no_feature
51760-3	Scaffold44610	3598	20M	no_feature
51770-3	Scaffold2136	14044	64M	no_feature
51797-3	Scaffold44610	83	33S39M	no_feature
51857-3	Scaffold2652	18556	46S23M2S	no_feature
51889-3	Scaffold331	82515	26S21M	no_feature
51936-3	Scaffold44610	3765	2S64M12S	no_feature
51951-3	Scaffold44610	87	8S35M	no_feature
51967-3	Scaffold119	13064	6S20M	no_feature
51985-3	Scaffold44610	2847	42M	no_feature
52041-3	Scaffold79	220402	6S21M7S	no_feature
52046-3	Scaffold2652	18556	6S23M2S	no_feature
52068-3	Scaffold182	140683	4S22M5S	no_feature
52147-3	Scaffold44610	2849	47M	no_feature
52155-3	Scaffold2652	18556	43S23M2S	no_feature
52186-3	Scaffold2136	14074	10S27M3S	no_feature
52239-3	Scaffold331	82497	13S16M2D21M	no_feature
52333-3	Scaffold44610	1162	33S5M1D22M	no_feature
52343-3	Scaffold331	82497	35S16M2D22M	no_feature
52385-3	Scaffold331	82497	32S16M2D22M	no_feature
52387-3	Scaffold44610	83	4S43M	no_feature
52409-3	Scaffold41	641759	3S26M2S	no_feature
52445-3	Scaffold2652	18557	9S22M2S	no_feature
52514-3	Scaffold44610	3605	49M	no_feature
52585-3	Scaffold2652	18556	44S23M2S	no_feature
52665-3	Scaffold2136	14049	5S52M4S	no_feature
52699-3	Scaffold44610	3808	31M11S	no_feature
52740-3	Scaffold2652	18556	48S23M2S	no_feature
52775-3	Scaffold273	44305	20M	no_feature
52783-3	Scaffold2652	18556	47S23M2S	no_feature
52822-3	Scaffold331	82497	35S16M2D22M	no_feature
52902-3	Scaffold3154	15590	9S24M	no_feature
52914-3	Scaffold61360	2853	44S21M8S	no_feature
53280-3	Scaffold2136	14050	51M20S	no_feature
53314-3	Scaffold44610	3806	33M5S	no_feature
53412-3	Scaffold3018	12367	6S23M31S	no_feature
53415-3	Scaffold44610	1170	22M28S	no_feature
53417-3	Scaffold18	202184	20M	no_feature
53420-3	Scaffold44610	83	4S55M7S	no_feature
53437-3	Scaffold44610	83	4S40M	no_feature
53483-3	Scaffold44610	3805	34M15S	no_feature
53493-3	Scaffold2652	18556	6S23M1S	no_feature
53499-3	Scaffold44610	2697	13S48M	no_feature
53512-3	Scaffold44610	83	26M	no_feature
53583-3	Scaffold44610	3788	4S42M	no_feature
53597-3	Scaffold331	82499	30S14M2D21M	no_feature
53735-3	Scaffold44610	83	4S41M2S	no_feature
53762-3	Scaffold44610	3070	35M18S	no_feature
53893-3	Scaffold44610	1162	12S5M1D24M23S	no_feature
53999-3	Scaffold2652	18556	42S23M2S	no_feature
54020-3	Scaffold331	82497	28S16M2D22M	no_feature
54036-3	Scaffold331	82497	33S16M2D22M	no_feature
54116-3	Scaffold2652	18553	6S26M3S	no_feature
54267-3	Scaffold331	82497	12S16M2D22M	no_feature
54287-3	Scaffold331	82515	46S22M	no_feature
54304-3	Scaffold44610	89	11S34M	no_feature
54333-3	Scaffold44610	1	11S33M1D21M	no_feature
54348-3	Scaffold331	82516	10S21M	no_feature
54388-3	Scaffold44610	2708	32M3S	no_feature
54387-3	Scaffold331	82497	35S16M2D22M	no_feature
54395-3	Scaffold2652	18556	48S23M2S	no_feature
54425-3	Scaffold2652	18556	44S23M2S	no_feature
54431-3	Scaffold2652	18556	42S23M	no_feature
54483-3	Scaffold62	176197	10S29M	no_feature
54494-3	Scaffold44610	83	34S40M	no_feature
54526-3	Scaffold331	82497	35S16M2D22M	no_feature
54532-3	Scaffold44610	91	47M	no_feature
54535-3	Scaffold331	82497	35S16M2D22M	no_feature
54537-3	Scaffold331	82515	10S22M	no_feature
54581-3	Scaffold1787	338	6S20M5S	no_feature
54618-3	Scaffold44610	3586	30M	no_feature
54672-3	Scaffold2652	18556	43S23M	no_feature
54766-3	Scaffold2652	18556	40S22M	no_feature
54772-3	Scaffold2652	18556	11S23M29S	no_feature
54806-3	Scaffold15	628099	4S20M32S	no_feature
54845-3	Scaffold331	82515	13S22M	no_feature
54867-3	Scaffold57640	1208	7S23M6S	no_feature
54884-3	Scaffold331	82497	30S16M2D22M	no_feature
54905-3	Scaffold304	48877	45S23M2S	no_feature
54923-3	Scaffold44610	2728	64M	no_feature
55007-3	Scaffold2652	18556	48S23M2S	no_feature
55036-3	Scaffold44610	2744	29M	no_feature
55094-3	Scaffold2652	18556	48S23M2S	no_feature
55273-3	Scaffold2652	18556	48S23M2S	no_feature
55385-3	Scaffold2652	18556	48S23M2S	no_feature
55425-3	Scaffold44610	3803	36M22S	no_feature
55470-3	Scaffold331	82497	31S16M2D22M	no_feature
55513-3	Scaffold2652	18556	48S23M2S	no_feature
55541-3	Scaffold331	82497	30S16M2D21M	no_feature
55547-3	Scaffold44610	3788	3S30M	no_feature
55636-3	Scaffold64	396755	1S20M6S	no_feature
55665-3	Scaffold2652	18556	48S23M2S	no_feature
55668-3	Scaffold2652	18556	48S23M2S	no_feature
55697-3	Scaffold44610	3606	44M2S	no_feature
55721-3	Scaffold51	257229	6S23M3S	no_feature
55762-3	Scaffold72593	115	3S21M20S	no_feature
55799-3	Scaffold228	10796	3S20M6S	no_feature
55812-3	Scaffold331	82497	35S16M2D21M	no_feature
55841-3	Scaffold44610	3606	36M	no_feature
55859-3	Scaffold44610	87	8S39M	no_feature
55889-3	Scaffold44610	2848	44M33S	no_feature
55963-3	Scaffold44610	3575	4S74M	no_feature
55975-3	Scaffold331	82515	36S22M	no_feature
56002-3	Scaffold85979	463	47S21M4S	no_feature
56048-3	Scaffold44610	83	4S27M1S	no_feature
56050-3	Scaffold44610	113	6S46M	no_feature
56070-3	Scaffold2652	18556	27S23M1S	no_feature
56076-3	Scaffold44610	2720	36M	no_feature
56091-3	Scaffold52	81170	34S21M9S	no_feature
56105-3	Scaffold2652	18556	7S23M	no_feature
56148-3	Scaffold331	82497	35S16M2D22M	no_feature
56225-3	Scaffold2136	14049	7S52M	no_feature
56302-3	Scaffold44610	1162	5M1D24M23S	no_feature
56388-3	Scaffold44610	231	4S29M17S	no_feature
56484-3	Scaffold44610	3803	36M21S	no_feature
56545-3	Scaffold2652	18556	50S23M2S	no_feature
56567-3	Scaffold2652	18556	48S23M2S	no_feature
56619-3	Scaffold331	82497	29S16M2D22M	no_feature
56625-3	Scaffold66616	3451	26M44S	no_feature
56689-3	Scaffold44610	95	79M	no_feature
56743-3	Scaffold321	85222	20M	no_feature
56787-3	Scaffold13	60867	25S21M19S	no_feature
56807-3	Scaffold44610	2747	23M1S	no_feature
56830-3	Scaffold331	82497	35S16M2D22M	no_feature
56844-3	Scaffold2652	18556	46S23M2S	no_feature
56874-3	Scaffold45191	1560	44S22M3S	no_feature
56959-3	Scaffold44610	3805	25M1S	no_feature
56968-3	Scaffold2136	14074	9S27M9S	no_feature
56997-3	Scaffold44610	83	20S26M	no_feature
57071-3	Scaffold331	82497	30S16M2D22M	no_feature
57125-3	Scaffold2652	18556	8S23M2S	no_feature
57175-3	Scaffold228	10796	17S20M8S	no_feature
57195-3	Scaffold25820	738	32S20M4S	no_feature
57235-3	Scaffold44610	2895	40M	no_feature
57243-3	Scaffold2652	18556	45S23M2S	no_feature
57308-3	Scaffold2652	18556	48S23M2S	no_feature
57355-3	Scaffold44610	3788	4S33M	no_feature
57382-3	Scaffold2652	18556	7S23M2S	no_feature
57389-3	Scaffold2652	18556	25S23M2S	no_feature
57398-3	Scaffold2136	14074	8S34M2S	no_feature
57418-3	Scaffold44610	3806	33M20S	no_feature
57429-3	Scaffold44610	2845	51M	no_feature
57443-3	Scaffold46795	12192	27S24M2S	no_feature
57471-3	Scaffold44610	3788	3S35M	no_feature
57509-3	Scaffold44610	3615	28S20M	no_feature
57525-3	Scaffold44610	3803	47M	no_feature
57528-3	Scaffold331	82497	35S16M2D22M	no_feature
57530-3	Scaffold2652	18556	23S20M	no_feature
57562-3	Scaffold331	82515	1S21M	no_feature
57610-3	Scaffold2652	18556	1S23M2S	no_feature
57651-3	Scaffold44610	2846	45M	no_feature
57717-3	Scaffold44610	3752	3S72M	no_feature
57757-3	Scaffold79	305406	6S20M6S	no_feature
57808-3	Scaffold304	48877	5S23M2S	no_feature
57812-3	Scaffold331	82497	33S16M2D22M	no_feature
57863-3	Scaffold44610	3064	2S35M28S	no_feature
57907-3	Scaffold44610	85	25M10S	no_feature
57917-3	Scaffold2652	18556	49S23M2S	no_feature
57960-3	Scaffold2652	18556	10S23M30S	no_feature
58005-3	Scaffold304	48877	11S23M2S	no_feature
58060-3	Scaffold2154	1288	15S23M7S	no_feature
58102-3	Scaffold44610	3608	65M2S	no_feature
58150-3	Scaffold2652	18556	49S23M2S	no_feature
58225-3	Scaffold44610	89	33S37M	no_feature
58269-3	Scaffold2136	14049	3S52M	no_feature
58296-3	Scaffold44610	3780	20M	no_feature
58368-3	Scaffold2652	18556	48S23M2S	no_feature
58393-3	Scaffold2652	18556	9S22M3S	no_feature
58482-3	Scaffold2652	18556	48S23M2S	no_feature
58618-3	Scaffold44610	3804	26M35S	no_feature
58659-3	Scaffold331	82497	32S16M2D22M	no_feature
58707-3	Scaffold44610	3064	7S35M18S	no_feature
58810-3	Scaffold2136	14079	22M36S	no_feature
58861-3	Scaffold44610	89	13S32M	no_feature
58874-3	Scaffold2652	18556	43S23M2S	no_feature
58892-3	Scaffold784	39985	43S23M7S	no_feature
58913-3	Scaffold25	677201	48S21M4S	no_feature
59058-3	Scaffold2652	18556	41S23M2S	no_feature
59106-3	Scaffold228	10796	36S20M	no_feature
59167-3	Scaffold44610	83	20S27M5S	no_feature
59242-3	Scaffold44610	83	15S43M	no_feature
59251-3	Scaffold331	82497	10S16M2D22M	no_feature
59288-3	Scaffold44610	83	30S27M4S	no_feature
59378-3	Scaffold45528	6973	10S21M27S	no_feature
59390-3	Scaffold44610	2732	57M	no_feature
59719-3	Scaffold44610	85	53M7S	no_feature
59733-3	Scaffold304	48877	44S23M2S	no_feature
59895-3	Scaffold44610	3591	7S50M	no_feature
59930-3	Scaffold2652	18556	7S23M1S	no_feature
59984-3	Scaffold190	70214	20M	no_feature
60105-3	Scaffold44610	85	25M5S	no_feature
60219-3	Scaffold2652	18556	43S23M2S	no_feature
60242-3	Scaffold44610	3598	61M2S	no_feature
60272-3	Scaffold44610	3765	1S53M	no_feature
60280-3	Scaffold331	82497	33S16M2D22M	no_feature
60389-3	Scaffold44610	239	21M2S	no_feature
60409-3	Scaffold44610	83	9S53M	no_feature
60441-3	Scaffold228	10796	18S20M8S	no_feature
60498-3	Scaffold44610	1162	12S5M1D24M11S	no_feature
60500-3	Scaffold44610	83	4S27M13S	no_feature
60517-3	Scaffold44610	3810	29M23S	no_feature
60607-3	Scaffold2652	18556	20S23M2S	no_feature
60798-3	Scaffold44610	476	24M21S	no_feature
60837-3	Scaffold2652	18556	11S23M23S	no_feature
60895-3	Scaffold44610	2723	24M	no_feature
60912-3	Scaffold2652	18556	48S23M2S	no_feature
61050-3	Scaffold2652	18556	46S23M2S	no_feature
61100-3	Scaffold2652	18556	57S23M2S	no_feature
61149-3	Scaffold2652	18556	43S23M2S	no_feature
61173-3	Scaffold57640	1208	9S23M5S	no_feature
61179-3	Scaffold331	82497	35S16M2D22M	no_feature
61252-3	Scaffold2652	18556	52S23M2S	no_feature
61377-3	Scaffold2652	18556	44S23M2S	no_feature
61444-3	Scaffold44610	2865	22M	no_feature
61471-3	Scaffold44610	926	22M	no_feature
61479-3	Scaffold331	82497	35S16M2D22M	no_feature
61492-3	Scaffold44610	2718	30M	no_feature
61506-3	Scaffold44610	3798	8S32M	no_feature
61509-3	Scaffold67507	506	5S21M43S	no_feature
61529-3	Scaffold44610	89	24S32M	no_feature
61536-3	Scaffold44610	2882	36M1D5M	no_feature
61572-3	Scaffold44610	2144	24M	no_feature
61602-3	Scaffold44610	3798	8S41M24S	no_feature
61604-3	Scaffold2652	18556	43S23M2S	no_feature
61607-3	Scaffold331	82515	13S22M	no_feature
61650-3	Scaffold896	36182	27S23M13S	no_feature
61686-3	Scaffold44610	3785	4S40M	no_feature
61713-3	Scaffold2652	18556	46S23M2S	no_feature
61722-3	Scaffold2652	18556	10S23M49S	no_feature
61725-3	Scaffold2652	18556	9S23M2S	no_feature
61777-3	Scaffold44610	2455	50M1I5M4S	no_feature
61780-3	Scaffold2652	18556	48S22M3S	no_feature
61783-3	Scaffold13	60867	11S21M28S	no_feature
61863-3	Scaffold2652	18553	4S21M8S	no_feature
61910-3	Scaffold144	83692	5S20M6S	no_feature
61909-3	Scaffold44610	83	4S66M4S	no_feature
61919-3	Scaffold44610	83	9S39M	no_feature
61956-3	Scaffold44610	2734	55M	no_feature
61959-3	Scaffold2652	18556	48S23M2S	no_feature
61975-3	Scaffold2136	14074	4S46M2S	no_feature
62006-3	Scaffold44610	3616	49M5S	no_feature
62017-3	Scaffold331	82497	28S16M2D22M	no_feature
62023-3	Scaffold491	9758	14S22M19S	no_feature
62063-3	Scaffold44610	2152	11S39M1D3M1I7M17S	no_feature
62081-3	Scaffold44610	475	26S25M24S	no_feature
62218-3	Scaffold2652	18556	9S22M2S	no_feature
62290-3	Scaffold2652	18556	48S23M2S	no_feature
62341-3	Scaffold44610	3804	35M17S	no_feature
62380-3	Scaffold2652	18556	10S23M18S	no_feature
62379-3	Scaffold44610	89	9S50M23S	no_feature
62501-3	Scaffold2652	18556	5S21M	no_feature
62558-3	Scaffold26	407719	4S30M1I4M5S	no_feature
62567-3	Scaffold2652	18556	5S23M2S	no_feature
62600-3	Scaffold44610	2865	24M	no_feature
62665-3	Scaffold28346	144	20M	no_feature
62692-3	Scaffold331	82497	35S16M2D22M	no_feature
62733-3	Scaffold331	82497	35S16M2D22M	no_feature
62760-3	Scaffold15	628099	2S20M28S	no_feature
62779-3	Scaffold228	10796	18S20M16S	no_feature
62827-3	Scaffold45191	1560	21S22M3S	no_feature
62836-3	Scaffold2652	18556	48S23M2S	no_feature
62850-3	Scaffold44610	1153	2S39M13S	no_feature
62863-3	Scaffold25	677200	3S21M6S	no_feature
62886-3	Scaffold2652	18556	30S23M2S	no_feature
62950-3	Scaffold44610	3809	29M	no_feature
63020-3	Scaffold2136	14049	5S52M5S	no_feature
63043-3	Scaffold2652	18556	10S21M	no_feature
63048-3	Scaffold2136	14049	7S52M4S	no_feature
63078-3	Scaffold30	565700	21M	no_feature
63100-3	Scaffold2652	18556	45S23M2S	no_feature
63111-3	Scaffold2652	18556	48S23M2S	no_feature
63227-3	Scaffold44610	3802	37M11S	no_feature
63228-3	Scaffold2652	18556	43S23M2S	no_feature
63305-3	Scaffold2136	14049	6S52M5S	no_feature
63342-3	Scaffold2136	14074	6S27M5S	no_feature
63443-3	Scaffold2652	18556	6S23M1S	no_feature
63470-3	Scaffold44610	83	1S41M	no_feature
63529-3	Scaffold2652	18556	48S23M2S	no_feature
63534-3	Scaffold228	10796	20M6S	no_feature
63564-3	Scaffold15	628099	31S20M	no_feature
63586-3	Scaffold2652	18556	45S23M2S	no_feature
63601-3	Scaffold331	82516	52S21M	no_feature
63610-3	Scaffold331	82497	29S16M2D23M	no_feature
63723-3	Scaffold44610	83	46S40M	no_feature
63735-3	Scaffold44610	2121	1S55M	no_feature
63782-3	Scaffold15	628099	20M12S	no_feature
63784-3	Scaffold44610	3599	54M	no_feature
63821-3	Scaffold2652	18556	41S23M2S	no_feature
63892-3	Scaffold44610	3800	39M8S	no_feature
63931-3	Scaffold54833	1612	5S26M49S	no_feature
63935-3	Scaffold113	95204	5S20M6S	no_feature
63946-3	Scaffold331	82497	35S16M2D22M	no_feature
64018-3	Scaffold28346	143	14S22M7S	no_feature
64032-3	Scaffold331	82497	33S16M2D22M	no_feature
64151-3	Scaffold44610	3804	18S35M7S	no_feature
64171-3	Scaffold1872	5529	2S23M26S	no_feature
64269-3	Scaffold44610	2741	4S46M	no_feature
64291-3	Scaffold44610	3804	26M1S	no_feature
64324-3	Scaffold44610	480	20M24S	no_feature
64437-3	Scaffold2652	18556	6S23M19S	no_feature
64511-3	Scaffold2652	18556	9S23M2S	no_feature
64533-3	Scaffold2652	18556	38S23M2S	no_feature
64537-3	Scaffold331	82497	33S16M2D22M	no_feature
64540-3	Scaffold2652	18556	41S23M	no_feature
64557-3	Scaffold44610	3063	36M31S	no_feature
64580-3	Scaffold2652	18556	43S23M	no_feature
64640-3	Scaffold784	39985	37S23M7S	no_feature
64698-3	Scaffold2580	1397	1S30M	no_feature
64708-3	Scaffold44610	3584	48M	no_feature
64754-3	Scaffold2652	18556	48S23M2S	no_feature
64786-3	Scaffold291	84184	20M	no_feature
64803-3	Scaffold2652	18556	43S23M	no_feature
64807-3	Scaffold2652	18556	46S23M2S	no_feature
64837-3	Scaffold2652	18556	48S23M2S	no_feature
64896-3	Scaffold133	174304	20M	no_feature
64962-3	Scaffold304	48877	48S23M2S	no_feature
65001-3	Scaffold2652	18556	5S21M	no_feature
65033-3	Scaffold13	60867	11S21M4S	no_feature
65057-3	Scaffold57640	1208	9S23M26S	no_feature
65067-3	Scaffold331	82517	12S20M	no_feature
65112-3	Scaffold331	82499	14M2D23M	no_feature
65141-3	Scaffold44610	87	2S39M	no_feature
65159-3	Scaffold2136	14280	64M5S	no_feature
65241-3	Scaffold44610	3785	4S50M	no_feature
65257-3	Scaffold2652	18556	7S23M1S	no_feature
65259-3	Scaffold2652	18556	26S23M2S	no_feature
65267-3	Scaffold13	60867	16S21M7S	no_feature
65344-3	Scaffold44610	2462	37M11S	no_feature
65362-3	Scaffold2136	14049	1S52M3S	no_feature
65395-3	Scaffold44610	3805	34M26S	no_feature
65601-3	Scaffold331	82497	35S16M2D22M	no_feature
65618-3	Scaffold4468	2428	2S21M5S	no_feature
65754-3	Scaffold331	82497	33S16M2D22M	no_feature
65806-3	Scaffold13	60867	10S21M20S	no_feature
65820-3	Scaffold2652	18556	28S22M	no_feature
65876-3	Scaffold2652	18556	46S25M	no_feature
65942-3	Scaffold44610	3783	1S40M	no_feature
65962-3	Scaffold331	82499	32S14M2D21M	no_feature
66098-3	Scaffold44610	2279	24S24M	no_feature
66141-3	Scaffold44610	2743	45M2S	no_feature
66224-3	Scaffold44610	83	4S27M13S	no_feature
66246-3	Scaffold44610	2720	69M	no_feature
66322-3	Scaffold44610	83	32S53M	no_feature
66386-3	Scaffold2652	18556	48S23M2S	no_feature
66406-3	Scaffold15	628099	20S20M	no_feature
66514-3	Scaffold2652	18556	8S23M2S	no_feature
66535-3	Scaffold2136	14049	7S48M	no_feature
66563-3	Scaffold2652	18556	40S23M2S	no_feature
66706-3	Scaffold44610	83	59S27M1S	no_feature
66775-3	Scaffold2652	18556	16S23M2S	no_feature
66798-3	Scaffold7	131655	29S23M4S	no_feature
66838-3	Scaffold44610	83	32S27M11S	no_feature
66850-3	Scaffold2652	18556	42S23M2S	no_feature
66965-3	Scaffold44610	3783	6S47M	no_feature
66969-3	Scaffold44610	85	40M	no_feature
67169-3	Scaffold44610	2292	59M6S	no_feature
67188-3	Scaffold44610	3805	36M1D5M2D3M2I43M2S	no_feature
67199-3	Scaffold2652	18556	46S23M2S	no_feature
67235-3	Scaffold44610	2699	8S51M	no_feature
67318-3	Scaffold44610	83	24S27M	no_feature
67325-3	Scaffold331	82515	13S23M18S	no_feature
67429-3	Scaffold44610	472	17S28M15S	no_feature
67493-3	Scaffold44610	231	19S43M17S	no_feature
67574-3	Scaffold44610	1171	8S36M	no_feature
67726-3	Scaffold44610	3615	2S20M3S	no_feature
67816-3	Scaffold44610	89	14S40M	no_feature
67829-3	Scaffold44610	83	4S27M13S	no_feature
67886-3	Scaffold32	675417	20M29S	no_feature
67912-3	Scaffold44610	3804	38S20M	no_feature
67974-3	Scaffold2652	18556	43S23M2S	no_feature
68038-3	Scaffold44610	472	29S28M25S	no_feature
68054-3	Scaffold2652	18556	48S23M2S	no_feature
68095-3	Scaffold2154	1288	6S23M7S	no_feature
68129-3	Scaffold2652	18556	45S23M2S	no_feature
68167-3	Scaffold44610	2120	44M	no_feature
68186-3	Scaffold2652	18556	43S23M2S	no_feature
68189-3	Scaffold44610	3800	24M	no_feature
68196-3	Scaffold44610	2710	34M	no_feature
68344-3	Scaffold2652	18556	26S23M2S	no_feature
68346-3	Scaffold331	82497	33S16M2D22M	no_feature
68354-3	Scaffold742	43653	2S32M2S	no_feature
68418-3	Scaffold44610	2742	6S45M	no_feature
68423-3	Scaffold28346	143	24S22M7S	no_feature
68437-3	Scaffold44610	3803	16S36M7S	no_feature
68577-3	Scaffold2136	14278	2S21M	no_feature
68595-3	Scaffold141	70015	16S21M15S	no_feature
68637-3	Scaffold331	82515	48S22M	no_feature
68708-3	Scaffold2652	18556	45S23M2S	no_feature
68712-3	Scaffold45728	6699	1S21M24S	no_feature
68756-3	Scaffold2652	18556	45S23M2S	no_feature
68809-3	Scaffold2652	18556	9S23M20S	no_feature
68887-3	Scaffold331	82497	9S16M2D22M	no_feature
68905-3	Scaffold44610	867	9S42M6S	no_feature
68908-3	Scaffold44610	231	2S43M4S	no_feature
68932-3	Scaffold635	31254	28S20M4S	no_feature
68992-2	Scaffold331	82497	30S16M2D22M	no_feature
68997-2	Scaffold44610	1162	7S5M1D24M13S	no_feature
69036-2	Scaffold44610	3773	15S51M	no_feature
69049-2	Scaffold44610	1153	1S39M5S	no_feature
69070-2	Scaffold2308	180	42S22M5S	no_feature
69081-2	Scaffold44610	1167	3S20M	no_feature
69199-2	Scaffold44610	3615	15S20M20S	no_feature
69207-2	Scaffold331	82497	33S16M2D22M	no_feature
69251-2	Scaffold44610	472	21S28M22S	no_feature
69268-2	Scaffold44610	3800	37M	no_feature
69287-2	Scaffold44610	865	42M21S	no_feature
69290-2	Scaffold331	82497	35S16M2D22M	no_feature
69328-2	Scaffold44610	4064	25M	no_feature
69342-2	Scaffold2652	18556	10S23M2S	no_feature
69350-2	Scaffold44610	1170	21M1D3M1I16M9S	no_feature
69357-2	Scaffold2154	1288	37S23M7S	no_feature
69412-2	Scaffold44610	1162	17S5M1D24M8S	no_feature
69475-2	Scaffold44610	3805	25M33S	no_feature
69545-2	Scaffold64661	987	8S22M11S	no_feature
69553-2	Scaffold331	82497	33S16M2D22M	no_feature
69556-2	Scaffold44610	472	23S28M24S	no_feature
69621-2	Scaffold3482	9982	21M16S	no_feature
69637-2	Scaffold44610	1162	4S5M1D22M	no_feature
69640-2	Scaffold2652	18556	48S23M2S	no_feature
69695-2	Scaffold44610	2741	3S29M16S	no_feature
69696-2	Scaffold331	82497	15S16M2D21M	no_feature
69780-2	Scaffold44610	3788	51M11S	no_feature
69802-2	Scaffold2652	18556	48S23M2S	no_feature
69852-2	Scaffold44610	3805	34M10S	no_feature
69880-2	Scaffold5685	3448	20M	no_feature
69922-2	Scaffold68501	439	4S22M4S	no_feature
69969-2	Scaffold2652	18556	46S23M2S	no_feature
69989-2	Scaffold331	82498	34S15M2D22M	no_feature
70006-2	Scaffold331	82497	34S16M2D22M	no_feature
70032-2	Scaffold2652	18556	49S23M2S	no_feature
70036-2	Scaffold331	82497	30S16M2D22M	no_feature
70050-2	Scaffold2136	14049	4S52M4S	no_feature
70125-2	Scaffold2186	24742	25S24M3S	no_feature
70198-2	Scaffold75747	752	5S23M11S	no_feature
70220-2	Scaffold44610	83	10S55M4S	no_feature
70297-2	Scaffold46585	3341	21M	no_feature
70304-2	Scaffold331	82497	35S16M2D22M	no_feature
70363-2	Scaffold331	82517	13S20M	no_feature
70440-2	Scaffold44610	2482	21M	no_feature
70462-2	Scaffold331	82497	29S16M2D22M	no_feature
70536-2	Scaffold44610	2882	43M7S	no_feature
70590-2	Scaffold149	133890	5S21M1S	no_feature
70625-2	Scaffold331	82497	35S16M2D22M	no_feature
70787-2	Scaffold2652	18556	47S23M2S	no_feature
70822-2	Scaffold2136	14049	1S52M19S	no_feature
70823-2	Scaffold2652	18556	42S23M2S	no_feature
70872-2	Scaffold44610	83	18S55M5S	no_feature
70888-2	Scaffold44610	3809	30M19S	no_feature
70925-2	Scaffold2154	1288	46S23M7S	no_feature
71000-2	Scaffold331	82515	12S22M	no_feature
71024-2	Scaffold2652	18556	48S23M2S	no_feature
71037-2	Scaffold2906	3083	5S23M6S	no_feature
71080-2	Scaffold32	675417	6S21M4S	no_feature
71121-2	Scaffold1249	15207	6S20M7S	no_feature
71144-2	Scaffold44610	85	53M6S	no_feature
71171-2	Scaffold331	82497	35S16M2D22M	no_feature
71173-2	Scaffold44610	2456	44M	no_feature
71242-2	Scaffold1401	3924	69M3S	no_feature
71321-2	Scaffold228	10796	4S20M24S	no_feature
71350-2	Scaffold44610	2148	23M	no_feature
71355-2	Scaffold2652	18556	39S23M2S	no_feature
71395-2	Scaffold2652	18556	48S23M2S	no_feature
71432-2	Scaffold44610	2848	46M	no_feature
71433-2	Scaffold2136	14049	4S52M4S	no_feature
71530-2	Scaffold2652	18556	46S23M2S	no_feature
71552-2	Scaffold138	16189	1S20M	no_feature
71561-2	Scaffold44610	83	15S42M	no_feature
71614-2	Scaffold2652	18556	48S23M2S	no_feature
71663-2	Scaffold44610	83	19S27M	no_feature
71707-2	Scaffold2652	18556	7S22M	no_feature
71755-2	Scaffold44610	3809	20M	no_feature
71822-2	Scaffold44610	83	33S40M	no_feature
71834-2	Scaffold44610	2856	32M1D16M	no_feature
71875-2	Scaffold44610	83	24M	no_feature
71898-2	Scaffold331	82497	33S16M2D22M	no_feature
71923-2	Scaffold44610	83	10S43M	no_feature
71955-2	Scaffold2652	18556	26S23M2S	no_feature
71993-2	Scaffold44610	3772	56M	no_feature
72029-2	Scaffold2652	18556	6S22M3S	no_feature
72088-2	Scaffold75	347019	15S20M	no_feature
72132-2	Scaffold44610	2152	28M38S	no_feature
72181-2	Scaffold2652	18556	44S23M2S	no_feature
72238-2	Scaffold44610	3800	39M28S	no_feature
72430-2	Scaffold2652	18556	48S23M2S	no_feature
72457-2	Scaffold2136	14074	9S27M7S	no_feature
72470-2	Scaffold2652	18556	43S23M	no_feature
72580-2	Scaffold2652	18556	9S23M1S	no_feature
72600-2	Scaffold2652	18556	46S23M2S	no_feature
72622-2	Scaffold44610	2845	60M1S	no_feature
72624-2	Scaffold44610	2884	51M2S	no_feature
72634-2	Scaffold635	31254	28S20M8S	no_feature
72645-2	Scaffold85979	462	3S21M5S	no_feature
72679-2	Scaffold2652	18556	48S23M2S	no_feature
72730-2	Scaffold331	82497	35S16M2D22M	no_feature
72744-2	Scaffold2652	18556	45S23M2S	no_feature
72792-2	Scaffold44610	83	3S45M2S	no_feature
72811-2	Scaffold119	13064	3S20M2S	no_feature
72829-2	Scaffold2652	18556	48S23M2S	no_feature
72845-2	Scaffold2652	18556	44S23M	no_feature
72851-2	Scaffold2652	18556	46S23M2S	no_feature
73025-2	Scaffold2652	18556	10S23M2S	no_feature
73032-2	Scaffold2652	18556	9S23M19S	no_feature
73043-2	Scaffold44610	3606	47M	no_feature
73071-2	Scaffold2652	18556	46S23M2S	no_feature
73074-2	Scaffold2652	18556	11S23M29S	no_feature
73075-2	Scaffold44610	3599	1S57M	no_feature
73082-2	Scaffold2652	18556	44S23M2S	no_feature
73086-2	Scaffold331	82497	33S16M1D1M1D21M	no_feature
73090-2	Scaffold2652	18556	40S23M2S	no_feature
73239-2	Scaffold44610	3801	38M7S	no_feature
73286-2	Scaffold2652	18556	28S23M2S	no_feature
73292-2	Scaffold304	48877	44S23M2S	no_feature
73298-2	Scaffold2136	14050	51M	no_feature
73320-2	Scaffold44610	2453	21S44M	no_feature
73373-2	Scaffold2136	14038	8S76M	no_feature
73436-2	Scaffold44610	2120	20M2D17M	no_feature
73454-2	Scaffold331	82497	30S16M2D22M	no_feature
73669-2	Scaffold44610	1167	3S25M15S	no_feature
73720-2	Scaffold44610	3620	21M	no_feature
73755-2	Scaffold2652	18556	29S23M2S	no_feature
73771-2	Scaffold331	82497	30S16M2D22M	no_feature
73811-2	Scaffold2652	18556	46S23M2S	no_feature
73834-2	Scaffold228	10796	19S20M4S	no_feature
73833-2	Scaffold44610	3597	51M	no_feature
73877-2	Scaffold44610	235	25M	no_feature
73909-2	Scaffold2652	18556	48S23M2S	no_feature
73911-2	Scaffold44610	231	3S29M29S	no_feature
73927-2	Scaffold2652	18556	5S23M2S	no_feature
74004-2	Scaffold2652	18556	48S23M2S	no_feature
74022-2	Scaffold2652	18556	8S23M2S	no_feature
74031-2	Scaffold45528	6973	10S21M16S	no_feature
74074-2	Scaffold2652	18556	49S23M2S	no_feature
74106-2	Scaffold44610	2272	48S23M	no_feature
74107-2	Scaffold15	628099	20M32S	no_feature
74160-2	Scaffold44610	2814	14S37M	no_feature
74212-2	Scaffold331	82515	48S21M	no_feature
74214-2	Scaffold331	82497	35S16M2D21M	no_feature
74265-2	Scaffold44610	83	10S43M	no_feature
74312-2	Scaffold44610	3765	4S65M	no_feature
74317-2	Scaffold44610	83	4S27M29S	no_feature
74351-2	Scaffold44610	3804	35M24S	no_feature
74357-2	Scaffold2906	3083	27S21M	no_feature
74424-2	Scaffold44610	83	5S27M8S	no_feature
74443-2	Scaffold2652	18556	48S23M2S	no_feature
74472-2	Scaffold2136	14074	12S27M35S	no_feature
74510-2	Scaffold331	82497	31S16M2D22M	no_feature
74512-2	Scaffold331	82497	33S16M2D22M	no_feature
74540-2	Scaffold44610	2699	8S71M3S	no_feature
74577-2	Scaffold44610	83	11S29M17S	no_feature
74692-2	Scaffold2652	18556	48S23M2S	no_feature
74702-2	Scaffold44610	3615	5S20M9S	no_feature
74790-2	Scaffold2652	18556	7S20M6S	no_feature
74845-2	Scaffold2652	18556	42S23M2S	no_feature
74903-2	Scaffold44610	2845	39M	no_feature
74956-2	Scaffold239	65163	25S23M1S	no_feature
74961-2	Scaffold331	82497	30S16M2D21M	no_feature
74992-2	Scaffold2652	18556	10S23M19S	no_feature
74999-2	Scaffold2652	18556	42S23M	no_feature
75012-2	Scaffold331	82497	28S16M2D22M	no_feature
75030-2	Scaffold2652	18556	8S23M2S	no_feature
75037-2	Scaffold2652	18556	48S23M2S	no_feature
75078-2	Scaffold66616	3456	6S20M1S	no_feature
75158-2	Scaffold2652	18556	45S23M2S	no_feature
75169-2	Scaffold44610	36	11S22M15S	no_feature
75246-2	Scaffold2652	18556	30S21M	no_feature
75294-2	Scaffold2652	18556	27S23M2S	no_feature
75371-2	Scaffold331	82515	11S21M	no_feature
75429-2	Scaffold44610	37	21M39S	no_feature
75472-2	Scaffold731	36289	21S20M4S	no_feature
75504-2	Scaffold2136	14049	4S52M25S	no_feature
75551-2	Scaffold2652	18556	48S23M2S	no_feature
75574-2	Scaffold2652	18559	10S20M	no_feature
75635-2	Scaffold2652	18556	42S23M	no_feature
75674-2	Scaffold44610	83	40S40M	no_feature
75685-2	Scaffold331	82497	35S16M2D22M	no_feature
75713-2	Scaffold44610	2272	1S45M21S	no_feature
75776-2	Scaffold2652	18556	46S23M2S	no_feature
75780-2	Scaffold2652	18556	26S23M2S	no_feature
75795-2	Scaffold44610	3807	32M16S	no_feature
75821-2	Scaffold47556	912	21M	no_feature
75828-2	Scaffold44610	133	21M	no_feature
75842-2	Scaffold44610	2882	65M1S	no_feature
75850-2	Scaffold2652	18556	23S23M1S	no_feature
75849-2	Scaffold44610	3772	67M26S	no_feature
75854-2	Scaffold331	82497	35S16M2D22M	no_feature
76055-2	Scaffold44610	113	7S65M	no_feature
76114-2	Scaffold331	82497	28S16M2D21M	no_feature
76215-2	Scaffold44610	2848	34M	no_feature
76233-2	Scaffold44610	3788	4S42M	no_feature
76265-2	Scaffold44610	83	1S43M	no_feature
76417-2	Scaffold2552	3162	20M	no_feature
76427-2	Scaffold44610	83	21S26M	no_feature
76594-2	Scaffold2652	18556	48S23M2S	no_feature
76605-2	Scaffold331	82497	33S16M2D22M	no_feature
[truncated: 15,631 more rows]
