# Supplementary material for: Small RNAs derived from tRNAs and rRNAs are highly enriched in exosomes from both old and new world Leishmania providing evidence for conserved exosomal RNA Packaging
Source: BMC Genomics. 2015 Mar 5;16(1):151. doi: 10.1186/s12864-015-1260-7 (PMC4352550; doi:10.1186/s12864-015-1260-7)
Supplement: Additional file 10: Table S7. — Results of blast search of all reads from L. donovani and L. braziliensis exosome library against SLACS and TATEs database. [file 12864_2015_1260_MOESM10_ESM.xlsx]

## Sheet: Ldonovani
cRead ID	Subject ID	% identity	alignment length	mismatches	gap openings	q. start	q. end	s. start	s. end	e-value	bit score	Product Description
4122-25	LbrM.02.0690	100	14	0	0	2	15	594	581	0.005	28.2	>LbrM.02.0690 | organism=Leishmania_braziliensis_MHOM/BR/75/M2904 | product=SLACS like gene retrotransposon element | location=LbrM.00:534500-536080(-) | length=1581 | sequence_SO=random_sequence | SO=protein_coding
9928-10	LbrM.16.0790	93.33	15	1	0	7	21	2574	2560	0.35	22.3	>LbrM.16.0790 | organism=Leishmania_braziliensis_MHOM/BR/75/M2904 | product=hypothetical protein | location=LbrM.16:295596-298745(-) | length=3150 | sequence_SO=chromosome | SO=protein_coding
9928-10	LbrM.16.0470	93.33	15	1	0	7	21	2904	2890	0.35	22.3	>LbrM.16.0470 | organism=Leishmania_braziliensis_MHOM/BR/75/M2904 | product=hypothetical protein | location=LbrM.16:155332-158811(-) | length=3480 | sequence_SO=chromosome | SO=protein_coding
9928-10	LbrM.02.0720	93.33	15	1	0	7	21	180	166	0.35	22.3	>LbrM.02.0720 | organism=Leishmania_braziliensis_MHOM/BR/75/M2904 | product=SLACS like gene retrotransposon element | location=LbrM.00:539912-540667(-) | length=756 | sequence_SO=random_sequence | SO=protein_coding
10786-10	LbrM.25.2610	93.75	16	1	0	4	19	2477	2462	0.081	24.3	>LbrM.25.2610 | organism=Leishmania_braziliensis_MHOM/BR/75/M2904 | product=TATE DNA Transposon | location=LbrM.00:419977-423326(-) | length=3350 | sequence_SO=random_sequence | SO=protein_coding
10786-10	LbrM.30.3210	93.75	16	1	0	4	19	3533	3518	0.081	24.3	>LbrM.30.3210 | organism=Leishmania_braziliensis_MHOM/BR/75/M2904 | product=TATE DNA transposons | location=LbrM.30:1132441-1136634(-) | length=4194 | sequence_SO=chromosome | SO=protein_coding
12419-9	LbrM.20.6070	93.33	15	1	0	1	15	2015	2029	0.35	22.3	>LbrM.20.6070 | organism=Leishmania_braziliensis_MHOM/BR/75/M2904 | product=TATE DNA Transposon | location=LbrM.20.2:666019-670970(+) | length=4952 | sequence_SO=chromosome | SO=protein_coding
12419-9	LbrM.20.6080	93.33	15	1	0	1	15	1970	1984	0.35	22.3	>LbrM.20.6080 | organism=Leishmania_braziliensis_MHOM/BR/75/M2904 | product=TATE DNA Transposon | location=LbrM.20.2:671577-676087(-) | length=4511 | sequence_SO=chromosome | SO=protein_coding
12419-9	LbrM.20.6090	93.33	15	1	0	1	15	3449	3463	0.35	22.3	>LbrM.20.6090 | organism=Leishmania_braziliensis_MHOM/BR/75/M2904 | product=TATE DNA Transposon | location=LbrM.20.2:678049-682463(+) | length=4415 | sequence_SO=chromosome | SO=protein_coding
12419-9	LbrM.20.6140	93.33	15	1	0	1	15	1526	1540	0.35	22.3	>LbrM.20.6140 | organism=Leishmania_braziliensis_MHOM/BR/75/M2904 | product=TATE DNA Transposon | location=LbrM.20.2:719613-724074(-) | length=4462 | sequence_SO=chromosome | SO=protein_coding
12419-9	LbrM.26.2650	93.33	15	1	0	1	15	1418	1432	0.35	22.3	>LbrM.26.2650 | organism=Leishmania_braziliensis_MHOM/BR/75/M2904 | product=TATE DNA transposons | location=LbrM.26:982628-986631(+) | length=4004 | sequence_SO=chromosome | SO=protein_coding
12419-9	LbrM.35.0030	93.33	15	1	0	1	15	1985	1999	0.35	22.3	>LbrM.35.0030 | organism=Leishmania_braziliensis_MHOM/BR/75/M2904 | product=TATE DNA Transposon | location=LbrM.35:10048-14969(-) | length=4922 | sequence_SO=chromosome | SO=protein_coding
12419-9	LbrM.24.2430	93.33	15	1	0	1	15	1985	1999	0.35	22.3	>LbrM.24.2430 | organism=Leishmania_braziliensis_MHOM/BR/75/M2904 | product=TATE DNA Transposon | location=LbrM.24:819379-824300(+) | length=4922 | sequence_SO=chromosome | SO=protein_coding
12419-9	LbrM.30.0460	93.33	15	1	0	1	15	3395	3409	0.35	22.3	>LbrM.30.0460 | organism=Leishmania_braziliensis_MHOM/BR/75/M2904 | product=TATE DNA Transposon | location=LbrM.30:155049-159094(+) | length=4046 | sequence_SO=chromosome | SO=protein_coding
12419-9	LbrM.30.3190	93.33	15	1	0	1	15	3389	3403	0.35	22.3	>LbrM.30.3190 | organism=Leishmania_braziliensis_MHOM/BR/75/M2904 | product=TATE DNA transposons | location=LbrM.30:1115394-1121721(-) | length=6328 | sequence_SO=chromosome | SO=protein_coding
12419-9	LbrM.30.3200	93.33	15	1	0	1	15	1970	1984	0.35	22.3	>LbrM.30.3200 | organism=Leishmania_braziliensis_MHOM/BR/75/M2904 | product=TATE DNA Transposon | location=LbrM.30:1123657-1128563(-) | length=4907 | sequence_SO=chromosome | SO=protein_coding
12419-9	LbrM.30.3210	93.33	15	1	0	1	15	1466	1480	0.35	22.3	>LbrM.30.3210 | organism=Leishmania_braziliensis_MHOM/BR/75/M2904 | product=TATE DNA transposons | location=LbrM.30:1132441-1136634(-) | length=4194 | sequence_SO=chromosome | SO=protein_coding
12419-9	LbrM.31.1860	93.33	15	1	0	1	15	1985	1999	0.35	22.3	>LbrM.31.1860 | organism=Leishmania_braziliensis_MHOM/BR/75/M2904 | product=TATE DNA Transposon | location=LbrM.31:818387-823308(-) | length=4922 | sequence_SO=chromosome | SO=protein_coding
12419-9	LbrM.28.0010	93.33	15	1	0	1	15	3086	3100	0.35	22.3	>LbrM.28.0010 | organism=Leishmania_braziliensis_MHOM/BR/75/M2904 | product=TATE DNA transposons | location=LbrM.28:1798-7822(-) | length=6025 | sequence_SO=chromosome | SO=protein_coding
14177-8	LbrM.30.3790	93.33	15	1	0	7	21	2707	2721	0.35	22.3	>LbrM.30.3790 | organism=Leishmania_braziliensis_MHOM/BR/75/M2904 | product=TATE DNA transposons | location=LbrM.00:575905-582097(+) | length=6193 | sequence_SO=random_sequence | SO=protein_coding
16397-7	LbrM.20.6070	93.75	16	1	0	1	16	204	189	0.09	24.3	>LbrM.20.6070 | organism=Leishmania_braziliensis_MHOM/BR/75/M2904 | product=TATE DNA Transposon | location=LbrM.20.2:666019-670970(+) | length=4952 | sequence_SO=chromosome | SO=protein_coding
20040-6	LbrM.30.3790	93.33	15	1	0	6	20	2707	2721	0.32	22.3	>LbrM.30.3790 | organism=Leishmania_braziliensis_MHOM/BR/75/M2904 | product=TATE DNA transposons | location=LbrM.00:575905-582097(+) | length=6193 | sequence_SO=random_sequence | SO=protein_coding
30859-4	LbrM.16.0790	93.75	16	1	0	5	20	2964	2979	0.09	24.3	>LbrM.16.0790 | organism=Leishmania_braziliensis_MHOM/BR/75/M2904 | product=hypothetical protein | location=LbrM.16:295596-298745(-) | length=3150 | sequence_SO=chromosome | SO=protein_coding
30859-4	LbrM.16.0470	93.75	16	1	0	5	20	3294	3309	0.09	24.3	>LbrM.16.0470 | organism=Leishmania_braziliensis_MHOM/BR/75/M2904 | product=hypothetical protein | location=LbrM.16:155332-158811(-) | length=3480 | sequence_SO=chromosome | SO=protein_coding
30859-4	LbrM.02.0720	93.75	16	1	0	5	20	570	585	0.09	24.3	>LbrM.02.0720 | organism=Leishmania_braziliensis_MHOM/BR/75/M2904 | product=SLACS like gene retrotransposon element | location=LbrM.00:539912-540667(-) | length=756 | sequence_SO=random_sequence | SO=protein_coding
31445-4	LbrM.02.0690	100	14	0	0	1	14	594	581	0.005	28.2	>LbrM.02.0690 | organism=Leishmania_braziliensis_MHOM/BR/75/M2904 | product=SLACS like gene retrotransposon element | location=LbrM.00:534500-536080(-) | length=1581 | sequence_SO=random_sequence | SO=protein_coding
32511-4	LbrM.16.0790	93.75	16	1	0	3	18	2964	2979	0.081	24.3	>LbrM.16.0790 | organism=Leishmania_braziliensis_MHOM/BR/75/M2904 | product=hypothetical protein | location=LbrM.16:295596-298745(-) | length=3150 | sequence_SO=chromosome | SO=protein_coding
32511-4	LbrM.16.0470	93.75	16	1	0	3	18	3294	3309	0.081	24.3	>LbrM.16.0470 | organism=Leishmania_braziliensis_MHOM/BR/75/M2904 | product=hypothetical protein | location=LbrM.16:155332-158811(-) | length=3480 | sequence_SO=chromosome | SO=protein_coding
32511-4	LbrM.02.0720	93.75	16	1	0	3	18	570	585	0.081	24.3	>LbrM.02.0720 | organism=Leishmania_braziliensis_MHOM/BR/75/M2904 | product=SLACS like gene retrotransposon element | location=LbrM.00:539912-540667(-) | length=756 | sequence_SO=random_sequence | SO=protein_coding
32940-4	LbrM.20.6070	93.75	16	1	0	1	16	204	189	0.098	24.3	>LbrM.20.6070 | organism=Leishmania_braziliensis_MHOM/BR/75/M2904 | product=TATE DNA Transposon | location=LbrM.20.2:666019-670970(+) | length=4952 | sequence_SO=chromosome | SO=protein_coding
35329-4	LbrM.25.2600	93.33	15	1	0	5	19	4119	4133	0.32	22.3	>LbrM.25.2600 | organism=Leishmania_braziliensis_MHOM/BR/75/M2904 | product=TATE DNA Transposon | location=LbrM.00:414164-419661(+) | length=5498 | sequence_SO=random_sequence | SO=protein_coding
35329-4	LbrM.25.2610	93.33	15	1	0	5	19	1431	1445	0.32	22.3	>LbrM.25.2610 | organism=Leishmania_braziliensis_MHOM/BR/75/M2904 | product=TATE DNA Transposon | location=LbrM.00:419977-423326(-) | length=3350 | sequence_SO=random_sequence | SO=protein_coding
35329-4	LbrM.25.2620	93.33	15	1	0	5	19	1080	1094	0.32	22.3	>LbrM.25.2620 | organism=Leishmania_braziliensis_MHOM/BR/75/M2904 | product=TATE DNA Transposon | location=LbrM.00:425303-428091(-) | length=2789 | sequence_SO=random_sequence | SO=protein_coding
35329-4	LbrM.30.3790	93.33	15	1	0	5	19	4272	4286	0.32	22.3	>LbrM.30.3790 | organism=Leishmania_braziliensis_MHOM/BR/75/M2904 | product=TATE DNA transposons | location=LbrM.00:575905-582097(+) | length=6193 | sequence_SO=random_sequence | SO=protein_coding
35329-4	LbrM.32.0010	93.33	15	1	0	5	19	2937	2951	0.32	22.3	>LbrM.32.0010 | organism=Leishmania_braziliensis_MHOM/BR/75/M2904 | product=TATE DNA Transposon | location=LbrM.32:5966-10821(+) | length=4856 | sequence_SO=chromosome | SO=protein_coding
35329-4	LbrM.32.0040	93.33	15	1	0	5	19	387	401	0.32	22.3	>LbrM.32.0040 | organism=Leishmania_braziliensis_MHOM/BR/75/M2904 | product=TATE DNA Transposon | location=LbrM.32:19367-21672(+) | length=2306 | sequence_SO=chromosome | SO=protein_coding
35329-4	LbrM.20.6070	93.33	15	1	0	5	19	3033	3047	0.32	22.3	>LbrM.20.6070 | organism=Leishmania_braziliensis_MHOM/BR/75/M2904 | product=TATE DNA Transposon | location=LbrM.20.2:666019-670970(+) | length=4952 | sequence_SO=chromosome | SO=protein_coding
35329-4	LbrM.20.6080	93.33	15	1	0	5	19	2988	3002	0.32	22.3	>LbrM.20.6080 | organism=Leishmania_braziliensis_MHOM/BR/75/M2904 | product=TATE DNA Transposon | location=LbrM.20.2:671577-676087(-) | length=4511 | sequence_SO=chromosome | SO=protein_coding
35329-4	LbrM.20.6110	93.33	15	1	0	5	19	3252	3266	0.32	22.3	>LbrM.20.6110 | organism=Leishmania_braziliensis_MHOM/BR/75/M2904 | product=TATE DNA Transposon | location=LbrM.20.2:692274-697444(-) | length=5171 | sequence_SO=chromosome | SO=protein_coding
35329-4	LbrM.20.6140	93.33	15	1	0	5	19	2545	2559	0.32	22.3	>LbrM.20.6140 | organism=Leishmania_braziliensis_MHOM/BR/75/M2904 | product=TATE DNA Transposon | location=LbrM.20.2:719613-724074(-) | length=4462 | sequence_SO=chromosome | SO=protein_coding
35329-4	LbrM.27.0010	93.33	15	1	0	5	19	3078	3092	0.32	22.3	>LbrM.27.0010 | organism=Leishmania_braziliensis_MHOM/BR/75/M2904 | product=TATE DNA Transposon | location=LbrM.27:3-4966(+) | length=4964 | sequence_SO=chromosome | SO=protein_coding
35329-4	LbrM.26.2650	93.33	15	1	0	5	19	2436	2450	0.32	22.3	>LbrM.26.2650 | organism=Leishmania_braziliensis_MHOM/BR/75/M2904 | product=TATE DNA transposons | location=LbrM.26:982628-986631(+) | length=4004 | sequence_SO=chromosome | SO=protein_coding
35329-4	LbrM.11.1160	93.33	15	1	0	5	19	3003	3017	0.32	22.3	>LbrM.11.1160 | organism=Leishmania_braziliensis_MHOM/BR/75/M2904 | product=TATE DNA transposons,DNA transposon | location=LbrM.11:537654-541591(+) | length=3938 | sequence_SO=chromosome | SO=protein_coding
35329-4	LbrM.11.1170	93.33	15	1	0	5	19	4425	4439	0.32	22.3	>LbrM.11.1170 | organism=Leishmania_braziliensis_MHOM/BR/75/M2904 | product=TATE DNA transposons | location=LbrM.11:546742-552820(+) | length=6079 | sequence_SO=chromosome | SO=protein_coding
35329-4	LbrM.34.0020	93.33	15	1	0	5	19	843	857	0.32	22.3	>LbrM.34.0020 | organism=Leishmania_braziliensis_MHOM/BR/75/M2904 | product=TATE DNA Transposon | location=LbrM.34:3466-6192(+) | length=2727 | sequence_SO=chromosome | SO=protein_coding
35329-4	LbrM.34.2200	93.33	15	1	0	5	19	3003	3017	0.32	22.3	>LbrM.34.2200 | organism=Leishmania_braziliensis_MHOM/BR/75/M2904 | product=TATE DNA transposons | location=LbrM.34:838464-843385(-) | length=4922 | sequence_SO=chromosome | SO=protein_coding
35329-4	LbrM.34.5340	93.33	15	1	0	5	19	3696	3710	0.32	22.3	>LbrM.34.5340 | organism=Leishmania_braziliensis_MHOM/BR/75/M2904 | product=TATE DNA transposons | location=LbrM.34:1996624-2002238(+) | length=5615 | sequence_SO=chromosome | SO=protein_coding
35329-4	LbrM.35.0030	93.33	15	1	0	5	19	3003	3017	0.32	22.3	>LbrM.35.0030 | organism=Leishmania_braziliensis_MHOM/BR/75/M2904 | product=TATE DNA Transposon | location=LbrM.35:10048-14969(-) | length=4922 | sequence_SO=chromosome | SO=protein_coding
35329-4	LbrM.24.2430	93.33	15	1	0	5	19	3003	3017	0.32	22.3	>LbrM.24.2430 | organism=Leishmania_braziliensis_MHOM/BR/75/M2904 | product=TATE DNA Transposon | location=LbrM.24:819379-824300(+) | length=4922 | sequence_SO=chromosome | SO=protein_coding
35329-4	LbrM.30.3190	93.33	15	1	0	5	19	4407	4421	0.32	22.3	>LbrM.30.3190 | organism=Leishmania_braziliensis_MHOM/BR/75/M2904 | product=TATE DNA transposons | location=LbrM.30:1115394-1121721(-) | length=6328 | sequence_SO=chromosome | SO=protein_coding
35329-4	LbrM.30.3200	93.33	15	1	0	5	19	2988	3002	0.32	22.3	>LbrM.30.3200 | organism=Leishmania_braziliensis_MHOM/BR/75/M2904 | product=TATE DNA Transposon | location=LbrM.30:1123657-1128563(-) | length=4907 | sequence_SO=chromosome | SO=protein_coding
35329-4	LbrM.30.3210	93.33	15	1	0	5	19	2487	2501	0.32	22.3	>LbrM.30.3210 | organism=Leishmania_braziliensis_MHOM/BR/75/M2904 | product=TATE DNA transposons | location=LbrM.30:1132441-1136634(-) | length=4194 | sequence_SO=chromosome | SO=protein_coding
35329-4	LbrM.30.3220	93.33	15	1	0	5	19	945	959	0.32	22.3	>LbrM.30.3220 | organism=Leishmania_braziliensis_MHOM/BR/75/M2904 | product=TATE DNA transposons | location=LbrM.30:1139128-1141989(-) | length=2862 | sequence_SO=chromosome | SO=protein_coding
35329-4	LbrM.31.1860	93.33	15	1	0	5	19	3003	3017	0.32	22.3	>LbrM.31.1860 | organism=Leishmania_braziliensis_MHOM/BR/75/M2904 | product=TATE DNA Transposon | location=LbrM.31:818387-823308(-) | length=4922 | sequence_SO=chromosome | SO=protein_coding
35329-4	LbrM.28.0010	93.33	15	1	0	5	19	4104	4118	0.32	22.3	>LbrM.28.0010 | organism=Leishmania_braziliensis_MHOM/BR/75/M2904 | product=TATE DNA transposons | location=LbrM.28:1798-7822(-) | length=6025 | sequence_SO=chromosome | SO=protein_coding
40161-3	LbrM.16.0790	100	22	0	0	1	22	364	343	1e-07	44.1	>LbrM.16.0790 | organism=Leishmania_braziliensis_MHOM/BR/75/M2904 | product=hypothetical protein | location=LbrM.16:295596-298745(-) | length=3150 | sequence_SO=chromosome | SO=protein_coding
40161-3	LbrM.16.0470	100	22	0	0	1	22	694	673	1e-07	44.1	>LbrM.16.0470 | organism=Leishmania_braziliensis_MHOM/BR/75/M2904 | product=hypothetical protein | location=LbrM.16:155332-158811(-) | length=3480 | sequence_SO=chromosome | SO=protein_coding
40161-3	LbrM.16.0460	100	22	0	0	1	22	2896	2875	1e-07	44.1	>LbrM.16.0460 | organism=Leishmania_braziliensis_MHOM/BR/75/M2904 | product=hypothetical protein | location=LbrM.16:150478-154755(-) | length=4278 | sequence_SO=chromosome | SO=protein_coding
40161-3	LbrM.02.0750	100	22	0	0	1	22	4072	4051	1e-07	44.1	>LbrM.02.0750 | organism=Leishmania_braziliensis_MHOM/BR/75/M2904 | product=SLACS like gene retrotransposon element | location=LbrM.00:560090-565702(-) | length=5613 | sequence_SO=random_sequence | SO=protein_coding
40161-3	LbrM.02.0550	100	22	0	0	1	22	1429	1408	1e-07	44.1	>LbrM.02.0550 | organism=Leishmania_braziliensis_MHOM/BR/75/M2904 | product=Retrotransposable element SLACS | location=LbrM.02:236839-240285(-) | length=3447 | sequence_SO=chromosome | SO=protein_coding
40161-3	LbrM.08.0700	100	22	0	0	1	22	3190	3169	1e-07	44.1	>LbrM.08.0700 | organism=Leishmania_braziliensis_MHOM/BR/75/M2904 | product=SLACS | location=LbrM.08:267172-272523(+) | length=5352 | sequence_SO=chromosome | SO=protein_coding
40469-3	LbrM.30.3790	93.33	15	1	0	6	20	3003	3017	0.32	22.3	>LbrM.30.3790 | organism=Leishmania_braziliensis_MHOM/BR/75/M2904 | product=TATE DNA transposons | location=LbrM.00:575905-582097(+) | length=6193 | sequence_SO=random_sequence | SO=protein_coding
40768-3	LbrM.25.2600	93.33	15	1	0	5	19	4406	4392	0.35	22.3	>LbrM.25.2600 | organism=Leishmania_braziliensis_MHOM/BR/75/M2904 | product=TATE DNA Transposon | location=LbrM.00:414164-419661(+) | length=5498 | sequence_SO=random_sequence | SO=protein_coding
40768-3	LbrM.25.2610	93.33	15	1	0	5	19	1718	1704	0.35	22.3	>LbrM.25.2610 | organism=Leishmania_braziliensis_MHOM/BR/75/M2904 | product=TATE DNA Transposon | location=LbrM.00:419977-423326(-) | length=3350 | sequence_SO=random_sequence | SO=protein_coding
40768-3	LbrM.30.3790	93.33	15	1	0	5	19	4559	4545	0.35	22.3	>LbrM.30.3790 | organism=Leishmania_braziliensis_MHOM/BR/75/M2904 | product=TATE DNA transposons | location=LbrM.00:575905-582097(+) | length=6193 | sequence_SO=random_sequence | SO=protein_coding
40768-3	LbrM.30.3800	93.33	15	1	0	5	19	2381	2367	0.35	22.3	>LbrM.30.3800 | organism=Leishmania_braziliensis_MHOM/BR/75/M2904 | product=TATE DNA transposons | location=LbrM.00:591525-595535(+) | length=4011 | sequence_SO=random_sequence | SO=protein_coding
40768-3	LbrM.32.0010	93.33	15	1	0	5	19	3224	3210	0.35	22.3	>LbrM.32.0010 | organism=Leishmania_braziliensis_MHOM/BR/75/M2904 | product=TATE DNA Transposon | location=LbrM.32:5966-10821(+) | length=4856 | sequence_SO=chromosome | SO=protein_coding
40768-3	LbrM.32.0040	93.33	15	1	0	5	19	674	660	0.35	22.3	>LbrM.32.0040 | organism=Leishmania_braziliensis_MHOM/BR/75/M2904 | product=TATE DNA Transposon | location=LbrM.32:19367-21672(+) | length=2306 | sequence_SO=chromosome | SO=protein_coding
40768-3	LbrM.20.6070	93.33	15	1	0	5	19	3320	3306	0.35	22.3	>LbrM.20.6070 | organism=Leishmania_braziliensis_MHOM/BR/75/M2904 | product=TATE DNA Transposon | location=LbrM.20.2:666019-670970(+) | length=4952 | sequence_SO=chromosome | SO=protein_coding
40768-3	LbrM.20.6080	93.33	15	1	0	5	19	3275	3261	0.35	22.3	>LbrM.20.6080 | organism=Leishmania_braziliensis_MHOM/BR/75/M2904 | product=TATE DNA Transposon | location=LbrM.20.2:671577-676087(-) | length=4511 | sequence_SO=chromosome | SO=protein_coding
40768-3	LbrM.20.6110	93.33	15	1	0	5	19	3539	3525	0.35	22.3	>LbrM.20.6110 | organism=Leishmania_braziliensis_MHOM/BR/75/M2904 | product=TATE DNA Transposon | location=LbrM.20.2:692274-697444(-) | length=5171 | sequence_SO=chromosome | SO=protein_coding
40768-3	LbrM.27.0010	93.33	15	1	0	5	19	3365	3351	0.35	22.3	>LbrM.27.0010 | organism=Leishmania_braziliensis_MHOM/BR/75/M2904 | product=TATE DNA Transposon | location=LbrM.27:3-4966(+) | length=4964 | sequence_SO=chromosome | SO=protein_coding
40768-3	LbrM.26.2650	93.33	15	1	0	5	19	2723	2709	0.35	22.3	>LbrM.26.2650 | organism=Leishmania_braziliensis_MHOM/BR/75/M2904 | product=TATE DNA transposons | location=LbrM.26:982628-986631(+) | length=4004 | sequence_SO=chromosome | SO=protein_coding
40768-3	LbrM.11.1170	93.33	15	1	0	5	19	4712	4698	0.35	22.3	>LbrM.11.1170 | organism=Leishmania_braziliensis_MHOM/BR/75/M2904 | product=TATE DNA transposons | location=LbrM.11:546742-552820(+) | length=6079 | sequence_SO=chromosome | SO=protein_coding
40768-3	LbrM.18.0010	93.33	15	1	0	5	19	260	246	0.35	22.3	>LbrM.18.0010 | organism=Leishmania_braziliensis_MHOM/BR/75/M2904 | product=TATE DNA Transposon | location=LbrM.18:601-2490(-) | length=1890 | sequence_SO=chromosome | SO=protein_coding
40768-3	LbrM.34.0020	93.33	15	1	0	5	19	1130	1116	0.35	22.3	>LbrM.34.0020 | organism=Leishmania_braziliensis_MHOM/BR/75/M2904 | product=TATE DNA Transposon | location=LbrM.34:3466-6192(+) | length=2727 | sequence_SO=chromosome | SO=protein_coding
40768-3	LbrM.34.2200	93.33	15	1	0	5	19	3290	3276	0.35	22.3	>LbrM.34.2200 | organism=Leishmania_braziliensis_MHOM/BR/75/M2904 | product=TATE DNA transposons | location=LbrM.34:838464-843385(-) | length=4922 | sequence_SO=chromosome | SO=protein_coding
40768-3	LbrM.34.5340	93.33	15	1	0	5	19	3983	3969	0.35	22.3	>LbrM.34.5340 | organism=Leishmania_braziliensis_MHOM/BR/75/M2904 | product=TATE DNA transposons | location=LbrM.34:1996624-2002238(+) | length=5615 | sequence_SO=chromosome | SO=protein_coding
40768-3	LbrM.35.0030	93.33	15	1	0	5	19	3290	3276	0.35	22.3	>LbrM.35.0030 | organism=Leishmania_braziliensis_MHOM/BR/75/M2904 | product=TATE DNA Transposon | location=LbrM.35:10048-14969(-) | length=4922 | sequence_SO=chromosome | SO=protein_coding
40768-3	LbrM.24.2430	93.33	15	1	0	5	19	3290	3276	0.35	22.3	>LbrM.24.2430 | organism=Leishmania_braziliensis_MHOM/BR/75/M2904 | product=TATE DNA Transposon | location=LbrM.24:819379-824300(+) | length=4922 | sequence_SO=chromosome | SO=protein_coding
40768-3	LbrM.30.3190	93.33	15	1	0	5	19	4694	4680	0.35	22.3	>LbrM.30.3190 | organism=Leishmania_braziliensis_MHOM/BR/75/M2904 | product=TATE DNA transposons | location=LbrM.30:1115394-1121721(-) | length=6328 | sequence_SO=chromosome | SO=protein_coding
40768-3	LbrM.30.3200	93.33	15	1	0	5	19	3275	3261	0.35	22.3	>LbrM.30.3200 | organism=Leishmania_braziliensis_MHOM/BR/75/M2904 | product=TATE DNA Transposon | location=LbrM.30:1123657-1128563(-) | length=4907 | sequence_SO=chromosome | SO=protein_coding
40768-3	LbrM.30.3210	93.33	15	1	0	5	19	2774	2760	0.35	22.3	>LbrM.30.3210 | organism=Leishmania_braziliensis_MHOM/BR/75/M2904 | product=TATE DNA transposons | location=LbrM.30:1132441-1136634(-) | length=4194 | sequence_SO=chromosome | SO=protein_coding
40768-3	LbrM.30.3220	93.33	15	1	0	5	19	1232	1218	0.35	22.3	>LbrM.30.3220 | organism=Leishmania_braziliensis_MHOM/BR/75/M2904 | product=TATE DNA transposons | location=LbrM.30:1139128-1141989(-) | length=2862 | sequence_SO=chromosome | SO=protein_coding
40768-3	LbrM.30.3780	93.33	15	1	0	5	19	260	246	0.35	22.3	>LbrM.30.3780 | organism=Leishmania_braziliensis_MHOM/BR/75/M2904 | product=TATE DNA transposons | location=LbrM.30:1322572-1324461(-) | length=1890 | sequence_SO=chromosome | SO=protein_coding
40768-3	LbrM.31.1860	93.33	15	1	0	5	19	3290	3276	0.35	22.3	>LbrM.31.1860 | organism=Leishmania_braziliensis_MHOM/BR/75/M2904 | product=TATE DNA Transposon | location=LbrM.31:818387-823308(-) | length=4922 | sequence_SO=chromosome | SO=protein_coding
40768-3	LbrM.28.0010	93.33	15	1	0	5	19	4391	4377	0.35	22.3	>LbrM.28.0010 | organism=Leishmania_braziliensis_MHOM/BR/75/M2904 | product=TATE DNA transposons | location=LbrM.28:1798-7822(-) | length=6025 | sequence_SO=chromosome | SO=protein_coding
41567-3	LbrM.30.3790	89.47	19	2	0	6	24	5553	5571	0.51	22.3	>LbrM.30.3790 | organism=Leishmania_braziliensis_MHOM/BR/75/M2904 | product=TATE DNA transposons | location=LbrM.00:575905-582097(+) | length=6193 | sequence_SO=random_sequence | SO=protein_coding
41567-3	LbrM.20.6080	89.47	19	2	0	6	24	4269	4287	0.51	22.3	>LbrM.20.6080 | organism=Leishmania_braziliensis_MHOM/BR/75/M2904 | product=TATE DNA Transposon | location=LbrM.20.2:671577-676087(-) | length=4511 | sequence_SO=chromosome | SO=protein_coding
41567-3	LbrM.27.0010	89.47	19	2	0	6	24	4359	4377	0.51	22.3	>LbrM.27.0010 | organism=Leishmania_braziliensis_MHOM/BR/75/M2904 | product=TATE DNA Transposon | location=LbrM.27:3-4966(+) | length=4964 | sequence_SO=chromosome | SO=protein_coding
41567-3	LbrM.18.0010	89.47	19	2	0	6	24	1254	1272	0.51	22.3	>LbrM.18.0010 | organism=Leishmania_braziliensis_MHOM/BR/75/M2904 | product=TATE DNA Transposon | location=LbrM.18:601-2490(-) | length=1890 | sequence_SO=chromosome | SO=protein_coding
41567-3	LbrM.35.0030	89.47	19	2	0	6	24	4284	4302	0.51	22.3	>LbrM.35.0030 | organism=Leishmania_braziliensis_MHOM/BR/75/M2904 | product=TATE DNA Transposon | location=LbrM.35:10048-14969(-) | length=4922 | sequence_SO=chromosome | SO=protein_coding
48913-3	LbrM.02.0550	100	14	0	0	4	17	3380	3367	0.005	28.2	>LbrM.02.0550 | organism=Leishmania_braziliensis_MHOM/BR/75/M2904 | product=Retrotransposable element SLACS | location=LbrM.02:236839-240285(-) | length=3447 | sequence_SO=chromosome | SO=protein_coding
56752-3	LbrM.25.2600	93.33	15	1	0	4	18	937	923	0.32	22.3	>LbrM.25.2600 | organism=Leishmania_braziliensis_MHOM/BR/75/M2904 | product=TATE DNA Transposon | location=LbrM.00:414164-419661(+) | length=5498 | sequence_SO=random_sequence | SO=protein_coding
56752-3	LbrM.20.6110	93.33	15	1	0	4	18	67	53	0.32	22.3	>LbrM.20.6110 | organism=Leishmania_braziliensis_MHOM/BR/75/M2904 | product=TATE DNA Transposon | location=LbrM.20.2:692274-697444(-) | length=5171 | sequence_SO=chromosome | SO=protein_coding
56752-3	LbrM.29.0010	93.33	15	1	0	4	18	1012	998	0.32	22.3	>LbrM.29.0010 | organism=Leishmania_braziliensis_MHOM/BR/75/M2904 | product=TATE DNA Transposon | location=LbrM.29:4-2868(-) | length=2865 | sequence_SO=chromosome | SO=protein_coding
56752-3	LbrM.28.0010	93.33	15	1	0	4	18	886	872	0.32	22.3	>LbrM.28.0010 | organism=Leishmania_braziliensis_MHOM/BR/75/M2904 | product=TATE DNA transposons | location=LbrM.28:1798-7822(-) | length=6025 | sequence_SO=chromosome | SO=protein_coding
57699-3	LbrM.16.0790	93.33	15	1	0	3	17	2481	2495	0.35	22.3	>LbrM.16.0790 | organism=Leishmania_braziliensis_MHOM/BR/75/M2904 | product=hypothetical protein | location=LbrM.16:295596-298745(-) | length=3150 | sequence_SO=chromosome | SO=protein_coding
57699-3	LbrM.16.0470	93.33	15	1	0	3	17	2811	2825	0.35	22.3	>LbrM.16.0470 | organism=Leishmania_braziliensis_MHOM/BR/75/M2904 | product=hypothetical protein | location=LbrM.16:155332-158811(-) | length=3480 | sequence_SO=chromosome | SO=protein_coding
57699-3	LbrM.02.0720	93.33	15	1	0	3	17	87	101	0.35	22.3	>LbrM.02.0720 | organism=Leishmania_braziliensis_MHOM/BR/75/M2904 | product=SLACS like gene retrotransposon element | location=LbrM.00:539912-540667(-) | length=756 | sequence_SO=random_sequence | SO=protein_coding
58757-3	LbrM.27.0010	93.33	15	1	0	3	17	2197	2211	0.35	22.3	>LbrM.27.0010 | organism=Leishmania_braziliensis_MHOM/BR/75/M2904 | product=TATE DNA Transposon | location=LbrM.27:3-4966(+) | length=4964 | sequence_SO=chromosome | SO=protein_coding
60041-2	LbrM.25.2610	93.33	15	1	0	1	15	2476	2462	0.32	22.3	>LbrM.25.2610 | organism=Leishmania_braziliensis_MHOM/BR/75/M2904 | product=TATE DNA Transposon | location=LbrM.00:419977-423326(-) | length=3350 | sequence_SO=random_sequence | SO=protein_coding
60041-2	LbrM.30.3210	93.33	15	1	0	1	15	3532	3518	0.32	22.3	>LbrM.30.3210 | organism=Leishmania_braziliensis_MHOM/BR/75/M2904 | product=TATE DNA transposons | location=LbrM.30:1132441-1136634(-) | length=4194 | sequence_SO=chromosome | SO=protein_coding
62059-2	LbrM.16.0780	100	14	0	0	2	15	2319	2306	0.005	28.2	>LbrM.16.0780 | organism=Leishmania_braziliensis_MHOM/BR/75/M2904 | product=hypothetical protein | location=LbrM.16:292133-295066(-) | length=2934 | sequence_SO=chromosome | SO=protein_coding
62059-2	LbrM.16.0460	100	14	0	0	2	15	1731	1718	0.005	28.2	>LbrM.16.0460 | organism=Leishmania_braziliensis_MHOM/BR/75/M2904 | product=hypothetical protein | location=LbrM.16:150478-154755(-) | length=4278 | sequence_SO=chromosome | SO=protein_coding
62059-2	LbrM.02.0750	100	14	0	0	2	15	2907	2894	0.005	28.2	>LbrM.02.0750 | organism=Leishmania_braziliensis_MHOM/BR/75/M2904 | product=SLACS like gene retrotransposon element | location=LbrM.00:560090-565702(-) | length=5613 | sequence_SO=random_sequence | SO=protein_coding
62059-2	LbrM.02.0760	100	14	0	0	2	15	264	251	0.005	28.2	>LbrM.02.0760 | organism=Leishmania_braziliensis_MHOM/BR/75/M2904 | product=SLACS like gene retrotransposon element | location=LbrM.00:567264-568577(-) | length=1314 | sequence_SO=random_sequence | SO=protein_coding
62059-2	LbrM.08.0700	100	14	0	0	2	15	2025	2012	0.005	28.2	>LbrM.08.0700 | organism=Leishmania_braziliensis_MHOM/BR/75/M2904 | product=SLACS | location=LbrM.08:267172-272523(+) | length=5352 | sequence_SO=chromosome | SO=protein_coding
63610-2	LbrM.20.6070	94.12	17	1	0	7	23	833	817	0.029	26.3	>LbrM.20.6070 | organism=Leishmania_braziliensis_MHOM/BR/75/M2904 | product=TATE DNA Transposon | location=LbrM.20.2:666019-670970(+) | length=4952 | sequence_SO=chromosome | SO=protein_coding
63610-2	LbrM.20.6090	94.12	17	1	0	7	23	2252	2236	0.029	26.3	>LbrM.20.6090 | organism=Leishmania_braziliensis_MHOM/BR/75/M2904 | product=TATE DNA Transposon | location=LbrM.20.2:678049-682463(+) | length=4415 | sequence_SO=chromosome | SO=protein_coding
63610-2	LbrM.20.6140	94.12	17	1	0	7	23	344	328	0.029	26.3	>LbrM.20.6140 | organism=Leishmania_braziliensis_MHOM/BR/75/M2904 | product=TATE DNA Transposon | location=LbrM.20.2:719613-724074(-) | length=4462 | sequence_SO=chromosome | SO=protein_coding
63610-2	LbrM.26.2650	94.12	17	1	0	7	23	221	205	0.029	26.3	>LbrM.26.2650 | organism=Leishmania_braziliensis_MHOM/BR/75/M2904 | product=TATE DNA transposons | location=LbrM.26:982628-986631(+) | length=4004 | sequence_SO=chromosome | SO=protein_coding
63610-2	LbrM.11.1170	94.12	17	1	0	7	23	2210	2194	0.029	26.3	>LbrM.11.1170 | organism=Leishmania_braziliensis_MHOM/BR/75/M2904 | product=TATE DNA transposons | location=LbrM.11:546742-552820(+) | length=6079 | sequence_SO=chromosome | SO=protein_coding
63610-2	LbrM.34.2200	94.12	17	1	0	7	23	788	772	0.029	26.3	>LbrM.34.2200 | organism=Leishmania_braziliensis_MHOM/BR/75/M2904 | product=TATE DNA transposons | location=LbrM.34:838464-843385(-) | length=4922 | sequence_SO=chromosome | SO=protein_coding
63610-2	LbrM.35.0030	94.12	17	1	0	7	23	788	772	0.029	26.3	>LbrM.35.0030 | organism=Leishmania_braziliensis_MHOM/BR/75/M2904 | product=TATE DNA Transposon | location=LbrM.35:10048-14969(-) | length=4922 | sequence_SO=chromosome | SO=protein_coding
63610-2	LbrM.24.2430	94.12	17	1	0	7	23	788	772	0.029	26.3	>LbrM.24.2430 | organism=Leishmania_braziliensis_MHOM/BR/75/M2904 | product=TATE DNA Transposon | location=LbrM.24:819379-824300(+) | length=4922 | sequence_SO=chromosome | SO=protein_coding
63610-2	LbrM.29.0010	94.12	17	1	0	7	23	2027	2011	0.029	26.3	>LbrM.29.0010 | organism=Leishmania_braziliensis_MHOM/BR/75/M2904 | product=TATE DNA Transposon | location=LbrM.29:4-2868(-) | length=2865 | sequence_SO=chromosome | SO=protein_coding
63610-2	LbrM.30.0460	94.12	17	1	0	7	23	2198	2182	0.029	26.3	>LbrM.30.0460 | organism=Leishmania_braziliensis_MHOM/BR/75/M2904 | product=TATE DNA Transposon | location=LbrM.30:155049-159094(+) | length=4046 | sequence_SO=chromosome | SO=protein_coding
63610-2	LbrM.30.3190	94.12	17	1	0	7	23	2192	2176	0.029	26.3	>LbrM.30.3190 | organism=Leishmania_braziliensis_MHOM/BR/75/M2904 | product=TATE DNA transposons | location=LbrM.30:1115394-1121721(-) | length=6328 | sequence_SO=chromosome | SO=protein_coding
63610-2	LbrM.30.3200	94.12	17	1	0	7	23	788	772	0.029	26.3	>LbrM.30.3200 | organism=Leishmania_braziliensis_MHOM/BR/75/M2904 | product=TATE DNA Transposon | location=LbrM.30:1123657-1128563(-) | length=4907 | sequence_SO=chromosome | SO=protein_coding
63610-2	LbrM.30.3210	94.12	17	1	0	7	23	269	253	0.029	26.3	>LbrM.30.3210 | organism=Leishmania_braziliensis_MHOM/BR/75/M2904 | product=TATE DNA transposons | location=LbrM.30:1132441-1136634(-) | length=4194 | sequence_SO=chromosome | SO=protein_coding
63610-2	LbrM.31.1860	94.12	17	1	0	7	23	788	772	0.029	26.3	>LbrM.31.1860 | organism=Leishmania_braziliensis_MHOM/BR/75/M2904 | product=TATE DNA Transposon | location=LbrM.31:818387-823308(-) | length=4922 | sequence_SO=chromosome | SO=protein_coding
63610-2	LbrM.28.0010	94.12	17	1	0	7	23	1904	1888	0.029	26.3	>LbrM.28.0010 | organism=Leishmania_braziliensis_MHOM/BR/75/M2904 | product=TATE DNA transposons | location=LbrM.28:1798-7822(-) | length=6025 | sequence_SO=chromosome | SO=protein_coding
65667-2	LbrM.16.0780	100	22	0	0	1	22	1039	1060	1e-07	44.1	>LbrM.16.0780 | organism=Leishmania_braziliensis_MHOM/BR/75/M2904 | product=hypothetical protein | location=LbrM.16:292133-295066(-) | length=2934 | sequence_SO=chromosome | SO=protein_coding
65667-2	LbrM.16.0780	95.45	22	1	0	1	22	451	472	3e-05	36.2	>LbrM.16.0780 | organism=Leishmania_braziliensis_MHOM/BR/75/M2904 | product=hypothetical protein | location=LbrM.16:292133-295066(-) | length=2934 | sequence_SO=chromosome | SO=protein_coding
65667-2	LbrM.16.0780	95.45	22	1	0	1	22	1333	1354	3e-05	36.2	>LbrM.16.0780 | organism=Leishmania_braziliensis_MHOM/BR/75/M2904 | product=hypothetical protein | location=LbrM.16:292133-295066(-) | length=2934 | sequence_SO=chromosome | SO=protein_coding
65667-2	LbrM.16.0780	95.45	22	1	0	1	22	1627	1648	3e-05	36.2	>LbrM.16.0780 | organism=Leishmania_braziliensis_MHOM/BR/75/M2904 | product=hypothetical protein | location=LbrM.16:292133-295066(-) | length=2934 | sequence_SO=chromosome | SO=protein_coding
65667-2	LbrM.16.0780	100	17	0	0	6	22	750	766	0.0001	34.2	>LbrM.16.0780 | organism=Leishmania_braziliensis_MHOM/BR/75/M2904 | product=hypothetical protein | location=LbrM.16:292133-295066(-) | length=2934 | sequence_SO=chromosome | SO=protein_coding
65667-2	LbrM.16.0460	100	22	0	0	1	22	745	766	1e-07	44.1	>LbrM.16.0460 | organism=Leishmania_braziliensis_MHOM/BR/75/M2904 | product=hypothetical protein | location=LbrM.16:150478-154755(-) | length=4278 | sequence_SO=chromosome | SO=protein_coding
65667-2	LbrM.16.0460	95.45	22	1	0	1	22	451	472	3e-05	36.2	>LbrM.16.0460 | organism=Leishmania_braziliensis_MHOM/BR/75/M2904 | product=hypothetical protein | location=LbrM.16:150478-154755(-) | length=4278 | sequence_SO=chromosome | SO=protein_coding
65667-2	LbrM.16.0460	95.45	22	1	0	1	22	1039	1060	3e-05	36.2	>LbrM.16.0460 | organism=Leishmania_braziliensis_MHOM/BR/75/M2904 | product=hypothetical protein | location=LbrM.16:150478-154755(-) | length=4278 | sequence_SO=chromosome | SO=protein_coding
65667-2	LbrM.02.0750	100	22	0	0	1	22	745	766	1e-07	44.1	>LbrM.02.0750 | organism=Leishmania_braziliensis_MHOM/BR/75/M2904 | product=SLACS like gene retrotransposon element | location=LbrM.00:560090-565702(-) | length=5613 | sequence_SO=random_sequence | SO=protein_coding
65667-2	LbrM.02.0750	100	22	0	0	1	22	1039	1060	1e-07	44.1	>LbrM.02.0750 | organism=Leishmania_braziliensis_MHOM/BR/75/M2904 | product=SLACS like gene retrotransposon element | location=LbrM.00:560090-565702(-) | length=5613 | sequence_SO=random_sequence | SO=protein_coding
65667-2	LbrM.02.0750	100	22	0	0	1	22	2215	2236	1e-07	44.1	>LbrM.02.0750 | organism=Leishmania_braziliensis_MHOM/BR/75/M2904 | product=SLACS like gene retrotransposon element | location=LbrM.00:560090-565702(-) | length=5613 | sequence_SO=random_sequence | SO=protein_coding
65667-2	LbrM.02.0750	95.45	22	1	0	1	22	451	472	3e-05	36.2	>LbrM.02.0750 | organism=Leishmania_braziliensis_MHOM/BR/75/M2904 | product=SLACS like gene retrotransposon element | location=LbrM.00:560090-565702(-) | length=5613 | sequence_SO=random_sequence | SO=protein_coding
65667-2	LbrM.02.0750	95.45	22	1	0	1	22	1333	1354	3e-05	36.2	>LbrM.02.0750 | organism=Leishmania_braziliensis_MHOM/BR/75/M2904 | product=SLACS like gene retrotransposon element | location=LbrM.00:560090-565702(-) | length=5613 | sequence_SO=random_sequence | SO=protein_coding
65667-2	LbrM.02.0750	95.45	22	1	0	1	22	1627	1648	3e-05	36.2	>LbrM.02.0750 | organism=Leishmania_braziliensis_MHOM/BR/75/M2904 | product=SLACS like gene retrotransposon element | location=LbrM.00:560090-565702(-) | length=5613 | sequence_SO=random_sequence | SO=protein_coding
65667-2	LbrM.02.0750	95.45	22	1	0	1	22	1921	1942	3e-05	36.2	>LbrM.02.0750 | organism=Leishmania_braziliensis_MHOM/BR/75/M2904 | product=SLACS like gene retrotransposon element | location=LbrM.00:560090-565702(-) | length=5613 | sequence_SO=random_sequence | SO=protein_coding
65667-2	LbrM.08.0700	100	19	0	0	4	22	1336	1354	8e-06	38.2	>LbrM.08.0700 | organism=Leishmania_braziliensis_MHOM/BR/75/M2904 | product=SLACS | location=LbrM.08:267172-272523(+) | length=5352 | sequence_SO=chromosome | SO=protein_coding
65667-2	LbrM.08.0700	95.45	22	1	0	1	22	451	472	3e-05	36.2	>LbrM.08.0700 | organism=Leishmania_braziliensis_MHOM/BR/75/M2904 | product=SLACS | location=LbrM.08:267172-272523(+) | length=5352 | sequence_SO=chromosome | SO=protein_coding
65667-2	LbrM.08.0700	95.45	22	1	0	1	22	745	766	3e-05	36.2	>LbrM.08.0700 | organism=Leishmania_braziliensis_MHOM/BR/75/M2904 | product=SLACS | location=LbrM.08:267172-272523(+) | length=5352 | sequence_SO=chromosome | SO=protein_coding
65667-2	LbrM.08.0700	95.45	22	1	0	1	22	1039	1060	3e-05	36.2	>LbrM.08.0700 | organism=Leishmania_braziliensis_MHOM/BR/75/M2904 | product=SLACS | location=LbrM.08:267172-272523(+) | length=5352 | sequence_SO=chromosome | SO=protein_coding
68393-2	LbrM.16.0780	93.33	15	1	0	4	18	607	593	0.35	22.3	>LbrM.16.0780 | organism=Leishmania_braziliensis_MHOM/BR/75/M2904 | product=hypothetical protein | location=LbrM.16:292133-295066(-) | length=2934 | sequence_SO=chromosome | SO=protein_coding
68393-2	LbrM.16.0780	93.33	15	1	0	4	18	901	887	0.35	22.3	>LbrM.16.0780 | organism=Leishmania_braziliensis_MHOM/BR/75/M2904 | product=hypothetical protein | location=LbrM.16:292133-295066(-) | length=2934 | sequence_SO=chromosome | SO=protein_coding
68393-2	LbrM.16.0780	93.33	15	1	0	4	18	1195	1181	0.35	22.3	>LbrM.16.0780 | organism=Leishmania_braziliensis_MHOM/BR/75/M2904 | product=hypothetical protein | location=LbrM.16:292133-295066(-) | length=2934 | sequence_SO=chromosome | SO=protein_coding
68393-2	LbrM.16.0780	93.33	15	1	0	4	18	1489	1475	0.35	22.3	>LbrM.16.0780 | organism=Leishmania_braziliensis_MHOM/BR/75/M2904 | product=hypothetical protein | location=LbrM.16:292133-295066(-) | length=2934 | sequence_SO=chromosome | SO=protein_coding
68393-2	LbrM.16.0780	93.33	15	1	0	4	18	1783	1769	0.35	22.3	>LbrM.16.0780 | organism=Leishmania_braziliensis_MHOM/BR/75/M2904 | product=hypothetical protein | location=LbrM.16:292133-295066(-) | length=2934 | sequence_SO=chromosome | SO=protein_coding
68393-2	LbrM.16.0460	93.33	15	1	0	4	18	607	593	0.35	22.3	>LbrM.16.0460 | organism=Leishmania_braziliensis_MHOM/BR/75/M2904 | product=hypothetical protein | location=LbrM.16:150478-154755(-) | length=4278 | sequence_SO=chromosome | SO=protein_coding
68393-2	LbrM.16.0460	93.33	15	1	0	4	18	901	887	0.35	22.3	>LbrM.16.0460 | organism=Leishmania_braziliensis_MHOM/BR/75/M2904 | product=hypothetical protein | location=LbrM.16:150478-154755(-) | length=4278 | sequence_SO=chromosome | SO=protein_coding
68393-2	LbrM.16.0460	93.33	15	1	0	4	18	1195	1181	0.35	22.3	>LbrM.16.0460 | organism=Leishmania_braziliensis_MHOM/BR/75/M2904 | product=hypothetical protein | location=LbrM.16:150478-154755(-) | length=4278 | sequence_SO=chromosome | SO=protein_coding
68393-2	LbrM.02.0690	93.33	15	1	0	4	18	58	44	0.35	22.3	>LbrM.02.0690 | organism=Leishmania_braziliensis_MHOM/BR/75/M2904 | product=SLACS like gene retrotransposon element | location=LbrM.00:534500-536080(-) | length=1581 | sequence_SO=random_sequence | SO=protein_coding
68393-2	LbrM.02.0750	93.33	15	1	0	4	18	607	593	0.35	22.3	>LbrM.02.0750 | organism=Leishmania_braziliensis_MHOM/BR/75/M2904 | product=SLACS like gene retrotransposon element | location=LbrM.00:560090-565702(-) | length=5613 | sequence_SO=random_sequence | SO=protein_coding
68393-2	LbrM.02.0750	93.33	15	1	0	4	18	901	887	0.35	22.3	>LbrM.02.0750 | organism=Leishmania_braziliensis_MHOM/BR/75/M2904 | product=SLACS like gene retrotransposon element | location=LbrM.00:560090-565702(-) | length=5613 | sequence_SO=random_sequence | SO=protein_coding
68393-2	LbrM.02.0750	93.33	15	1	0	4	18	1195	1181	0.35	22.3	>LbrM.02.0750 | organism=Leishmania_braziliensis_MHOM/BR/75/M2904 | product=SLACS like gene retrotransposon element | location=LbrM.00:560090-565702(-) | length=5613 | sequence_SO=random_sequence | SO=protein_coding
68393-2	LbrM.02.0750	93.33	15	1	0	4	18	1489	1475	0.35	22.3	>LbrM.02.0750 | organism=Leishmania_braziliensis_MHOM/BR/75/M2904 | product=SLACS like gene retrotransposon element | location=LbrM.00:560090-565702(-) | length=5613 | sequence_SO=random_sequence | SO=protein_coding
68393-2	LbrM.02.0750	93.33	15	1	0	4	18	1783	1769	0.35	22.3	>LbrM.02.0750 | organism=Leishmania_braziliensis_MHOM/BR/75/M2904 | product=SLACS like gene retrotransposon element | location=LbrM.00:560090-565702(-) | length=5613 | sequence_SO=random_sequence | SO=protein_coding
68393-2	LbrM.02.0750	93.33	15	1	0	4	18	2077	2063	0.35	22.3	>LbrM.02.0750 | organism=Leishmania_braziliensis_MHOM/BR/75/M2904 | product=SLACS like gene retrotransposon element | location=LbrM.00:560090-565702(-) | length=5613 | sequence_SO=random_sequence | SO=protein_coding
68393-2	LbrM.02.0750	93.33	15	1	0	4	18	2371	2357	0.35	22.3	>LbrM.02.0750 | organism=Leishmania_braziliensis_MHOM/BR/75/M2904 | product=SLACS like gene retrotransposon element | location=LbrM.00:560090-565702(-) | length=5613 | sequence_SO=random_sequence | SO=protein_coding
68393-2	LbrM.08.0700	93.33	15	1	0	4	18	607	593	0.35	22.3	>LbrM.08.0700 | organism=Leishmania_braziliensis_MHOM/BR/75/M2904 | product=SLACS | location=LbrM.08:267172-272523(+) | length=5352 | sequence_SO=chromosome | SO=protein_coding
68393-2	LbrM.08.0700	93.33	15	1	0	4	18	901	887	0.35	22.3	>LbrM.08.0700 | organism=Leishmania_braziliensis_MHOM/BR/75/M2904 | product=SLACS | location=LbrM.08:267172-272523(+) | length=5352 | sequence_SO=chromosome | SO=protein_coding
68393-2	LbrM.08.0700	93.33	15	1	0	4	18	1195	1181	0.35	22.3	>LbrM.08.0700 | organism=Leishmania_braziliensis_MHOM/BR/75/M2904 | product=SLACS | location=LbrM.08:267172-272523(+) | length=5352 | sequence_SO=chromosome | SO=protein_coding
68393-2	LbrM.08.0700	93.33	15	1	0	4	18	1489	1475	0.35	22.3	>LbrM.08.0700 | organism=Leishmania_braziliensis_MHOM/BR/75/M2904 | product=SLACS | location=LbrM.08:267172-272523(+) | length=5352 | sequence_SO=chromosome | SO=protein_coding
76439-2	LbrM.20.6090	93.33	15	1	0	4	18	911	897	0.32	22.3	>LbrM.20.6090 | organism=Leishmania_braziliensis_MHOM/BR/75/M2904 | product=TATE DNA Transposon | location=LbrM.20.2:678049-682463(+) | length=4415 | sequence_SO=chromosome | SO=protein_coding
76439-2	LbrM.11.1170	93.33	15	1	0	4	18	869	855	0.32	22.3	>LbrM.11.1170 | organism=Leishmania_braziliensis_MHOM/BR/75/M2904 | product=TATE DNA transposons | location=LbrM.11:546742-552820(+) | length=6079 | sequence_SO=chromosome | SO=protein_coding
76439-2	LbrM.30.0460	93.33	15	1	0	4	18	869	855	0.32	22.3	>LbrM.30.0460 | organism=Leishmania_braziliensis_MHOM/BR/75/M2904 | product=TATE DNA Transposon | location=LbrM.30:155049-159094(+) | length=4046 | sequence_SO=chromosome | SO=protein_coding
76439-2	LbrM.30.3190	93.33	15	1	0	4	18	851	837	0.32	22.3	>LbrM.30.3190 | organism=Leishmania_braziliensis_MHOM/BR/75/M2904 | product=TATE DNA transposons | location=LbrM.30:1115394-1121721(-) | length=6328 | sequence_SO=chromosome | SO=protein_coding
77320-2	LbrM.16.0790	93.33	15	1	0	1	15	2764	2778	0.32	22.3	>LbrM.16.0790 | organism=Leishmania_braziliensis_MHOM/BR/75/M2904 | product=hypothetical protein | location=LbrM.16:295596-298745(-) | length=3150 | sequence_SO=chromosome | SO=protein_coding
77320-2	LbrM.16.0470	93.33	15	1	0	1	15	3094	3108	0.32	22.3	>LbrM.16.0470 | organism=Leishmania_braziliensis_MHOM/BR/75/M2904 | product=hypothetical protein | location=LbrM.16:155332-158811(-) | length=3480 | sequence_SO=chromosome | SO=protein_coding
77320-2	LbrM.02.0720	93.33	15	1	0	1	15	370	384	0.32	22.3	>LbrM.02.0720 | organism=Leishmania_braziliensis_MHOM/BR/75/M2904 | product=SLACS like gene retrotransposon element | location=LbrM.00:539912-540667(-) | length=756 | sequence_SO=random_sequence | SO=protein_coding
78887-2	LbrM.20.6090	93.75	16	1	0	2	17	1110	1095	0.09	24.3	>LbrM.20.6090 | organism=Leishmania_braziliensis_MHOM/BR/75/M2904 | product=TATE DNA Transposon | location=LbrM.20.2:678049-682463(+) | length=4415 | sequence_SO=chromosome | SO=protein_coding
78887-2	LbrM.11.1170	93.75	16	1	0	2	17	1068	1053	0.09	24.3	>LbrM.11.1170 | organism=Leishmania_braziliensis_MHOM/BR/75/M2904 | product=TATE DNA transposons | location=LbrM.11:546742-552820(+) | length=6079 | sequence_SO=chromosome | SO=protein_coding
78887-2	LbrM.30.3190	93.75	16	1	0	2	17	1050	1035	0.09	24.3	>LbrM.30.3190 | organism=Leishmania_braziliensis_MHOM/BR/75/M2904 | product=TATE DNA transposons | location=LbrM.30:1115394-1121721(-) | length=6328 | sequence_SO=chromosome | SO=protein_coding
80549-2	LbrM.25.2600	93.75	16	1	0	5	20	326	341	0.09	24.3	>LbrM.25.2600 | organism=Leishmania_braziliensis_MHOM/BR/75/M2904 | product=TATE DNA Transposon | location=LbrM.00:414164-419661(+) | length=5498 | sequence_SO=random_sequence | SO=protein_coding
80549-2	LbrM.30.3790	93.75	16	1	0	5	20	443	458	0.09	24.3	>LbrM.30.3790 | organism=Leishmania_braziliensis_MHOM/BR/75/M2904 | product=TATE DNA transposons | location=LbrM.00:575905-582097(+) | length=6193 | sequence_SO=random_sequence | SO=protein_coding
80549-2	LbrM.28.0010	93.75	16	1	0	5	20	272	287	0.09	24.3	>LbrM.28.0010 | organism=Leishmania_braziliensis_MHOM/BR/75/M2904 | product=TATE DNA transposons | location=LbrM.28:1798-7822(-) | length=6025 | sequence_SO=chromosome | SO=protein_coding
82522-2	LbrM.16.0780	89.47	19	2	0	3	21	2288	2306	0.51	22.3	>LbrM.16.0780 | organism=Leishmania_braziliensis_MHOM/BR/75/M2904 | product=hypothetical protein | location=LbrM.16:292133-295066(-) | length=2934 | sequence_SO=chromosome | SO=protein_coding
82522-2	LbrM.16.0460	89.47	19	2	0	3	21	1700	1718	0.51	22.3	>LbrM.16.0460 | organism=Leishmania_braziliensis_MHOM/BR/75/M2904 | product=hypothetical protein | location=LbrM.16:150478-154755(-) | length=4278 | sequence_SO=chromosome | SO=protein_coding
82522-2	LbrM.02.0690	89.47	19	2	0	3	21	563	581	0.51	22.3	>LbrM.02.0690 | organism=Leishmania_braziliensis_MHOM/BR/75/M2904 | product=SLACS like gene retrotransposon element | location=LbrM.00:534500-536080(-) | length=1581 | sequence_SO=random_sequence | SO=protein_coding
82522-2	LbrM.02.0750	89.47	19	2	0	3	21	2876	2894	0.51	22.3	>LbrM.02.0750 | organism=Leishmania_braziliensis_MHOM/BR/75/M2904 | product=SLACS like gene retrotransposon element | location=LbrM.00:560090-565702(-) | length=5613 | sequence_SO=random_sequence | SO=protein_coding
82522-2	LbrM.02.0760	89.47	19	2	0	3	21	233	251	0.51	22.3	>LbrM.02.0760 | organism=Leishmania_braziliensis_MHOM/BR/75/M2904 | product=SLACS like gene retrotransposon element | location=LbrM.00:567264-568577(-) | length=1314 | sequence_SO=random_sequence | SO=protein_coding
82522-2	LbrM.08.0700	89.47	19	2	0	3	21	1994	2012	0.51	22.3	>LbrM.08.0700 | organism=Leishmania_braziliensis_MHOM/BR/75/M2904 | product=SLACS | location=LbrM.08:267172-272523(+) | length=5352 | sequence_SO=chromosome | SO=protein_coding
88067-2	LbrM.30.3790	100	23	0	0	1	23	571	549	3e-08	46.1	>LbrM.30.3790 | organism=Leishmania_braziliensis_MHOM/BR/75/M2904 | product=TATE DNA transposons | location=LbrM.00:575905-582097(+) | length=6193 | sequence_SO=random_sequence | SO=protein_coding
88067-2	LbrM.28.0010	100	23	0	0	1	23	400	378	3e-08	46.1	>LbrM.28.0010 | organism=Leishmania_braziliensis_MHOM/BR/75/M2904 | product=TATE DNA transposons | location=LbrM.28:1798-7822(-) | length=6025 | sequence_SO=chromosome | SO=protein_coding
88067-2	LbrM.25.2600	95.45	22	1	0	2	23	453	432	3e-05	36.2	>LbrM.25.2600 | organism=Leishmania_braziliensis_MHOM/BR/75/M2904 | product=TATE DNA Transposon | location=LbrM.00:414164-419661(+) | length=5498 | sequence_SO=random_sequence | SO=protein_coding
89730-2	LbrM.20.6090	93.33	15	1	0	4	18	566	580	0.35	22.3	>LbrM.20.6090 | organism=Leishmania_braziliensis_MHOM/BR/75/M2904 | product=TATE DNA Transposon | location=LbrM.20.2:678049-682463(+) | length=4415 | sequence_SO=chromosome | SO=protein_coding
89730-2	LbrM.11.1170	93.33	15	1	0	4	18	524	538	0.35	22.3	>LbrM.11.1170 | organism=Leishmania_braziliensis_MHOM/BR/75/M2904 | product=TATE DNA transposons | location=LbrM.11:546742-552820(+) | length=6079 | sequence_SO=chromosome | SO=protein_coding
89730-2	LbrM.30.3190	93.33	15	1	0	4	18	506	520	0.35	22.3	>LbrM.30.3190 | organism=Leishmania_braziliensis_MHOM/BR/75/M2904 | product=TATE DNA transposons | location=LbrM.30:1115394-1121721(-) | length=6328 | sequence_SO=chromosome | SO=protein_coding
92524-2	LbrM.16.0790	94.12	17	1	0	4	20	1599	1583	0.025	26.3	>LbrM.16.0790 | organism=Leishmania_braziliensis_MHOM/BR/75/M2904 | product=hypothetical protein | location=LbrM.16:295596-298745(-) | length=3150 | sequence_SO=chromosome | SO=protein_coding
92524-2	LbrM.16.0470	94.12	17	1	0	4	20	1929	1913	0.025	26.3	>LbrM.16.0470 | organism=Leishmania_braziliensis_MHOM/BR/75/M2904 | product=hypothetical protein | location=LbrM.16:155332-158811(-) | length=3480 | sequence_SO=chromosome | SO=protein_coding
92524-2	LbrM.16.0460	94.12	17	1	0	4	20	4131	4115	0.025	26.3	>LbrM.16.0460 | organism=Leishmania_braziliensis_MHOM/BR/75/M2904 | product=hypothetical protein | location=LbrM.16:150478-154755(-) | length=4278 | sequence_SO=chromosome | SO=protein_coding
92524-2	LbrM.02.0750	94.12	17	1	0	4	20	5307	5291	0.025	26.3	>LbrM.02.0750 | organism=Leishmania_braziliensis_MHOM/BR/75/M2904 | product=SLACS like gene retrotransposon element | location=LbrM.00:560090-565702(-) | length=5613 | sequence_SO=random_sequence | SO=protein_coding
92524-2	LbrM.02.0550	94.12	17	1	0	4	20	2664	2648	0.025	26.3	>LbrM.02.0550 | organism=Leishmania_braziliensis_MHOM/BR/75/M2904 | product=Retrotransposable element SLACS | location=LbrM.02:236839-240285(-) | length=3447 | sequence_SO=chromosome | SO=protein_coding
92524-2	LbrM.08.0700	94.12	17	1	0	4	20	4425	4409	0.025	26.3	>LbrM.08.0700 | organism=Leishmania_braziliensis_MHOM/BR/75/M2904 | product=SLACS | location=LbrM.08:267172-272523(+) | length=5352 | sequence_SO=chromosome | SO=protein_coding
95370-2	LbrM.29.0010	93.33	15	1	0	6	20	979	965	0.32	22.3	>LbrM.29.0010 | organism=Leishmania_braziliensis_MHOM/BR/75/M2904 | product=TATE DNA Transposon | location=LbrM.29:4-2868(-) | length=2865 | sequence_SO=chromosome | SO=protein_coding
95880-2	LbrM.16.0780	93.75	16	1	0	6	21	2782	2797	0.098	24.3	>LbrM.16.0780 | organism=Leishmania_braziliensis_MHOM/BR/75/M2904 | product=hypothetical protein | location=LbrM.16:292133-295066(-) | length=2934 | sequence_SO=chromosome | SO=protein_coding
95880-2	LbrM.16.0460	93.75	16	1	0	6	21	2194	2209	0.098	24.3	>LbrM.16.0460 | organism=Leishmania_braziliensis_MHOM/BR/75/M2904 | product=hypothetical protein | location=LbrM.16:150478-154755(-) | length=4278 | sequence_SO=chromosome | SO=protein_coding
95880-2	LbrM.02.0690	93.75	16	1	0	6	21	1057	1072	0.098	24.3	>LbrM.02.0690 | organism=Leishmania_braziliensis_MHOM/BR/75/M2904 | product=SLACS like gene retrotransposon element | location=LbrM.00:534500-536080(-) | length=1581 | sequence_SO=random_sequence | SO=protein_coding
95880-2	LbrM.02.0750	93.75	16	1	0	6	21	3370	3385	0.098	24.3	>LbrM.02.0750 | organism=Leishmania_braziliensis_MHOM/BR/75/M2904 | product=SLACS like gene retrotransposon element | location=LbrM.00:560090-565702(-) | length=5613 | sequence_SO=random_sequence | SO=protein_coding
95880-2	LbrM.02.0760	93.75	16	1	0	6	21	727	742	0.098	24.3	>LbrM.02.0760 | organism=Leishmania_braziliensis_MHOM/BR/75/M2904 | product=SLACS like gene retrotransposon element | location=LbrM.00:567264-568577(-) | length=1314 | sequence_SO=random_sequence | SO=protein_coding
95880-2	LbrM.02.0550	93.75	16	1	0	6	21	727	742	0.098	24.3	>LbrM.02.0550 | organism=Leishmania_braziliensis_MHOM/BR/75/M2904 | product=Retrotransposable element SLACS | location=LbrM.02:236839-240285(-) | length=3447 | sequence_SO=chromosome | SO=protein_coding
99670-2	LbrM.25.2620	100	21	0	0	2	22	2642	2622	4e-07	42.1	>LbrM.25.2620 | organism=Leishmania_braziliensis_MHOM/BR/75/M2904 | product=TATE DNA Transposon | location=LbrM.00:425303-428091(-) | length=2789 | sequence_SO=random_sequence | SO=protein_coding
99670-2	LbrM.30.3800	100	21	0	0	2	22	3656	3636	4e-07	42.1	>LbrM.30.3800 | organism=Leishmania_braziliensis_MHOM/BR/75/M2904 | product=TATE DNA transposons | location=LbrM.00:591525-595535(+) | length=4011 | sequence_SO=random_sequence | SO=protein_coding
99670-2	LbrM.32.0010	100	21	0	0	2	22	4499	4479	4e-07	42.1	>LbrM.32.0010 | organism=Leishmania_braziliensis_MHOM/BR/75/M2904 | product=TATE DNA Transposon | location=LbrM.32:5966-10821(+) | length=4856 | sequence_SO=chromosome | SO=protein_coding
99670-2	LbrM.20.6110	100	21	0	0	2	22	4814	4794	4e-07	42.1	>LbrM.20.6110 | organism=Leishmania_braziliensis_MHOM/BR/75/M2904 | product=TATE DNA Transposon | location=LbrM.20.2:692274-697444(-) | length=5171 | sequence_SO=chromosome | SO=protein_coding
99670-2	LbrM.20.6140	100	21	0	0	2	22	4106	4086	4e-07	42.1	>LbrM.20.6140 | organism=Leishmania_braziliensis_MHOM/BR/75/M2904 | product=TATE DNA Transposon | location=LbrM.20.2:719613-724074(-) | length=4462 | sequence_SO=chromosome | SO=protein_coding
99670-2	LbrM.11.1170	100	21	0	0	2	22	5987	5967	4e-07	42.1	>LbrM.11.1170 | organism=Leishmania_braziliensis_MHOM/BR/75/M2904 | product=TATE DNA transposons | location=LbrM.11:546742-552820(+) | length=6079 | sequence_SO=chromosome | SO=protein_coding
99670-2	LbrM.18.0010	100	21	0	0	2	22	1535	1515	4e-07	42.1	>LbrM.18.0010 | organism=Leishmania_braziliensis_MHOM/BR/75/M2904 | product=TATE DNA Transposon | location=LbrM.18:601-2490(-) | length=1890 | sequence_SO=chromosome | SO=protein_coding
99670-2	LbrM.34.0020	100	21	0	0	2	22	2405	2385	4e-07	42.1	>LbrM.34.0020 | organism=Leishmania_braziliensis_MHOM/BR/75/M2904 | product=TATE DNA Transposon | location=LbrM.34:3466-6192(+) | length=2727 | sequence_SO=chromosome | SO=protein_coding
99670-2	LbrM.34.5340	100	21	0	0	2	22	5258	5238	4e-07	42.1	>LbrM.34.5340 | organism=Leishmania_braziliensis_MHOM/BR/75/M2904 | product=TATE DNA transposons | location=LbrM.34:1996624-2002238(+) | length=5615 | sequence_SO=chromosome | SO=protein_coding
99670-2	LbrM.35.0030	100	21	0	0	2	22	4565	4545	4e-07	42.1	>LbrM.35.0030 | organism=Leishmania_braziliensis_MHOM/BR/75/M2904 | product=TATE DNA Transposon | location=LbrM.35:10048-14969(-) | length=4922 | sequence_SO=chromosome | SO=protein_coding
99670-2	LbrM.30.3200	100	21	0	0	2	22	4550	4530	4e-07	42.1	>LbrM.30.3200 | organism=Leishmania_braziliensis_MHOM/BR/75/M2904 | product=TATE DNA Transposon | location=LbrM.30:1123657-1128563(-) | length=4907 | sequence_SO=chromosome | SO=protein_coding
99670-2	LbrM.30.3780	100	21	0	0	2	22	1535	1515	4e-07	42.1	>LbrM.30.3780 | organism=Leishmania_braziliensis_MHOM/BR/75/M2904 | product=TATE DNA transposons | location=LbrM.30:1322572-1324461(-) | length=1890 | sequence_SO=chromosome | SO=protein_coding
99670-2	LbrM.25.2610	100	20	0	0	2	21	2993	2974	2e-06	40.1	>LbrM.25.2610 | organism=Leishmania_braziliensis_MHOM/BR/75/M2904 | product=TATE DNA Transposon | location=LbrM.00:419977-423326(-) | length=3350 | sequence_SO=random_sequence | SO=protein_coding
99670-2	LbrM.30.3790	100	20	0	0	2	21	5834	5815	2e-06	40.1	>LbrM.30.3790 | organism=Leishmania_braziliensis_MHOM/BR/75/M2904 | product=TATE DNA transposons | location=LbrM.00:575905-582097(+) | length=6193 | sequence_SO=random_sequence | SO=protein_coding
99670-2	LbrM.32.0040	100	20	0	0	2	21	1949	1930	2e-06	40.1	>LbrM.32.0040 | organism=Leishmania_braziliensis_MHOM/BR/75/M2904 | product=TATE DNA Transposon | location=LbrM.32:19367-21672(+) | length=2306 | sequence_SO=chromosome | SO=protein_coding
99670-2	LbrM.20.6070	100	20	0	0	2	21	4595	4576	2e-06	40.1	>LbrM.20.6070 | organism=Leishmania_braziliensis_MHOM/BR/75/M2904 | product=TATE DNA Transposon | location=LbrM.20.2:666019-670970(+) | length=4952 | sequence_SO=chromosome | SO=protein_coding
99670-2	LbrM.27.0010	100	20	0	0	2	21	4640	4621	2e-06	40.1	>LbrM.27.0010 | organism=Leishmania_braziliensis_MHOM/BR/75/M2904 | product=TATE DNA Transposon | location=LbrM.27:3-4966(+) | length=4964 | sequence_SO=chromosome | SO=protein_coding
99670-2	LbrM.26.2650	100	20	0	0	2	21	3998	3979	2e-06	40.1	>LbrM.26.2650 | organism=Leishmania_braziliensis_MHOM/BR/75/M2904 | product=TATE DNA transposons | location=LbrM.26:982628-986631(+) | length=4004 | sequence_SO=chromosome | SO=protein_coding
99670-2	LbrM.34.2200	100	20	0	0	2	21	4565	4546	2e-06	40.1	>LbrM.34.2200 | organism=Leishmania_braziliensis_MHOM/BR/75/M2904 | product=TATE DNA transposons | location=LbrM.34:838464-843385(-) | length=4922 | sequence_SO=chromosome | SO=protein_coding
99670-2	LbrM.24.2430	100	20	0	0	2	21	4565	4546	2e-06	40.1	>LbrM.24.2430 | organism=Leishmania_braziliensis_MHOM/BR/75/M2904 | product=TATE DNA Transposon | location=LbrM.24:819379-824300(+) | length=4922 | sequence_SO=chromosome | SO=protein_coding
99670-2	LbrM.30.3190	100	20	0	0	2	21	5969	5950	2e-06	40.1	>LbrM.30.3190 | organism=Leishmania_braziliensis_MHOM/BR/75/M2904 | product=TATE DNA transposons | location=LbrM.30:1115394-1121721(-) | length=6328 | sequence_SO=chromosome | SO=protein_coding
99670-2	LbrM.30.3210	100	20	0	0	2	21	4049	4030	2e-06	40.1	>LbrM.30.3210 | organism=Leishmania_braziliensis_MHOM/BR/75/M2904 | product=TATE DNA transposons | location=LbrM.30:1132441-1136634(-) | length=4194 | sequence_SO=chromosome | SO=protein_coding
99670-2	LbrM.30.3220	100	20	0	0	2	21	2507	2488	2e-06	40.1	>LbrM.30.3220 | organism=Leishmania_braziliensis_MHOM/BR/75/M2904 | product=TATE DNA transposons | location=LbrM.30:1139128-1141989(-) | length=2862 | sequence_SO=chromosome | SO=protein_coding
99670-2	LbrM.31.1860	100	20	0	0	2	21	4565	4546	2e-06	40.1	>LbrM.31.1860 | organism=Leishmania_braziliensis_MHOM/BR/75/M2904 | product=TATE DNA Transposon | location=LbrM.31:818387-823308(-) | length=4922 | sequence_SO=chromosome | SO=protein_coding
99670-2	LbrM.28.0010	100	20	0	0	2	21	5666	5647	2e-06	40.1	>LbrM.28.0010 | organism=Leishmania_braziliensis_MHOM/BR/75/M2904 | product=TATE DNA transposons | location=LbrM.28:1798-7822(-) | length=6025 | sequence_SO=chromosome | SO=protein_coding
100928-2	LbrM.16.0790	90.48	21	2	0	2	22	2624	2604	0.037	26.3	>LbrM.16.0790 | organism=Leishmania_braziliensis_MHOM/BR/75/M2904 | product=hypothetical protein | location=LbrM.16:295596-298745(-) | length=3150 | sequence_SO=chromosome | SO=protein_coding
100928-2	LbrM.16.0470	90.48	21	2	0	2	22	2954	2934	0.037	26.3	>LbrM.16.0470 | organism=Leishmania_braziliensis_MHOM/BR/75/M2904 | product=hypothetical protein | location=LbrM.16:155332-158811(-) | length=3480 | sequence_SO=chromosome | SO=protein_coding
100928-2	LbrM.02.0720	90.48	21	2	0	2	22	230	210	0.037	26.3	>LbrM.02.0720 | organism=Leishmania_braziliensis_MHOM/BR/75/M2904 | product=SLACS like gene retrotransposon element | location=LbrM.00:539912-540667(-) | length=756 | sequence_SO=random_sequence | SO=protein_coding
100933-2	LbrM.30.3800	89.47	19	2	0	2	20	2196	2178	0.42	22.3	>LbrM.30.3800 | organism=Leishmania_braziliensis_MHOM/BR/75/M2904 | product=TATE DNA transposons | location=LbrM.00:591525-595535(+) | length=4011 | sequence_SO=random_sequence | SO=protein_coding
102481-2	LbrM.30.3800	94.12	17	1	0	1	17	800	816	0.029	26.3	>LbrM.30.3800 | organism=Leishmania_braziliensis_MHOM/BR/75/M2904 | product=TATE DNA transposons | location=LbrM.00:591525-595535(+) | length=4011 | sequence_SO=random_sequence | SO=protein_coding
105951-2	LbrM.30.3790	93.75	16	1	0	4	19	58	73	0.098	24.3	>LbrM.30.3790 | organism=Leishmania_braziliensis_MHOM/BR/75/M2904 | product=TATE DNA transposons | location=LbrM.00:575905-582097(+) | length=6193 | sequence_SO=random_sequence | SO=protein_coding
109570-2	LbrM.25.2610	93.75	16	1	0	4	19	2477	2462	0.098	24.3	>LbrM.25.2610 | organism=Leishmania_braziliensis_MHOM/BR/75/M2904 | product=TATE DNA Transposon | location=LbrM.00:419977-423326(-) | length=3350 | sequence_SO=random_sequence | SO=protein_coding
109570-2	LbrM.30.3210	93.75	16	1	0	4	19	3533	3518	0.098	24.3	>LbrM.30.3210 | organism=Leishmania_braziliensis_MHOM/BR/75/M2904 | product=TATE DNA transposons | location=LbrM.30:1132441-1136634(-) | length=4194 | sequence_SO=chromosome | SO=protein_coding
110022-2	LbrM.25.2600	100	23	0	0	1	23	1601	1579	3e-08	46.1	>LbrM.25.2600 | organism=Leishmania_braziliensis_MHOM/BR/75/M2904 | product=TATE DNA Transposon | location=LbrM.00:414164-419661(+) | length=5498 | sequence_SO=random_sequence | SO=protein_coding
110022-2	LbrM.30.3790	100	23	0	0	1	23	1718	1696	3e-08	46.1	>LbrM.30.3790 | organism=Leishmania_braziliensis_MHOM/BR/75/M2904 | product=TATE DNA transposons | location=LbrM.00:575905-582097(+) | length=6193 | sequence_SO=random_sequence | SO=protein_coding
110022-2	LbrM.32.0010	100	23	0	0	1	23	419	397	3e-08	46.1	>LbrM.32.0010 | organism=Leishmania_braziliensis_MHOM/BR/75/M2904 | product=TATE DNA Transposon | location=LbrM.32:5966-10821(+) | length=4856 | sequence_SO=chromosome | SO=protein_coding
110022-2	LbrM.20.6070	100	23	0	0	1	23	479	457	3e-08	46.1	>LbrM.20.6070 | organism=Leishmania_braziliensis_MHOM/BR/75/M2904 | product=TATE DNA Transposon | location=LbrM.20.2:666019-670970(+) | length=4952 | sequence_SO=chromosome | SO=protein_coding
110022-2	LbrM.20.6080	100	23	0	0	1	23	419	397	3e-08	46.1	>LbrM.20.6080 | organism=Leishmania_braziliensis_MHOM/BR/75/M2904 | product=TATE DNA Transposon | location=LbrM.20.2:671577-676087(-) | length=4511 | sequence_SO=chromosome | SO=protein_coding
110022-2	LbrM.20.6090	100	23	0	0	1	23	1898	1876	3e-08	46.1	>LbrM.20.6090 | organism=Leishmania_braziliensis_MHOM/BR/75/M2904 | product=TATE DNA Transposon | location=LbrM.20.2:678049-682463(+) | length=4415 | sequence_SO=chromosome | SO=protein_coding
110022-2	LbrM.20.6110	100	23	0	0	1	23	734	712	3e-08	46.1	>LbrM.20.6110 | organism=Leishmania_braziliensis_MHOM/BR/75/M2904 | product=TATE DNA Transposon | location=LbrM.20.2:692274-697444(-) | length=5171 | sequence_SO=chromosome | SO=protein_coding
110022-2	LbrM.27.0010	100	23	0	0	1	23	524	502	3e-08	46.1	>LbrM.27.0010 | organism=Leishmania_braziliensis_MHOM/BR/75/M2904 | product=TATE DNA Transposon | location=LbrM.27:3-4966(+) | length=4964 | sequence_SO=chromosome | SO=protein_coding
110022-2	LbrM.11.1160	100	23	0	0	1	23	434	412	3e-08	46.1	>LbrM.11.1160 | organism=Leishmania_braziliensis_MHOM/BR/75/M2904 | product=TATE DNA transposons,DNA transposon | location=LbrM.11:537654-541591(+) | length=3938 | sequence_SO=chromosome | SO=protein_coding
110022-2	LbrM.11.1170	100	23	0	0	1	23	1856	1834	3e-08	46.1	>LbrM.11.1170 | organism=Leishmania_braziliensis_MHOM/BR/75/M2904 | product=TATE DNA transposons | location=LbrM.11:546742-552820(+) | length=6079 | sequence_SO=chromosome | SO=protein_coding
110022-2	LbrM.34.2200	100	23	0	0	1	23	434	412	3e-08	46.1	>LbrM.34.2200 | organism=Leishmania_braziliensis_MHOM/BR/75/M2904 | product=TATE DNA transposons | location=LbrM.34:838464-843385(-) | length=4922 | sequence_SO=chromosome | SO=protein_coding
110022-2	LbrM.34.5340	100	23	0	0	1	23	1142	1120	3e-08	46.1	>LbrM.34.5340 | organism=Leishmania_braziliensis_MHOM/BR/75/M2904 | product=TATE DNA transposons | location=LbrM.34:1996624-2002238(+) | length=5615 | sequence_SO=chromosome | SO=protein_coding
110022-2	LbrM.35.0030	100	23	0	0	1	23	434	412	3e-08	46.1	>LbrM.35.0030 | organism=Leishmania_braziliensis_MHOM/BR/75/M2904 | product=TATE DNA Transposon | location=LbrM.35:10048-14969(-) | length=4922 | sequence_SO=chromosome | SO=protein_coding
110022-2	LbrM.24.2430	100	23	0	0	1	23	434	412	3e-08	46.1	>LbrM.24.2430 | organism=Leishmania_braziliensis_MHOM/BR/75/M2904 | product=TATE DNA Transposon | location=LbrM.24:819379-824300(+) | length=4922 | sequence_SO=chromosome | SO=protein_coding
110022-2	LbrM.29.0010	100	23	0	0	1	23	1673	1651	3e-08	46.1	>LbrM.29.0010 | organism=Leishmania_braziliensis_MHOM/BR/75/M2904 | product=TATE DNA Transposon | location=LbrM.29:4-2868(-) | length=2865 | sequence_SO=chromosome | SO=protein_coding
110022-2	LbrM.30.0460	100	23	0	0	1	23	1844	1822	3e-08	46.1	>LbrM.30.0460 | organism=Leishmania_braziliensis_MHOM/BR/75/M2904 | product=TATE DNA Transposon | location=LbrM.30:155049-159094(+) | length=4046 | sequence_SO=chromosome | SO=protein_coding
110022-2	LbrM.30.3190	100	23	0	0	1	23	1838	1816	3e-08	46.1	>LbrM.30.3190 | organism=Leishmania_braziliensis_MHOM/BR/75/M2904 | product=TATE DNA transposons | location=LbrM.30:1115394-1121721(-) | length=6328 | sequence_SO=chromosome | SO=protein_coding
110022-2	LbrM.30.3200	100	23	0	0	1	23	434	412	3e-08	46.1	>LbrM.30.3200 | organism=Leishmania_braziliensis_MHOM/BR/75/M2904 | product=TATE DNA Transposon | location=LbrM.30:1123657-1128563(-) | length=4907 | sequence_SO=chromosome | SO=protein_coding
110022-2	LbrM.31.1860	100	23	0	0	1	23	434	412	3e-08	46.1	>LbrM.31.1860 | organism=Leishmania_braziliensis_MHOM/BR/75/M2904 | product=TATE DNA Transposon | location=LbrM.31:818387-823308(-) | length=4922 | sequence_SO=chromosome | SO=protein_coding
110022-2	LbrM.28.0010	100	23	0	0	1	23	1550	1528	3e-08	46.1	>LbrM.28.0010 | organism=Leishmania_braziliensis_MHOM/BR/75/M2904 | product=TATE DNA transposons | location=LbrM.28:1798-7822(-) | length=6025 | sequence_SO=chromosome | SO=protein_coding
117268-1	LbrM.20.6080	100	14	0	0	3	16	595	608	0.005	28.2	>LbrM.20.6080 | organism=Leishmania_braziliensis_MHOM/BR/75/M2904 | product=TATE DNA Transposon | location=LbrM.20.2:671577-676087(-) | length=4511 | sequence_SO=chromosome | SO=protein_coding
117268-1	LbrM.35.0030	100	14	0	0	3	16	610	623	0.005	28.2	>LbrM.35.0030 | organism=Leishmania_braziliensis_MHOM/BR/75/M2904 | product=TATE DNA Transposon | location=LbrM.35:10048-14969(-) | length=4922 | sequence_SO=chromosome | SO=protein_coding
117268-1	LbrM.24.2430	100	14	0	0	3	16	610	623	0.005	28.2	>LbrM.24.2430 | organism=Leishmania_braziliensis_MHOM/BR/75/M2904 | product=TATE DNA Transposon | location=LbrM.24:819379-824300(+) | length=4922 | sequence_SO=chromosome | SO=protein_coding
117268-1	LbrM.30.0460	100	14	0	0	3	16	2020	2033	0.005	28.2	>LbrM.30.0460 | organism=Leishmania_braziliensis_MHOM/BR/75/M2904 | product=TATE DNA Transposon | location=LbrM.30:155049-159094(+) | length=4046 | sequence_SO=chromosome | SO=protein_coding
117268-1	LbrM.28.0010	100	14	0	0	3	16	1726	1739	0.005	28.2	>LbrM.28.0010 | organism=Leishmania_braziliensis_MHOM/BR/75/M2904 | product=TATE DNA transposons | location=LbrM.28:1798-7822(-) | length=6025 | sequence_SO=chromosome | SO=protein_coding
117295-1	LbrM.16.0470	95	20	1	0	1	20	208	189	0.0003	32.2	>LbrM.16.0470 | organism=Leishmania_braziliensis_MHOM/BR/75/M2904 | product=hypothetical protein | location=LbrM.16:155332-158811(-) | length=3480 | sequence_SO=chromosome | SO=protein_coding
117295-1	LbrM.16.0460	95	20	1	0	1	20	2410	2391	0.0003	32.2	>LbrM.16.0460 | organism=Leishmania_braziliensis_MHOM/BR/75/M2904 | product=hypothetical protein | location=LbrM.16:150478-154755(-) | length=4278 | sequence_SO=chromosome | SO=protein_coding
117295-1	LbrM.02.0690	95	20	1	0	1	20	1273	1254	0.0003	32.2	>LbrM.02.0690 | organism=Leishmania_braziliensis_MHOM/BR/75/M2904 | product=SLACS like gene retrotransposon element | location=LbrM.00:534500-536080(-) | length=1581 | sequence_SO=random_sequence | SO=protein_coding
117295-1	LbrM.02.0750	95	20	1	0	1	20	3586	3567	0.0003	32.2	>LbrM.02.0750 | organism=Leishmania_braziliensis_MHOM/BR/75/M2904 | product=SLACS like gene retrotransposon element | location=LbrM.00:560090-565702(-) | length=5613 | sequence_SO=random_sequence | SO=protein_coding
117295-1	LbrM.02.0760	95	20	1	0	1	20	943	924	0.0003	32.2	>LbrM.02.0760 | organism=Leishmania_braziliensis_MHOM/BR/75/M2904 | product=SLACS like gene retrotransposon element | location=LbrM.00:567264-568577(-) | length=1314 | sequence_SO=random_sequence | SO=protein_coding
117295-1	LbrM.02.0550	95	20	1	0	1	20	943	924	0.0003	32.2	>LbrM.02.0550 | organism=Leishmania_braziliensis_MHOM/BR/75/M2904 | product=Retrotransposable element SLACS | location=LbrM.02:236839-240285(-) | length=3447 | sequence_SO=chromosome | SO=protein_coding
117295-1	LbrM.08.0700	95	20	1	0	1	20	2704	2685	0.0003	32.2	>LbrM.08.0700 | organism=Leishmania_braziliensis_MHOM/BR/75/M2904 | product=SLACS | location=LbrM.08:267172-272523(+) | length=5352 | sequence_SO=chromosome | SO=protein_coding
118322-1	LbrM.16.0790	93.75	16	1	0	3	18	2964	2979	0.098	24.3	>LbrM.16.0790 | organism=Leishmania_braziliensis_MHOM/BR/75/M2904 | product=hypothetical protein | location=LbrM.16:295596-298745(-) | length=3150 | sequence_SO=chromosome | SO=protein_coding
118322-1	LbrM.16.0470	93.75	16	1	0	3	18	3294	3309	0.098	24.3	>LbrM.16.0470 | organism=Leishmania_braziliensis_MHOM/BR/75/M2904 | product=hypothetical protein | location=LbrM.16:155332-158811(-) | length=3480 | sequence_SO=chromosome | SO=protein_coding
118322-1	LbrM.02.0720	93.75	16	1	0	3	18	570	585	0.098	24.3	>LbrM.02.0720 | organism=Leishmania_braziliensis_MHOM/BR/75/M2904 | product=SLACS like gene retrotransposon element | location=LbrM.00:539912-540667(-) | length=756 | sequence_SO=random_sequence | SO=protein_coding
120797-1	LbrM.25.2600	100	26	0	0	1	26	3414	3439	5e-10	52	>LbrM.25.2600 | organism=Leishmania_braziliensis_MHOM/BR/75/M2904 | product=TATE DNA Transposon | location=LbrM.00:414164-419661(+) | length=5498 | sequence_SO=random_sequence | SO=protein_coding
120797-1	LbrM.25.2610	100	26	0	0	1	26	728	753	5e-10	52	>LbrM.25.2610 | organism=Leishmania_braziliensis_MHOM/BR/75/M2904 | product=TATE DNA Transposon | location=LbrM.00:419977-423326(-) | length=3350 | sequence_SO=random_sequence | SO=protein_coding
120797-1	LbrM.25.2620	100	26	0	0	1	26	377	402	5e-10	52	>LbrM.25.2620 | organism=Leishmania_braziliensis_MHOM/BR/75/M2904 | product=TATE DNA Transposon | location=LbrM.00:425303-428091(-) | length=2789 | sequence_SO=random_sequence | SO=protein_coding
120797-1	LbrM.30.3790	100	26	0	0	1	26	3569	3594	5e-10	52	>LbrM.30.3790 | organism=Leishmania_braziliensis_MHOM/BR/75/M2904 | product=TATE DNA transposons | location=LbrM.00:575905-582097(+) | length=6193 | sequence_SO=random_sequence | SO=protein_coding
120797-1	LbrM.30.3800	100	26	0	0	1	26	1388	1413	5e-10	52	>LbrM.30.3800 | organism=Leishmania_braziliensis_MHOM/BR/75/M2904 | product=TATE DNA transposons | location=LbrM.00:591525-595535(+) | length=4011 | sequence_SO=random_sequence | SO=protein_coding
120797-1	LbrM.32.0010	100	26	0	0	1	26	2234	2259	5e-10	52	>LbrM.32.0010 | organism=Leishmania_braziliensis_MHOM/BR/75/M2904 | product=TATE DNA Transposon | location=LbrM.32:5966-10821(+) | length=4856 | sequence_SO=chromosome | SO=protein_coding
120797-1	LbrM.20.6070	100	26	0	0	1	26	2330	2355	5e-10	52	>LbrM.20.6070 | organism=Leishmania_braziliensis_MHOM/BR/75/M2904 | product=TATE DNA Transposon | location=LbrM.20.2:666019-670970(+) | length=4952 | sequence_SO=chromosome | SO=protein_coding
120797-1	LbrM.20.6080	100	26	0	0	1	26	2285	2310	5e-10	52	>LbrM.20.6080 | organism=Leishmania_braziliensis_MHOM/BR/75/M2904 | product=TATE DNA Transposon | location=LbrM.20.2:671577-676087(-) | length=4511 | sequence_SO=chromosome | SO=protein_coding
120797-1	LbrM.20.6090	100	26	0	0	1	26	3764	3789	5e-10	52	>LbrM.20.6090 | organism=Leishmania_braziliensis_MHOM/BR/75/M2904 | product=TATE DNA Transposon | location=LbrM.20.2:678049-682463(+) | length=4415 | sequence_SO=chromosome | SO=protein_coding
120797-1	LbrM.20.6110	100	26	0	0	1	26	2549	2574	5e-10	52	>LbrM.20.6110 | organism=Leishmania_braziliensis_MHOM/BR/75/M2904 | product=TATE DNA Transposon | location=LbrM.20.2:692274-697444(-) | length=5171 | sequence_SO=chromosome | SO=protein_coding
120797-1	LbrM.20.6140	100	26	0	0	1	26	1841	1866	5e-10	52	>LbrM.20.6140 | organism=Leishmania_braziliensis_MHOM/BR/75/M2904 | product=TATE DNA Transposon | location=LbrM.20.2:719613-724074(-) | length=4462 | sequence_SO=chromosome | SO=protein_coding
120797-1	LbrM.27.0010	100	26	0	0	1	26	2375	2400	5e-10	52	>LbrM.27.0010 | organism=Leishmania_braziliensis_MHOM/BR/75/M2904 | product=TATE DNA Transposon | location=LbrM.27:3-4966(+) | length=4964 | sequence_SO=chromosome | SO=protein_coding
120797-1	LbrM.26.2650	100	26	0	0	1	26	1733	1758	5e-10	52	>LbrM.26.2650 | organism=Leishmania_braziliensis_MHOM/BR/75/M2904 | product=TATE DNA transposons | location=LbrM.26:982628-986631(+) | length=4004 | sequence_SO=chromosome | SO=protein_coding
120797-1	LbrM.11.1160	100	26	0	0	1	26	2298	2323	5e-10	52	>LbrM.11.1160 | organism=Leishmania_braziliensis_MHOM/BR/75/M2904 | product=TATE DNA transposons,DNA transposon | location=LbrM.11:537654-541591(+) | length=3938 | sequence_SO=chromosome | SO=protein_coding
120797-1	LbrM.11.1170	100	26	0	0	1	26	3722	3747	5e-10	52	>LbrM.11.1170 | organism=Leishmania_braziliensis_MHOM/BR/75/M2904 | product=TATE DNA transposons | location=LbrM.11:546742-552820(+) | length=6079 | sequence_SO=chromosome | SO=protein_coding
120797-1	LbrM.34.0020	100	26	0	0	1	26	138	163	5e-10	52	>LbrM.34.0020 | organism=Leishmania_braziliensis_MHOM/BR/75/M2904 | product=TATE DNA Transposon | location=LbrM.34:3466-6192(+) | length=2727 | sequence_SO=chromosome | SO=protein_coding
120797-1	LbrM.34.2200	100	26	0	0	1	26	2300	2325	5e-10	52	>LbrM.34.2200 | organism=Leishmania_braziliensis_MHOM/BR/75/M2904 | product=TATE DNA transposons | location=LbrM.34:838464-843385(-) | length=4922 | sequence_SO=chromosome | SO=protein_coding
120797-1	LbrM.35.0030	100	26	0	0	1	26	2300	2325	5e-10	52	>LbrM.35.0030 | organism=Leishmania_braziliensis_MHOM/BR/75/M2904 | product=TATE DNA Transposon | location=LbrM.35:10048-14969(-) | length=4922 | sequence_SO=chromosome | SO=protein_coding
120797-1	LbrM.24.2430	100	26	0	0	1	26	2300	2325	5e-10	52	>LbrM.24.2430 | organism=Leishmania_braziliensis_MHOM/BR/75/M2904 | product=TATE DNA Transposon | location=LbrM.24:819379-824300(+) | length=4922 | sequence_SO=chromosome | SO=protein_coding
120797-1	LbrM.30.0460	100	26	0	0	1	26	3710	3735	5e-10	52	>LbrM.30.0460 | organism=Leishmania_braziliensis_MHOM/BR/75/M2904 | product=TATE DNA Transposon | location=LbrM.30:155049-159094(+) | length=4046 | sequence_SO=chromosome | SO=protein_coding
120797-1	LbrM.30.3190	100	26	0	0	1	26	3704	3729	5e-10	52	>LbrM.30.3190 | organism=Leishmania_braziliensis_MHOM/BR/75/M2904 | product=TATE DNA transposons | location=LbrM.30:1115394-1121721(-) | length=6328 | sequence_SO=chromosome | SO=protein_coding
120797-1	LbrM.30.3200	100	26	0	0	1	26	2285	2310	5e-10	52	>LbrM.30.3200 | organism=Leishmania_braziliensis_MHOM/BR/75/M2904 | product=TATE DNA Transposon | location=LbrM.30:1123657-1128563(-) | length=4907 | sequence_SO=chromosome | SO=protein_coding
120797-1	LbrM.30.3210	100	26	0	0	1	26	1781	1806	5e-10	52	>LbrM.30.3210 | organism=Leishmania_braziliensis_MHOM/BR/75/M2904 | product=TATE DNA transposons | location=LbrM.30:1132441-1136634(-) | length=4194 | sequence_SO=chromosome | SO=protein_coding
120797-1	LbrM.30.3220	100	26	0	0	1	26	240	265	5e-10	52	>LbrM.30.3220 | organism=Leishmania_braziliensis_MHOM/BR/75/M2904 | product=TATE DNA transposons | location=LbrM.30:1139128-1141989(-) | length=2862 | sequence_SO=chromosome | SO=protein_coding
120797-1	LbrM.31.1860	100	26	0	0	1	26	2300	2325	5e-10	52	>LbrM.31.1860 | organism=Leishmania_braziliensis_MHOM/BR/75/M2904 | product=TATE DNA Transposon | location=LbrM.31:818387-823308(-) | length=4922 | sequence_SO=chromosome | SO=protein_coding
120797-1	LbrM.28.0010	100	26	0	0	1	26	3401	3426	5e-10	52	>LbrM.28.0010 | organism=Leishmania_braziliensis_MHOM/BR/75/M2904 | product=TATE DNA transposons | location=LbrM.28:1798-7822(-) | length=6025 | sequence_SO=chromosome | SO=protein_coding
120797-1	LbrM.34.5340	100	25	0	0	1	25	2993	3017	2e-09	50.1	>LbrM.34.5340 | organism=Leishmania_braziliensis_MHOM/BR/75/M2904 | product=TATE DNA transposons | location=LbrM.34:1996624-2002238(+) | length=5615 | sequence_SO=chromosome | SO=protein_coding
126594-1	LbrM.25.2600	98.41	63	1	0	4	66	1144	1206	4e-29	117	>LbrM.25.2600 | organism=Leishmania_braziliensis_MHOM/BR/75/M2904 | product=TATE DNA Transposon | location=LbrM.00:414164-419661(+) | length=5498 | sequence_SO=random_sequence | SO=protein_coding
126594-1	LbrM.30.3790	98.41	63	1	0	4	66	1261	1323	4e-29	117	>LbrM.30.3790 | organism=Leishmania_braziliensis_MHOM/BR/75/M2904 | product=TATE DNA transposons | location=LbrM.00:575905-582097(+) | length=6193 | sequence_SO=random_sequence | SO=protein_coding
126594-1	LbrM.20.6110	98.41	63	1	0	4	66	277	339	4e-29	117	>LbrM.20.6110 | organism=Leishmania_braziliensis_MHOM/BR/75/M2904 | product=TATE DNA Transposon | location=LbrM.20.2:692274-697444(-) | length=5171 | sequence_SO=chromosome | SO=protein_coding
126594-1	LbrM.28.0010	98.41	63	1	0	4	66	1093	1155	4e-29	117	>LbrM.28.0010 | organism=Leishmania_braziliensis_MHOM/BR/75/M2904 | product=TATE DNA transposons | location=LbrM.28:1798-7822(-) | length=6025 | sequence_SO=chromosome | SO=protein_coding
126594-1	LbrM.27.0010	95	60	3	0	7	66	70	129	1e-22	95.6	>LbrM.27.0010 | organism=Leishmania_braziliensis_MHOM/BR/75/M2904 | product=TATE DNA Transposon | location=LbrM.27:3-4966(+) | length=4964 | sequence_SO=chromosome | SO=protein_coding
126594-1	LbrM.11.1170	86.67	60	8	0	7	66	1402	1461	1e-10	56	>LbrM.11.1170 | organism=Leishmania_braziliensis_MHOM/BR/75/M2904 | product=TATE DNA transposons | location=LbrM.11:546742-552820(+) | length=6079 | sequence_SO=chromosome | SO=protein_coding
126594-1	LbrM.20.6090	86.44	59	8	0	7	65	1444	1502	5e-10	54	>LbrM.20.6090 | organism=Leishmania_braziliensis_MHOM/BR/75/M2904 | product=TATE DNA Transposon | location=LbrM.20.2:678049-682463(+) | length=4415 | sequence_SO=chromosome | SO=protein_coding
126594-1	LbrM.30.0460	86.44	59	8	0	7	65	1390	1448	5e-10	54	>LbrM.30.0460 | organism=Leishmania_braziliensis_MHOM/BR/75/M2904 | product=TATE DNA Transposon | location=LbrM.30:155049-159094(+) | length=4046 | sequence_SO=chromosome | SO=protein_coding
126594-1	LbrM.30.3190	84.75	59	9	0	7	65	1384	1442	1e-07	46.1	>LbrM.30.3190 | organism=Leishmania_braziliensis_MHOM/BR/75/M2904 | product=TATE DNA transposons | location=LbrM.30:1115394-1121721(-) | length=6328 | sequence_SO=chromosome | SO=protein_coding
126594-1	LbrM.29.0010	85.71	49	7	0	18	66	1230	1278	2e-06	42.1	>LbrM.29.0010 | organism=Leishmania_braziliensis_MHOM/BR/75/M2904 | product=TATE DNA Transposon | location=LbrM.29:4-2868(-) | length=2865 | sequence_SO=chromosome | SO=protein_coding
130244-1	LbrM.30.3790	100	32	0	0	1	32	373	404	2e-13	63.9	>LbrM.30.3790 | organism=Leishmania_braziliensis_MHOM/BR/75/M2904 | product=TATE DNA transposons | location=LbrM.00:575905-582097(+) | length=6193 | sequence_SO=random_sequence | SO=protein_coding
130244-1	LbrM.25.2600	96.88	32	1	0	1	32	256	287	5e-11	56	>LbrM.25.2600 | organism=Leishmania_braziliensis_MHOM/BR/75/M2904 | product=TATE DNA Transposon | location=LbrM.00:414164-419661(+) | length=5498 | sequence_SO=random_sequence | SO=protein_coding
130244-1	LbrM.28.0010	96.55	29	1	0	1	29	202	230	3e-09	50.1	>LbrM.28.0010 | organism=Leishmania_braziliensis_MHOM/BR/75/M2904 | product=TATE DNA transposons | location=LbrM.28:1798-7822(-) | length=6025 | sequence_SO=chromosome | SO=protein_coding
130256-1	LbrM.16.0780	100	15	0	0	6	20	1709	1695	0.001	30.2	>LbrM.16.0780 | organism=Leishmania_braziliensis_MHOM/BR/75/M2904 | product=hypothetical protein | location=LbrM.16:292133-295066(-) | length=2934 | sequence_SO=chromosome | SO=protein_coding
130256-1	LbrM.16.0780	93.33	15	1	0	6	20	533	519	0.35	22.3	>LbrM.16.0780 | organism=Leishmania_braziliensis_MHOM/BR/75/M2904 | product=hypothetical protein | location=LbrM.16:292133-295066(-) | length=2934 | sequence_SO=chromosome | SO=protein_coding
130256-1	LbrM.16.0780	93.33	15	1	0	6	20	827	813	0.35	22.3	>LbrM.16.0780 | organism=Leishmania_braziliensis_MHOM/BR/75/M2904 | product=hypothetical protein | location=LbrM.16:292133-295066(-) | length=2934 | sequence_SO=chromosome | SO=protein_coding
130256-1	LbrM.16.0780	93.33	15	1	0	6	20	1121	1107	0.35	22.3	>LbrM.16.0780 | organism=Leishmania_braziliensis_MHOM/BR/75/M2904 | product=hypothetical protein | location=LbrM.16:292133-295066(-) | length=2934 | sequence_SO=chromosome | SO=protein_coding
130256-1	LbrM.16.0780	93.33	15	1	0	6	20	1415	1401	0.35	22.3	>LbrM.16.0780 | organism=Leishmania_braziliensis_MHOM/BR/75/M2904 | product=hypothetical protein | location=LbrM.16:292133-295066(-) | length=2934 | sequence_SO=chromosome | SO=protein_coding
130256-1	LbrM.16.0460	100	15	0	0	6	20	827	813	0.001	30.2	>LbrM.16.0460 | organism=Leishmania_braziliensis_MHOM/BR/75/M2904 | product=hypothetical protein | location=LbrM.16:150478-154755(-) | length=4278 | sequence_SO=chromosome | SO=protein_coding
130256-1	LbrM.16.0460	100	15	0	0	6	20	1121	1107	0.001	30.2	>LbrM.16.0460 | organism=Leishmania_braziliensis_MHOM/BR/75/M2904 | product=hypothetical protein | location=LbrM.16:150478-154755(-) | length=4278 | sequence_SO=chromosome | SO=protein_coding
130256-1	LbrM.16.0460	93.33	15	1	0	6	20	533	519	0.35	22.3	>LbrM.16.0460 | organism=Leishmania_braziliensis_MHOM/BR/75/M2904 | product=hypothetical protein | location=LbrM.16:150478-154755(-) | length=4278 | sequence_SO=chromosome | SO=protein_coding
130256-1	LbrM.02.0750	100	15	0	0	6	20	1415	1401	0.001	30.2	>LbrM.02.0750 | organism=Leishmania_braziliensis_MHOM/BR/75/M2904 | product=SLACS like gene retrotransposon element | location=LbrM.00:560090-565702(-) | length=5613 | sequence_SO=random_sequence | SO=protein_coding
130256-1	LbrM.02.0750	100	15	0	0	6	20	2297	2283	0.001	30.2	>LbrM.02.0750 | organism=Leishmania_braziliensis_MHOM/BR/75/M2904 | product=SLACS like gene retrotransposon element | location=LbrM.00:560090-565702(-) | length=5613 | sequence_SO=random_sequence | SO=protein_coding
130256-1	LbrM.02.0750	93.33	15	1	0	6	20	533	519	0.35	22.3	>LbrM.02.0750 | organism=Leishmania_braziliensis_MHOM/BR/75/M2904 | product=SLACS like gene retrotransposon element | location=LbrM.00:560090-565702(-) | length=5613 | sequence_SO=random_sequence | SO=protein_coding
130256-1	LbrM.02.0750	93.33	15	1	0	6	20	827	813	0.35	22.3	>LbrM.02.0750 | organism=Leishmania_braziliensis_MHOM/BR/75/M2904 | product=SLACS like gene retrotransposon element | location=LbrM.00:560090-565702(-) | length=5613 | sequence_SO=random_sequence | SO=protein_coding
130256-1	LbrM.02.0750	93.33	15	1	0	6	20	1121	1107	0.35	22.3	>LbrM.02.0750 | organism=Leishmania_braziliensis_MHOM/BR/75/M2904 | product=SLACS like gene retrotransposon element | location=LbrM.00:560090-565702(-) | length=5613 | sequence_SO=random_sequence | SO=protein_coding
130256-1	LbrM.02.0750	93.33	15	1	0	6	20	1709	1695	0.35	22.3	>LbrM.02.0750 | organism=Leishmania_braziliensis_MHOM/BR/75/M2904 | product=SLACS like gene retrotransposon element | location=LbrM.00:560090-565702(-) | length=5613 | sequence_SO=random_sequence | SO=protein_coding
130256-1	LbrM.02.0750	93.33	15	1	0	6	20	2003	1989	0.35	22.3	>LbrM.02.0750 | organism=Leishmania_braziliensis_MHOM/BR/75/M2904 | product=SLACS like gene retrotransposon element | location=LbrM.00:560090-565702(-) | length=5613 | sequence_SO=random_sequence | SO=protein_coding
130256-1	LbrM.08.0700	100	15	0	0	6	20	1121	1107	0.001	30.2	>LbrM.08.0700 | organism=Leishmania_braziliensis_MHOM/BR/75/M2904 | product=SLACS | location=LbrM.08:267172-272523(+) | length=5352 | sequence_SO=chromosome | SO=protein_coding
130256-1	LbrM.08.0700	100	15	0	0	6	20	1415	1401	0.001	30.2	>LbrM.08.0700 | organism=Leishmania_braziliensis_MHOM/BR/75/M2904 | product=SLACS | location=LbrM.08:267172-272523(+) | length=5352 | sequence_SO=chromosome | SO=protein_coding
130256-1	LbrM.08.0700	93.33	15	1	0	6	20	533	519	0.35	22.3	>LbrM.08.0700 | organism=Leishmania_braziliensis_MHOM/BR/75/M2904 | product=SLACS | location=LbrM.08:267172-272523(+) | length=5352 | sequence_SO=chromosome | SO=protein_coding
130256-1	LbrM.08.0700	93.33	15	1	0	6	20	827	813	0.35	22.3	>LbrM.08.0700 | organism=Leishmania_braziliensis_MHOM/BR/75/M2904 | product=SLACS | location=LbrM.08:267172-272523(+) | length=5352 | sequence_SO=chromosome | SO=protein_coding
130256-1	LbrM.30.3790	93.75	16	1	0	3	18	2036	2021	0.09	24.3	>LbrM.30.3790 | organism=Leishmania_braziliensis_MHOM/BR/75/M2904 | product=TATE DNA transposons | location=LbrM.00:575905-582097(+) | length=6193 | sequence_SO=random_sequence | SO=protein_coding
130256-1	LbrM.20.6070	93.75	16	1	0	3	18	797	782	0.09	24.3	>LbrM.20.6070 | organism=Leishmania_braziliensis_MHOM/BR/75/M2904 | product=TATE DNA Transposon | location=LbrM.20.2:666019-670970(+) | length=4952 | sequence_SO=chromosome | SO=protein_coding
130256-1	LbrM.20.6080	93.75	16	1	0	3	18	737	722	0.09	24.3	>LbrM.20.6080 | organism=Leishmania_braziliensis_MHOM/BR/75/M2904 | product=TATE DNA Transposon | location=LbrM.20.2:671577-676087(-) | length=4511 | sequence_SO=chromosome | SO=protein_coding
130256-1	LbrM.20.6090	93.75	16	1	0	3	18	2216	2201	0.09	24.3	>LbrM.20.6090 | organism=Leishmania_braziliensis_MHOM/BR/75/M2904 | product=TATE DNA Transposon | location=LbrM.20.2:678049-682463(+) | length=4415 | sequence_SO=chromosome | SO=protein_coding
130256-1	LbrM.20.6140	93.75	16	1	0	3	18	308	293	0.09	24.3	>LbrM.20.6140 | organism=Leishmania_braziliensis_MHOM/BR/75/M2904 | product=TATE DNA Transposon | location=LbrM.20.2:719613-724074(-) | length=4462 | sequence_SO=chromosome | SO=protein_coding
130256-1	LbrM.27.0010	93.75	16	1	0	3	18	842	827	0.09	24.3	>LbrM.27.0010 | organism=Leishmania_braziliensis_MHOM/BR/75/M2904 | product=TATE DNA Transposon | location=LbrM.27:3-4966(+) | length=4964 | sequence_SO=chromosome | SO=protein_coding
130256-1	LbrM.26.2650	93.75	16	1	0	3	18	185	170	0.09	24.3	>LbrM.26.2650 | organism=Leishmania_braziliensis_MHOM/BR/75/M2904 | product=TATE DNA transposons | location=LbrM.26:982628-986631(+) | length=4004 | sequence_SO=chromosome | SO=protein_coding
130256-1	LbrM.11.1160	93.75	16	1	0	3	18	752	737	0.09	24.3	>LbrM.11.1160 | organism=Leishmania_braziliensis_MHOM/BR/75/M2904 | product=TATE DNA transposons,DNA transposon | location=LbrM.11:537654-541591(+) | length=3938 | sequence_SO=chromosome | SO=protein_coding
130256-1	LbrM.11.1170	93.75	16	1	0	3	18	2174	2159	0.09	24.3	>LbrM.11.1170 | organism=Leishmania_braziliensis_MHOM/BR/75/M2904 | product=TATE DNA transposons | location=LbrM.11:546742-552820(+) | length=6079 | sequence_SO=chromosome | SO=protein_coding
130256-1	LbrM.34.5340	93.75	16	1	0	3	18	1460	1445	0.09	24.3	>LbrM.34.5340 | organism=Leishmania_braziliensis_MHOM/BR/75/M2904 | product=TATE DNA transposons | location=LbrM.34:1996624-2002238(+) | length=5615 | sequence_SO=chromosome | SO=protein_coding
130256-1	LbrM.35.0030	93.75	16	1	0	3	18	752	737	0.09	24.3	>LbrM.35.0030 | organism=Leishmania_braziliensis_MHOM/BR/75/M2904 | product=TATE DNA Transposon | location=LbrM.35:10048-14969(-) | length=4922 | sequence_SO=chromosome | SO=protein_coding
130256-1	LbrM.24.2430	93.75	16	1	0	3	18	752	737	0.09	24.3	>LbrM.24.2430 | organism=Leishmania_braziliensis_MHOM/BR/75/M2904 | product=TATE DNA Transposon | location=LbrM.24:819379-824300(+) | length=4922 | sequence_SO=chromosome | SO=protein_coding
130256-1	LbrM.29.0010	93.75	16	1	0	3	18	1991	1976	0.09	24.3	>LbrM.29.0010 | organism=Leishmania_braziliensis_MHOM/BR/75/M2904 | product=TATE DNA Transposon | location=LbrM.29:4-2868(-) | length=2865 | sequence_SO=chromosome | SO=protein_coding
130256-1	LbrM.30.0460	93.75	16	1	0	3	18	2162	2147	0.09	24.3	>LbrM.30.0460 | organism=Leishmania_braziliensis_MHOM/BR/75/M2904 | product=TATE DNA Transposon | location=LbrM.30:155049-159094(+) | length=4046 | sequence_SO=chromosome | SO=protein_coding
130256-1	LbrM.30.3190	93.75	16	1	0	3	18	2156	2141	0.09	24.3	>LbrM.30.3190 | organism=Leishmania_braziliensis_MHOM/BR/75/M2904 | product=TATE DNA transposons | location=LbrM.30:1115394-1121721(-) | length=6328 | sequence_SO=chromosome | SO=protein_coding
130256-1	LbrM.30.3200	93.75	16	1	0	3	18	752	737	0.09	24.3	>LbrM.30.3200 | organism=Leishmania_braziliensis_MHOM/BR/75/M2904 | product=TATE DNA Transposon | location=LbrM.30:1123657-1128563(-) | length=4907 | sequence_SO=chromosome | SO=protein_coding
130256-1	LbrM.30.3210	93.75	16	1	0	3	18	233	218	0.09	24.3	>LbrM.30.3210 | organism=Leishmania_braziliensis_MHOM/BR/75/M2904 | product=TATE DNA transposons | location=LbrM.30:1132441-1136634(-) | length=4194 | sequence_SO=chromosome | SO=protein_coding
130256-1	LbrM.31.1860	93.75	16	1	0	3	18	752	737	0.09	24.3	>LbrM.31.1860 | organism=Leishmania_braziliensis_MHOM/BR/75/M2904 | product=TATE DNA Transposon | location=LbrM.31:818387-823308(-) | length=4922 | sequence_SO=chromosome | SO=protein_coding
130256-1	LbrM.28.0010	93.75	16	1	0	3	18	1868	1853	0.09	24.3	>LbrM.28.0010 | organism=Leishmania_braziliensis_MHOM/BR/75/M2904 | product=TATE DNA transposons | location=LbrM.28:1798-7822(-) | length=6025 | sequence_SO=chromosome | SO=protein_coding
130496-1	LbrM.16.0790	94.12	17	1	0	4	20	2612	2628	0.023	26.3	>LbrM.16.0790 | organism=Leishmania_braziliensis_MHOM/BR/75/M2904 | product=hypothetical protein | location=LbrM.16:295596-298745(-) | length=3150 | sequence_SO=chromosome | SO=protein_coding
130496-1	LbrM.16.0470	94.12	17	1	0	4	20	2942	2958	0.023	26.3	>LbrM.16.0470 | organism=Leishmania_braziliensis_MHOM/BR/75/M2904 | product=hypothetical protein | location=LbrM.16:155332-158811(-) | length=3480 | sequence_SO=chromosome | SO=protein_coding
130496-1	LbrM.02.0720	94.12	17	1	0	4	20	218	234	0.023	26.3	>LbrM.02.0720 | organism=Leishmania_braziliensis_MHOM/BR/75/M2904 | product=SLACS like gene retrotransposon element | location=LbrM.00:539912-540667(-) | length=756 | sequence_SO=random_sequence | SO=protein_coding
131445-1	LbrM.25.2610	93.75	16	1	0	4	19	2477	2462	0.081	24.3	>LbrM.25.2610 | organism=Leishmania_braziliensis_MHOM/BR/75/M2904 | product=TATE DNA Transposon | location=LbrM.00:419977-423326(-) | length=3350 | sequence_SO=random_sequence | SO=protein_coding
131445-1	LbrM.30.3210	93.75	16	1	0	4	19	3533	3518	0.081	24.3	>LbrM.30.3210 | organism=Leishmania_braziliensis_MHOM/BR/75/M2904 | product=TATE DNA transposons | location=LbrM.30:1132441-1136634(-) | length=4194 | sequence_SO=chromosome | SO=protein_coding
133738-1	LbrM.25.2610	93.75	16	1	0	3	18	3161	3146	0.098	24.3	>LbrM.25.2610 | organism=Leishmania_braziliensis_MHOM/BR/75/M2904 | product=TATE DNA Transposon | location=LbrM.00:419977-423326(-) | length=3350 | sequence_SO=random_sequence | SO=protein_coding
133738-1	LbrM.30.3790	93.75	16	1	0	3	18	6002	5987	0.098	24.3	>LbrM.30.3790 | organism=Leishmania_braziliensis_MHOM/BR/75/M2904 | product=TATE DNA transposons | location=LbrM.00:575905-582097(+) | length=6193 | sequence_SO=random_sequence | SO=protein_coding
133738-1	LbrM.30.3800	93.75	16	1	0	3	18	3824	3809	0.098	24.3	>LbrM.30.3800 | organism=Leishmania_braziliensis_MHOM/BR/75/M2904 | product=TATE DNA transposons | location=LbrM.00:591525-595535(+) | length=4011 | sequence_SO=random_sequence | SO=protein_coding
133738-1	LbrM.32.0010	93.75	16	1	0	3	18	4667	4652	0.098	24.3	>LbrM.32.0010 | organism=Leishmania_braziliensis_MHOM/BR/75/M2904 | product=TATE DNA Transposon | location=LbrM.32:5966-10821(+) | length=4856 | sequence_SO=chromosome | SO=protein_coding
133738-1	LbrM.32.0040	93.75	16	1	0	3	18	2117	2102	0.098	24.3	>LbrM.32.0040 | organism=Leishmania_braziliensis_MHOM/BR/75/M2904 | product=TATE DNA Transposon | location=LbrM.32:19367-21672(+) | length=2306 | sequence_SO=chromosome | SO=protein_coding
133738-1	LbrM.20.6070	93.75	16	1	0	3	18	4763	4748	0.098	24.3	>LbrM.20.6070 | organism=Leishmania_braziliensis_MHOM/BR/75/M2904 | product=TATE DNA Transposon | location=LbrM.20.2:666019-670970(+) | length=4952 | sequence_SO=chromosome | SO=protein_coding
133738-1	LbrM.20.6110	93.75	16	1	0	3	18	4982	4967	0.098	24.3	>LbrM.20.6110 | organism=Leishmania_braziliensis_MHOM/BR/75/M2904 | product=TATE DNA Transposon | location=LbrM.20.2:692274-697444(-) | length=5171 | sequence_SO=chromosome | SO=protein_coding
133738-1	LbrM.20.6140	93.75	16	1	0	3	18	4274	4259	0.098	24.3	>LbrM.20.6140 | organism=Leishmania_braziliensis_MHOM/BR/75/M2904 | product=TATE DNA Transposon | location=LbrM.20.2:719613-724074(-) | length=4462 | sequence_SO=chromosome | SO=protein_coding
133738-1	LbrM.27.0010	93.75	16	1	0	3	18	4808	4793	0.098	24.3	>LbrM.27.0010 | organism=Leishmania_braziliensis_MHOM/BR/75/M2904 | product=TATE DNA Transposon | location=LbrM.27:3-4966(+) | length=4964 | sequence_SO=chromosome | SO=protein_coding
133738-1	LbrM.18.0010	93.75	16	1	0	3	18	1703	1688	0.098	24.3	>LbrM.18.0010 | organism=Leishmania_braziliensis_MHOM/BR/75/M2904 | product=TATE DNA Transposon | location=LbrM.18:601-2490(-) | length=1890 | sequence_SO=chromosome | SO=protein_coding
133738-1	LbrM.34.0020	93.75	16	1	0	3	18	2573	2558	0.098	24.3	>LbrM.34.0020 | organism=Leishmania_braziliensis_MHOM/BR/75/M2904 | product=TATE DNA Transposon | location=LbrM.34:3466-6192(+) | length=2727 | sequence_SO=chromosome | SO=protein_coding
133738-1	LbrM.34.2200	93.75	16	1	0	3	18	4733	4718	0.098	24.3	>LbrM.34.2200 | organism=Leishmania_braziliensis_MHOM/BR/75/M2904 | product=TATE DNA transposons | location=LbrM.34:838464-843385(-) | length=4922 | sequence_SO=chromosome | SO=protein_coding
133738-1	LbrM.34.5340	93.75	16	1	0	3	18	5426	5411	0.098	24.3	>LbrM.34.5340 | organism=Leishmania_braziliensis_MHOM/BR/75/M2904 | product=TATE DNA transposons | location=LbrM.34:1996624-2002238(+) | length=5615 | sequence_SO=chromosome | SO=protein_coding
133738-1	LbrM.35.0030	93.75	16	1	0	3	18	4733	4718	0.098	24.3	>LbrM.35.0030 | organism=Leishmania_braziliensis_MHOM/BR/75/M2904 | product=TATE DNA Transposon | location=LbrM.35:10048-14969(-) | length=4922 | sequence_SO=chromosome | SO=protein_coding
133738-1	LbrM.24.2430	93.75	16	1	0	3	18	4733	4718	0.098	24.3	>LbrM.24.2430 | organism=Leishmania_braziliensis_MHOM/BR/75/M2904 | product=TATE DNA Transposon | location=LbrM.24:819379-824300(+) | length=4922 | sequence_SO=chromosome | SO=protein_coding
133738-1	LbrM.30.3190	93.75	16	1	0	3	18	6137	6122	0.098	24.3	>LbrM.30.3190 | organism=Leishmania_braziliensis_MHOM/BR/75/M2904 | product=TATE DNA transposons | location=LbrM.30:1115394-1121721(-) | length=6328 | sequence_SO=chromosome | SO=protein_coding
133738-1	LbrM.30.3200	93.75	16	1	0	3	18	4718	4703	0.098	24.3	>LbrM.30.3200 | organism=Leishmania_braziliensis_MHOM/BR/75/M2904 | product=TATE DNA Transposon | location=LbrM.30:1123657-1128563(-) | length=4907 | sequence_SO=chromosome | SO=protein_coding
133738-1	LbrM.30.3220	93.75	16	1	0	3	18	2675	2660	0.098	24.3	>LbrM.30.3220 | organism=Leishmania_braziliensis_MHOM/BR/75/M2904 | product=TATE DNA transposons | location=LbrM.30:1139128-1141989(-) | length=2862 | sequence_SO=chromosome | SO=protein_coding
133738-1	LbrM.30.3780	93.75	16	1	0	3	18	1703	1688	0.098	24.3	>LbrM.30.3780 | organism=Leishmania_braziliensis_MHOM/BR/75/M2904 | product=TATE DNA transposons | location=LbrM.30:1322572-1324461(-) | length=1890 | sequence_SO=chromosome | SO=protein_coding
133738-1	LbrM.31.1860	93.75	16	1	0	3	18	4733	4718	0.098	24.3	>LbrM.31.1860 | organism=Leishmania_braziliensis_MHOM/BR/75/M2904 | product=TATE DNA Transposon | location=LbrM.31:818387-823308(-) | length=4922 | sequence_SO=chromosome | SO=protein_coding
133738-1	LbrM.28.0010	93.75	16	1	0	3	18	5834	5819	0.098	24.3	>LbrM.28.0010 | organism=Leishmania_braziliensis_MHOM/BR/75/M2904 | product=TATE DNA transposons | location=LbrM.28:1798-7822(-) | length=6025 | sequence_SO=chromosome | SO=protein_coding
133979-1	LbrM.25.2600	93.75	16	1	0	4	19	969	954	0.09	24.3	>LbrM.25.2600 | organism=Leishmania_braziliensis_MHOM/BR/75/M2904 | product=TATE DNA Transposon | location=LbrM.00:414164-419661(+) | length=5498 | sequence_SO=random_sequence | SO=protein_coding
133979-1	LbrM.20.6110	93.75	16	1	0	4	19	99	84	0.09	24.3	>LbrM.20.6110 | organism=Leishmania_braziliensis_MHOM/BR/75/M2904 | product=TATE DNA Transposon | location=LbrM.20.2:692274-697444(-) | length=5171 | sequence_SO=chromosome | SO=protein_coding
133979-1	LbrM.28.0010	93.75	16	1	0	4	19	918	903	0.09	24.3	>LbrM.28.0010 | organism=Leishmania_braziliensis_MHOM/BR/75/M2904 | product=TATE DNA transposons | location=LbrM.28:1798-7822(-) | length=6025 | sequence_SO=chromosome | SO=protein_coding
136454-1	LbrM.16.0790	93.75	16	1	0	4	19	2964	2979	0.09	24.3	>LbrM.16.0790 | organism=Leishmania_braziliensis_MHOM/BR/75/M2904 | product=hypothetical protein | location=LbrM.16:295596-298745(-) | length=3150 | sequence_SO=chromosome | SO=protein_coding
136454-1	LbrM.16.0470	93.75	16	1	0	4	19	3294	3309	0.09	24.3	>LbrM.16.0470 | organism=Leishmania_braziliensis_MHOM/BR/75/M2904 | product=hypothetical protein | location=LbrM.16:155332-158811(-) | length=3480 | sequence_SO=chromosome | SO=protein_coding
136454-1	LbrM.02.0720	93.75	16	1	0	4	19	570	585	0.09	24.3	>LbrM.02.0720 | organism=Leishmania_braziliensis_MHOM/BR/75/M2904 | product=SLACS like gene retrotransposon element | location=LbrM.00:539912-540667(-) | length=756 | sequence_SO=random_sequence | SO=protein_coding
138499-1	LbrM.30.3790	89.47	19	2	0	4	22	5553	5571	0.48	22.3	>LbrM.30.3790 | organism=Leishmania_braziliensis_MHOM/BR/75/M2904 | product=TATE DNA transposons | location=LbrM.00:575905-582097(+) | length=6193 | sequence_SO=random_sequence | SO=protein_coding
138499-1	LbrM.20.6080	89.47	19	2	0	4	22	4269	4287	0.48	22.3	>LbrM.20.6080 | organism=Leishmania_braziliensis_MHOM/BR/75/M2904 | product=TATE DNA Transposon | location=LbrM.20.2:671577-676087(-) | length=4511 | sequence_SO=chromosome | SO=protein_coding
138499-1	LbrM.27.0010	89.47	19	2	0	4	22	4359	4377	0.48	22.3	>LbrM.27.0010 | organism=Leishmania_braziliensis_MHOM/BR/75/M2904 | product=TATE DNA Transposon | location=LbrM.27:3-4966(+) | length=4964 | sequence_SO=chromosome | SO=protein_coding
138499-1	LbrM.18.0010	89.47	19	2	0	4	22	1254	1272	0.48	22.3	>LbrM.18.0010 | organism=Leishmania_braziliensis_MHOM/BR/75/M2904 | product=TATE DNA Transposon | location=LbrM.18:601-2490(-) | length=1890 | sequence_SO=chromosome | SO=protein_coding
138499-1	LbrM.35.0030	89.47	19	2	0	4	22	4284	4302	0.48	22.3	>LbrM.35.0030 | organism=Leishmania_braziliensis_MHOM/BR/75/M2904 | product=TATE DNA Transposon | location=LbrM.35:10048-14969(-) | length=4922 | sequence_SO=chromosome | SO=protein_coding
139344-1	LbrM.16.0780	93.33	15	1	0	6	20	2538	2524	0.32	22.3	>LbrM.16.0780 | organism=Leishmania_braziliensis_MHOM/BR/75/M2904 | product=hypothetical protein | location=LbrM.16:292133-295066(-) | length=2934 | sequence_SO=chromosome | SO=protein_coding
139344-1	LbrM.16.0460	93.33	15	1	0	6	20	1950	1936	0.32	22.3	>LbrM.16.0460 | organism=Leishmania_braziliensis_MHOM/BR/75/M2904 | product=hypothetical protein | location=LbrM.16:150478-154755(-) | length=4278 | sequence_SO=chromosome | SO=protein_coding
139344-1	LbrM.02.0690	93.33	15	1	0	6	20	813	799	0.32	22.3	>LbrM.02.0690 | organism=Leishmania_braziliensis_MHOM/BR/75/M2904 | product=SLACS like gene retrotransposon element | location=LbrM.00:534500-536080(-) | length=1581 | sequence_SO=random_sequence | SO=protein_coding
139344-1	LbrM.02.0750	93.33	15	1	0	6	20	3126	3112	0.32	22.3	>LbrM.02.0750 | organism=Leishmania_braziliensis_MHOM/BR/75/M2904 | product=SLACS like gene retrotransposon element | location=LbrM.00:560090-565702(-) | length=5613 | sequence_SO=random_sequence | SO=protein_coding
139344-1	LbrM.02.0760	93.33	15	1	0	6	20	483	469	0.32	22.3	>LbrM.02.0760 | organism=Leishmania_braziliensis_MHOM/BR/75/M2904 | product=SLACS like gene retrotransposon element | location=LbrM.00:567264-568577(-) | length=1314 | sequence_SO=random_sequence | SO=protein_coding
139344-1	LbrM.02.0550	93.33	15	1	0	6	20	483	469	0.32	22.3	>LbrM.02.0550 | organism=Leishmania_braziliensis_MHOM/BR/75/M2904 | product=Retrotransposable element SLACS | location=LbrM.02:236839-240285(-) | length=3447 | sequence_SO=chromosome | SO=protein_coding
139344-1	LbrM.08.0700	93.33	15	1	0	6	20	2244	2230	0.32	22.3	>LbrM.08.0700 | organism=Leishmania_braziliensis_MHOM/BR/75/M2904 | product=SLACS | location=LbrM.08:267172-272523(+) | length=5352 | sequence_SO=chromosome | SO=protein_coding
140742-1	LbrM.16.0790	93.33	15	1	0	1	15	2139	2153	0.35	22.3	>LbrM.16.0790 | organism=Leishmania_braziliensis_MHOM/BR/75/M2904 | product=hypothetical protein | location=LbrM.16:295596-298745(-) | length=3150 | sequence_SO=chromosome | SO=protein_coding
140742-1	LbrM.16.0470	93.33	15	1	0	1	15	2469	2483	0.35	22.3	>LbrM.16.0470 | organism=Leishmania_braziliensis_MHOM/BR/75/M2904 | product=hypothetical protein | location=LbrM.16:155332-158811(-) | length=3480 | sequence_SO=chromosome | SO=protein_coding
140742-1	LbrM.02.0550	93.33	15	1	0	1	15	3204	3218	0.35	22.3	>LbrM.02.0550 | organism=Leishmania_braziliensis_MHOM/BR/75/M2904 | product=Retrotransposable element SLACS | location=LbrM.02:236839-240285(-) | length=3447 | sequence_SO=chromosome | SO=protein_coding
140742-1	LbrM.08.0700	93.33	15	1	0	1	15	4965	4979	0.35	22.3	>LbrM.08.0700 | organism=Leishmania_braziliensis_MHOM/BR/75/M2904 | product=SLACS | location=LbrM.08:267172-272523(+) | length=5352 | sequence_SO=chromosome | SO=protein_coding
148562-1	LbrM.25.2600	94.12	17	1	0	6	22	3927	3911	0.025	26.3	>LbrM.25.2600 | organism=Leishmania_braziliensis_MHOM/BR/75/M2904 | product=TATE DNA Transposon | location=LbrM.00:414164-419661(+) | length=5498 | sequence_SO=random_sequence | SO=protein_coding
148562-1	LbrM.25.2610	94.12	17	1	0	6	22	1241	1225	0.025	26.3	>LbrM.25.2610 | organism=Leishmania_braziliensis_MHOM/BR/75/M2904 | product=TATE DNA Transposon | location=LbrM.00:419977-423326(-) | length=3350 | sequence_SO=random_sequence | SO=protein_coding
148562-1	LbrM.30.3790	94.12	17	1	0	6	22	4082	4066	0.025	26.3	>LbrM.30.3790 | organism=Leishmania_braziliensis_MHOM/BR/75/M2904 | product=TATE DNA transposons | location=LbrM.00:575905-582097(+) | length=6193 | sequence_SO=random_sequence | SO=protein_coding
148562-1	LbrM.32.0010	94.12	17	1	0	6	22	2747	2731	0.025	26.3	>LbrM.32.0010 | organism=Leishmania_braziliensis_MHOM/BR/75/M2904 | product=TATE DNA Transposon | location=LbrM.32:5966-10821(+) | length=4856 | sequence_SO=chromosome | SO=protein_coding
148562-1	LbrM.20.6110	94.12	17	1	0	6	22	3062	3046	0.025	26.3	>LbrM.20.6110 | organism=Leishmania_braziliensis_MHOM/BR/75/M2904 | product=TATE DNA Transposon | location=LbrM.20.2:692274-697444(-) | length=5171 | sequence_SO=chromosome | SO=protein_coding
148562-1	LbrM.11.1160	94.12	17	1	0	6	22	2811	2795	0.025	26.3	>LbrM.11.1160 | organism=Leishmania_braziliensis_MHOM/BR/75/M2904 | product=TATE DNA transposons,DNA transposon | location=LbrM.11:537654-541591(+) | length=3938 | sequence_SO=chromosome | SO=protein_coding
148562-1	LbrM.34.0020	94.12	17	1	0	6	22	651	635	0.025	26.3	>LbrM.34.0020 | organism=Leishmania_braziliensis_MHOM/BR/75/M2904 | product=TATE DNA Transposon | location=LbrM.34:3466-6192(+) | length=2727 | sequence_SO=chromosome | SO=protein_coding
148562-1	LbrM.31.1860	94.12	17	1	0	6	22	2813	2797	0.025	26.3	>LbrM.31.1860 | organism=Leishmania_braziliensis_MHOM/BR/75/M2904 | product=TATE DNA Transposon | location=LbrM.31:818387-823308(-) | length=4922 | sequence_SO=chromosome | SO=protein_coding
161769-1	LbrM.02.0550	93.33	45	3	0	1	45	437	481	8e-14	65.9	>LbrM.02.0550 | organism=Leishmania_braziliensis_MHOM/BR/75/M2904 | product=Retrotransposable element SLACS | location=LbrM.02:236839-240285(-) | length=3447 | sequence_SO=chromosome | SO=protein_coding
161769-1	LbrM.16.0780	91.11	45	4	0	1	45	2492	2536	2e-11	58	>LbrM.16.0780 | organism=Leishmania_braziliensis_MHOM/BR/75/M2904 | product=hypothetical protein | location=LbrM.16:292133-295066(-) | length=2934 | sequence_SO=chromosome | SO=protein_coding
161769-1	LbrM.16.0460	91.11	45	4	0	1	45	1904	1948	2e-11	58	>LbrM.16.0460 | organism=Leishmania_braziliensis_MHOM/BR/75/M2904 | product=hypothetical protein | location=LbrM.16:150478-154755(-) | length=4278 | sequence_SO=chromosome | SO=protein_coding
161769-1	LbrM.02.0690	91.11	45	4	0	1	45	767	811	2e-11	58	>LbrM.02.0690 | organism=Leishmania_braziliensis_MHOM/BR/75/M2904 | product=SLACS like gene retrotransposon element | location=LbrM.00:534500-536080(-) | length=1581 | sequence_SO=random_sequence | SO=protein_coding
161769-1	LbrM.02.0750	91.11	45	4	0	1	45	3080	3124	2e-11	58	>LbrM.02.0750 | organism=Leishmania_braziliensis_MHOM/BR/75/M2904 | product=SLACS like gene retrotransposon element | location=LbrM.00:560090-565702(-) | length=5613 | sequence_SO=random_sequence | SO=protein_coding
161769-1	LbrM.02.0760	91.11	45	4	0	1	45	437	481	2e-11	58	>LbrM.02.0760 | organism=Leishmania_braziliensis_MHOM/BR/75/M2904 | product=SLACS like gene retrotransposon element | location=LbrM.00:567264-568577(-) | length=1314 | sequence_SO=random_sequence | SO=protein_coding
161769-1	LbrM.08.0700	88.89	45	5	0	1	45	2198	2242	5e-09	50.1	>LbrM.08.0700 | organism=Leishmania_braziliensis_MHOM/BR/75/M2904 | product=SLACS | location=LbrM.08:267172-272523(+) | length=5352 | sequence_SO=chromosome | SO=protein_coding
163335-1	LbrM.30.3790	93.75	16	1	0	5	20	3003	3018	0.09	24.3	>LbrM.30.3790 | organism=Leishmania_braziliensis_MHOM/BR/75/M2904 | product=TATE DNA transposons | location=LbrM.00:575905-582097(+) | length=6193 | sequence_SO=random_sequence | SO=protein_coding
163965-1	LbrM.25.2600	90.91	33	3	0	1	33	3341	3373	8e-07	42.1	>LbrM.25.2600 | organism=Leishmania_braziliensis_MHOM/BR/75/M2904 | product=TATE DNA Transposon | location=LbrM.00:414164-419661(+) | length=5498 | sequence_SO=random_sequence | SO=protein_coding
163965-1	LbrM.25.2610	90.91	33	3	0	1	33	655	687	8e-07	42.1	>LbrM.25.2610 | organism=Leishmania_braziliensis_MHOM/BR/75/M2904 | product=TATE DNA Transposon | location=LbrM.00:419977-423326(-) | length=3350 | sequence_SO=random_sequence | SO=protein_coding
163965-1	LbrM.25.2620	90.91	33	3	0	1	33	304	336	8e-07	42.1	>LbrM.25.2620 | organism=Leishmania_braziliensis_MHOM/BR/75/M2904 | product=TATE DNA Transposon | location=LbrM.00:425303-428091(-) | length=2789 | sequence_SO=random_sequence | SO=protein_coding
163965-1	LbrM.30.3800	90.91	33	3	0	1	33	1315	1347	8e-07	42.1	>LbrM.30.3800 | organism=Leishmania_braziliensis_MHOM/BR/75/M2904 | product=TATE DNA transposons | location=LbrM.00:591525-595535(+) | length=4011 | sequence_SO=random_sequence | SO=protein_coding
163965-1	LbrM.32.0010	90.91	33	3	0	1	33	2161	2193	8e-07	42.1	>LbrM.32.0010 | organism=Leishmania_braziliensis_MHOM/BR/75/M2904 | product=TATE DNA Transposon | location=LbrM.32:5966-10821(+) | length=4856 | sequence_SO=chromosome | SO=protein_coding
163965-1	LbrM.20.6110	90.91	33	3	0	1	33	2476	2508	8e-07	42.1	>LbrM.20.6110 | organism=Leishmania_braziliensis_MHOM/BR/75/M2904 | product=TATE DNA Transposon | location=LbrM.20.2:692274-697444(-) | length=5171 | sequence_SO=chromosome | SO=protein_coding
163965-1	LbrM.20.6140	90.91	33	3	0	1	33	1768	1800	8e-07	42.1	>LbrM.20.6140 | organism=Leishmania_braziliensis_MHOM/BR/75/M2904 | product=TATE DNA Transposon | location=LbrM.20.2:719613-724074(-) | length=4462 | sequence_SO=chromosome | SO=protein_coding
163965-1	LbrM.11.1160	90.91	33	3	0	1	33	2225	2257	8e-07	42.1	>LbrM.11.1160 | organism=Leishmania_braziliensis_MHOM/BR/75/M2904 | product=TATE DNA transposons,DNA transposon | location=LbrM.11:537654-541591(+) | length=3938 | sequence_SO=chromosome | SO=protein_coding
163965-1	LbrM.11.1170	90.91	33	3	0	1	33	3649	3681	8e-07	42.1	>LbrM.11.1170 | organism=Leishmania_braziliensis_MHOM/BR/75/M2904 | product=TATE DNA transposons | location=LbrM.11:546742-552820(+) | length=6079 | sequence_SO=chromosome | SO=protein_coding
163965-1	LbrM.34.5340	90.91	33	3	0	1	33	2920	2952	8e-07	42.1	>LbrM.34.5340 | organism=Leishmania_braziliensis_MHOM/BR/75/M2904 | product=TATE DNA transposons | location=LbrM.34:1996624-2002238(+) | length=5615 | sequence_SO=chromosome | SO=protein_coding
163965-1	LbrM.35.0030	90.91	33	3	0	1	33	2227	2259	8e-07	42.1	>LbrM.35.0030 | organism=Leishmania_braziliensis_MHOM/BR/75/M2904 | product=TATE DNA Transposon | location=LbrM.35:10048-14969(-) | length=4922 | sequence_SO=chromosome | SO=protein_coding
163965-1	LbrM.30.0460	90.91	33	3	0	1	33	3637	3669	8e-07	42.1	>LbrM.30.0460 | organism=Leishmania_braziliensis_MHOM/BR/75/M2904 | product=TATE DNA Transposon | location=LbrM.30:155049-159094(+) | length=4046 | sequence_SO=chromosome | SO=protein_coding
163965-1	LbrM.30.3200	90.91	33	3	0	1	33	2212	2244	8e-07	42.1	>LbrM.30.3200 | organism=Leishmania_braziliensis_MHOM/BR/75/M2904 | product=TATE DNA Transposon | location=LbrM.30:1123657-1128563(-) | length=4907 | sequence_SO=chromosome | SO=protein_coding
163965-1	LbrM.30.3220	90.91	33	3	0	1	33	167	199	8e-07	42.1	>LbrM.30.3220 | organism=Leishmania_braziliensis_MHOM/BR/75/M2904 | product=TATE DNA transposons | location=LbrM.30:1139128-1141989(-) | length=2862 | sequence_SO=chromosome | SO=protein_coding
163965-1	LbrM.28.0010	90.91	33	3	0	1	33	3328	3360	8e-07	42.1	>LbrM.28.0010 | organism=Leishmania_braziliensis_MHOM/BR/75/M2904 | product=TATE DNA transposons | location=LbrM.28:1798-7822(-) | length=6025 | sequence_SO=chromosome | SO=protein_coding
163965-1	LbrM.30.3790	92	25	2	0	1	25	3496	3520	0.0002	34.2	>LbrM.30.3790 | organism=Leishmania_braziliensis_MHOM/BR/75/M2904 | product=TATE DNA transposons | location=LbrM.00:575905-582097(+) | length=6193 | sequence_SO=random_sequence | SO=protein_coding
163965-1	LbrM.20.6070	87.88	33	4	0	1	33	2257	2289	0.0002	34.2	>LbrM.20.6070 | organism=Leishmania_braziliensis_MHOM/BR/75/M2904 | product=TATE DNA Transposon | location=LbrM.20.2:666019-670970(+) | length=4952 | sequence_SO=chromosome | SO=protein_coding
163965-1	LbrM.20.6080	92	25	2	0	1	25	2212	2236	0.0002	34.2	>LbrM.20.6080 | organism=Leishmania_braziliensis_MHOM/BR/75/M2904 | product=TATE DNA Transposon | location=LbrM.20.2:671577-676087(-) | length=4511 | sequence_SO=chromosome | SO=protein_coding
163965-1	LbrM.20.6090	87.88	33	4	0	1	33	3691	3723	0.0002	34.2	>LbrM.20.6090 | organism=Leishmania_braziliensis_MHOM/BR/75/M2904 | product=TATE DNA Transposon | location=LbrM.20.2:678049-682463(+) | length=4415 | sequence_SO=chromosome | SO=protein_coding
163965-1	LbrM.27.0010	92	25	2	0	1	25	2302	2326	0.0002	34.2	>LbrM.27.0010 | organism=Leishmania_braziliensis_MHOM/BR/75/M2904 | product=TATE DNA Transposon | location=LbrM.27:3-4966(+) | length=4964 | sequence_SO=chromosome | SO=protein_coding
163965-1	LbrM.26.2650	92	25	2	0	1	25	1660	1684	0.0002	34.2	>LbrM.26.2650 | organism=Leishmania_braziliensis_MHOM/BR/75/M2904 | product=TATE DNA transposons | location=LbrM.26:982628-986631(+) | length=4004 | sequence_SO=chromosome | SO=protein_coding
163965-1	LbrM.34.0020	92	25	2	0	1	25	65	89	0.0002	34.2	>LbrM.34.0020 | organism=Leishmania_braziliensis_MHOM/BR/75/M2904 | product=TATE DNA Transposon | location=LbrM.34:3466-6192(+) | length=2727 | sequence_SO=chromosome | SO=protein_coding
163965-1	LbrM.34.2200	92	25	2	0	1	25	2227	2251	0.0002	34.2	>LbrM.34.2200 | organism=Leishmania_braziliensis_MHOM/BR/75/M2904 | product=TATE DNA transposons | location=LbrM.34:838464-843385(-) | length=4922 | sequence_SO=chromosome | SO=protein_coding
163965-1	LbrM.24.2430	87.88	33	4	0	1	33	2227	2259	0.0002	34.2	>LbrM.24.2430 | organism=Leishmania_braziliensis_MHOM/BR/75/M2904 | product=TATE DNA Transposon | location=LbrM.24:819379-824300(+) | length=4922 | sequence_SO=chromosome | SO=protein_coding
163965-1	LbrM.30.3190	87.88	33	4	0	1	33	3631	3663	0.0002	34.2	>LbrM.30.3190 | organism=Leishmania_braziliensis_MHOM/BR/75/M2904 | product=TATE DNA transposons | location=LbrM.30:1115394-1121721(-) | length=6328 | sequence_SO=chromosome | SO=protein_coding
163965-1	LbrM.30.3210	87.88	33	4	0	1	33	1708	1740	0.0002	34.2	>LbrM.30.3210 | organism=Leishmania_braziliensis_MHOM/BR/75/M2904 | product=TATE DNA transposons | location=LbrM.30:1132441-1136634(-) | length=4194 | sequence_SO=chromosome | SO=protein_coding
163965-1	LbrM.31.1860	87.88	33	4	0	1	33	2227	2259	0.0002	34.2	>LbrM.31.1860 | organism=Leishmania_braziliensis_MHOM/BR/75/M2904 | product=TATE DNA Transposon | location=LbrM.31:818387-823308(-) | length=4922 | sequence_SO=chromosome | SO=protein_coding
164228-1	LbrM.16.0470	93.33	15	1	0	6	20	2911	2925	0.35	22.3	>LbrM.16.0470 | organism=Leishmania_braziliensis_MHOM/BR/75/M2904 | product=hypothetical protein | location=LbrM.16:155332-158811(-) | length=3480 | sequence_SO=chromosome | SO=protein_coding
164228-1	LbrM.02.0720	93.33	15	1	0	6	20	187	201	0.35	22.3	>LbrM.02.0720 | organism=Leishmania_braziliensis_MHOM/BR/75/M2904 | product=SLACS like gene retrotransposon element | location=LbrM.00:539912-540667(-) | length=756 | sequence_SO=random_sequence | SO=protein_coding
169570-1	LbrM.16.0790	93.75	16	1	0	5	20	2964	2979	0.098	24.3	>LbrM.16.0790 | organism=Leishmania_braziliensis_MHOM/BR/75/M2904 | product=hypothetical protein | location=LbrM.16:295596-298745(-) | length=3150 | sequence_SO=chromosome | SO=protein_coding
169570-1	LbrM.16.0470	93.75	16	1	0	5	20	3294	3309	0.098	24.3	>LbrM.16.0470 | organism=Leishmania_braziliensis_MHOM/BR/75/M2904 | product=hypothetical protein | location=LbrM.16:155332-158811(-) | length=3480 | sequence_SO=chromosome | SO=protein_coding
169570-1	LbrM.02.0720	93.75	16	1	0	5	20	570	585	0.098	24.3	>LbrM.02.0720 | organism=Leishmania_braziliensis_MHOM/BR/75/M2904 | product=SLACS like gene retrotransposon element | location=LbrM.00:539912-540667(-) | length=756 | sequence_SO=random_sequence | SO=protein_coding
170736-1	LbrM.25.2600	93.33	15	1	0	3	17	4119	4133	0.35	22.3	>LbrM.25.2600 | organism=Leishmania_braziliensis_MHOM/BR/75/M2904 | product=TATE DNA Transposon | location=LbrM.00:414164-419661(+) | length=5498 | sequence_SO=random_sequence | SO=protein_coding
170736-1	LbrM.25.2610	93.33	15	1	0	3	17	1431	1445	0.35	22.3	>LbrM.25.2610 | organism=Leishmania_braziliensis_MHOM/BR/75/M2904 | product=TATE DNA Transposon | location=LbrM.00:419977-423326(-) | length=3350 | sequence_SO=random_sequence | SO=protein_coding
170736-1	LbrM.25.2620	93.33	15	1	0	3	17	1080	1094	0.35	22.3	>LbrM.25.2620 | organism=Leishmania_braziliensis_MHOM/BR/75/M2904 | product=TATE DNA Transposon | location=LbrM.00:425303-428091(-) | length=2789 | sequence_SO=random_sequence | SO=protein_coding
170736-1	LbrM.30.3790	93.33	15	1	0	3	17	4272	4286	0.35	22.3	>LbrM.30.3790 | organism=Leishmania_braziliensis_MHOM/BR/75/M2904 | product=TATE DNA transposons | location=LbrM.00:575905-582097(+) | length=6193 | sequence_SO=random_sequence | SO=protein_coding
170736-1	LbrM.32.0010	93.33	15	1	0	3	17	2937	2951	0.35	22.3	>LbrM.32.0010 | organism=Leishmania_braziliensis_MHOM/BR/75/M2904 | product=TATE DNA Transposon | location=LbrM.32:5966-10821(+) | length=4856 | sequence_SO=chromosome | SO=protein_coding
170736-1	LbrM.32.0040	93.33	15	1	0	3	17	387	401	0.35	22.3	>LbrM.32.0040 | organism=Leishmania_braziliensis_MHOM/BR/75/M2904 | product=TATE DNA Transposon | location=LbrM.32:19367-21672(+) | length=2306 | sequence_SO=chromosome | SO=protein_coding
170736-1	LbrM.20.6070	93.33	15	1	0	3	17	3033	3047	0.35	22.3	>LbrM.20.6070 | organism=Leishmania_braziliensis_MHOM/BR/75/M2904 | product=TATE DNA Transposon | location=LbrM.20.2:666019-670970(+) | length=4952 | sequence_SO=chromosome | SO=protein_coding
170736-1	LbrM.20.6080	93.33	15	1	0	3	17	2988	3002	0.35	22.3	>LbrM.20.6080 | organism=Leishmania_braziliensis_MHOM/BR/75/M2904 | product=TATE DNA Transposon | location=LbrM.20.2:671577-676087(-) | length=4511 | sequence_SO=chromosome | SO=protein_coding
170736-1	LbrM.20.6110	93.33	15	1	0	3	17	3252	3266	0.35	22.3	>LbrM.20.6110 | organism=Leishmania_braziliensis_MHOM/BR/75/M2904 | product=TATE DNA Transposon | location=LbrM.20.2:692274-697444(-) | length=5171 | sequence_SO=chromosome | SO=protein_coding
170736-1	LbrM.20.6140	93.33	15	1	0	3	17	2545	2559	0.35	22.3	>LbrM.20.6140 | organism=Leishmania_braziliensis_MHOM/BR/75/M2904 | product=TATE DNA Transposon | location=LbrM.20.2:719613-724074(-) | length=4462 | sequence_SO=chromosome | SO=protein_coding
170736-1	LbrM.27.0010	93.33	15	1	0	3	17	3078	3092	0.35	22.3	>LbrM.27.0010 | organism=Leishmania_braziliensis_MHOM/BR/75/M2904 | product=TATE DNA Transposon | location=LbrM.27:3-4966(+) | length=4964 | sequence_SO=chromosome | SO=protein_coding
170736-1	LbrM.26.2650	93.33	15	1	0	3	17	2436	2450	0.35	22.3	>LbrM.26.2650 | organism=Leishmania_braziliensis_MHOM/BR/75/M2904 | product=TATE DNA transposons | location=LbrM.26:982628-986631(+) | length=4004 | sequence_SO=chromosome | SO=protein_coding
170736-1	LbrM.11.1160	93.33	15	1	0	3	17	3003	3017	0.35	22.3	>LbrM.11.1160 | organism=Leishmania_braziliensis_MHOM/BR/75/M2904 | product=TATE DNA transposons,DNA transposon | location=LbrM.11:537654-541591(+) | length=3938 | sequence_SO=chromosome | SO=protein_coding
170736-1	LbrM.11.1170	93.33	15	1	0	3	17	4425	4439	0.35	22.3	>LbrM.11.1170 | organism=Leishmania_braziliensis_MHOM/BR/75/M2904 | product=TATE DNA transposons | location=LbrM.11:546742-552820(+) | length=6079 | sequence_SO=chromosome | SO=protein_coding
170736-1	LbrM.34.0020	93.33	15	1	0	3	17	843	857	0.35	22.3	>LbrM.34.0020 | organism=Leishmania_braziliensis_MHOM/BR/75/M2904 | product=TATE DNA Transposon | location=LbrM.34:3466-6192(+) | length=2727 | sequence_SO=chromosome | SO=protein_coding
170736-1	LbrM.34.2200	93.33	15	1	0	3	17	3003	3017	0.35	22.3	>LbrM.34.2200 | organism=Leishmania_braziliensis_MHOM/BR/75/M2904 | product=TATE DNA transposons | location=LbrM.34:838464-843385(-) | length=4922 | sequence_SO=chromosome | SO=protein_coding
170736-1	LbrM.34.5340	93.33	15	1	0	3	17	3696	3710	0.35	22.3	>LbrM.34.5340 | organism=Leishmania_braziliensis_MHOM/BR/75/M2904 | product=TATE DNA transposons | location=LbrM.34:1996624-2002238(+) | length=5615 | sequence_SO=chromosome | SO=protein_coding
170736-1	LbrM.35.0030	93.33	15	1	0	3	17	3003	3017	0.35	22.3	>LbrM.35.0030 | organism=Leishmania_braziliensis_MHOM/BR/75/M2904 | product=TATE DNA Transposon | location=LbrM.35:10048-14969(-) | length=4922 | sequence_SO=chromosome | SO=protein_coding
170736-1	LbrM.24.2430	93.33	15	1	0	3	17	3003	3017	0.35	22.3	>LbrM.24.2430 | organism=Leishmania_braziliensis_MHOM/BR/75/M2904 | product=TATE DNA Transposon | location=LbrM.24:819379-824300(+) | length=4922 | sequence_SO=chromosome | SO=protein_coding
170736-1	LbrM.30.3190	93.33	15	1	0	3	17	4407	4421	0.35	22.3	>LbrM.30.3190 | organism=Leishmania_braziliensis_MHOM/BR/75/M2904 | product=TATE DNA transposons | location=LbrM.30:1115394-1121721(-) | length=6328 | sequence_SO=chromosome | SO=protein_coding
170736-1	LbrM.30.3200	93.33	15	1	0	3	17	2988	3002	0.35	22.3	>LbrM.30.3200 | organism=Leishmania_braziliensis_MHOM/BR/75/M2904 | product=TATE DNA Transposon | location=LbrM.30:1123657-1128563(-) | length=4907 | sequence_SO=chromosome | SO=protein_coding
170736-1	LbrM.30.3210	93.33	15	1	0	3	17	2487	2501	0.35	22.3	>LbrM.30.3210 | organism=Leishmania_braziliensis_MHOM/BR/75/M2904 | product=TATE DNA transposons | location=LbrM.30:1132441-1136634(-) | length=4194 | sequence_SO=chromosome | SO=protein_coding
170736-1	LbrM.30.3220	93.33	15	1	0	3	17	945	959	0.35	22.3	>LbrM.30.3220 | organism=Leishmania_braziliensis_MHOM/BR/75/M2904 | product=TATE DNA transposons | location=LbrM.30:1139128-1141989(-) | length=2862 | sequence_SO=chromosome | SO=protein_coding
170736-1	LbrM.31.1860	93.33	15	1	0	3	17	3003	3017	0.35	22.3	>LbrM.31.1860 | organism=Leishmania_braziliensis_MHOM/BR/75/M2904 | product=TATE DNA Transposon | location=LbrM.31:818387-823308(-) | length=4922 | sequence_SO=chromosome | SO=protein_coding
170736-1	LbrM.28.0010	93.33	15	1	0	3	17	4104	4118	0.35	22.3	>LbrM.28.0010 | organism=Leishmania_braziliensis_MHOM/BR/75/M2904 | product=TATE DNA transposons | location=LbrM.28:1798-7822(-) | length=6025 | sequence_SO=chromosome | SO=protein_coding
173358-1	LbrM.16.0790	89.47	19	2	0	2	20	2027	2009	0.48	22.3	>LbrM.16.0790 | organism=Leishmania_braziliensis_MHOM/BR/75/M2904 | product=hypothetical protein | location=LbrM.16:295596-298745(-) | length=3150 | sequence_SO=chromosome | SO=protein_coding
173358-1	LbrM.16.0470	89.47	19	2	0	2	20	2357	2339	0.48	22.3	>LbrM.16.0470 | organism=Leishmania_braziliensis_MHOM/BR/75/M2904 | product=hypothetical protein | location=LbrM.16:155332-158811(-) | length=3480 | sequence_SO=chromosome | SO=protein_coding
173358-1	LbrM.02.0550	89.47	19	2	0	2	20	3092	3074	0.48	22.3	>LbrM.02.0550 | organism=Leishmania_braziliensis_MHOM/BR/75/M2904 | product=Retrotransposable element SLACS | location=LbrM.02:236839-240285(-) | length=3447 | sequence_SO=chromosome | SO=protein_coding
173358-1	LbrM.08.0700	89.47	19	2	0	2	20	4853	4835	0.48	22.3	>LbrM.08.0700 | organism=Leishmania_braziliensis_MHOM/BR/75/M2904 | product=SLACS | location=LbrM.08:267172-272523(+) | length=5352 | sequence_SO=chromosome | SO=protein_coding
173907-1	LbrM.32.0010	93.33	15	1	0	4	18	1020	1034	0.35	22.3	>LbrM.32.0010 | organism=Leishmania_braziliensis_MHOM/BR/75/M2904 | product=TATE DNA Transposon | location=LbrM.32:5966-10821(+) | length=4856 | sequence_SO=chromosome | SO=protein_coding
173907-1	LbrM.25.2600	93.33	15	1	0	4	18	2202	2216	0.35	22.3	>LbrM.25.2600 | organism=Leishmania_braziliensis_MHOM/BR/75/M2904 | product=TATE DNA Transposon | location=LbrM.00:414164-419661(+) | length=5498 | sequence_SO=random_sequence | SO=protein_coding
173907-1	LbrM.30.3800	93.33	15	1	0	4	18	173	187	0.35	22.3	>LbrM.30.3800 | organism=Leishmania_braziliensis_MHOM/BR/75/M2904 | product=TATE DNA transposons | location=LbrM.00:591525-595535(+) | length=4011 | sequence_SO=random_sequence | SO=protein_coding
173907-1	LbrM.20.6110	93.33	15	1	0	4	18	1335	1349	0.35	22.3	>LbrM.20.6110 | organism=Leishmania_braziliensis_MHOM/BR/75/M2904 | product=TATE DNA Transposon | location=LbrM.20.2:692274-697444(-) | length=5171 | sequence_SO=chromosome | SO=protein_coding
176555-1	LbrM.30.3790	93.75	16	1	0	1	16	3802	3787	0.098	24.3	>LbrM.30.3790 | organism=Leishmania_braziliensis_MHOM/BR/75/M2904 | product=TATE DNA transposons | location=LbrM.00:575905-582097(+) | length=6193 | sequence_SO=random_sequence | SO=protein_coding
176555-1	LbrM.34.0020	93.75	16	1	0	1	16	371	356	0.098	24.3	>LbrM.34.0020 | organism=Leishmania_braziliensis_MHOM/BR/75/M2904 | product=TATE DNA Transposon | location=LbrM.34:3466-6192(+) | length=2727 | sequence_SO=chromosome | SO=protein_coding
178112-1	LbrM.20.6070	94.44	18	1	0	2	19	1304	1287	0.007	28.2	>LbrM.20.6070 | organism=Leishmania_braziliensis_MHOM/BR/75/M2904 | product=TATE DNA Transposon | location=LbrM.20.2:666019-670970(+) | length=4952 | sequence_SO=chromosome | SO=protein_coding
178112-1	LbrM.20.6140	94.44	18	1	0	2	19	815	798	0.007	28.2	>LbrM.20.6140 | organism=Leishmania_braziliensis_MHOM/BR/75/M2904 | product=TATE DNA Transposon | location=LbrM.20.2:719613-724074(-) | length=4462 | sequence_SO=chromosome | SO=protein_coding
178112-1	LbrM.30.3790	94.12	17	1	0	2	18	2543	2527	0.029	26.3	>LbrM.30.3790 | organism=Leishmania_braziliensis_MHOM/BR/75/M2904 | product=TATE DNA transposons | location=LbrM.00:575905-582097(+) | length=6193 | sequence_SO=random_sequence | SO=protein_coding
178112-1	LbrM.20.6080	94.12	17	1	0	2	18	1259	1243	0.029	26.3	>LbrM.20.6080 | organism=Leishmania_braziliensis_MHOM/BR/75/M2904 | product=TATE DNA Transposon | location=LbrM.20.2:671577-676087(-) | length=4511 | sequence_SO=chromosome | SO=protein_coding
178112-1	LbrM.20.6090	94.12	17	1	0	2	18	2738	2722	0.029	26.3	>LbrM.20.6090 | organism=Leishmania_braziliensis_MHOM/BR/75/M2904 | product=TATE DNA Transposon | location=LbrM.20.2:678049-682463(+) | length=4415 | sequence_SO=chromosome | SO=protein_coding
178112-1	LbrM.27.0010	94.12	17	1	0	2	18	1349	1333	0.029	26.3	>LbrM.27.0010 | organism=Leishmania_braziliensis_MHOM/BR/75/M2904 | product=TATE DNA Transposon | location=LbrM.27:3-4966(+) | length=4964 | sequence_SO=chromosome | SO=protein_coding
178112-1	LbrM.26.2650	94.12	17	1	0	2	18	707	691	0.029	26.3	>LbrM.26.2650 | organism=Leishmania_braziliensis_MHOM/BR/75/M2904 | product=TATE DNA transposons | location=LbrM.26:982628-986631(+) | length=4004 | sequence_SO=chromosome | SO=protein_coding
178112-1	LbrM.11.1160	94.12	17	1	0	2	18	1274	1258	0.029	26.3	>LbrM.11.1160 | organism=Leishmania_braziliensis_MHOM/BR/75/M2904 | product=TATE DNA transposons,DNA transposon | location=LbrM.11:537654-541591(+) | length=3938 | sequence_SO=chromosome | SO=protein_coding
178112-1	LbrM.11.1170	94.12	17	1	0	2	18	2696	2680	0.029	26.3	>LbrM.11.1170 | organism=Leishmania_braziliensis_MHOM/BR/75/M2904 | product=TATE DNA transposons | location=LbrM.11:546742-552820(+) | length=6079 | sequence_SO=chromosome | SO=protein_coding
178112-1	LbrM.34.2200	94.12	17	1	0	2	18	1274	1258	0.029	26.3	>LbrM.34.2200 | organism=Leishmania_braziliensis_MHOM/BR/75/M2904 | product=TATE DNA transposons | location=LbrM.34:838464-843385(-) | length=4922 | sequence_SO=chromosome | SO=protein_coding
178112-1	LbrM.34.5340	94.12	17	1	0	2	18	1967	1951	0.029	26.3	>LbrM.34.5340 | organism=Leishmania_braziliensis_MHOM/BR/75/M2904 | product=TATE DNA transposons | location=LbrM.34:1996624-2002238(+) | length=5615 | sequence_SO=chromosome | SO=protein_coding
178112-1	LbrM.35.0030	94.12	17	1	0	2	18	1274	1258	0.029	26.3	>LbrM.35.0030 | organism=Leishmania_braziliensis_MHOM/BR/75/M2904 | product=TATE DNA Transposon | location=LbrM.35:10048-14969(-) | length=4922 | sequence_SO=chromosome | SO=protein_coding
178112-1	LbrM.24.2430	94.12	17	1	0	2	18	1274	1258	0.029	26.3	>LbrM.24.2430 | organism=Leishmania_braziliensis_MHOM/BR/75/M2904 | product=TATE DNA Transposon | location=LbrM.24:819379-824300(+) | length=4922 | sequence_SO=chromosome | SO=protein_coding
178112-1	LbrM.29.0010	94.12	17	1	0	2	18	2498	2482	0.029	26.3	>LbrM.29.0010 | organism=Leishmania_braziliensis_MHOM/BR/75/M2904 | product=TATE DNA Transposon | location=LbrM.29:4-2868(-) | length=2865 | sequence_SO=chromosome | SO=protein_coding
178112-1	LbrM.30.0460	94.12	17	1	0	2	18	2684	2668	0.029	26.3	>LbrM.30.0460 | organism=Leishmania_braziliensis_MHOM/BR/75/M2904 | product=TATE DNA Transposon | location=LbrM.30:155049-159094(+) | length=4046 | sequence_SO=chromosome | SO=protein_coding
178112-1	LbrM.30.3190	94.12	17	1	0	2	18	2678	2662	0.029	26.3	>LbrM.30.3190 | organism=Leishmania_braziliensis_MHOM/BR/75/M2904 | product=TATE DNA transposons | location=LbrM.30:1115394-1121721(-) | length=6328 | sequence_SO=chromosome | SO=protein_coding
178112-1	LbrM.30.3200	94.12	17	1	0	2	18	1259	1243	0.029	26.3	>LbrM.30.3200 | organism=Leishmania_braziliensis_MHOM/BR/75/M2904 | product=TATE DNA Transposon | location=LbrM.30:1123657-1128563(-) | length=4907 | sequence_SO=chromosome | SO=protein_coding
178112-1	LbrM.30.3210	94.12	17	1	0	2	18	755	739	0.029	26.3	>LbrM.30.3210 | organism=Leishmania_braziliensis_MHOM/BR/75/M2904 | product=TATE DNA transposons | location=LbrM.30:1132441-1136634(-) | length=4194 | sequence_SO=chromosome | SO=protein_coding
178112-1	LbrM.31.1860	94.12	17	1	0	2	18	1274	1258	0.029	26.3	>LbrM.31.1860 | organism=Leishmania_braziliensis_MHOM/BR/75/M2904 | product=TATE DNA Transposon | location=LbrM.31:818387-823308(-) | length=4922 | sequence_SO=chromosome | SO=protein_coding
178112-1	LbrM.28.0010	94.12	17	1	0	2	18	2375	2359	0.029	26.3	>LbrM.28.0010 | organism=Leishmania_braziliensis_MHOM/BR/75/M2904 | product=TATE DNA transposons | location=LbrM.28:1798-7822(-) | length=6025 | sequence_SO=chromosome | SO=protein_coding
180963-1	LbrM.16.0460	93.33	15	1	0	1	15	2626	2612	0.32	22.3	>LbrM.16.0460 | organism=Leishmania_braziliensis_MHOM/BR/75/M2904 | product=hypothetical protein | location=LbrM.16:150478-154755(-) | length=4278 | sequence_SO=chromosome | SO=protein_coding
180963-1	LbrM.02.0750	93.33	15	1	0	1	15	3802	3788	0.32	22.3	>LbrM.02.0750 | organism=Leishmania_braziliensis_MHOM/BR/75/M2904 | product=SLACS like gene retrotransposon element | location=LbrM.00:560090-565702(-) | length=5613 | sequence_SO=random_sequence | SO=protein_coding
180963-1	LbrM.02.0760	90	20	2	0	1	20	1157	1138	0.081	24.3	>LbrM.02.0760 | organism=Leishmania_braziliensis_MHOM/BR/75/M2904 | product=SLACS like gene retrotransposon element | location=LbrM.00:567264-568577(-) | length=1314 | sequence_SO=random_sequence | SO=protein_coding
181598-1	LbrM.30.3790	89.47	19	2	0	1	19	5553	5571	0.42	22.3	>LbrM.30.3790 | organism=Leishmania_braziliensis_MHOM/BR/75/M2904 | product=TATE DNA transposons | location=LbrM.00:575905-582097(+) | length=6193 | sequence_SO=random_sequence | SO=protein_coding
181598-1	LbrM.20.6080	89.47	19	2	0	1	19	4269	4287	0.42	22.3	>LbrM.20.6080 | organism=Leishmania_braziliensis_MHOM/BR/75/M2904 | product=TATE DNA Transposon | location=LbrM.20.2:671577-676087(-) | length=4511 | sequence_SO=chromosome | SO=protein_coding
181598-1	LbrM.27.0010	89.47	19	2	0	1	19	4359	4377	0.42	22.3	>LbrM.27.0010 | organism=Leishmania_braziliensis_MHOM/BR/75/M2904 | product=TATE DNA Transposon | location=LbrM.27:3-4966(+) | length=4964 | sequence_SO=chromosome | SO=protein_coding
181598-1	LbrM.18.0010	89.47	19	2	0	1	19	1254	1272	0.42	22.3	>LbrM.18.0010 | organism=Leishmania_braziliensis_MHOM/BR/75/M2904 | product=TATE DNA Transposon | location=LbrM.18:601-2490(-) | length=1890 | sequence_SO=chromosome | SO=protein_coding
181598-1	LbrM.35.0030	89.47	19	2	0	1	19	4284	4302	0.42	22.3	>LbrM.35.0030 | organism=Leishmania_braziliensis_MHOM/BR/75/M2904 | product=TATE DNA Transposon | location=LbrM.35:10048-14969(-) | length=4922 | sequence_SO=chromosome | SO=protein_coding
182444-1	LbrM.20.6070	93.33	15	1	0	6	20	2015	2029	0.35	22.3	>LbrM.20.6070 | organism=Leishmania_braziliensis_MHOM/BR/75/M2904 | product=TATE DNA Transposon | location=LbrM.20.2:666019-670970(+) | length=4952 | sequence_SO=chromosome | SO=protein_coding
182444-1	LbrM.20.6080	93.33	15	1	0	6	20	1970	1984	0.35	22.3	>LbrM.20.6080 | organism=Leishmania_braziliensis_MHOM/BR/75/M2904 | product=TATE DNA Transposon | location=LbrM.20.2:671577-676087(-) | length=4511 | sequence_SO=chromosome | SO=protein_coding
182444-1	LbrM.20.6090	93.33	15	1	0	6	20	3449	3463	0.35	22.3	>LbrM.20.6090 | organism=Leishmania_braziliensis_MHOM/BR/75/M2904 | product=TATE DNA Transposon | location=LbrM.20.2:678049-682463(+) | length=4415 | sequence_SO=chromosome | SO=protein_coding
182444-1	LbrM.20.6140	93.33	15	1	0	6	20	1526	1540	0.35	22.3	>LbrM.20.6140 | organism=Leishmania_braziliensis_MHOM/BR/75/M2904 | product=TATE DNA Transposon | location=LbrM.20.2:719613-724074(-) | length=4462 | sequence_SO=chromosome | SO=protein_coding
182444-1	LbrM.26.2650	93.33	15	1	0	6	20	1418	1432	0.35	22.3	>LbrM.26.2650 | organism=Leishmania_braziliensis_MHOM/BR/75/M2904 | product=TATE DNA transposons | location=LbrM.26:982628-986631(+) | length=4004 | sequence_SO=chromosome | SO=protein_coding
182444-1	LbrM.35.0030	93.33	15	1	0	6	20	1985	1999	0.35	22.3	>LbrM.35.0030 | organism=Leishmania_braziliensis_MHOM/BR/75/M2904 | product=TATE DNA Transposon | location=LbrM.35:10048-14969(-) | length=4922 | sequence_SO=chromosome | SO=protein_coding
182444-1	LbrM.24.2430	93.33	15	1	0	6	20	1985	1999	0.35	22.3	>LbrM.24.2430 | organism=Leishmania_braziliensis_MHOM/BR/75/M2904 | product=TATE DNA Transposon | location=LbrM.24:819379-824300(+) | length=4922 | sequence_SO=chromosome | SO=protein_coding
182444-1	LbrM.30.0460	93.33	15	1	0	6	20	3395	3409	0.35	22.3	>LbrM.30.0460 | organism=Leishmania_braziliensis_MHOM/BR/75/M2904 | product=TATE DNA Transposon | location=LbrM.30:155049-159094(+) | length=4046 | sequence_SO=chromosome | SO=protein_coding
182444-1	LbrM.30.3190	93.33	15	1	0	6	20	3389	3403	0.35	22.3	>LbrM.30.3190 | organism=Leishmania_braziliensis_MHOM/BR/75/M2904 | product=TATE DNA transposons | location=LbrM.30:1115394-1121721(-) | length=6328 | sequence_SO=chromosome | SO=protein_coding
182444-1	LbrM.30.3200	93.33	15	1	0	6	20	1970	1984	0.35	22.3	>LbrM.30.3200 | organism=Leishmania_braziliensis_MHOM/BR/75/M2904 | product=TATE DNA Transposon | location=LbrM.30:1123657-1128563(-) | length=4907 | sequence_SO=chromosome | SO=protein_coding
182444-1	LbrM.30.3210	93.33	15	1	0	6	20	1466	1480	0.35	22.3	>LbrM.30.3210 | organism=Leishmania_braziliensis_MHOM/BR/75/M2904 | product=TATE DNA transposons | location=LbrM.30:1132441-1136634(-) | length=4194 | sequence_SO=chromosome | SO=protein_coding
182444-1	LbrM.31.1860	93.33	15	1	0	6	20	1985	1999	0.35	22.3	>LbrM.31.1860 | organism=Leishmania_braziliensis_MHOM/BR/75/M2904 | product=TATE DNA Transposon | location=LbrM.31:818387-823308(-) | length=4922 | sequence_SO=chromosome | SO=protein_coding
182444-1	LbrM.28.0010	93.33	15	1	0	6	20	3086	3100	0.35	22.3	>LbrM.28.0010 | organism=Leishmania_braziliensis_MHOM/BR/75/M2904 | product=TATE DNA transposons | location=LbrM.28:1798-7822(-) | length=6025 | sequence_SO=chromosome | SO=protein_coding
186823-1	LbrM.11.1160	93.33	15	1	0	1	15	3282	3296	0.35	22.3	>LbrM.11.1160 | organism=Leishmania_braziliensis_MHOM/BR/75/M2904 | product=TATE DNA transposons,DNA transposon | location=LbrM.11:537654-541591(+) | length=3938 | sequence_SO=chromosome | SO=protein_coding
187604-1	LbrM.30.3800	89.47	19	2	0	2	20	356	374	0.48	22.3	>LbrM.30.3800 | organism=Leishmania_braziliensis_MHOM/BR/75/M2904 | product=TATE DNA transposons | location=LbrM.00:591525-595535(+) | length=4011 | sequence_SO=random_sequence | SO=protein_coding
190006-1	LbrM.30.3790	93.33	15	1	0	5	19	1054	1040	0.35	22.3	>LbrM.30.3790 | organism=Leishmania_braziliensis_MHOM/BR/75/M2904 | product=TATE DNA transposons | location=LbrM.00:575905-582097(+) | length=6193 | sequence_SO=random_sequence | SO=protein_coding
194094-1	LbrM.20.6140	93.33	15	1	0	4	18	2832	2818	0.32	22.3	>LbrM.20.6140 | organism=Leishmania_braziliensis_MHOM/BR/75/M2904 | product=TATE DNA Transposon | location=LbrM.20.2:719613-724074(-) | length=4462 | sequence_SO=chromosome | SO=protein_coding
194377-1	LbrM.16.0790	94.12	17	1	0	8	24	2612	2628	0.029	26.3	>LbrM.16.0790 | organism=Leishmania_braziliensis_MHOM/BR/75/M2904 | product=hypothetical protein | location=LbrM.16:295596-298745(-) | length=3150 | sequence_SO=chromosome | SO=protein_coding
194377-1	LbrM.16.0470	94.12	17	1	0	8	24	2942	2958	0.029	26.3	>LbrM.16.0470 | organism=Leishmania_braziliensis_MHOM/BR/75/M2904 | product=hypothetical protein | location=LbrM.16:155332-158811(-) | length=3480 | sequence_SO=chromosome | SO=protein_coding
194377-1	LbrM.02.0720	94.12	17	1	0	8	24	218	234	0.029	26.3	>LbrM.02.0720 | organism=Leishmania_braziliensis_MHOM/BR/75/M2904 | product=SLACS like gene retrotransposon element | location=LbrM.00:539912-540667(-) | length=756 | sequence_SO=random_sequence | SO=protein_coding
194913-1	LbrM.25.2600	93.33	15	1	0	3	17	2759	2773	0.32	22.3	>LbrM.25.2600 | organism=Leishmania_braziliensis_MHOM/BR/75/M2904 | product=TATE DNA Transposon | location=LbrM.00:414164-419661(+) | length=5498 | sequence_SO=random_sequence | SO=protein_coding
194913-1	LbrM.25.2610	93.33	15	1	0	3	17	71	85	0.32	22.3	>LbrM.25.2610 | organism=Leishmania_braziliensis_MHOM/BR/75/M2904 | product=TATE DNA Transposon | location=LbrM.00:419977-423326(-) | length=3350 | sequence_SO=random_sequence | SO=protein_coding
194913-1	LbrM.30.3800	93.33	15	1	0	3	17	731	745	0.32	22.3	>LbrM.30.3800 | organism=Leishmania_braziliensis_MHOM/BR/75/M2904 | product=TATE DNA transposons | location=LbrM.00:591525-595535(+) | length=4011 | sequence_SO=random_sequence | SO=protein_coding
194913-1	LbrM.32.0010	93.33	15	1	0	3	17	1577	1591	0.32	22.3	>LbrM.32.0010 | organism=Leishmania_braziliensis_MHOM/BR/75/M2904 | product=TATE DNA Transposon | location=LbrM.32:5966-10821(+) | length=4856 | sequence_SO=chromosome | SO=protein_coding
194913-1	LbrM.20.6110	93.33	15	1	0	3	17	1892	1906	0.32	22.3	>LbrM.20.6110 | organism=Leishmania_braziliensis_MHOM/BR/75/M2904 | product=TATE DNA Transposon | location=LbrM.20.2:692274-697444(-) | length=5171 | sequence_SO=chromosome | SO=protein_coding
195305-1	LbrM.08.0700	93.33	15	1	0	5	19	5157	5143	0.32	22.3	>LbrM.08.0700 | organism=Leishmania_braziliensis_MHOM/BR/75/M2904 | product=SLACS | location=LbrM.08:267172-272523(+) | length=5352 | sequence_SO=chromosome | SO=protein_coding
195960-1	LbrM.16.0790	93.75	16	1	0	6	21	2964	2979	0.098	24.3	>LbrM.16.0790 | organism=Leishmania_braziliensis_MHOM/BR/75/M2904 | product=hypothetical protein | location=LbrM.16:295596-298745(-) | length=3150 | sequence_SO=chromosome | SO=protein_coding
195960-1	LbrM.16.0470	93.75	16	1	0	6	21	3294	3309	0.098	24.3	>LbrM.16.0470 | organism=Leishmania_braziliensis_MHOM/BR/75/M2904 | product=hypothetical protein | location=LbrM.16:155332-158811(-) | length=3480 | sequence_SO=chromosome | SO=protein_coding
195960-1	LbrM.02.0720	93.75	16	1	0	6	21	570	585	0.098	24.3	>LbrM.02.0720 | organism=Leishmania_braziliensis_MHOM/BR/75/M2904 | product=SLACS like gene retrotransposon element | location=LbrM.00:539912-540667(-) | length=756 | sequence_SO=random_sequence | SO=protein_coding
197588-1	LbrM.25.2600	100	21	0	0	1	21	230	250	4e-07	42.1	>LbrM.25.2600 | organism=Leishmania_braziliensis_MHOM/BR/75/M2904 | product=TATE DNA Transposon | location=LbrM.00:414164-419661(+) | length=5498 | sequence_SO=random_sequence | SO=protein_coding
197588-1	LbrM.30.3790	95.24	21	1	0	1	21	347	367	0.0001	34.2	>LbrM.30.3790 | organism=Leishmania_braziliensis_MHOM/BR/75/M2904 | product=TATE DNA transposons | location=LbrM.00:575905-582097(+) | length=6193 | sequence_SO=random_sequence | SO=protein_coding
197588-1	LbrM.28.0010	90	20	2	0	2	21	177	196	0.098	24.3	>LbrM.28.0010 | organism=Leishmania_braziliensis_MHOM/BR/75/M2904 | product=TATE DNA transposons | location=LbrM.28:1798-7822(-) | length=6025 | sequence_SO=chromosome | SO=protein_coding
197825-1	LbrM.16.0790	93.33	15	1	0	7	21	565	551	0.35	22.3	>LbrM.16.0790 | organism=Leishmania_braziliensis_MHOM/BR/75/M2904 | product=hypothetical protein | location=LbrM.16:295596-298745(-) | length=3150 | sequence_SO=chromosome | SO=protein_coding
200781-1	LbrM.25.2600	93.75	16	1	0	5	20	326	341	0.09	24.3	>LbrM.25.2600 | organism=Leishmania_braziliensis_MHOM/BR/75/M2904 | product=TATE DNA Transposon | location=LbrM.00:414164-419661(+) | length=5498 | sequence_SO=random_sequence | SO=protein_coding
200781-1	LbrM.30.3790	93.75	16	1	0	5	20	443	458	0.09	24.3	>LbrM.30.3790 | organism=Leishmania_braziliensis_MHOM/BR/75/M2904 | product=TATE DNA transposons | location=LbrM.00:575905-582097(+) | length=6193 | sequence_SO=random_sequence | SO=protein_coding
200781-1	LbrM.28.0010	93.75	16	1	0	5	20	272	287	0.09	24.3	>LbrM.28.0010 | organism=Leishmania_braziliensis_MHOM/BR/75/M2904 | product=TATE DNA transposons | location=LbrM.28:1798-7822(-) | length=6025 | sequence_SO=chromosome | SO=protein_coding
201801-1	LbrM.16.0460	93.33	15	1	0	5	19	2630	2616	0.35	22.3	>LbrM.16.0460 | organism=Leishmania_braziliensis_MHOM/BR/75/M2904 | product=hypothetical protein | location=LbrM.16:150478-154755(-) | length=4278 | sequence_SO=chromosome | SO=protein_coding
201801-1	LbrM.02.0750	93.33	15	1	0	5	19	3806	3792	0.35	22.3	>LbrM.02.0750 | organism=Leishmania_braziliensis_MHOM/BR/75/M2904 | product=SLACS like gene retrotransposon element | location=LbrM.00:560090-565702(-) | length=5613 | sequence_SO=random_sequence | SO=protein_coding
201801-1	LbrM.02.0760	93.33	15	1	0	5	19	1161	1147	0.35	22.3	>LbrM.02.0760 | organism=Leishmania_braziliensis_MHOM/BR/75/M2904 | product=SLACS like gene retrotransposon element | location=LbrM.00:567264-568577(-) | length=1314 | sequence_SO=random_sequence | SO=protein_coding
203329-1	LbrM.20.6080	93.75	16	1	0	4	19	239	254	0.081	24.3	>LbrM.20.6080 | organism=Leishmania_braziliensis_MHOM/BR/75/M2904 | product=TATE DNA Transposon | location=LbrM.20.2:671577-676087(-) | length=4511 | sequence_SO=chromosome | SO=protein_coding
203329-1	LbrM.27.0010	93.75	16	1	0	4	19	344	359	0.081	24.3	>LbrM.27.0010 | organism=Leishmania_braziliensis_MHOM/BR/75/M2904 | product=TATE DNA Transposon | location=LbrM.27:3-4966(+) | length=4964 | sequence_SO=chromosome | SO=protein_coding
203329-1	LbrM.11.1160	93.75	16	1	0	4	19	254	269	0.081	24.3	>LbrM.11.1160 | organism=Leishmania_braziliensis_MHOM/BR/75/M2904 | product=TATE DNA transposons,DNA transposon | location=LbrM.11:537654-541591(+) | length=3938 | sequence_SO=chromosome | SO=protein_coding
203329-1	LbrM.34.5340	93.75	16	1	0	4	19	962	977	0.081	24.3	>LbrM.34.5340 | organism=Leishmania_braziliensis_MHOM/BR/75/M2904 | product=TATE DNA transposons | location=LbrM.34:1996624-2002238(+) | length=5615 | sequence_SO=chromosome | SO=protein_coding
203329-1	LbrM.35.0030	93.75	16	1	0	4	19	254	269	0.081	24.3	>LbrM.35.0030 | organism=Leishmania_braziliensis_MHOM/BR/75/M2904 | product=TATE DNA Transposon | location=LbrM.35:10048-14969(-) | length=4922 | sequence_SO=chromosome | SO=protein_coding
203329-1	LbrM.30.3190	93.75	16	1	0	4	19	1658	1673	0.081	24.3	>LbrM.30.3190 | organism=Leishmania_braziliensis_MHOM/BR/75/M2904 | product=TATE DNA transposons | location=LbrM.30:1115394-1121721(-) | length=6328 | sequence_SO=chromosome | SO=protein_coding
203329-1	LbrM.30.3200	93.75	16	1	0	4	19	254	269	0.081	24.3	>LbrM.30.3200 | organism=Leishmania_braziliensis_MHOM/BR/75/M2904 | product=TATE DNA Transposon | location=LbrM.30:1123657-1128563(-) | length=4907 | sequence_SO=chromosome | SO=protein_coding
203329-1	LbrM.31.1860	93.75	16	1	0	4	19	254	269	0.081	24.3	>LbrM.31.1860 | organism=Leishmania_braziliensis_MHOM/BR/75/M2904 | product=TATE DNA Transposon | location=LbrM.31:818387-823308(-) | length=4922 | sequence_SO=chromosome | SO=protein_coding
205569-1	LbrM.16.0780	93.33	15	1	0	1	15	83	97	0.32	22.3	>LbrM.16.0780 | organism=Leishmania_braziliensis_MHOM/BR/75/M2904 | product=hypothetical protein | location=LbrM.16:292133-295066(-) | length=2934 | sequence_SO=chromosome | SO=protein_coding
205569-1	LbrM.16.0460	93.33	15	1	0	1	15	83	97	0.32	22.3	>LbrM.16.0460 | organism=Leishmania_braziliensis_MHOM/BR/75/M2904 | product=hypothetical protein | location=LbrM.16:150478-154755(-) | length=4278 | sequence_SO=chromosome | SO=protein_coding
205569-1	LbrM.02.0750	93.33	15	1	0	1	15	83	97	0.32	22.3	>LbrM.02.0750 | organism=Leishmania_braziliensis_MHOM/BR/75/M2904 | product=SLACS like gene retrotransposon element | location=LbrM.00:560090-565702(-) | length=5613 | sequence_SO=random_sequence | SO=protein_coding
205569-1	LbrM.08.0700	93.33	15	1	0	1	15	83	97	0.32	22.3	>LbrM.08.0700 | organism=Leishmania_braziliensis_MHOM/BR/75/M2904 | product=SLACS | location=LbrM.08:267172-272523(+) | length=5352 | sequence_SO=chromosome | SO=protein_coding
207916-1	LbrM.30.3790	100	14	0	0	7	20	1	14	0.005	28.2	>LbrM.30.3790 | organism=Leishmania_braziliensis_MHOM/BR/75/M2904 | product=TATE DNA transposons | location=LbrM.00:575905-582097(+) | length=6193 | sequence_SO=random_sequence | SO=protein_coding
207916-1	LbrM.29.0010	100	14	0	0	7	20	1	14	0.005	28.2	>LbrM.29.0010 | organism=Leishmania_braziliensis_MHOM/BR/75/M2904 | product=TATE DNA Transposon | location=LbrM.29:4-2868(-) | length=2865 | sequence_SO=chromosome | SO=protein_coding
212544-1	LbrM.16.0790	100	14	0	0	1	14	1813	1826	0.005	28.2	>LbrM.16.0790 | organism=Leishmania_braziliensis_MHOM/BR/75/M2904 | product=hypothetical protein | location=LbrM.16:295596-298745(-) | length=3150 | sequence_SO=chromosome | SO=protein_coding
212544-1	LbrM.02.0750	100	14	0	0	1	14	5521	5534	0.005	28.2	>LbrM.02.0750 | organism=Leishmania_braziliensis_MHOM/BR/75/M2904 | product=SLACS like gene retrotransposon element | location=LbrM.00:560090-565702(-) | length=5613 | sequence_SO=random_sequence | SO=protein_coding
212544-1	LbrM.20.6070	93.75	16	1	0	1	16	204	189	0.081	24.3	>LbrM.20.6070 | organism=Leishmania_braziliensis_MHOM/BR/75/M2904 | product=TATE DNA Transposon | location=LbrM.20.2:666019-670970(+) | length=4952 | sequence_SO=chromosome | SO=protein_coding
213257-1	LbrM.30.3790	93.75	16	1	0	6	21	1900	1915	0.09	24.3	>LbrM.30.3790 | organism=Leishmania_braziliensis_MHOM/BR/75/M2904 | product=TATE DNA transposons | location=LbrM.00:575905-582097(+) | length=6193 | sequence_SO=random_sequence | SO=protein_coding
213257-1	LbrM.27.0010	93.75	16	1	0	6	21	706	721	0.09	24.3	>LbrM.27.0010 | organism=Leishmania_braziliensis_MHOM/BR/75/M2904 | product=TATE DNA Transposon | location=LbrM.27:3-4966(+) | length=4964 | sequence_SO=chromosome | SO=protein_coding
213257-1	LbrM.11.1160	93.75	16	1	0	6	21	616	631	0.09	24.3	>LbrM.11.1160 | organism=Leishmania_braziliensis_MHOM/BR/75/M2904 | product=TATE DNA transposons,DNA transposon | location=LbrM.11:537654-541591(+) | length=3938 | sequence_SO=chromosome | SO=protein_coding
213257-1	LbrM.11.1170	93.75	16	1	0	6	21	2038	2053	0.09	24.3	>LbrM.11.1170 | organism=Leishmania_braziliensis_MHOM/BR/75/M2904 | product=TATE DNA transposons | location=LbrM.11:546742-552820(+) | length=6079 | sequence_SO=chromosome | SO=protein_coding
213257-1	LbrM.34.5340	93.75	16	1	0	6	21	1324	1339	0.09	24.3	>LbrM.34.5340 | organism=Leishmania_braziliensis_MHOM/BR/75/M2904 | product=TATE DNA transposons | location=LbrM.34:1996624-2002238(+) | length=5615 | sequence_SO=chromosome | SO=protein_coding
213257-1	LbrM.35.0030	93.75	16	1	0	6	21	616	631	0.09	24.3	>LbrM.35.0030 | organism=Leishmania_braziliensis_MHOM/BR/75/M2904 | product=TATE DNA Transposon | location=LbrM.35:10048-14969(-) | length=4922 | sequence_SO=chromosome | SO=protein_coding
213257-1	LbrM.30.3190	93.75	16	1	0	6	21	2020	2035	0.09	24.3	>LbrM.30.3190 | organism=Leishmania_braziliensis_MHOM/BR/75/M2904 | product=TATE DNA transposons | location=LbrM.30:1115394-1121721(-) | length=6328 | sequence_SO=chromosome | SO=protein_coding
221805-1	LbrM.16.0790	93.75	16	1	0	2	17	2964	2979	0.09	24.3	>LbrM.16.0790 | organism=Leishmania_braziliensis_MHOM/BR/75/M2904 | product=hypothetical protein | location=LbrM.16:295596-298745(-) | length=3150 | sequence_SO=chromosome | SO=protein_coding
221805-1	LbrM.16.0470	93.75	16	1	0	2	17	3294	3309	0.09	24.3	>LbrM.16.0470 | organism=Leishmania_braziliensis_MHOM/BR/75/M2904 | product=hypothetical protein | location=LbrM.16:155332-158811(-) | length=3480 | sequence_SO=chromosome | SO=protein_coding
221805-1	LbrM.02.0720	93.75	16	1	0	2	17	570	585	0.09	24.3	>LbrM.02.0720 | organism=Leishmania_braziliensis_MHOM/BR/75/M2904 | product=SLACS like gene retrotransposon element | location=LbrM.00:539912-540667(-) | length=756 | sequence_SO=random_sequence | SO=protein_coding
222154-1	LbrM.16.0780	93.33	15	1	0	4	18	2229	2243	0.32	22.3	>LbrM.16.0780 | organism=Leishmania_braziliensis_MHOM/BR/75/M2904 | product=hypothetical protein | location=LbrM.16:292133-295066(-) | length=2934 | sequence_SO=chromosome | SO=protein_coding
222154-1	LbrM.16.0460	93.33	15	1	0	4	18	1641	1655	0.32	22.3	>LbrM.16.0460 | organism=Leishmania_braziliensis_MHOM/BR/75/M2904 | product=hypothetical protein | location=LbrM.16:150478-154755(-) | length=4278 | sequence_SO=chromosome | SO=protein_coding
222154-1	LbrM.02.0690	93.33	15	1	0	4	18	504	518	0.32	22.3	>LbrM.02.0690 | organism=Leishmania_braziliensis_MHOM/BR/75/M2904 | product=SLACS like gene retrotransposon element | location=LbrM.00:534500-536080(-) | length=1581 | sequence_SO=random_sequence | SO=protein_coding
222154-1	LbrM.02.0750	93.33	15	1	0	4	18	2817	2831	0.32	22.3	>LbrM.02.0750 | organism=Leishmania_braziliensis_MHOM/BR/75/M2904 | product=SLACS like gene retrotransposon element | location=LbrM.00:560090-565702(-) | length=5613 | sequence_SO=random_sequence | SO=protein_coding
222154-1	LbrM.02.0760	93.33	15	1	0	4	18	174	188	0.32	22.3	>LbrM.02.0760 | organism=Leishmania_braziliensis_MHOM/BR/75/M2904 | product=SLACS like gene retrotransposon element | location=LbrM.00:567264-568577(-) | length=1314 | sequence_SO=random_sequence | SO=protein_coding
222154-1	LbrM.08.0700	93.33	15	1	0	4	18	1935	1949	0.32	22.3	>LbrM.08.0700 | organism=Leishmania_braziliensis_MHOM/BR/75/M2904 | product=SLACS | location=LbrM.08:267172-272523(+) | length=5352 | sequence_SO=chromosome | SO=protein_coding
223456-1	LbrM.30.3790	93.75	16	1	0	5	20	3802	3787	0.09	24.3	>LbrM.30.3790 | organism=Leishmania_braziliensis_MHOM/BR/75/M2904 | product=TATE DNA transposons | location=LbrM.00:575905-582097(+) | length=6193 | sequence_SO=random_sequence | SO=protein_coding
223456-1	LbrM.34.0020	93.75	16	1	0	5	20	371	356	0.09	24.3	>LbrM.34.0020 | organism=Leishmania_braziliensis_MHOM/BR/75/M2904 | product=TATE DNA Transposon | location=LbrM.34:3466-6192(+) | length=2727 | sequence_SO=chromosome | SO=protein_coding
224379-1	LbrM.30.3790	100	15	0	0	5	19	2889	2903	0.001	30.2	>LbrM.30.3790 | organism=Leishmania_braziliensis_MHOM/BR/75/M2904 | product=TATE DNA transposons | location=LbrM.00:575905-582097(+) | length=6193 | sequence_SO=random_sequence | SO=protein_coding
224379-1	LbrM.20.6070	100	15	0	0	5	19	1650	1664	0.001	30.2	>LbrM.20.6070 | organism=Leishmania_braziliensis_MHOM/BR/75/M2904 | product=TATE DNA Transposon | location=LbrM.20.2:666019-670970(+) | length=4952 | sequence_SO=chromosome | SO=protein_coding
224379-1	LbrM.20.6080	100	15	0	0	5	19	1605	1619	0.001	30.2	>LbrM.20.6080 | organism=Leishmania_braziliensis_MHOM/BR/75/M2904 | product=TATE DNA Transposon | location=LbrM.20.2:671577-676087(-) | length=4511 | sequence_SO=chromosome | SO=protein_coding
224379-1	LbrM.20.6090	100	15	0	0	5	19	3084	3098	0.001	30.2	>LbrM.20.6090 | organism=Leishmania_braziliensis_MHOM/BR/75/M2904 | product=TATE DNA Transposon | location=LbrM.20.2:678049-682463(+) | length=4415 | sequence_SO=chromosome | SO=protein_coding
224379-1	LbrM.20.6140	100	15	0	0	5	19	1161	1175	0.001	30.2	>LbrM.20.6140 | organism=Leishmania_braziliensis_MHOM/BR/75/M2904 | product=TATE DNA Transposon | location=LbrM.20.2:719613-724074(-) | length=4462 | sequence_SO=chromosome | SO=protein_coding
224379-1	LbrM.27.0010	100	15	0	0	5	19	1695	1709	0.001	30.2	>LbrM.27.0010 | organism=Leishmania_braziliensis_MHOM/BR/75/M2904 | product=TATE DNA Transposon | location=LbrM.27:3-4966(+) | length=4964 | sequence_SO=chromosome | SO=protein_coding
224379-1	LbrM.26.2650	100	15	0	0	5	19	1053	1067	0.001	30.2	>LbrM.26.2650 | organism=Leishmania_braziliensis_MHOM/BR/75/M2904 | product=TATE DNA transposons | location=LbrM.26:982628-986631(+) | length=4004 | sequence_SO=chromosome | SO=protein_coding
224379-1	LbrM.11.1160	100	15	0	0	5	19	1620	1634	0.001	30.2	>LbrM.11.1160 | organism=Leishmania_braziliensis_MHOM/BR/75/M2904 | product=TATE DNA transposons,DNA transposon | location=LbrM.11:537654-541591(+) | length=3938 | sequence_SO=chromosome | SO=protein_coding
224379-1	LbrM.11.1170	100	15	0	0	5	19	3042	3056	0.001	30.2	>LbrM.11.1170 | organism=Leishmania_braziliensis_MHOM/BR/75/M2904 | product=TATE DNA transposons | location=LbrM.11:546742-552820(+) | length=6079 | sequence_SO=chromosome | SO=protein_coding
224379-1	LbrM.34.2200	100	15	0	0	5	19	1620	1634	0.001	30.2	>LbrM.34.2200 | organism=Leishmania_braziliensis_MHOM/BR/75/M2904 | product=TATE DNA transposons | location=LbrM.34:838464-843385(-) | length=4922 | sequence_SO=chromosome | SO=protein_coding
224379-1	LbrM.34.5340	100	15	0	0	5	19	2313	2327	0.001	30.2	>LbrM.34.5340 | organism=Leishmania_braziliensis_MHOM/BR/75/M2904 | product=TATE DNA transposons | location=LbrM.34:1996624-2002238(+) | length=5615 | sequence_SO=chromosome | SO=protein_coding
224379-1	LbrM.35.0030	100	15	0	0	5	19	1620	1634	0.001	30.2	>LbrM.35.0030 | organism=Leishmania_braziliensis_MHOM/BR/75/M2904 | product=TATE DNA Transposon | location=LbrM.35:10048-14969(-) | length=4922 | sequence_SO=chromosome | SO=protein_coding
224379-1	LbrM.24.2430	100	15	0	0	5	19	1620	1634	0.001	30.2	>LbrM.24.2430 | organism=Leishmania_braziliensis_MHOM/BR/75/M2904 | product=TATE DNA Transposon | location=LbrM.24:819379-824300(+) | length=4922 | sequence_SO=chromosome | SO=protein_coding
224379-1	LbrM.30.0460	100	15	0	0	5	19	3030	3044	0.001	30.2	>LbrM.30.0460 | organism=Leishmania_braziliensis_MHOM/BR/75/M2904 | product=TATE DNA Transposon | location=LbrM.30:155049-159094(+) | length=4046 | sequence_SO=chromosome | SO=protein_coding
224379-1	LbrM.30.3190	100	15	0	0	5	19	3024	3038	0.001	30.2	>LbrM.30.3190 | organism=Leishmania_braziliensis_MHOM/BR/75/M2904 | product=TATE DNA transposons | location=LbrM.30:1115394-1121721(-) | length=6328 | sequence_SO=chromosome | SO=protein_coding
224379-1	LbrM.30.3200	100	15	0	0	5	19	1605	1619	0.001	30.2	>LbrM.30.3200 | organism=Leishmania_braziliensis_MHOM/BR/75/M2904 | product=TATE DNA Transposon | location=LbrM.30:1123657-1128563(-) | length=4907 | sequence_SO=chromosome | SO=protein_coding
224379-1	LbrM.30.3210	100	15	0	0	5	19	1101	1115	0.001	30.2	>LbrM.30.3210 | organism=Leishmania_braziliensis_MHOM/BR/75/M2904 | product=TATE DNA transposons | location=LbrM.30:1132441-1136634(-) | length=4194 | sequence_SO=chromosome | SO=protein_coding
224379-1	LbrM.31.1860	100	15	0	0	5	19	1620	1634	0.001	30.2	>LbrM.31.1860 | organism=Leishmania_braziliensis_MHOM/BR/75/M2904 | product=TATE DNA Transposon | location=LbrM.31:818387-823308(-) | length=4922 | sequence_SO=chromosome | SO=protein_coding
224379-1	LbrM.28.0010	100	15	0	0	5	19	2721	2735	0.001	30.2	>LbrM.28.0010 | organism=Leishmania_braziliensis_MHOM/BR/75/M2904 | product=TATE DNA transposons | location=LbrM.28:1798-7822(-) | length=6025 | sequence_SO=chromosome | SO=protein_coding
224379-1	LbrM.29.0010	100	14	0	0	5	18	2844	2857	0.005	28.2	>LbrM.29.0010 | organism=Leishmania_braziliensis_MHOM/BR/75/M2904 | product=TATE DNA Transposon | location=LbrM.29:4-2868(-) | length=2865 | sequence_SO=chromosome | SO=protein_coding
229126-1	LbrM.16.0790	93.33	15	1	0	6	20	309	295	0.32	22.3	>LbrM.16.0790 | organism=Leishmania_braziliensis_MHOM/BR/75/M2904 | product=hypothetical protein | location=LbrM.16:295596-298745(-) | length=3150 | sequence_SO=chromosome | SO=protein_coding
232693-1	LbrM.25.2600	100	24	0	0	1	24	226	203	8e-09	48.1	>LbrM.25.2600 | organism=Leishmania_braziliensis_MHOM/BR/75/M2904 | product=TATE DNA Transposon | location=LbrM.00:414164-419661(+) | length=5498 | sequence_SO=random_sequence | SO=protein_coding
233073-1	LbrM.25.2600	93.33	15	1	0	5	19	5184	5170	0.32	22.3	>LbrM.25.2600 | organism=Leishmania_braziliensis_MHOM/BR/75/M2904 | product=TATE DNA Transposon | location=LbrM.00:414164-419661(+) | length=5498 | sequence_SO=random_sequence | SO=protein_coding
233073-1	LbrM.25.2610	93.33	15	1	0	5	19	2496	2482	0.32	22.3	>LbrM.25.2610 | organism=Leishmania_braziliensis_MHOM/BR/75/M2904 | product=TATE DNA Transposon | location=LbrM.00:419977-423326(-) | length=3350 | sequence_SO=random_sequence | SO=protein_coding
233073-1	LbrM.25.2620	93.33	15	1	0	5	19	2145	2131	0.32	22.3	>LbrM.25.2620 | organism=Leishmania_braziliensis_MHOM/BR/75/M2904 | product=TATE DNA Transposon | location=LbrM.00:425303-428091(-) | length=2789 | sequence_SO=random_sequence | SO=protein_coding
233073-1	LbrM.30.3790	93.33	15	1	0	5	19	5337	5323	0.32	22.3	>LbrM.30.3790 | organism=Leishmania_braziliensis_MHOM/BR/75/M2904 | product=TATE DNA transposons | location=LbrM.00:575905-582097(+) | length=6193 | sequence_SO=random_sequence | SO=protein_coding
233073-1	LbrM.30.3800	93.33	15	1	0	5	19	3159	3145	0.32	22.3	>LbrM.30.3800 | organism=Leishmania_braziliensis_MHOM/BR/75/M2904 | product=TATE DNA transposons | location=LbrM.00:591525-595535(+) | length=4011 | sequence_SO=random_sequence | SO=protein_coding
233073-1	LbrM.32.0010	93.33	15	1	0	5	19	4002	3988	0.32	22.3	>LbrM.32.0010 | organism=Leishmania_braziliensis_MHOM/BR/75/M2904 | product=TATE DNA Transposon | location=LbrM.32:5966-10821(+) | length=4856 | sequence_SO=chromosome | SO=protein_coding
233073-1	LbrM.32.0040	93.33	15	1	0	5	19	1452	1438	0.32	22.3	>LbrM.32.0040 | organism=Leishmania_braziliensis_MHOM/BR/75/M2904 | product=TATE DNA Transposon | location=LbrM.32:19367-21672(+) | length=2306 | sequence_SO=chromosome | SO=protein_coding
233073-1	LbrM.20.6070	93.33	15	1	0	5	19	4098	4084	0.32	22.3	>LbrM.20.6070 | organism=Leishmania_braziliensis_MHOM/BR/75/M2904 | product=TATE DNA Transposon | location=LbrM.20.2:666019-670970(+) | length=4952 | sequence_SO=chromosome | SO=protein_coding
233073-1	LbrM.20.6080	93.33	15	1	0	5	19	4053	4039	0.32	22.3	>LbrM.20.6080 | organism=Leishmania_braziliensis_MHOM/BR/75/M2904 | product=TATE DNA Transposon | location=LbrM.20.2:671577-676087(-) | length=4511 | sequence_SO=chromosome | SO=protein_coding
233073-1	LbrM.20.6110	93.33	15	1	0	5	19	4317	4303	0.32	22.3	>LbrM.20.6110 | organism=Leishmania_braziliensis_MHOM/BR/75/M2904 | product=TATE DNA Transposon | location=LbrM.20.2:692274-697444(-) | length=5171 | sequence_SO=chromosome | SO=protein_coding
233073-1	LbrM.20.6140	93.33	15	1	0	5	19	3609	3595	0.32	22.3	>LbrM.20.6140 | organism=Leishmania_braziliensis_MHOM/BR/75/M2904 | product=TATE DNA Transposon | location=LbrM.20.2:719613-724074(-) | length=4462 | sequence_SO=chromosome | SO=protein_coding
233073-1	LbrM.27.0010	93.33	15	1	0	5	19	4143	4129	0.32	22.3	>LbrM.27.0010 | organism=Leishmania_braziliensis_MHOM/BR/75/M2904 | product=TATE DNA Transposon | location=LbrM.27:3-4966(+) | length=4964 | sequence_SO=chromosome | SO=protein_coding
233073-1	LbrM.26.2650	93.33	15	1	0	5	19	3501	3487	0.32	22.3	>LbrM.26.2650 | organism=Leishmania_braziliensis_MHOM/BR/75/M2904 | product=TATE DNA transposons | location=LbrM.26:982628-986631(+) | length=4004 | sequence_SO=chromosome | SO=protein_coding
233073-1	LbrM.11.1170	93.33	15	1	0	5	19	5490	5476	0.32	22.3	>LbrM.11.1170 | organism=Leishmania_braziliensis_MHOM/BR/75/M2904 | product=TATE DNA transposons | location=LbrM.11:546742-552820(+) | length=6079 | sequence_SO=chromosome | SO=protein_coding
233073-1	LbrM.18.0010	93.33	15	1	0	5	19	1038	1024	0.32	22.3	>LbrM.18.0010 | organism=Leishmania_braziliensis_MHOM/BR/75/M2904 | product=TATE DNA Transposon | location=LbrM.18:601-2490(-) | length=1890 | sequence_SO=chromosome | SO=protein_coding
233073-1	LbrM.34.0020	93.33	15	1	0	5	19	1908	1894	0.32	22.3	>LbrM.34.0020 | organism=Leishmania_braziliensis_MHOM/BR/75/M2904 | product=TATE DNA Transposon | location=LbrM.34:3466-6192(+) | length=2727 | sequence_SO=chromosome | SO=protein_coding
233073-1	LbrM.34.2200	93.33	15	1	0	5	19	4068	4054	0.32	22.3	>LbrM.34.2200 | organism=Leishmania_braziliensis_MHOM/BR/75/M2904 | product=TATE DNA transposons | location=LbrM.34:838464-843385(-) | length=4922 | sequence_SO=chromosome | SO=protein_coding
233073-1	LbrM.34.5340	93.33	15	1	0	5	19	4761	4747	0.32	22.3	>LbrM.34.5340 | organism=Leishmania_braziliensis_MHOM/BR/75/M2904 | product=TATE DNA transposons | location=LbrM.34:1996624-2002238(+) | length=5615 | sequence_SO=chromosome | SO=protein_coding
233073-1	LbrM.35.0030	93.33	15	1	0	5	19	4068	4054	0.32	22.3	>LbrM.35.0030 | organism=Leishmania_braziliensis_MHOM/BR/75/M2904 | product=TATE DNA Transposon | location=LbrM.35:10048-14969(-) | length=4922 | sequence_SO=chromosome | SO=protein_coding
233073-1	LbrM.24.2430	93.33	15	1	0	5	19	4068	4054	0.32	22.3	>LbrM.24.2430 | organism=Leishmania_braziliensis_MHOM/BR/75/M2904 | product=TATE DNA Transposon | location=LbrM.24:819379-824300(+) | length=4922 | sequence_SO=chromosome | SO=protein_coding
233073-1	LbrM.30.3190	93.33	15	1	0	5	19	5472	5458	0.32	22.3	>LbrM.30.3190 | organism=Leishmania_braziliensis_MHOM/BR/75/M2904 | product=TATE DNA transposons | location=LbrM.30:1115394-1121721(-) | length=6328 | sequence_SO=chromosome | SO=protein_coding
233073-1	LbrM.30.3200	93.33	15	1	0	5	19	4053	4039	0.32	22.3	>LbrM.30.3200 | organism=Leishmania_braziliensis_MHOM/BR/75/M2904 | product=TATE DNA Transposon | location=LbrM.30:1123657-1128563(-) | length=4907 | sequence_SO=chromosome | SO=protein_coding
233073-1	LbrM.30.3210	93.33	15	1	0	5	19	3552	3538	0.32	22.3	>LbrM.30.3210 | organism=Leishmania_braziliensis_MHOM/BR/75/M2904 | product=TATE DNA transposons | location=LbrM.30:1132441-1136634(-) | length=4194 | sequence_SO=chromosome | SO=protein_coding
233073-1	LbrM.30.3220	93.33	15	1	0	5	19	2010	1996	0.32	22.3	>LbrM.30.3220 | organism=Leishmania_braziliensis_MHOM/BR/75/M2904 | product=TATE DNA transposons | location=LbrM.30:1139128-1141989(-) | length=2862 | sequence_SO=chromosome | SO=protein_coding
233073-1	LbrM.30.3780	93.33	15	1	0	5	19	1038	1024	0.32	22.3	>LbrM.30.3780 | organism=Leishmania_braziliensis_MHOM/BR/75/M2904 | product=TATE DNA transposons | location=LbrM.30:1322572-1324461(-) | length=1890 | sequence_SO=chromosome | SO=protein_coding
233073-1	LbrM.31.1860	93.33	15	1	0	5	19	4068	4054	0.32	22.3	>LbrM.31.1860 | organism=Leishmania_braziliensis_MHOM/BR/75/M2904 | product=TATE DNA Transposon | location=LbrM.31:818387-823308(-) | length=4922 | sequence_SO=chromosome | SO=protein_coding
233073-1	LbrM.28.0010	93.33	15	1	0	5	19	5169	5155	0.32	22.3	>LbrM.28.0010 | organism=Leishmania_braziliensis_MHOM/BR/75/M2904 | product=TATE DNA transposons | location=LbrM.28:1798-7822(-) | length=6025 | sequence_SO=chromosome | SO=protein_coding
236716-1	LbrM.16.0780	100	45	0	0	1	45	1062	1018	6e-21	89.7	>LbrM.16.0780 | organism=Leishmania_braziliensis_MHOM/BR/75/M2904 | product=hypothetical protein | location=LbrM.16:292133-295066(-) | length=2934 | sequence_SO=chromosome | SO=protein_coding
236716-1	LbrM.16.0780	97.78	45	1	0	1	45	474	430	1e-18	81.8	>LbrM.16.0780 | organism=Leishmania_braziliensis_MHOM/BR/75/M2904 | product=hypothetical protein | location=LbrM.16:292133-295066(-) | length=2934 | sequence_SO=chromosome | SO=protein_coding
236716-1	LbrM.16.0780	97.78	45	1	0	1	45	1356	1312	1e-18	81.8	>LbrM.16.0780 | organism=Leishmania_braziliensis_MHOM/BR/75/M2904 | product=hypothetical protein | location=LbrM.16:292133-295066(-) | length=2934 | sequence_SO=chromosome | SO=protein_coding
236716-1	LbrM.16.0780	97.78	45	1	0	1	45	1650	1606	1e-18	81.8	>LbrM.16.0780 | organism=Leishmania_braziliensis_MHOM/BR/75/M2904 | product=hypothetical protein | location=LbrM.16:292133-295066(-) | length=2934 | sequence_SO=chromosome | SO=protein_coding
236716-1	LbrM.16.0780	95.56	45	2	0	1	45	768	724	3e-16	73.8	>LbrM.16.0780 | organism=Leishmania_braziliensis_MHOM/BR/75/M2904 | product=hypothetical protein | location=LbrM.16:292133-295066(-) | length=2934 | sequence_SO=chromosome | SO=protein_coding
236716-1	LbrM.16.0460	100	45	0	0	1	45	768	724	6e-21	89.7	>LbrM.16.0460 | organism=Leishmania_braziliensis_MHOM/BR/75/M2904 | product=hypothetical protein | location=LbrM.16:150478-154755(-) | length=4278 | sequence_SO=chromosome | SO=protein_coding
236716-1	LbrM.16.0460	97.78	45	1	0	1	45	474	430	1e-18	81.8	>LbrM.16.0460 | organism=Leishmania_braziliensis_MHOM/BR/75/M2904 | product=hypothetical protein | location=LbrM.16:150478-154755(-) | length=4278 | sequence_SO=chromosome | SO=protein_coding
236716-1	LbrM.16.0460	97.78	45	1	0	1	45	1062	1018	1e-18	81.8	>LbrM.16.0460 | organism=Leishmania_braziliensis_MHOM/BR/75/M2904 | product=hypothetical protein | location=LbrM.16:150478-154755(-) | length=4278 | sequence_SO=chromosome | SO=protein_coding
236716-1	LbrM.02.0750	100	45	0	0	1	45	768	724	6e-21	89.7	>LbrM.02.0750 | organism=Leishmania_braziliensis_MHOM/BR/75/M2904 | product=SLACS like gene retrotransposon element | location=LbrM.00:560090-565702(-) | length=5613 | sequence_SO=random_sequence | SO=protein_coding
236716-1	LbrM.02.0750	100	45	0	0	1	45	2238	2194	6e-21	89.7	>LbrM.02.0750 | organism=Leishmania_braziliensis_MHOM/BR/75/M2904 | product=SLACS like gene retrotransposon element | location=LbrM.00:560090-565702(-) | length=5613 | sequence_SO=random_sequence | SO=protein_coding
236716-1	LbrM.02.0750	100	44	0	0	1	44	1062	1019	2e-20	87.7	>LbrM.02.0750 | organism=Leishmania_braziliensis_MHOM/BR/75/M2904 | product=SLACS like gene retrotransposon element | location=LbrM.00:560090-565702(-) | length=5613 | sequence_SO=random_sequence | SO=protein_coding
236716-1	LbrM.02.0750	97.78	45	1	0	1	45	474	430	1e-18	81.8	>LbrM.02.0750 | organism=Leishmania_braziliensis_MHOM/BR/75/M2904 | product=SLACS like gene retrotransposon element | location=LbrM.00:560090-565702(-) | length=5613 | sequence_SO=random_sequence | SO=protein_coding
236716-1	LbrM.02.0750	97.78	45	1	0	1	45	1356	1312	1e-18	81.8	>LbrM.02.0750 | organism=Leishmania_braziliensis_MHOM/BR/75/M2904 | product=SLACS like gene retrotransposon element | location=LbrM.00:560090-565702(-) | length=5613 | sequence_SO=random_sequence | SO=protein_coding
236716-1	LbrM.02.0750	97.78	45	1	0	1	45	1650	1606	1e-18	81.8	>LbrM.02.0750 | organism=Leishmania_braziliensis_MHOM/BR/75/M2904 | product=SLACS like gene retrotransposon element | location=LbrM.00:560090-565702(-) | length=5613 | sequence_SO=random_sequence | SO=protein_coding
236716-1	LbrM.02.0750	97.78	45	1	0	1	45	1944	1900	1e-18	81.8	>LbrM.02.0750 | organism=Leishmania_braziliensis_MHOM/BR/75/M2904 | product=SLACS like gene retrotransposon element | location=LbrM.00:560090-565702(-) | length=5613 | sequence_SO=random_sequence | SO=protein_coding
236716-1	LbrM.08.0700	97.78	45	1	0	1	45	474	430	1e-18	81.8	>LbrM.08.0700 | organism=Leishmania_braziliensis_MHOM/BR/75/M2904 | product=SLACS | location=LbrM.08:267172-272523(+) | length=5352 | sequence_SO=chromosome | SO=protein_coding
236716-1	LbrM.08.0700	97.78	45	1	0	1	45	768	724	1e-18	81.8	>LbrM.08.0700 | organism=Leishmania_braziliensis_MHOM/BR/75/M2904 | product=SLACS | location=LbrM.08:267172-272523(+) | length=5352 | sequence_SO=chromosome | SO=protein_coding
236716-1	LbrM.08.0700	97.78	45	1	0	1	45	1062	1018	1e-18	81.8	>LbrM.08.0700 | organism=Leishmania_braziliensis_MHOM/BR/75/M2904 | product=SLACS | location=LbrM.08:267172-272523(+) | length=5352 | sequence_SO=chromosome | SO=protein_coding
236716-1	LbrM.08.0700	97.78	45	1	0	1	45	1356	1312	1e-18	81.8	>LbrM.08.0700 | organism=Leishmania_braziliensis_MHOM/BR/75/M2904 | product=SLACS | location=LbrM.08:267172-272523(+) | length=5352 | sequence_SO=chromosome | SO=protein_coding
236944-1	LbrM.29.0010	93.33	15	1	0	2	16	1132	1118	0.35	22.3	>LbrM.29.0010 | organism=Leishmania_braziliensis_MHOM/BR/75/M2904 | product=TATE DNA Transposon | location=LbrM.29:4-2868(-) | length=2865 | sequence_SO=chromosome | SO=protein_coding
239079-1	LbrM.25.2600	94.12	17	1	0	3	19	35	19	0.023	26.3	>LbrM.25.2600 | organism=Leishmania_braziliensis_MHOM/BR/75/M2904 | product=TATE DNA Transposon | location=LbrM.00:414164-419661(+) | length=5498 | sequence_SO=random_sequence | SO=protein_coding
239079-1	LbrM.30.3790	94.12	17	1	0	3	19	152	136	0.023	26.3	>LbrM.30.3790 | organism=Leishmania_braziliensis_MHOM/BR/75/M2904 | product=TATE DNA transposons | location=LbrM.00:575905-582097(+) | length=6193 | sequence_SO=random_sequence | SO=protein_coding
239079-1	LbrM.28.0010	94.12	17	1	0	3	19	35	19	0.023	26.3	>LbrM.28.0010 | organism=Leishmania_braziliensis_MHOM/BR/75/M2904 | product=TATE DNA transposons | location=LbrM.28:1798-7822(-) | length=6025 | sequence_SO=chromosome | SO=protein_coding
239789-1	LbrM.16.0790	95.45	22	1	0	1	22	364	343	3e-05	36.2	>LbrM.16.0790 | organism=Leishmania_braziliensis_MHOM/BR/75/M2904 | product=hypothetical protein | location=LbrM.16:295596-298745(-) | length=3150 | sequence_SO=chromosome | SO=protein_coding
239789-1	LbrM.16.0470	95.45	22	1	0	1	22	694	673	3e-05	36.2	>LbrM.16.0470 | organism=Leishmania_braziliensis_MHOM/BR/75/M2904 | product=hypothetical protein | location=LbrM.16:155332-158811(-) | length=3480 | sequence_SO=chromosome | SO=protein_coding
239789-1	LbrM.16.0460	95.45	22	1	0	1	22	2896	2875	3e-05	36.2	>LbrM.16.0460 | organism=Leishmania_braziliensis_MHOM/BR/75/M2904 | product=hypothetical protein | location=LbrM.16:150478-154755(-) | length=4278 | sequence_SO=chromosome | SO=protein_coding
239789-1	LbrM.02.0750	95.45	22	1	0	1	22	4072	4051	3e-05	36.2	>LbrM.02.0750 | organism=Leishmania_braziliensis_MHOM/BR/75/M2904 | product=SLACS like gene retrotransposon element | location=LbrM.00:560090-565702(-) | length=5613 | sequence_SO=random_sequence | SO=protein_coding
239789-1	LbrM.02.0550	95.45	22	1	0	1	22	1429	1408	3e-05	36.2	>LbrM.02.0550 | organism=Leishmania_braziliensis_MHOM/BR/75/M2904 | product=Retrotransposable element SLACS | location=LbrM.02:236839-240285(-) | length=3447 | sequence_SO=chromosome | SO=protein_coding
239789-1	LbrM.08.0700	95.45	22	1	0	1	22	3190	3169	3e-05	36.2	>LbrM.08.0700 | organism=Leishmania_braziliensis_MHOM/BR/75/M2904 | product=SLACS | location=LbrM.08:267172-272523(+) | length=5352 | sequence_SO=chromosome | SO=protein_coding
242086-1	LbrM.20.6090	100	45	0	0	1	45	1084	1128	6e-21	89.7	>LbrM.20.6090 | organism=Leishmania_braziliensis_MHOM/BR/75/M2904 | product=TATE DNA Transposon | location=LbrM.20.2:678049-682463(+) | length=4415 | sequence_SO=chromosome | SO=protein_coding
242086-1	LbrM.11.1170	100	45	0	0	1	45	1042	1086	6e-21	89.7	>LbrM.11.1170 | organism=Leishmania_braziliensis_MHOM/BR/75/M2904 | product=TATE DNA transposons | location=LbrM.11:546742-552820(+) | length=6079 | sequence_SO=chromosome | SO=protein_coding
242086-1	LbrM.30.3190	100	45	0	0	1	45	1024	1068	6e-21	89.7	>LbrM.30.3190 | organism=Leishmania_braziliensis_MHOM/BR/75/M2904 | product=TATE DNA transposons | location=LbrM.30:1115394-1121721(-) | length=6328 | sequence_SO=chromosome | SO=protein_coding
242086-1	LbrM.30.0460	97.78	45	1	0	1	45	1042	1086	1e-18	81.8	>LbrM.30.0460 | organism=Leishmania_braziliensis_MHOM/BR/75/M2904 | product=TATE DNA Transposon | location=LbrM.30:155049-159094(+) | length=4046 | sequence_SO=chromosome | SO=protein_coding
245655-1	LbrM.20.6090	100	15	0	0	2	16	553	567	0.001	30.2	>LbrM.20.6090 | organism=Leishmania_braziliensis_MHOM/BR/75/M2904 | product=TATE DNA Transposon | location=LbrM.20.2:678049-682463(+) | length=4415 | sequence_SO=chromosome | SO=protein_coding
245655-1	LbrM.11.1170	100	15	0	0	2	16	511	525	0.001	30.2	>LbrM.11.1170 | organism=Leishmania_braziliensis_MHOM/BR/75/M2904 | product=TATE DNA transposons | location=LbrM.11:546742-552820(+) | length=6079 | sequence_SO=chromosome | SO=protein_coding
245655-1	LbrM.30.0460	100	15	0	0	2	16	511	525	0.001	30.2	>LbrM.30.0460 | organism=Leishmania_braziliensis_MHOM/BR/75/M2904 | product=TATE DNA Transposon | location=LbrM.30:155049-159094(+) | length=4046 | sequence_SO=chromosome | SO=protein_coding
245655-1	LbrM.30.3190	100	15	0	0	2	16	493	507	0.001	30.2	>LbrM.30.3190 | organism=Leishmania_braziliensis_MHOM/BR/75/M2904 | product=TATE DNA transposons | location=LbrM.30:1115394-1121721(-) | length=6328 | sequence_SO=chromosome | SO=protein_coding
247661-1	LbrM.30.3800	100	14	0	0	7	20	177	164	0.005	28.2	>LbrM.30.3800 | organism=Leishmania_braziliensis_MHOM/BR/75/M2904 | product=TATE DNA transposons | location=LbrM.00:591525-595535(+) | length=4011 | sequence_SO=random_sequence | SO=protein_coding
247661-1	LbrM.32.0010	100	14	0	0	7	20	1024	1011	0.005	28.2	>LbrM.32.0010 | organism=Leishmania_braziliensis_MHOM/BR/75/M2904 | product=TATE DNA Transposon | location=LbrM.32:5966-10821(+) | length=4856 | sequence_SO=chromosome | SO=protein_coding
247661-1	LbrM.20.6110	100	14	0	0	7	20	1339	1326	0.005	28.2	>LbrM.20.6110 | organism=Leishmania_braziliensis_MHOM/BR/75/M2904 | product=TATE DNA Transposon | location=LbrM.20.2:692274-697444(-) | length=5171 | sequence_SO=chromosome | SO=protein_coding
253695-1	LbrM.16.0790	93.33	15	1	0	1	15	2481	2495	0.35	22.3	>LbrM.16.0790 | organism=Leishmania_braziliensis_MHOM/BR/75/M2904 | product=hypothetical protein | location=LbrM.16:295596-298745(-) | length=3150 | sequence_SO=chromosome | SO=protein_coding
253695-1	LbrM.16.0470	93.33	15	1	0	1	15	2811	2825	0.35	22.3	>LbrM.16.0470 | organism=Leishmania_braziliensis_MHOM/BR/75/M2904 | product=hypothetical protein | location=LbrM.16:155332-158811(-) | length=3480 | sequence_SO=chromosome | SO=protein_coding
253695-1	LbrM.02.0720	93.33	15	1	0	1	15	87	101	0.35	22.3	>LbrM.02.0720 | organism=Leishmania_braziliensis_MHOM/BR/75/M2904 | product=SLACS like gene retrotransposon element | location=LbrM.00:539912-540667(-) | length=756 | sequence_SO=random_sequence | SO=protein_coding
256179-1	LbrM.16.0790	93.33	15	1	0	4	18	1159	1173	0.32	22.3	>LbrM.16.0790 | organism=Leishmania_braziliensis_MHOM/BR/75/M2904 | product=hypothetical protein | location=LbrM.16:295596-298745(-) | length=3150 | sequence_SO=chromosome | SO=protein_coding
256179-1	LbrM.16.0470	93.33	15	1	0	4	18	1489	1503	0.32	22.3	>LbrM.16.0470 | organism=Leishmania_braziliensis_MHOM/BR/75/M2904 | product=hypothetical protein | location=LbrM.16:155332-158811(-) | length=3480 | sequence_SO=chromosome | SO=protein_coding
256179-1	LbrM.16.0460	93.33	15	1	0	4	18	3691	3705	0.32	22.3	>LbrM.16.0460 | organism=Leishmania_braziliensis_MHOM/BR/75/M2904 | product=hypothetical protein | location=LbrM.16:150478-154755(-) | length=4278 | sequence_SO=chromosome | SO=protein_coding
256179-1	LbrM.02.0550	93.33	15	1	0	4	18	2224	2238	0.32	22.3	>LbrM.02.0550 | organism=Leishmania_braziliensis_MHOM/BR/75/M2904 | product=Retrotransposable element SLACS | location=LbrM.02:236839-240285(-) | length=3447 | sequence_SO=chromosome | SO=protein_coding
256179-1	LbrM.08.0700	93.33	15	1	0	4	18	3985	3999	0.32	22.3	>LbrM.08.0700 | organism=Leishmania_braziliensis_MHOM/BR/75/M2904 | product=SLACS | location=LbrM.08:267172-272523(+) | length=5352 | sequence_SO=chromosome | SO=protein_coding
271032-1	LbrM.16.0790	93.75	16	1	0	6	21	2706	2691	0.09	24.3	>LbrM.16.0790 | organism=Leishmania_braziliensis_MHOM/BR/75/M2904 | product=hypothetical protein | location=LbrM.16:295596-298745(-) | length=3150 | sequence_SO=chromosome | SO=protein_coding
271032-1	LbrM.16.0470	93.75	16	1	0	6	21	3036	3021	0.09	24.3	>LbrM.16.0470 | organism=Leishmania_braziliensis_MHOM/BR/75/M2904 | product=hypothetical protein | location=LbrM.16:155332-158811(-) | length=3480 | sequence_SO=chromosome | SO=protein_coding
271032-1	LbrM.02.0720	93.75	16	1	0	6	21	312	297	0.09	24.3	>LbrM.02.0720 | organism=Leishmania_braziliensis_MHOM/BR/75/M2904 | product=SLACS like gene retrotransposon element | location=LbrM.00:539912-540667(-) | length=756 | sequence_SO=random_sequence | SO=protein_coding
274394-1	LbrM.16.0470	100	16	0	0	6	21	348	333	0.0004	32.2	>LbrM.16.0470 | organism=Leishmania_braziliensis_MHOM/BR/75/M2904 | product=hypothetical protein | location=LbrM.16:155332-158811(-) | length=3480 | sequence_SO=chromosome | SO=protein_coding
274394-1	LbrM.02.0750	100	16	0	0	6	21	3726	3711	0.0004	32.2	>LbrM.02.0750 | organism=Leishmania_braziliensis_MHOM/BR/75/M2904 | product=SLACS like gene retrotransposon element | location=LbrM.00:560090-565702(-) | length=5613 | sequence_SO=random_sequence | SO=protein_coding
274394-1	LbrM.02.0760	100	16	0	0	6	21	1083	1068	0.0004	32.2	>LbrM.02.0760 | organism=Leishmania_braziliensis_MHOM/BR/75/M2904 | product=SLACS like gene retrotransposon element | location=LbrM.00:567264-568577(-) | length=1314 | sequence_SO=random_sequence | SO=protein_coding
274394-1	LbrM.08.0700	100	16	0	0	6	21	2844	2829	0.0004	32.2	>LbrM.08.0700 | organism=Leishmania_braziliensis_MHOM/BR/75/M2904 | product=SLACS | location=LbrM.08:267172-272523(+) | length=5352 | sequence_SO=chromosome | SO=protein_coding
274394-1	LbrM.16.0460	93.75	16	1	0	6	21	2550	2535	0.098	24.3	>LbrM.16.0460 | organism=Leishmania_braziliensis_MHOM/BR/75/M2904 | product=hypothetical protein | location=LbrM.16:150478-154755(-) | length=4278 | sequence_SO=chromosome | SO=protein_coding
274394-1	LbrM.02.0690	93.75	16	1	0	6	21	1413	1398	0.098	24.3	>LbrM.02.0690 | organism=Leishmania_braziliensis_MHOM/BR/75/M2904 | product=SLACS like gene retrotransposon element | location=LbrM.00:534500-536080(-) | length=1581 | sequence_SO=random_sequence | SO=protein_coding
274394-1	LbrM.02.0550	93.75	16	1	0	6	21	1083	1068	0.098	24.3	>LbrM.02.0550 | organism=Leishmania_braziliensis_MHOM/BR/75/M2904 | product=Retrotransposable element SLACS | location=LbrM.02:236839-240285(-) | length=3447 | sequence_SO=chromosome | SO=protein_coding
277859-1	LbrM.16.0790	93.33	15	1	0	2	16	2481	2495	0.35	22.3	>LbrM.16.0790 | organism=Leishmania_braziliensis_MHOM/BR/75/M2904 | product=hypothetical protein | location=LbrM.16:295596-298745(-) | length=3150 | sequence_SO=chromosome | SO=protein_coding
277859-1	LbrM.16.0470	93.33	15	1	0	2	16	2811	2825	0.35	22.3	>LbrM.16.0470 | organism=Leishmania_braziliensis_MHOM/BR/75/M2904 | product=hypothetical protein | location=LbrM.16:155332-158811(-) | length=3480 | sequence_SO=chromosome | SO=protein_coding
277859-1	LbrM.02.0720	93.33	15	1	0	2	16	87	101	0.35	22.3	>LbrM.02.0720 | organism=Leishmania_braziliensis_MHOM/BR/75/M2904 | product=SLACS like gene retrotransposon element | location=LbrM.00:539912-540667(-) | length=756 | sequence_SO=random_sequence | SO=protein_coding
279501-1	LbrM.02.0550	100	59	0	0	1	59	7	65	4e-29	117	>LbrM.02.0550 | organism=Leishmania_braziliensis_MHOM/BR/75/M2904 | product=Retrotransposable element SLACS | location=LbrM.02:236839-240285(-) | length=3447 | sequence_SO=chromosome | SO=protein_coding
279501-1	LbrM.16.0460	94.92	59	3	0	1	59	1474	1532	6e-22	93.7	>LbrM.16.0460 | organism=Leishmania_braziliensis_MHOM/BR/75/M2904 | product=hypothetical protein | location=LbrM.16:150478-154755(-) | length=4278 | sequence_SO=chromosome | SO=protein_coding
279501-1	LbrM.02.0690	94.92	59	3	0	1	59	337	395	6e-22	93.7	>LbrM.02.0690 | organism=Leishmania_braziliensis_MHOM/BR/75/M2904 | product=SLACS like gene retrotransposon element | location=LbrM.00:534500-536080(-) | length=1581 | sequence_SO=random_sequence | SO=protein_coding
279501-1	LbrM.02.0760	94.92	59	3	0	1	59	7	65	6e-22	93.7	>LbrM.02.0760 | organism=Leishmania_braziliensis_MHOM/BR/75/M2904 | product=SLACS like gene retrotransposon element | location=LbrM.00:567264-568577(-) | length=1314 | sequence_SO=random_sequence | SO=protein_coding
279501-1	LbrM.08.0700	94.92	59	3	0	1	59	1768	1826	6e-22	93.7	>LbrM.08.0700 | organism=Leishmania_braziliensis_MHOM/BR/75/M2904 | product=SLACS | location=LbrM.08:267172-272523(+) | length=5352 | sequence_SO=chromosome | SO=protein_coding
279501-1	LbrM.16.0780	93.22	59	4	0	1	59	2062	2120	1e-19	85.7	>LbrM.16.0780 | organism=Leishmania_braziliensis_MHOM/BR/75/M2904 | product=hypothetical protein | location=LbrM.16:292133-295066(-) | length=2934 | sequence_SO=chromosome | SO=protein_coding
279501-1	LbrM.02.0750	93.22	59	4	0	1	59	2650	2708	1e-19	85.7	>LbrM.02.0750 | organism=Leishmania_braziliensis_MHOM/BR/75/M2904 | product=SLACS like gene retrotransposon element | location=LbrM.00:560090-565702(-) | length=5613 | sequence_SO=random_sequence | SO=protein_coding
281397-1	LbrM.24.2430	93.33	15	1	0	2	16	16	30	0.32	22.3	>LbrM.24.2430 | organism=Leishmania_braziliensis_MHOM/BR/75/M2904 | product=TATE DNA Transposon | location=LbrM.24:819379-824300(+) | length=4922 | sequence_SO=chromosome | SO=protein_coding
289787-1	LbrM.30.3790	85.71	28	4	0	6	33	58	85	0.21	24.3	>LbrM.30.3790 | organism=Leishmania_braziliensis_MHOM/BR/75/M2904 | product=TATE DNA transposons | location=LbrM.00:575905-582097(+) | length=6193 | sequence_SO=random_sequence | SO=protein_coding
291086-1	LbrM.16.0790	92.06	63	3	1	1	61	629	691	8e-18	79.8	>LbrM.16.0790 | organism=Leishmania_braziliensis_MHOM/BR/75/M2904 | product=hypothetical protein | location=LbrM.16:295596-298745(-) | length=3150 | sequence_SO=chromosome | SO=protein_coding
291086-1	LbrM.16.0470	92.06	63	3	1	1	61	959	1021	8e-18	79.8	>LbrM.16.0470 | organism=Leishmania_braziliensis_MHOM/BR/75/M2904 | product=hypothetical protein | location=LbrM.16:155332-158811(-) | length=3480 | sequence_SO=chromosome | SO=protein_coding
291086-1	LbrM.16.0460	92.06	63	3	1	1	61	3161	3223	8e-18	79.8	>LbrM.16.0460 | organism=Leishmania_braziliensis_MHOM/BR/75/M2904 | product=hypothetical protein | location=LbrM.16:150478-154755(-) | length=4278 | sequence_SO=chromosome | SO=protein_coding
291086-1	LbrM.02.0750	92.06	63	3	1	1	61	4337	4399	8e-18	79.8	>LbrM.02.0750 | organism=Leishmania_braziliensis_MHOM/BR/75/M2904 | product=SLACS like gene retrotransposon element | location=LbrM.00:560090-565702(-) | length=5613 | sequence_SO=random_sequence | SO=protein_coding
291086-1	LbrM.02.0550	92.06	63	3	1	1	61	1694	1756	8e-18	79.8	>LbrM.02.0550 | organism=Leishmania_braziliensis_MHOM/BR/75/M2904 | product=Retrotransposable element SLACS | location=LbrM.02:236839-240285(-) | length=3447 | sequence_SO=chromosome | SO=protein_coding
291086-1	LbrM.08.0700	92.06	63	3	1	1	61	3455	3517	8e-18	79.8	>LbrM.08.0700 | organism=Leishmania_braziliensis_MHOM/BR/75/M2904 | product=SLACS | location=LbrM.08:267172-272523(+) | length=5352 | sequence_SO=chromosome | SO=protein_coding
292478-1	LbrM.16.0790	93.75	16	1	0	4	19	2964	2979	0.081	24.3	>LbrM.16.0790 | organism=Leishmania_braziliensis_MHOM/BR/75/M2904 | product=hypothetical protein | location=LbrM.16:295596-298745(-) | length=3150 | sequence_SO=chromosome | SO=protein_coding
292478-1	LbrM.16.0470	93.75	16	1	0	4	19	3294	3309	0.081	24.3	>LbrM.16.0470 | organism=Leishmania_braziliensis_MHOM/BR/75/M2904 | product=hypothetical protein | location=LbrM.16:155332-158811(-) | length=3480 | sequence_SO=chromosome | SO=protein_coding
292478-1	LbrM.02.0720	93.75	16	1	0	4	19	570	585	0.081	24.3	>LbrM.02.0720 | organism=Leishmania_braziliensis_MHOM/BR/75/M2904 | product=SLACS like gene retrotransposon element | location=LbrM.00:539912-540667(-) | length=756 | sequence_SO=random_sequence | SO=protein_coding
293059-1	LbrM.16.0780	90	20	2	0	2	21	2408	2389	0.12	24.3	>LbrM.16.0780 | organism=Leishmania_braziliensis_MHOM/BR/75/M2904 | product=hypothetical protein | location=LbrM.16:292133-295066(-) | length=2934 | sequence_SO=chromosome | SO=protein_coding
293059-1	LbrM.16.0460	90	20	2	0	2	21	1820	1801	0.12	24.3	>LbrM.16.0460 | organism=Leishmania_braziliensis_MHOM/BR/75/M2904 | product=hypothetical protein | location=LbrM.16:150478-154755(-) | length=4278 | sequence_SO=chromosome | SO=protein_coding
293059-1	LbrM.02.0690	90	20	2	0	2	21	683	664	0.12	24.3	>LbrM.02.0690 | organism=Leishmania_braziliensis_MHOM/BR/75/M2904 | product=SLACS like gene retrotransposon element | location=LbrM.00:534500-536080(-) | length=1581 | sequence_SO=random_sequence | SO=protein_coding
293059-1	LbrM.02.0750	90	20	2	0	2	21	2996	2977	0.12	24.3	>LbrM.02.0750 | organism=Leishmania_braziliensis_MHOM/BR/75/M2904 | product=SLACS like gene retrotransposon element | location=LbrM.00:560090-565702(-) | length=5613 | sequence_SO=random_sequence | SO=protein_coding
293059-1	LbrM.02.0760	90	20	2	0	2	21	353	334	0.12	24.3	>LbrM.02.0760 | organism=Leishmania_braziliensis_MHOM/BR/75/M2904 | product=SLACS like gene retrotransposon element | location=LbrM.00:567264-568577(-) | length=1314 | sequence_SO=random_sequence | SO=protein_coding
293059-1	LbrM.08.0700	90	20	2	0	2	21	2114	2095	0.12	24.3	>LbrM.08.0700 | organism=Leishmania_braziliensis_MHOM/BR/75/M2904 | product=SLACS | location=LbrM.08:267172-272523(+) | length=5352 | sequence_SO=chromosome | SO=protein_coding
307859-1	LbrM.30.3800	94.12	17	1	0	5	21	2087	2103	0.023	26.3	>LbrM.30.3800 | organism=Leishmania_braziliensis_MHOM/BR/75/M2904 | product=TATE DNA transposons | location=LbrM.00:591525-595535(+) | length=4011 | sequence_SO=random_sequence | SO=protein_coding
307859-1	LbrM.25.2600	93.75	16	1	0	5	20	4112	4127	0.09	24.3	>LbrM.25.2600 | organism=Leishmania_braziliensis_MHOM/BR/75/M2904 | product=TATE DNA Transposon | location=LbrM.00:414164-419661(+) | length=5498 | sequence_SO=random_sequence | SO=protein_coding
307859-1	LbrM.25.2610	93.75	16	1	0	5	20	1424	1439	0.09	24.3	>LbrM.25.2610 | organism=Leishmania_braziliensis_MHOM/BR/75/M2904 | product=TATE DNA Transposon | location=LbrM.00:419977-423326(-) | length=3350 | sequence_SO=random_sequence | SO=protein_coding
307859-1	LbrM.25.2620	93.75	16	1	0	5	20	1073	1088	0.09	24.3	>LbrM.25.2620 | organism=Leishmania_braziliensis_MHOM/BR/75/M2904 | product=TATE DNA Transposon | location=LbrM.00:425303-428091(-) | length=2789 | sequence_SO=random_sequence | SO=protein_coding
307859-1	LbrM.30.3790	93.75	16	1	0	5	20	4265	4280	0.09	24.3	>LbrM.30.3790 | organism=Leishmania_braziliensis_MHOM/BR/75/M2904 | product=TATE DNA transposons | location=LbrM.00:575905-582097(+) | length=6193 | sequence_SO=random_sequence | SO=protein_coding
307859-1	LbrM.32.0010	93.75	16	1	0	5	20	2930	2945	0.09	24.3	>LbrM.32.0010 | organism=Leishmania_braziliensis_MHOM/BR/75/M2904 | product=TATE DNA Transposon | location=LbrM.32:5966-10821(+) | length=4856 | sequence_SO=chromosome | SO=protein_coding
307859-1	LbrM.32.0040	93.75	16	1	0	5	20	380	395	0.09	24.3	>LbrM.32.0040 | organism=Leishmania_braziliensis_MHOM/BR/75/M2904 | product=TATE DNA Transposon | location=LbrM.32:19367-21672(+) | length=2306 | sequence_SO=chromosome | SO=protein_coding
307859-1	LbrM.20.6070	93.75	16	1	0	5	20	3026	3041	0.09	24.3	>LbrM.20.6070 | organism=Leishmania_braziliensis_MHOM/BR/75/M2904 | product=TATE DNA Transposon | location=LbrM.20.2:666019-670970(+) | length=4952 | sequence_SO=chromosome | SO=protein_coding
307859-1	LbrM.20.6080	93.75	16	1	0	5	20	2981	2996	0.09	24.3	>LbrM.20.6080 | organism=Leishmania_braziliensis_MHOM/BR/75/M2904 | product=TATE DNA Transposon | location=LbrM.20.2:671577-676087(-) | length=4511 | sequence_SO=chromosome | SO=protein_coding
307859-1	LbrM.20.6110	93.75	16	1	0	5	20	3245	3260	0.09	24.3	>LbrM.20.6110 | organism=Leishmania_braziliensis_MHOM/BR/75/M2904 | product=TATE DNA Transposon | location=LbrM.20.2:692274-697444(-) | length=5171 | sequence_SO=chromosome | SO=protein_coding
307859-1	LbrM.20.6140	93.75	16	1	0	5	20	2538	2553	0.09	24.3	>LbrM.20.6140 | organism=Leishmania_braziliensis_MHOM/BR/75/M2904 | product=TATE DNA Transposon | location=LbrM.20.2:719613-724074(-) | length=4462 | sequence_SO=chromosome | SO=protein_coding
307859-1	LbrM.27.0010	93.75	16	1	0	5	20	3071	3086	0.09	24.3	>LbrM.27.0010 | organism=Leishmania_braziliensis_MHOM/BR/75/M2904 | product=TATE DNA Transposon | location=LbrM.27:3-4966(+) | length=4964 | sequence_SO=chromosome | SO=protein_coding
307859-1	LbrM.26.2650	93.75	16	1	0	5	20	2429	2444	0.09	24.3	>LbrM.26.2650 | organism=Leishmania_braziliensis_MHOM/BR/75/M2904 | product=TATE DNA transposons | location=LbrM.26:982628-986631(+) | length=4004 | sequence_SO=chromosome | SO=protein_coding
307859-1	LbrM.11.1160	93.75	16	1	0	5	20	2996	3011	0.09	24.3	>LbrM.11.1160 | organism=Leishmania_braziliensis_MHOM/BR/75/M2904 | product=TATE DNA transposons,DNA transposon | location=LbrM.11:537654-541591(+) | length=3938 | sequence_SO=chromosome | SO=protein_coding
307859-1	LbrM.11.1170	93.75	16	1	0	5	20	4418	4433	0.09	24.3	>LbrM.11.1170 | organism=Leishmania_braziliensis_MHOM/BR/75/M2904 | product=TATE DNA transposons | location=LbrM.11:546742-552820(+) | length=6079 | sequence_SO=chromosome | SO=protein_coding
307859-1	LbrM.34.0020	93.75	16	1	0	5	20	836	851	0.09	24.3	>LbrM.34.0020 | organism=Leishmania_braziliensis_MHOM/BR/75/M2904 | product=TATE DNA Transposon | location=LbrM.34:3466-6192(+) | length=2727 | sequence_SO=chromosome | SO=protein_coding
307859-1	LbrM.34.2200	93.75	16	1	0	5	20	2996	3011	0.09	24.3	>LbrM.34.2200 | organism=Leishmania_braziliensis_MHOM/BR/75/M2904 | product=TATE DNA transposons | location=LbrM.34:838464-843385(-) | length=4922 | sequence_SO=chromosome | SO=protein_coding
307859-1	LbrM.34.5340	93.75	16	1	0	5	20	3689	3704	0.09	24.3	>LbrM.34.5340 | organism=Leishmania_braziliensis_MHOM/BR/75/M2904 | product=TATE DNA transposons | location=LbrM.34:1996624-2002238(+) | length=5615 | sequence_SO=chromosome | SO=protein_coding
307859-1	LbrM.35.0030	93.75	16	1	0	5	20	2996	3011	0.09	24.3	>LbrM.35.0030 | organism=Leishmania_braziliensis_MHOM/BR/75/M2904 | product=TATE DNA Transposon | location=LbrM.35:10048-14969(-) | length=4922 | sequence_SO=chromosome | SO=protein_coding
307859-1	LbrM.24.2430	93.75	16	1	0	5	20	2996	3011	0.09	24.3	>LbrM.24.2430 | organism=Leishmania_braziliensis_MHOM/BR/75/M2904 | product=TATE DNA Transposon | location=LbrM.24:819379-824300(+) | length=4922 | sequence_SO=chromosome | SO=protein_coding
307859-1	LbrM.30.3190	93.75	16	1	0	5	20	4400	4415	0.09	24.3	>LbrM.30.3190 | organism=Leishmania_braziliensis_MHOM/BR/75/M2904 | product=TATE DNA transposons | location=LbrM.30:1115394-1121721(-) | length=6328 | sequence_SO=chromosome | SO=protein_coding
307859-1	LbrM.30.3200	93.75	16	1	0	5	20	2981	2996	0.09	24.3	>LbrM.30.3200 | organism=Leishmania_braziliensis_MHOM/BR/75/M2904 | product=TATE DNA Transposon | location=LbrM.30:1123657-1128563(-) | length=4907 | sequence_SO=chromosome | SO=protein_coding
307859-1	LbrM.30.3210	93.75	16	1	0	5	20	2480	2495	0.09	24.3	>LbrM.30.3210 | organism=Leishmania_braziliensis_MHOM/BR/75/M2904 | product=TATE DNA transposons | location=LbrM.30:1132441-1136634(-) | length=4194 | sequence_SO=chromosome | SO=protein_coding
307859-1	LbrM.30.3220	93.75	16	1	0	5	20	938	953	0.09	24.3	>LbrM.30.3220 | organism=Leishmania_braziliensis_MHOM/BR/75/M2904 | product=TATE DNA transposons | location=LbrM.30:1139128-1141989(-) | length=2862 | sequence_SO=chromosome | SO=protein_coding
307859-1	LbrM.31.1860	93.75	16	1	0	5	20	2996	3011	0.09	24.3	>LbrM.31.1860 | organism=Leishmania_braziliensis_MHOM/BR/75/M2904 | product=TATE DNA Transposon | location=LbrM.31:818387-823308(-) | length=4922 | sequence_SO=chromosome | SO=protein_coding
307859-1	LbrM.28.0010	93.75	16	1	0	5	20	4097	4112	0.09	24.3	>LbrM.28.0010 | organism=Leishmania_braziliensis_MHOM/BR/75/M2904 | product=TATE DNA transposons | location=LbrM.28:1798-7822(-) | length=6025 | sequence_SO=chromosome | SO=protein_coding
313119-1	LbrM.25.2600	93.75	16	1	0	6	21	326	341	0.098	24.3	>LbrM.25.2600 | organism=Leishmania_braziliensis_MHOM/BR/75/M2904 | product=TATE DNA Transposon | location=LbrM.00:414164-419661(+) | length=5498 | sequence_SO=random_sequence | SO=protein_coding
313119-1	LbrM.30.3790	93.75	16	1	0	6	21	443	458	0.098	24.3	>LbrM.30.3790 | organism=Leishmania_braziliensis_MHOM/BR/75/M2904 | product=TATE DNA transposons | location=LbrM.00:575905-582097(+) | length=6193 | sequence_SO=random_sequence | SO=protein_coding
313119-1	LbrM.28.0010	93.75	16	1	0	6	21	272	287	0.098	24.3	>LbrM.28.0010 | organism=Leishmania_braziliensis_MHOM/BR/75/M2904 | product=TATE DNA transposons | location=LbrM.28:1798-7822(-) | length=6025 | sequence_SO=chromosome | SO=protein_coding
313935-1	LbrM.16.0790	94.12	17	1	0	2	18	95	79	0.021	26.3	>LbrM.16.0790 | organism=Leishmania_braziliensis_MHOM/BR/75/M2904 | product=hypothetical protein | location=LbrM.16:295596-298745(-) | length=3150 | sequence_SO=chromosome | SO=protein_coding
313935-1	LbrM.16.0470	94.12	17	1	0	2	18	425	409	0.021	26.3	>LbrM.16.0470 | organism=Leishmania_braziliensis_MHOM/BR/75/M2904 | product=hypothetical protein | location=LbrM.16:155332-158811(-) | length=3480 | sequence_SO=chromosome | SO=protein_coding
313935-1	LbrM.02.0550	94.12	17	1	0	2	18	1160	1144	0.021	26.3	>LbrM.02.0550 | organism=Leishmania_braziliensis_MHOM/BR/75/M2904 | product=Retrotransposable element SLACS | location=LbrM.02:236839-240285(-) | length=3447 | sequence_SO=chromosome | SO=protein_coding
313935-1	LbrM.08.0700	94.12	17	1	0	2	18	2921	2905	0.021	26.3	>LbrM.08.0700 | organism=Leishmania_braziliensis_MHOM/BR/75/M2904 | product=SLACS | location=LbrM.08:267172-272523(+) | length=5352 | sequence_SO=chromosome | SO=protein_coding
313935-1	LbrM.02.0690	93.33	15	1	0	2	16	1490	1476	0.32	22.3	>LbrM.02.0690 | organism=Leishmania_braziliensis_MHOM/BR/75/M2904 | product=SLACS like gene retrotransposon element | location=LbrM.00:534500-536080(-) | length=1581 | sequence_SO=random_sequence | SO=protein_coding
319870-1	LbrM.16.0790	93.75	16	1	0	1	16	2138	2153	0.09	24.3	>LbrM.16.0790 | organism=Leishmania_braziliensis_MHOM/BR/75/M2904 | product=hypothetical protein | location=LbrM.16:295596-298745(-) | length=3150 | sequence_SO=chromosome | SO=protein_coding
319870-1	LbrM.16.0470	93.75	16	1	0	1	16	2468	2483	0.09	24.3	>LbrM.16.0470 | organism=Leishmania_braziliensis_MHOM/BR/75/M2904 | product=hypothetical protein | location=LbrM.16:155332-158811(-) | length=3480 | sequence_SO=chromosome | SO=protein_coding
319870-1	LbrM.02.0550	93.75	16	1	0	1	16	3203	3218	0.09	24.3	>LbrM.02.0550 | organism=Leishmania_braziliensis_MHOM/BR/75/M2904 | product=Retrotransposable element SLACS | location=LbrM.02:236839-240285(-) | length=3447 | sequence_SO=chromosome | SO=protein_coding
319870-1	LbrM.08.0700	93.75	16	1	0	1	16	4964	4979	0.09	24.3	>LbrM.08.0700 | organism=Leishmania_braziliensis_MHOM/BR/75/M2904 | product=SLACS | location=LbrM.08:267172-272523(+) | length=5352 | sequence_SO=chromosome | SO=protein_coding
321791-1	LbrM.20.6070	89.47	19	2	0	4	22	359	341	0.39	22.3	>LbrM.20.6070 | organism=Leishmania_braziliensis_MHOM/BR/75/M2904 | product=TATE DNA Transposon | location=LbrM.20.2:666019-670970(+) | length=4952 | sequence_SO=chromosome | SO=protein_coding
322317-1	LbrM.25.2600	93.33	15	1	0	6	20	1910	1924	0.35	22.3	>LbrM.25.2600 | organism=Leishmania_braziliensis_MHOM/BR/75/M2904 | product=TATE DNA Transposon | location=LbrM.00:414164-419661(+) | length=5498 | sequence_SO=random_sequence | SO=protein_coding
322317-1	LbrM.32.0010	93.33	15	1	0	6	20	728	742	0.35	22.3	>LbrM.32.0010 | organism=Leishmania_braziliensis_MHOM/BR/75/M2904 | product=TATE DNA Transposon | location=LbrM.32:5966-10821(+) | length=4856 | sequence_SO=chromosome | SO=protein_coding
322317-1	LbrM.20.6110	93.33	15	1	0	6	20	1043	1057	0.35	22.3	>LbrM.20.6110 | organism=Leishmania_braziliensis_MHOM/BR/75/M2904 | product=TATE DNA Transposon | location=LbrM.20.2:692274-697444(-) | length=5171 | sequence_SO=chromosome | SO=protein_coding
323611-1	LbrM.34.2200	100	16	0	0	3	18	1430	1415	0.0004	32.2	>LbrM.34.2200 | organism=Leishmania_braziliensis_MHOM/BR/75/M2904 | product=TATE DNA transposons | location=LbrM.34:838464-843385(-) | length=4922 | sequence_SO=chromosome | SO=protein_coding
323611-1	LbrM.28.0010	100	16	0	0	3	18	2531	2516	0.0004	32.2	>LbrM.28.0010 | organism=Leishmania_braziliensis_MHOM/BR/75/M2904 | product=TATE DNA transposons | location=LbrM.28:1798-7822(-) | length=6025 | sequence_SO=chromosome | SO=protein_coding
324617-1	LbrM.29.0010	93.33	15	1	0	2	16	1132	1118	0.35	22.3	>LbrM.29.0010 | organism=Leishmania_braziliensis_MHOM/BR/75/M2904 | product=TATE DNA Transposon | location=LbrM.29:4-2868(-) | length=2865 | sequence_SO=chromosome | SO=protein_coding
328532-1	LbrM.30.3790	94.44	18	1	0	3	20	5562	5579	0.007	28.2	>LbrM.30.3790 | organism=Leishmania_braziliensis_MHOM/BR/75/M2904 | product=TATE DNA transposons | location=LbrM.00:575905-582097(+) | length=6193 | sequence_SO=random_sequence | SO=protein_coding
328532-1	LbrM.20.6080	94.44	18	1	0	3	20	4278	4295	0.007	28.2	>LbrM.20.6080 | organism=Leishmania_braziliensis_MHOM/BR/75/M2904 | product=TATE DNA Transposon | location=LbrM.20.2:671577-676087(-) | length=4511 | sequence_SO=chromosome | SO=protein_coding
328532-1	LbrM.27.0010	94.44	18	1	0	3	20	4368	4385	0.007	28.2	>LbrM.27.0010 | organism=Leishmania_braziliensis_MHOM/BR/75/M2904 | product=TATE DNA Transposon | location=LbrM.27:3-4966(+) | length=4964 | sequence_SO=chromosome | SO=protein_coding
328532-1	LbrM.18.0010	94.44	18	1	0	3	20	1263	1280	0.007	28.2	>LbrM.18.0010 | organism=Leishmania_braziliensis_MHOM/BR/75/M2904 | product=TATE DNA Transposon | location=LbrM.18:601-2490(-) | length=1890 | sequence_SO=chromosome | SO=protein_coding
328532-1	LbrM.35.0030	94.44	18	1	0	3	20	4293	4310	0.007	28.2	>LbrM.35.0030 | organism=Leishmania_braziliensis_MHOM/BR/75/M2904 | product=TATE DNA Transposon | location=LbrM.35:10048-14969(-) | length=4922 | sequence_SO=chromosome | SO=protein_coding
335384-1	LbrM.16.0790	86.96	23	3	0	10	32	1057	1079	0.68	22.3	>LbrM.16.0790 | organism=Leishmania_braziliensis_MHOM/BR/75/M2904 | product=hypothetical protein | location=LbrM.16:295596-298745(-) | length=3150 | sequence_SO=chromosome | SO=protein_coding
335384-1	LbrM.16.0470	86.96	23	3	0	10	32	1387	1409	0.68	22.3	>LbrM.16.0470 | organism=Leishmania_braziliensis_MHOM/BR/75/M2904 | product=hypothetical protein | location=LbrM.16:155332-158811(-) | length=3480 | sequence_SO=chromosome | SO=protein_coding
335384-1	LbrM.16.0460	86.96	23	3	0	10	32	3589	3611	0.68	22.3	>LbrM.16.0460 | organism=Leishmania_braziliensis_MHOM/BR/75/M2904 | product=hypothetical protein | location=LbrM.16:150478-154755(-) | length=4278 | sequence_SO=chromosome | SO=protein_coding
335384-1	LbrM.02.0750	86.96	23	3	0	10	32	4765	4787	0.68	22.3	>LbrM.02.0750 | organism=Leishmania_braziliensis_MHOM/BR/75/M2904 | product=SLACS like gene retrotransposon element | location=LbrM.00:560090-565702(-) | length=5613 | sequence_SO=random_sequence | SO=protein_coding
335384-1	LbrM.02.0550	86.96	23	3	0	10	32	2122	2144	0.68	22.3	>LbrM.02.0550 | organism=Leishmania_braziliensis_MHOM/BR/75/M2904 | product=Retrotransposable element SLACS | location=LbrM.02:236839-240285(-) | length=3447 | sequence_SO=chromosome | SO=protein_coding
335384-1	LbrM.08.0700	86.96	23	3	0	10	32	3883	3905	0.68	22.3	>LbrM.08.0700 | organism=Leishmania_braziliensis_MHOM/BR/75/M2904 | product=SLACS | location=LbrM.08:267172-272523(+) | length=5352 | sequence_SO=chromosome | SO=protein_coding
336709-1	LbrM.20.6090	93.33	15	1	0	1	15	451	465	0.35	22.3	>LbrM.20.6090 | organism=Leishmania_braziliensis_MHOM/BR/75/M2904 | product=TATE DNA Transposon | location=LbrM.20.2:678049-682463(+) | length=4415 | sequence_SO=chromosome | SO=protein_coding
336709-1	LbrM.11.1170	93.33	15	1	0	1	15	409	423	0.35	22.3	>LbrM.11.1170 | organism=Leishmania_braziliensis_MHOM/BR/75/M2904 | product=TATE DNA transposons | location=LbrM.11:546742-552820(+) | length=6079 | sequence_SO=chromosome | SO=protein_coding
336709-1	LbrM.30.0460	93.33	15	1	0	1	15	409	423	0.35	22.3	>LbrM.30.0460 | organism=Leishmania_braziliensis_MHOM/BR/75/M2904 | product=TATE DNA Transposon | location=LbrM.30:155049-159094(+) | length=4046 | sequence_SO=chromosome | SO=protein_coding
336709-1	LbrM.30.3190	93.33	15	1	0	1	15	391	405	0.35	22.3	>LbrM.30.3190 | organism=Leishmania_braziliensis_MHOM/BR/75/M2904 | product=TATE DNA transposons | location=LbrM.30:1115394-1121721(-) | length=6328 | sequence_SO=chromosome | SO=protein_coding
344152-1	LbrM.25.2600	100	20	0	0	1	20	5344	5363	1e-06	40.1	>LbrM.25.2600 | organism=Leishmania_braziliensis_MHOM/BR/75/M2904 | product=TATE DNA Transposon | location=LbrM.00:414164-419661(+) | length=5498 | sequence_SO=random_sequence | SO=protein_coding
344152-1	LbrM.25.2610	100	20	0	0	1	20	2656	2675	1e-06	40.1	>LbrM.25.2610 | organism=Leishmania_braziliensis_MHOM/BR/75/M2904 | product=TATE DNA Transposon | location=LbrM.00:419977-423326(-) | length=3350 | sequence_SO=random_sequence | SO=protein_coding
344152-1	LbrM.25.2620	100	20	0	0	1	20	2305	2324	1e-06	40.1	>LbrM.25.2620 | organism=Leishmania_braziliensis_MHOM/BR/75/M2904 | product=TATE DNA Transposon | location=LbrM.00:425303-428091(-) | length=2789 | sequence_SO=random_sequence | SO=protein_coding
344152-1	LbrM.30.3790	100	20	0	0	1	20	5497	5516	1e-06	40.1	>LbrM.30.3790 | organism=Leishmania_braziliensis_MHOM/BR/75/M2904 | product=TATE DNA transposons | location=LbrM.00:575905-582097(+) | length=6193 | sequence_SO=random_sequence | SO=protein_coding
344152-1	LbrM.30.3800	100	20	0	0	1	20	3319	3338	1e-06	40.1	>LbrM.30.3800 | organism=Leishmania_braziliensis_MHOM/BR/75/M2904 | product=TATE DNA transposons | location=LbrM.00:591525-595535(+) | length=4011 | sequence_SO=random_sequence | SO=protein_coding
344152-1	LbrM.32.0010	100	20	0	0	1	20	4162	4181	1e-06	40.1	>LbrM.32.0010 | organism=Leishmania_braziliensis_MHOM/BR/75/M2904 | product=TATE DNA Transposon | location=LbrM.32:5966-10821(+) | length=4856 | sequence_SO=chromosome | SO=protein_coding
344152-1	LbrM.32.0040	100	20	0	0	1	20	1612	1631	1e-06	40.1	>LbrM.32.0040 | organism=Leishmania_braziliensis_MHOM/BR/75/M2904 | product=TATE DNA Transposon | location=LbrM.32:19367-21672(+) | length=2306 | sequence_SO=chromosome | SO=protein_coding
344152-1	LbrM.20.6070	100	20	0	0	1	20	4258	4277	1e-06	40.1	>LbrM.20.6070 | organism=Leishmania_braziliensis_MHOM/BR/75/M2904 | product=TATE DNA Transposon | location=LbrM.20.2:666019-670970(+) | length=4952 | sequence_SO=chromosome | SO=protein_coding
344152-1	LbrM.20.6080	100	20	0	0	1	20	4213	4232	1e-06	40.1	>LbrM.20.6080 | organism=Leishmania_braziliensis_MHOM/BR/75/M2904 | product=TATE DNA Transposon | location=LbrM.20.2:671577-676087(-) | length=4511 | sequence_SO=chromosome | SO=protein_coding
344152-1	LbrM.20.6110	100	20	0	0	1	20	4477	4496	1e-06	40.1	>LbrM.20.6110 | organism=Leishmania_braziliensis_MHOM/BR/75/M2904 | product=TATE DNA Transposon | location=LbrM.20.2:692274-697444(-) | length=5171 | sequence_SO=chromosome | SO=protein_coding
344152-1	LbrM.20.6140	100	20	0	0	1	20	3769	3788	1e-06	40.1	>LbrM.20.6140 | organism=Leishmania_braziliensis_MHOM/BR/75/M2904 | product=TATE DNA Transposon | location=LbrM.20.2:719613-724074(-) | length=4462 | sequence_SO=chromosome | SO=protein_coding
344152-1	LbrM.27.0010	100	20	0	0	1	20	4303	4322	1e-06	40.1	>LbrM.27.0010 | organism=Leishmania_braziliensis_MHOM/BR/75/M2904 | product=TATE DNA Transposon | location=LbrM.27:3-4966(+) | length=4964 | sequence_SO=chromosome | SO=protein_coding
344152-1	LbrM.26.2650	100	20	0	0	1	20	3661	3680	1e-06	40.1	>LbrM.26.2650 | organism=Leishmania_braziliensis_MHOM/BR/75/M2904 | product=TATE DNA transposons | location=LbrM.26:982628-986631(+) | length=4004 | sequence_SO=chromosome | SO=protein_coding
344152-1	LbrM.11.1170	100	20	0	0	1	20	5650	5669	1e-06	40.1	>LbrM.11.1170 | organism=Leishmania_braziliensis_MHOM/BR/75/M2904 | product=TATE DNA transposons | location=LbrM.11:546742-552820(+) | length=6079 | sequence_SO=chromosome | SO=protein_coding
344152-1	LbrM.18.0010	100	20	0	0	1	20	1198	1217	1e-06	40.1	>LbrM.18.0010 | organism=Leishmania_braziliensis_MHOM/BR/75/M2904 | product=TATE DNA Transposon | location=LbrM.18:601-2490(-) | length=1890 | sequence_SO=chromosome | SO=protein_coding
344152-1	LbrM.34.0020	100	20	0	0	1	20	2068	2087	1e-06	40.1	>LbrM.34.0020 | organism=Leishmania_braziliensis_MHOM/BR/75/M2904 | product=TATE DNA Transposon | location=LbrM.34:3466-6192(+) | length=2727 | sequence_SO=chromosome | SO=protein_coding
344152-1	LbrM.34.2200	100	20	0	0	1	20	4228	4247	1e-06	40.1	>LbrM.34.2200 | organism=Leishmania_braziliensis_MHOM/BR/75/M2904 | product=TATE DNA transposons | location=LbrM.34:838464-843385(-) | length=4922 | sequence_SO=chromosome | SO=protein_coding
344152-1	LbrM.34.5340	100	20	0	0	1	20	4921	4940	1e-06	40.1	>LbrM.34.5340 | organism=Leishmania_braziliensis_MHOM/BR/75/M2904 | product=TATE DNA transposons | location=LbrM.34:1996624-2002238(+) | length=5615 | sequence_SO=chromosome | SO=protein_coding
344152-1	LbrM.35.0030	100	20	0	0	1	20	4228	4247	1e-06	40.1	>LbrM.35.0030 | organism=Leishmania_braziliensis_MHOM/BR/75/M2904 | product=TATE DNA Transposon | location=LbrM.35:10048-14969(-) | length=4922 | sequence_SO=chromosome | SO=protein_coding
344152-1	LbrM.24.2430	100	20	0	0	1	20	4228	4247	1e-06	40.1	>LbrM.24.2430 | organism=Leishmania_braziliensis_MHOM/BR/75/M2904 | product=TATE DNA Transposon | location=LbrM.24:819379-824300(+) | length=4922 | sequence_SO=chromosome | SO=protein_coding
344152-1	LbrM.30.3190	100	20	0	0	1	20	5632	5651	1e-06	40.1	>LbrM.30.3190 | organism=Leishmania_braziliensis_MHOM/BR/75/M2904 | product=TATE DNA transposons | location=LbrM.30:1115394-1121721(-) | length=6328 | sequence_SO=chromosome | SO=protein_coding
344152-1	LbrM.30.3200	100	20	0	0	1	20	4213	4232	1e-06	40.1	>LbrM.30.3200 | organism=Leishmania_braziliensis_MHOM/BR/75/M2904 | product=TATE DNA Transposon | location=LbrM.30:1123657-1128563(-) | length=4907 | sequence_SO=chromosome | SO=protein_coding
344152-1	LbrM.30.3210	100	20	0	0	1	20	3712	3731	1e-06	40.1	>LbrM.30.3210 | organism=Leishmania_braziliensis_MHOM/BR/75/M2904 | product=TATE DNA transposons | location=LbrM.30:1132441-1136634(-) | length=4194 | sequence_SO=chromosome | SO=protein_coding
344152-1	LbrM.30.3220	100	20	0	0	1	20	2170	2189	1e-06	40.1	>LbrM.30.3220 | organism=Leishmania_braziliensis_MHOM/BR/75/M2904 | product=TATE DNA transposons | location=LbrM.30:1139128-1141989(-) | length=2862 | sequence_SO=chromosome | SO=protein_coding
344152-1	LbrM.30.3780	100	20	0	0	1	20	1198	1217	1e-06	40.1	>LbrM.30.3780 | organism=Leishmania_braziliensis_MHOM/BR/75/M2904 | product=TATE DNA transposons | location=LbrM.30:1322572-1324461(-) | length=1890 | sequence_SO=chromosome | SO=protein_coding
344152-1	LbrM.31.1860	100	20	0	0	1	20	4228	4247	1e-06	40.1	>LbrM.31.1860 | organism=Leishmania_braziliensis_MHOM/BR/75/M2904 | product=TATE DNA Transposon | location=LbrM.31:818387-823308(-) | length=4922 | sequence_SO=chromosome | SO=protein_coding
344152-1	LbrM.28.0010	100	20	0	0	1	20	5329	5348	1e-06	40.1	>LbrM.28.0010 | organism=Leishmania_braziliensis_MHOM/BR/75/M2904 | product=TATE DNA transposons | location=LbrM.28:1798-7822(-) | length=6025 | sequence_SO=chromosome | SO=protein_coding
345088-1	LbrM.30.3190	100	15	0	0	7	21	450	464	0.001	30.2	>LbrM.30.3190 | organism=Leishmania_braziliensis_MHOM/BR/75/M2904 | product=TATE DNA transposons | location=LbrM.30:1115394-1121721(-) | length=6328 | sequence_SO=chromosome | SO=protein_coding
345088-1	LbrM.20.6090	93.33	15	1	0	7	21	510	524	0.35	22.3	>LbrM.20.6090 | organism=Leishmania_braziliensis_MHOM/BR/75/M2904 | product=TATE DNA Transposon | location=LbrM.20.2:678049-682463(+) | length=4415 | sequence_SO=chromosome | SO=protein_coding
345088-1	LbrM.11.1170	93.33	15	1	0	7	21	468	482	0.35	22.3	>LbrM.11.1170 | organism=Leishmania_braziliensis_MHOM/BR/75/M2904 | product=TATE DNA transposons | location=LbrM.11:546742-552820(+) | length=6079 | sequence_SO=chromosome | SO=protein_coding
345088-1	LbrM.30.0460	93.33	15	1	0	7	21	468	482	0.35	22.3	>LbrM.30.0460 | organism=Leishmania_braziliensis_MHOM/BR/75/M2904 | product=TATE DNA Transposon | location=LbrM.30:155049-159094(+) | length=4046 | sequence_SO=chromosome | SO=protein_coding
346953-1	LbrM.30.3790	89.47	19	2	0	6	24	5553	5571	0.51	22.3	>LbrM.30.3790 | organism=Leishmania_braziliensis_MHOM/BR/75/M2904 | product=TATE DNA transposons | location=LbrM.00:575905-582097(+) | length=6193 | sequence_SO=random_sequence | SO=protein_coding
346953-1	LbrM.20.6080	89.47	19	2	0	6	24	4269	4287	0.51	22.3	>LbrM.20.6080 | organism=Leishmania_braziliensis_MHOM/BR/75/M2904 | product=TATE DNA Transposon | location=LbrM.20.2:671577-676087(-) | length=4511 | sequence_SO=chromosome | SO=protein_coding
346953-1	LbrM.27.0010	89.47	19	2	0	6	24	4359	4377	0.51	22.3	>LbrM.27.0010 | organism=Leishmania_braziliensis_MHOM/BR/75/M2904 | product=TATE DNA Transposon | location=LbrM.27:3-4966(+) | length=4964 | sequence_SO=chromosome | SO=protein_coding
346953-1	LbrM.18.0010	89.47	19	2	0	6	24	1254	1272	0.51	22.3	>LbrM.18.0010 | organism=Leishmania_braziliensis_MHOM/BR/75/M2904 | product=TATE DNA Transposon | location=LbrM.18:601-2490(-) | length=1890 | sequence_SO=chromosome | SO=protein_coding
346953-1	LbrM.35.0030	89.47	19	2	0	6	24	4284	4302	0.51	22.3	>LbrM.35.0030 | organism=Leishmania_braziliensis_MHOM/BR/75/M2904 | product=TATE DNA Transposon | location=LbrM.35:10048-14969(-) | length=4922 | sequence_SO=chromosome | SO=protein_coding
348518-1	LbrM.02.0690	100	14	0	0	3	16	594	581	0.005	28.2	>LbrM.02.0690 | organism=Leishmania_braziliensis_MHOM/BR/75/M2904 | product=SLACS like gene retrotransposon element | location=LbrM.00:534500-536080(-) | length=1581 | sequence_SO=random_sequence | SO=protein_coding
348692-1	LbrM.16.0780	93.33	15	1	0	1	15	134	148	0.35	22.3	>LbrM.16.0780 | organism=Leishmania_braziliensis_MHOM/BR/75/M2904 | product=hypothetical protein | location=LbrM.16:292133-295066(-) | length=2934 | sequence_SO=chromosome | SO=protein_coding
348692-1	LbrM.16.0460	93.33	15	1	0	1	15	134	148	0.35	22.3	>LbrM.16.0460 | organism=Leishmania_braziliensis_MHOM/BR/75/M2904 | product=hypothetical protein | location=LbrM.16:150478-154755(-) | length=4278 | sequence_SO=chromosome | SO=protein_coding
348692-1	LbrM.02.0750	93.33	15	1	0	1	15	134	148	0.35	22.3	>LbrM.02.0750 | organism=Leishmania_braziliensis_MHOM/BR/75/M2904 | product=SLACS like gene retrotransposon element | location=LbrM.00:560090-565702(-) | length=5613 | sequence_SO=random_sequence | SO=protein_coding
348692-1	LbrM.08.0700	93.33	15	1	0	1	15	134	148	0.35	22.3	>LbrM.08.0700 | organism=Leishmania_braziliensis_MHOM/BR/75/M2904 | product=SLACS | location=LbrM.08:267172-272523(+) | length=5352 | sequence_SO=chromosome | SO=protein_coding
358706-1	LbrM.20.6110	93.75	16	1	0	4	19	95	110	0.09	24.3	>LbrM.20.6110 | organism=Leishmania_braziliensis_MHOM/BR/75/M2904 | product=TATE DNA Transposon | location=LbrM.20.2:692274-697444(-) | length=5171 | sequence_SO=chromosome | SO=protein_coding
358706-1	LbrM.28.0010	93.33	15	1	0	4	18	914	928	0.35	22.3	>LbrM.28.0010 | organism=Leishmania_braziliensis_MHOM/BR/75/M2904 | product=TATE DNA transposons | location=LbrM.28:1798-7822(-) | length=6025 | sequence_SO=chromosome | SO=protein_coding
361069-1	LbrM.16.0470	86.96	23	3	0	1	23	2344	2366	0.48	22.3	>LbrM.16.0470 | organism=Leishmania_braziliensis_MHOM/BR/75/M2904 | product=hypothetical protein | location=LbrM.16:155332-158811(-) | length=3480 | sequence_SO=chromosome | SO=protein_coding
361069-1	LbrM.02.0550	86.96	23	3	0	1	23	3079	3101	0.48	22.3	>LbrM.02.0550 | organism=Leishmania_braziliensis_MHOM/BR/75/M2904 | product=Retrotransposable element SLACS | location=LbrM.02:236839-240285(-) | length=3447 | sequence_SO=chromosome | SO=protein_coding
361069-1	LbrM.08.0700	86.96	23	3	0	1	23	4840	4862	0.48	22.3	>LbrM.08.0700 | organism=Leishmania_braziliensis_MHOM/BR/75/M2904 | product=SLACS | location=LbrM.08:267172-272523(+) | length=5352 | sequence_SO=chromosome | SO=protein_coding
361069-1	LbrM.16.0790	86.96	23	3	0	1	23	2014	2036	0.48	22.3	>LbrM.16.0790 | organism=Leishmania_braziliensis_MHOM/BR/75/M2904 | product=hypothetical protein | location=LbrM.16:295596-298745(-) | length=3150 | sequence_SO=chromosome | SO=protein_coding
363744-1	LbrM.30.3790	93.33	15	1	0	1	15	2707	2721	0.32	22.3	>LbrM.30.3790 | organism=Leishmania_braziliensis_MHOM/BR/75/M2904 | product=TATE DNA transposons | location=LbrM.00:575905-582097(+) | length=6193 | sequence_SO=random_sequence | SO=protein_coding
373901-1	LbrM.16.0790	93.75	16	1	0	1	16	2138	2153	0.081	24.3	>LbrM.16.0790 | organism=Leishmania_braziliensis_MHOM/BR/75/M2904 | product=hypothetical protein | location=LbrM.16:295596-298745(-) | length=3150 | sequence_SO=chromosome | SO=protein_coding
373901-1	LbrM.16.0470	93.75	16	1	0	1	16	2468	2483	0.081	24.3	>LbrM.16.0470 | organism=Leishmania_braziliensis_MHOM/BR/75/M2904 | product=hypothetical protein | location=LbrM.16:155332-158811(-) | length=3480 | sequence_SO=chromosome | SO=protein_coding
373901-1	LbrM.02.0550	93.75	16	1	0	1	16	3203	3218	0.081	24.3	>LbrM.02.0550 | organism=Leishmania_braziliensis_MHOM/BR/75/M2904 | product=Retrotransposable element SLACS | location=LbrM.02:236839-240285(-) | length=3447 | sequence_SO=chromosome | SO=protein_coding
373901-1	LbrM.08.0700	93.75	16	1	0	1	16	4964	4979	0.081	24.3	>LbrM.08.0700 | organism=Leishmania_braziliensis_MHOM/BR/75/M2904 | product=SLACS | location=LbrM.08:267172-272523(+) | length=5352 | sequence_SO=chromosome | SO=protein_coding
374016-1	LbrM.02.0690	93.33	15	1	0	7	21	1474	1488	0.35	22.3	>LbrM.02.0690 | organism=Leishmania_braziliensis_MHOM/BR/75/M2904 | product=SLACS like gene retrotransposon element | location=LbrM.00:534500-536080(-) | length=1581 | sequence_SO=random_sequence | SO=protein_coding
376593-1	LbrM.30.3790	93.75	16	1	0	3	18	3115	3100	0.09	24.3	>LbrM.30.3790 | organism=Leishmania_braziliensis_MHOM/BR/75/M2904 | product=TATE DNA transposons | location=LbrM.00:575905-582097(+) | length=6193 | sequence_SO=random_sequence | SO=protein_coding
376593-1	LbrM.20.6070	93.75	16	1	0	3	18	1876	1861	0.09	24.3	>LbrM.20.6070 | organism=Leishmania_braziliensis_MHOM/BR/75/M2904 | product=TATE DNA Transposon | location=LbrM.20.2:666019-670970(+) | length=4952 | sequence_SO=chromosome | SO=protein_coding
376593-1	LbrM.20.6080	93.75	16	1	0	3	18	1831	1816	0.09	24.3	>LbrM.20.6080 | organism=Leishmania_braziliensis_MHOM/BR/75/M2904 | product=TATE DNA Transposon | location=LbrM.20.2:671577-676087(-) | length=4511 | sequence_SO=chromosome | SO=protein_coding
376593-1	LbrM.20.6090	93.75	16	1	0	3	18	3310	3295	0.09	24.3	>LbrM.20.6090 | organism=Leishmania_braziliensis_MHOM/BR/75/M2904 | product=TATE DNA Transposon | location=LbrM.20.2:678049-682463(+) | length=4415 | sequence_SO=chromosome | SO=protein_coding
376593-1	LbrM.20.6140	93.75	16	1	0	3	18	1387	1372	0.09	24.3	>LbrM.20.6140 | organism=Leishmania_braziliensis_MHOM/BR/75/M2904 | product=TATE DNA Transposon | location=LbrM.20.2:719613-724074(-) | length=4462 | sequence_SO=chromosome | SO=protein_coding
376593-1	LbrM.27.0010	93.75	16	1	0	3	18	1921	1906	0.09	24.3	>LbrM.27.0010 | organism=Leishmania_braziliensis_MHOM/BR/75/M2904 | product=TATE DNA Transposon | location=LbrM.27:3-4966(+) | length=4964 | sequence_SO=chromosome | SO=protein_coding
376593-1	LbrM.26.2650	93.75	16	1	0	3	18	1279	1264	0.09	24.3	>LbrM.26.2650 | organism=Leishmania_braziliensis_MHOM/BR/75/M2904 | product=TATE DNA transposons | location=LbrM.26:982628-986631(+) | length=4004 | sequence_SO=chromosome | SO=protein_coding
376593-1	LbrM.11.1160	93.75	16	1	0	3	18	1846	1831	0.09	24.3	>LbrM.11.1160 | organism=Leishmania_braziliensis_MHOM/BR/75/M2904 | product=TATE DNA transposons,DNA transposon | location=LbrM.11:537654-541591(+) | length=3938 | sequence_SO=chromosome | SO=protein_coding
376593-1	LbrM.11.1170	93.75	16	1	0	3	18	3268	3253	0.09	24.3	>LbrM.11.1170 | organism=Leishmania_braziliensis_MHOM/BR/75/M2904 | product=TATE DNA transposons | location=LbrM.11:546742-552820(+) | length=6079 | sequence_SO=chromosome | SO=protein_coding
376593-1	LbrM.34.2200	93.75	16	1	0	3	18	1846	1831	0.09	24.3	>LbrM.34.2200 | organism=Leishmania_braziliensis_MHOM/BR/75/M2904 | product=TATE DNA transposons | location=LbrM.34:838464-843385(-) | length=4922 | sequence_SO=chromosome | SO=protein_coding
376593-1	LbrM.34.5340	93.75	16	1	0	3	18	2539	2524	0.09	24.3	>LbrM.34.5340 | organism=Leishmania_braziliensis_MHOM/BR/75/M2904 | product=TATE DNA transposons | location=LbrM.34:1996624-2002238(+) | length=5615 | sequence_SO=chromosome | SO=protein_coding
376593-1	LbrM.35.0030	93.75	16	1	0	3	18	1846	1831	0.09	24.3	>LbrM.35.0030 | organism=Leishmania_braziliensis_MHOM/BR/75/M2904 | product=TATE DNA Transposon | location=LbrM.35:10048-14969(-) | length=4922 | sequence_SO=chromosome | SO=protein_coding
376593-1	LbrM.24.2430	93.75	16	1	0	3	18	1846	1831	0.09	24.3	>LbrM.24.2430 | organism=Leishmania_braziliensis_MHOM/BR/75/M2904 | product=TATE DNA Transposon | location=LbrM.24:819379-824300(+) | length=4922 | sequence_SO=chromosome | SO=protein_coding
376593-1	LbrM.30.0460	93.75	16	1	0	3	18	3256	3241	0.09	24.3	>LbrM.30.0460 | organism=Leishmania_braziliensis_MHOM/BR/75/M2904 | product=TATE DNA Transposon | location=LbrM.30:155049-159094(+) | length=4046 | sequence_SO=chromosome | SO=protein_coding
376593-1	LbrM.30.3190	93.75	16	1	0	3	18	3250	3235	0.09	24.3	>LbrM.30.3190 | organism=Leishmania_braziliensis_MHOM/BR/75/M2904 | product=TATE DNA transposons | location=LbrM.30:1115394-1121721(-) | length=6328 | sequence_SO=chromosome | SO=protein_coding
376593-1	LbrM.30.3200	93.75	16	1	0	3	18	1831	1816	0.09	24.3	>LbrM.30.3200 | organism=Leishmania_braziliensis_MHOM/BR/75/M2904 | product=TATE DNA Transposon | location=LbrM.30:1123657-1128563(-) | length=4907 | sequence_SO=chromosome | SO=protein_coding
376593-1	LbrM.30.3210	93.75	16	1	0	3	18	1327	1312	0.09	24.3	>LbrM.30.3210 | organism=Leishmania_braziliensis_MHOM/BR/75/M2904 | product=TATE DNA transposons | location=LbrM.30:1132441-1136634(-) | length=4194 | sequence_SO=chromosome | SO=protein_coding
376593-1	LbrM.31.1860	93.75	16	1	0	3	18	1846	1831	0.09	24.3	>LbrM.31.1860 | organism=Leishmania_braziliensis_MHOM/BR/75/M2904 | product=TATE DNA Transposon | location=LbrM.31:818387-823308(-) | length=4922 | sequence_SO=chromosome | SO=protein_coding
376593-1	LbrM.28.0010	93.75	16	1	0	3	18	2947	2932	0.09	24.3	>LbrM.28.0010 | organism=Leishmania_braziliensis_MHOM/BR/75/M2904 | product=TATE DNA transposons | location=LbrM.28:1798-7822(-) | length=6025 | sequence_SO=chromosome | SO=protein_coding
376593-1	LbrM.16.0790	93.33	15	1	0	5	19	32	18	0.35	22.3	>LbrM.16.0790 | organism=Leishmania_braziliensis_MHOM/BR/75/M2904 | product=hypothetical protein | location=LbrM.16:295596-298745(-) | length=3150 | sequence_SO=chromosome | SO=protein_coding
376593-1	LbrM.16.0470	93.33	15	1	0	5	19	362	348	0.35	22.3	>LbrM.16.0470 | organism=Leishmania_braziliensis_MHOM/BR/75/M2904 | product=hypothetical protein | location=LbrM.16:155332-158811(-) | length=3480 | sequence_SO=chromosome | SO=protein_coding
376593-1	LbrM.16.0470	93.33	15	1	0	7	21	456	442	0.35	22.3	>LbrM.16.0470 | organism=Leishmania_braziliensis_MHOM/BR/75/M2904 | product=hypothetical protein | location=LbrM.16:155332-158811(-) | length=3480 | sequence_SO=chromosome | SO=protein_coding
376593-1	LbrM.16.0460	93.33	15	1	0	7	21	2658	2644	0.35	22.3	>LbrM.16.0460 | organism=Leishmania_braziliensis_MHOM/BR/75/M2904 | product=hypothetical protein | location=LbrM.16:150478-154755(-) | length=4278 | sequence_SO=chromosome | SO=protein_coding
376593-1	LbrM.02.0690	93.33	15	1	0	5	19	1427	1413	0.35	22.3	>LbrM.02.0690 | organism=Leishmania_braziliensis_MHOM/BR/75/M2904 | product=SLACS like gene retrotransposon element | location=LbrM.00:534500-536080(-) | length=1581 | sequence_SO=random_sequence | SO=protein_coding
376593-1	LbrM.02.0750	93.33	15	1	0	5	19	3740	3726	0.35	22.3	>LbrM.02.0750 | organism=Leishmania_braziliensis_MHOM/BR/75/M2904 | product=SLACS like gene retrotransposon element | location=LbrM.00:560090-565702(-) | length=5613 | sequence_SO=random_sequence | SO=protein_coding
376593-1	LbrM.02.0750	93.33	15	1	0	7	21	3834	3820	0.35	22.3	>LbrM.02.0750 | organism=Leishmania_braziliensis_MHOM/BR/75/M2904 | product=SLACS like gene retrotransposon element | location=LbrM.00:560090-565702(-) | length=5613 | sequence_SO=random_sequence | SO=protein_coding
376593-1	LbrM.02.0760	93.33	15	1	0	5	19	1097	1083	0.35	22.3	>LbrM.02.0760 | organism=Leishmania_braziliensis_MHOM/BR/75/M2904 | product=SLACS like gene retrotransposon element | location=LbrM.00:567264-568577(-) | length=1314 | sequence_SO=random_sequence | SO=protein_coding
376593-1	LbrM.02.0760	93.33	15	1	0	7	21	1189	1175	0.35	22.3	>LbrM.02.0760 | organism=Leishmania_braziliensis_MHOM/BR/75/M2904 | product=SLACS like gene retrotransposon element | location=LbrM.00:567264-568577(-) | length=1314 | sequence_SO=random_sequence | SO=protein_coding
376593-1	LbrM.02.0550	93.33	15	1	0	5	19	1097	1083	0.35	22.3	>LbrM.02.0550 | organism=Leishmania_braziliensis_MHOM/BR/75/M2904 | product=Retrotransposable element SLACS | location=LbrM.02:236839-240285(-) | length=3447 | sequence_SO=chromosome | SO=protein_coding
376593-1	LbrM.02.0550	93.33	15	1	0	7	21	1191	1177	0.35	22.3	>LbrM.02.0550 | organism=Leishmania_braziliensis_MHOM/BR/75/M2904 | product=Retrotransposable element SLACS | location=LbrM.02:236839-240285(-) | length=3447 | sequence_SO=chromosome | SO=protein_coding
376593-1	LbrM.08.0700	93.33	15	1	0	5	19	2858	2844	0.35	22.3	>LbrM.08.0700 | organism=Leishmania_braziliensis_MHOM/BR/75/M2904 | product=SLACS | location=LbrM.08:267172-272523(+) | length=5352 | sequence_SO=chromosome | SO=protein_coding
376593-1	LbrM.08.0700	93.33	15	1	0	7	21	2952	2938	0.35	22.3	>LbrM.08.0700 | organism=Leishmania_braziliensis_MHOM/BR/75/M2904 | product=SLACS | location=LbrM.08:267172-272523(+) | length=5352 | sequence_SO=chromosome | SO=protein_coding
377427-1	LbrM.16.0780	93.75	16	1	0	1	16	1905	1890	0.081	24.3	>LbrM.16.0780 | organism=Leishmania_braziliensis_MHOM/BR/75/M2904 | product=hypothetical protein | location=LbrM.16:292133-295066(-) | length=2934 | sequence_SO=chromosome | SO=protein_coding
377427-1	LbrM.16.0460	93.75	16	1	0	1	16	1317	1302	0.081	24.3	>LbrM.16.0460 | organism=Leishmania_braziliensis_MHOM/BR/75/M2904 | product=hypothetical protein | location=LbrM.16:150478-154755(-) | length=4278 | sequence_SO=chromosome | SO=protein_coding
377427-1	LbrM.02.0690	93.75	16	1	0	1	16	180	165	0.081	24.3	>LbrM.02.0690 | organism=Leishmania_braziliensis_MHOM/BR/75/M2904 | product=SLACS like gene retrotransposon element | location=LbrM.00:534500-536080(-) | length=1581 | sequence_SO=random_sequence | SO=protein_coding
377427-1	LbrM.02.0750	93.75	16	1	0	1	16	2493	2478	0.081	24.3	>LbrM.02.0750 | organism=Leishmania_braziliensis_MHOM/BR/75/M2904 | product=SLACS like gene retrotransposon element | location=LbrM.00:560090-565702(-) | length=5613 | sequence_SO=random_sequence | SO=protein_coding
377427-1	LbrM.08.0700	93.75	16	1	0	1	16	1611	1596	0.081	24.3	>LbrM.08.0700 | organism=Leishmania_braziliensis_MHOM/BR/75/M2904 | product=SLACS | location=LbrM.08:267172-272523(+) | length=5352 | sequence_SO=chromosome | SO=protein_coding
379837-1	LbrM.30.3790	94.44	18	1	0	4	21	2704	2721	0.007	28.2	>LbrM.30.3790 | organism=Leishmania_braziliensis_MHOM/BR/75/M2904 | product=TATE DNA transposons | location=LbrM.00:575905-582097(+) | length=6193 | sequence_SO=random_sequence | SO=protein_coding
380175-1	LbrM.16.0470	93.33	15	1	0	1	15	2185	2199	0.35	22.3	>LbrM.16.0470 | organism=Leishmania_braziliensis_MHOM/BR/75/M2904 | product=hypothetical protein | location=LbrM.16:155332-158811(-) | length=3480 | sequence_SO=chromosome | SO=protein_coding
380175-1	LbrM.02.0550	93.33	15	1	0	1	15	2920	2934	0.35	22.3	>LbrM.02.0550 | organism=Leishmania_braziliensis_MHOM/BR/75/M2904 | product=Retrotransposable element SLACS | location=LbrM.02:236839-240285(-) | length=3447 | sequence_SO=chromosome | SO=protein_coding
380175-1	LbrM.08.0700	93.33	15	1	0	1	15	4681	4695	0.35	22.3	>LbrM.08.0700 | organism=Leishmania_braziliensis_MHOM/BR/75/M2904 | product=SLACS | location=LbrM.08:267172-272523(+) | length=5352 | sequence_SO=chromosome | SO=protein_coding
382052-1	LbrM.25.2600	89.47	19	2	0	5	23	4844	4826	0.48	22.3	>LbrM.25.2600 | organism=Leishmania_braziliensis_MHOM/BR/75/M2904 | product=TATE DNA Transposon | location=LbrM.00:414164-419661(+) | length=5498 | sequence_SO=random_sequence | SO=protein_coding
382052-1	LbrM.25.2610	89.47	19	2	0	5	23	2156	2138	0.48	22.3	>LbrM.25.2610 | organism=Leishmania_braziliensis_MHOM/BR/75/M2904 | product=TATE DNA Transposon | location=LbrM.00:419977-423326(-) | length=3350 | sequence_SO=random_sequence | SO=protein_coding
382052-1	LbrM.25.2620	89.47	19	2	0	5	23	1805	1787	0.48	22.3	>LbrM.25.2620 | organism=Leishmania_braziliensis_MHOM/BR/75/M2904 | product=TATE DNA Transposon | location=LbrM.00:425303-428091(-) | length=2789 | sequence_SO=random_sequence | SO=protein_coding
382052-1	LbrM.30.3790	89.47	19	2	0	5	23	4997	4979	0.48	22.3	>LbrM.30.3790 | organism=Leishmania_braziliensis_MHOM/BR/75/M2904 | product=TATE DNA transposons | location=LbrM.00:575905-582097(+) | length=6193 | sequence_SO=random_sequence | SO=protein_coding
382052-1	LbrM.30.3800	89.47	19	2	0	5	23	2819	2801	0.48	22.3	>LbrM.30.3800 | organism=Leishmania_braziliensis_MHOM/BR/75/M2904 | product=TATE DNA transposons | location=LbrM.00:591525-595535(+) | length=4011 | sequence_SO=random_sequence | SO=protein_coding
382052-1	LbrM.32.0010	89.47	19	2	0	5	23	3662	3644	0.48	22.3	>LbrM.32.0010 | organism=Leishmania_braziliensis_MHOM/BR/75/M2904 | product=TATE DNA Transposon | location=LbrM.32:5966-10821(+) | length=4856 | sequence_SO=chromosome | SO=protein_coding
382052-1	LbrM.32.0040	89.47	19	2	0	5	23	1112	1094	0.48	22.3	>LbrM.32.0040 | organism=Leishmania_braziliensis_MHOM/BR/75/M2904 | product=TATE DNA Transposon | location=LbrM.32:19367-21672(+) | length=2306 | sequence_SO=chromosome | SO=protein_coding
382052-1	LbrM.20.6070	89.47	19	2	0	5	23	3758	3740	0.48	22.3	>LbrM.20.6070 | organism=Leishmania_braziliensis_MHOM/BR/75/M2904 | product=TATE DNA Transposon | location=LbrM.20.2:666019-670970(+) | length=4952 | sequence_SO=chromosome | SO=protein_coding
382052-1	LbrM.20.6080	89.47	19	2	0	5	23	3713	3695	0.48	22.3	>LbrM.20.6080 | organism=Leishmania_braziliensis_MHOM/BR/75/M2904 | product=TATE DNA Transposon | location=LbrM.20.2:671577-676087(-) | length=4511 | sequence_SO=chromosome | SO=protein_coding
382052-1	LbrM.20.6110	89.47	19	2	0	5	23	3977	3959	0.48	22.3	>LbrM.20.6110 | organism=Leishmania_braziliensis_MHOM/BR/75/M2904 | product=TATE DNA Transposon | location=LbrM.20.2:692274-697444(-) | length=5171 | sequence_SO=chromosome | SO=protein_coding
382052-1	LbrM.20.6140	89.47	19	2	0	5	23	3269	3251	0.48	22.3	>LbrM.20.6140 | organism=Leishmania_braziliensis_MHOM/BR/75/M2904 | product=TATE DNA Transposon | location=LbrM.20.2:719613-724074(-) | length=4462 | sequence_SO=chromosome | SO=protein_coding
382052-1	LbrM.27.0010	89.47	19	2	0	5	23	3803	3785	0.48	22.3	>LbrM.27.0010 | organism=Leishmania_braziliensis_MHOM/BR/75/M2904 | product=TATE DNA Transposon | location=LbrM.27:3-4966(+) | length=4964 | sequence_SO=chromosome | SO=protein_coding
382052-1	LbrM.26.2650	89.47	19	2	0	5	23	3161	3143	0.48	22.3	>LbrM.26.2650 | organism=Leishmania_braziliensis_MHOM/BR/75/M2904 | product=TATE DNA transposons | location=LbrM.26:982628-986631(+) | length=4004 | sequence_SO=chromosome | SO=protein_coding
382052-1	LbrM.11.1160	89.47	19	2	0	5	23	3728	3710	0.48	22.3	>LbrM.11.1160 | organism=Leishmania_braziliensis_MHOM/BR/75/M2904 | product=TATE DNA transposons,DNA transposon | location=LbrM.11:537654-541591(+) | length=3938 | sequence_SO=chromosome | SO=protein_coding
382052-1	LbrM.11.1170	89.47	19	2	0	5	23	5150	5132	0.48	22.3	>LbrM.11.1170 | organism=Leishmania_braziliensis_MHOM/BR/75/M2904 | product=TATE DNA transposons | location=LbrM.11:546742-552820(+) | length=6079 | sequence_SO=chromosome | SO=protein_coding
382052-1	LbrM.18.0010	89.47	19	2	0	5	23	698	680	0.48	22.3	>LbrM.18.0010 | organism=Leishmania_braziliensis_MHOM/BR/75/M2904 | product=TATE DNA Transposon | location=LbrM.18:601-2490(-) | length=1890 | sequence_SO=chromosome | SO=protein_coding
382052-1	LbrM.34.0020	89.47	19	2	0	5	23	1568	1550	0.48	22.3	>LbrM.34.0020 | organism=Leishmania_braziliensis_MHOM/BR/75/M2904 | product=TATE DNA Transposon | location=LbrM.34:3466-6192(+) | length=2727 | sequence_SO=chromosome | SO=protein_coding
382052-1	LbrM.34.2200	89.47	19	2	0	5	23	3728	3710	0.48	22.3	>LbrM.34.2200 | organism=Leishmania_braziliensis_MHOM/BR/75/M2904 | product=TATE DNA transposons | location=LbrM.34:838464-843385(-) | length=4922 | sequence_SO=chromosome | SO=protein_coding
382052-1	LbrM.34.5340	89.47	19	2	0	5	23	4421	4403	0.48	22.3	>LbrM.34.5340 | organism=Leishmania_braziliensis_MHOM/BR/75/M2904 | product=TATE DNA transposons | location=LbrM.34:1996624-2002238(+) | length=5615 | sequence_SO=chromosome | SO=protein_coding
382052-1	LbrM.35.0030	89.47	19	2	0	5	23	3728	3710	0.48	22.3	>LbrM.35.0030 | organism=Leishmania_braziliensis_MHOM/BR/75/M2904 | product=TATE DNA Transposon | location=LbrM.35:10048-14969(-) | length=4922 | sequence_SO=chromosome | SO=protein_coding
382052-1	LbrM.24.2430	89.47	19	2	0	5	23	3728	3710	0.48	22.3	>LbrM.24.2430 | organism=Leishmania_braziliensis_MHOM/BR/75/M2904 | product=TATE DNA Transposon | location=LbrM.24:819379-824300(+) | length=4922 | sequence_SO=chromosome | SO=protein_coding
382052-1	LbrM.30.3190	89.47	19	2	0	5	23	5132	5114	0.48	22.3	>LbrM.30.3190 | organism=Leishmania_braziliensis_MHOM/BR/75/M2904 | product=TATE DNA transposons | location=LbrM.30:1115394-1121721(-) | length=6328 | sequence_SO=chromosome | SO=protein_coding
382052-1	LbrM.30.3200	89.47	19	2	0	5	23	3713	3695	0.48	22.3	>LbrM.30.3200 | organism=Leishmania_braziliensis_MHOM/BR/75/M2904 | product=TATE DNA Transposon | location=LbrM.30:1123657-1128563(-) | length=4907 | sequence_SO=chromosome | SO=protein_coding
382052-1	LbrM.30.3210	89.47	19	2	0	5	23	3212	3194	0.48	22.3	>LbrM.30.3210 | organism=Leishmania_braziliensis_MHOM/BR/75/M2904 | product=TATE DNA transposons | location=LbrM.30:1132441-1136634(-) | length=4194 | sequence_SO=chromosome | SO=protein_coding
382052-1	LbrM.30.3220	89.47	19	2	0	5	23	1670	1652	0.48	22.3	>LbrM.30.3220 | organism=Leishmania_braziliensis_MHOM/BR/75/M2904 | product=TATE DNA transposons | location=LbrM.30:1139128-1141989(-) | length=2862 | sequence_SO=chromosome | SO=protein_coding
382052-1	LbrM.30.3780	89.47	19	2	0	5	23	698	680	0.48	22.3	>LbrM.30.3780 | organism=Leishmania_braziliensis_MHOM/BR/75/M2904 | product=TATE DNA transposons | location=LbrM.30:1322572-1324461(-) | length=1890 | sequence_SO=chromosome | SO=protein_coding
382052-1	LbrM.31.1860	89.47	19	2	0	5	23	3728	3710	0.48	22.3	>LbrM.31.1860 | organism=Leishmania_braziliensis_MHOM/BR/75/M2904 | product=TATE DNA Transposon | location=LbrM.31:818387-823308(-) | length=4922 | sequence_SO=chromosome | SO=protein_coding
382052-1	LbrM.28.0010	89.47	19	2	0	5	23	4829	4811	0.48	22.3	>LbrM.28.0010 | organism=Leishmania_braziliensis_MHOM/BR/75/M2904 | product=TATE DNA transposons | location=LbrM.28:1798-7822(-) | length=6025 | sequence_SO=chromosome | SO=protein_coding
383231-1	LbrM.20.6110	93.33	15	1	0	1	15	102	116	0.35	22.3	>LbrM.20.6110 | organism=Leishmania_braziliensis_MHOM/BR/75/M2904 | product=TATE DNA Transposon | location=LbrM.20.2:692274-697444(-) | length=5171 | sequence_SO=chromosome | SO=protein_coding
384511-1	LbrM.25.2600	100	14	0	0	1	14	3888	3901	0.005	28.2	>LbrM.25.2600 | organism=Leishmania_braziliensis_MHOM/BR/75/M2904 | product=TATE DNA Transposon | location=LbrM.00:414164-419661(+) | length=5498 | sequence_SO=random_sequence | SO=protein_coding
384511-1	LbrM.25.2620	100	14	0	0	1	14	851	864	0.005	28.2	>LbrM.25.2620 | organism=Leishmania_braziliensis_MHOM/BR/75/M2904 | product=TATE DNA Transposon | location=LbrM.00:425303-428091(-) | length=2789 | sequence_SO=random_sequence | SO=protein_coding
384511-1	LbrM.30.3790	100	14	0	0	1	14	4043	4056	0.005	28.2	>LbrM.30.3790 | organism=Leishmania_braziliensis_MHOM/BR/75/M2904 | product=TATE DNA transposons | location=LbrM.00:575905-582097(+) | length=6193 | sequence_SO=random_sequence | SO=protein_coding
384511-1	LbrM.32.0040	100	14	0	0	1	14	158	171	0.005	28.2	>LbrM.32.0040 | organism=Leishmania_braziliensis_MHOM/BR/75/M2904 | product=TATE DNA Transposon | location=LbrM.32:19367-21672(+) | length=2306 | sequence_SO=chromosome | SO=protein_coding
384511-1	LbrM.20.6070	100	14	0	0	1	14	2804	2817	0.005	28.2	>LbrM.20.6070 | organism=Leishmania_braziliensis_MHOM/BR/75/M2904 | product=TATE DNA Transposon | location=LbrM.20.2:666019-670970(+) | length=4952 | sequence_SO=chromosome | SO=protein_coding
384511-1	LbrM.20.6140	100	14	0	0	1	14	2315	2328	0.005	28.2	>LbrM.20.6140 | organism=Leishmania_braziliensis_MHOM/BR/75/M2904 | product=TATE DNA Transposon | location=LbrM.20.2:719613-724074(-) | length=4462 | sequence_SO=chromosome | SO=protein_coding
384511-1	LbrM.27.0010	100	14	0	0	1	14	2849	2862	0.005	28.2	>LbrM.27.0010 | organism=Leishmania_braziliensis_MHOM/BR/75/M2904 | product=TATE DNA Transposon | location=LbrM.27:3-4966(+) | length=4964 | sequence_SO=chromosome | SO=protein_coding
384511-1	LbrM.11.1160	100	14	0	0	1	14	2772	2785	0.005	28.2	>LbrM.11.1160 | organism=Leishmania_braziliensis_MHOM/BR/75/M2904 | product=TATE DNA transposons,DNA transposon | location=LbrM.11:537654-541591(+) | length=3938 | sequence_SO=chromosome | SO=protein_coding
384511-1	LbrM.11.1170	100	14	0	0	1	14	4196	4209	0.005	28.2	>LbrM.11.1170 | organism=Leishmania_braziliensis_MHOM/BR/75/M2904 | product=TATE DNA transposons | location=LbrM.11:546742-552820(+) | length=6079 | sequence_SO=chromosome | SO=protein_coding
384511-1	LbrM.34.0020	100	14	0	0	1	14	612	625	0.005	28.2	>LbrM.34.0020 | organism=Leishmania_braziliensis_MHOM/BR/75/M2904 | product=TATE DNA Transposon | location=LbrM.34:3466-6192(+) | length=2727 | sequence_SO=chromosome | SO=protein_coding
384511-1	LbrM.34.2200	100	14	0	0	1	14	2772	2785	0.005	28.2	>LbrM.34.2200 | organism=Leishmania_braziliensis_MHOM/BR/75/M2904 | product=TATE DNA transposons | location=LbrM.34:838464-843385(-) | length=4922 | sequence_SO=chromosome | SO=protein_coding
384511-1	LbrM.34.5340	100	14	0	0	1	14	3467	3480	0.005	28.2	>LbrM.34.5340 | organism=Leishmania_braziliensis_MHOM/BR/75/M2904 | product=TATE DNA transposons | location=LbrM.34:1996624-2002238(+) | length=5615 | sequence_SO=chromosome | SO=protein_coding
384511-1	LbrM.30.3190	100	14	0	0	1	14	4178	4191	0.005	28.2	>LbrM.30.3190 | organism=Leishmania_braziliensis_MHOM/BR/75/M2904 | product=TATE DNA transposons | location=LbrM.30:1115394-1121721(-) | length=6328 | sequence_SO=chromosome | SO=protein_coding
384511-1	LbrM.30.3200	100	14	0	0	1	14	2759	2772	0.005	28.2	>LbrM.30.3200 | organism=Leishmania_braziliensis_MHOM/BR/75/M2904 | product=TATE DNA Transposon | location=LbrM.30:1123657-1128563(-) | length=4907 | sequence_SO=chromosome | SO=protein_coding
384511-1	LbrM.30.3220	100	14	0	0	1	14	714	727	0.005	28.2	>LbrM.30.3220 | organism=Leishmania_braziliensis_MHOM/BR/75/M2904 | product=TATE DNA transposons | location=LbrM.30:1139128-1141989(-) | length=2862 | sequence_SO=chromosome | SO=protein_coding
384511-1	LbrM.28.0010	100	14	0	0	1	14	3875	3888	0.005	28.2	>LbrM.28.0010 | organism=Leishmania_braziliensis_MHOM/BR/75/M2904 | product=TATE DNA transposons | location=LbrM.28:1798-7822(-) | length=6025 | sequence_SO=chromosome | SO=protein_coding
384903-1	LbrM.16.0460	95	20	1	0	2	21	2626	2607	0.0004	32.2	>LbrM.16.0460 | organism=Leishmania_braziliensis_MHOM/BR/75/M2904 | product=hypothetical protein | location=LbrM.16:150478-154755(-) | length=4278 | sequence_SO=chromosome | SO=protein_coding
384903-1	LbrM.02.0750	95	20	1	0	2	21	3802	3783	0.0004	32.2	>LbrM.02.0750 | organism=Leishmania_braziliensis_MHOM/BR/75/M2904 | product=SLACS like gene retrotransposon element | location=LbrM.00:560090-565702(-) | length=5613 | sequence_SO=random_sequence | SO=protein_coding
384903-1	LbrM.02.0760	100	15	0	0	2	16	1157	1143	0.001	30.2	>LbrM.02.0760 | organism=Leishmania_braziliensis_MHOM/BR/75/M2904 | product=SLACS like gene retrotransposon element | location=LbrM.00:567264-568577(-) | length=1314 | sequence_SO=random_sequence | SO=protein_coding
384903-1	LbrM.16.0790	94.12	17	1	0	5	21	91	75	0.023	26.3	>LbrM.16.0790 | organism=Leishmania_braziliensis_MHOM/BR/75/M2904 | product=hypothetical protein | location=LbrM.16:295596-298745(-) | length=3150 | sequence_SO=chromosome | SO=protein_coding
384903-1	LbrM.16.0470	94.12	17	1	0	5	21	421	405	0.023	26.3	>LbrM.16.0470 | organism=Leishmania_braziliensis_MHOM/BR/75/M2904 | product=hypothetical protein | location=LbrM.16:155332-158811(-) | length=3480 | sequence_SO=chromosome | SO=protein_coding
384903-1	LbrM.02.0550	94.12	17	1	0	5	21	1156	1140	0.023	26.3	>LbrM.02.0550 | organism=Leishmania_braziliensis_MHOM/BR/75/M2904 | product=Retrotransposable element SLACS | location=LbrM.02:236839-240285(-) | length=3447 | sequence_SO=chromosome | SO=protein_coding
384903-1	LbrM.08.0700	94.12	17	1	0	5	21	2917	2901	0.023	26.3	>LbrM.08.0700 | organism=Leishmania_braziliensis_MHOM/BR/75/M2904 | product=SLACS | location=LbrM.08:267172-272523(+) | length=5352 | sequence_SO=chromosome | SO=protein_coding
386195-1	LbrM.16.0790	93.75	16	1	0	1	16	2964	2979	0.09	24.3	>LbrM.16.0790 | organism=Leishmania_braziliensis_MHOM/BR/75/M2904 | product=hypothetical protein | location=LbrM.16:295596-298745(-) | length=3150 | sequence_SO=chromosome | SO=protein_coding
386195-1	LbrM.16.0470	93.75	16	1	0	1	16	3294	3309	0.09	24.3	>LbrM.16.0470 | organism=Leishmania_braziliensis_MHOM/BR/75/M2904 | product=hypothetical protein | location=LbrM.16:155332-158811(-) | length=3480 | sequence_SO=chromosome | SO=protein_coding
386195-1	LbrM.02.0720	93.75	16	1	0	1	16	570	585	0.09	24.3	>LbrM.02.0720 | organism=Leishmania_braziliensis_MHOM/BR/75/M2904 | product=SLACS like gene retrotransposon element | location=LbrM.00:539912-540667(-) | length=756 | sequence_SO=random_sequence | SO=protein_coding
393320-1	LbrM.25.2600	95.24	21	1	0	1	21	4159	4139	9e-05	34.2	>LbrM.25.2600 | organism=Leishmania_braziliensis_MHOM/BR/75/M2904 | product=TATE DNA Transposon | location=LbrM.00:414164-419661(+) | length=5498 | sequence_SO=random_sequence | SO=protein_coding
393320-1	LbrM.25.2610	95.24	21	1	0	1	21	1471	1451	9e-05	34.2	>LbrM.25.2610 | organism=Leishmania_braziliensis_MHOM/BR/75/M2904 | product=TATE DNA Transposon | location=LbrM.00:419977-423326(-) | length=3350 | sequence_SO=random_sequence | SO=protein_coding
393320-1	LbrM.25.2620	95.24	21	1	0	1	21	1120	1100	9e-05	34.2	>LbrM.25.2620 | organism=Leishmania_braziliensis_MHOM/BR/75/M2904 | product=TATE DNA Transposon | location=LbrM.00:425303-428091(-) | length=2789 | sequence_SO=random_sequence | SO=protein_coding
393320-1	LbrM.32.0010	95.24	21	1	0	1	21	2977	2957	9e-05	34.2	>LbrM.32.0010 | organism=Leishmania_braziliensis_MHOM/BR/75/M2904 | product=TATE DNA Transposon | location=LbrM.32:5966-10821(+) | length=4856 | sequence_SO=chromosome | SO=protein_coding
393320-1	LbrM.32.0040	95.24	21	1	0	1	21	427	407	9e-05	34.2	>LbrM.32.0040 | organism=Leishmania_braziliensis_MHOM/BR/75/M2904 | product=TATE DNA Transposon | location=LbrM.32:19367-21672(+) | length=2306 | sequence_SO=chromosome | SO=protein_coding
393320-1	LbrM.20.6080	95.24	21	1	0	1	21	3028	3008	9e-05	34.2	>LbrM.20.6080 | organism=Leishmania_braziliensis_MHOM/BR/75/M2904 | product=TATE DNA Transposon | location=LbrM.20.2:671577-676087(-) | length=4511 | sequence_SO=chromosome | SO=protein_coding
393320-1	LbrM.20.6110	95.24	21	1	0	1	21	3292	3272	9e-05	34.2	>LbrM.20.6110 | organism=Leishmania_braziliensis_MHOM/BR/75/M2904 | product=TATE DNA Transposon | location=LbrM.20.2:692274-697444(-) | length=5171 | sequence_SO=chromosome | SO=protein_coding
393320-1	LbrM.34.0020	95.24	21	1	0	1	21	883	863	9e-05	34.2	>LbrM.34.0020 | organism=Leishmania_braziliensis_MHOM/BR/75/M2904 | product=TATE DNA Transposon | location=LbrM.34:3466-6192(+) | length=2727 | sequence_SO=chromosome | SO=protein_coding
393320-1	LbrM.34.2200	95.24	21	1	0	1	21	3043	3023	9e-05	34.2	>LbrM.34.2200 | organism=Leishmania_braziliensis_MHOM/BR/75/M2904 | product=TATE DNA transposons | location=LbrM.34:838464-843385(-) | length=4922 | sequence_SO=chromosome | SO=protein_coding
393320-1	LbrM.31.1860	95.24	21	1	0	1	21	3043	3023	9e-05	34.2	>LbrM.31.1860 | organism=Leishmania_braziliensis_MHOM/BR/75/M2904 | product=TATE DNA Transposon | location=LbrM.31:818387-823308(-) | length=4922 | sequence_SO=chromosome | SO=protein_coding
393320-1	LbrM.30.3790	100	16	0	0	1	16	4312	4297	0.0004	32.2	>LbrM.30.3790 | organism=Leishmania_braziliensis_MHOM/BR/75/M2904 | product=TATE DNA transposons | location=LbrM.00:575905-582097(+) | length=6193 | sequence_SO=random_sequence | SO=protein_coding
393320-1	LbrM.30.3800	100	16	0	0	1	16	2134	2119	0.0004	32.2	>LbrM.30.3800 | organism=Leishmania_braziliensis_MHOM/BR/75/M2904 | product=TATE DNA transposons | location=LbrM.00:591525-595535(+) | length=4011 | sequence_SO=random_sequence | SO=protein_coding
393320-1	LbrM.20.6070	100	16	0	0	1	16	3073	3058	0.0004	32.2	>LbrM.20.6070 | organism=Leishmania_braziliensis_MHOM/BR/75/M2904 | product=TATE DNA Transposon | location=LbrM.20.2:666019-670970(+) | length=4952 | sequence_SO=chromosome | SO=protein_coding
393320-1	LbrM.20.6140	100	16	0	0	1	16	2585	2570	0.0004	32.2	>LbrM.20.6140 | organism=Leishmania_braziliensis_MHOM/BR/75/M2904 | product=TATE DNA Transposon | location=LbrM.20.2:719613-724074(-) | length=4462 | sequence_SO=chromosome | SO=protein_coding
393320-1	LbrM.27.0010	100	16	0	0	1	16	3118	3103	0.0004	32.2	>LbrM.27.0010 | organism=Leishmania_braziliensis_MHOM/BR/75/M2904 | product=TATE DNA Transposon | location=LbrM.27:3-4966(+) | length=4964 | sequence_SO=chromosome | SO=protein_coding
393320-1	LbrM.26.2650	100	16	0	0	1	16	2476	2461	0.0004	32.2	>LbrM.26.2650 | organism=Leishmania_braziliensis_MHOM/BR/75/M2904 | product=TATE DNA transposons | location=LbrM.26:982628-986631(+) | length=4004 | sequence_SO=chromosome | SO=protein_coding
393320-1	LbrM.11.1160	100	16	0	0	1	16	3043	3028	0.0004	32.2	>LbrM.11.1160 | organism=Leishmania_braziliensis_MHOM/BR/75/M2904 | product=TATE DNA transposons,DNA transposon | location=LbrM.11:537654-541591(+) | length=3938 | sequence_SO=chromosome | SO=protein_coding
393320-1	LbrM.11.1170	100	16	0	0	1	16	4465	4450	0.0004	32.2	>LbrM.11.1170 | organism=Leishmania_braziliensis_MHOM/BR/75/M2904 | product=TATE DNA transposons | location=LbrM.11:546742-552820(+) | length=6079 | sequence_SO=chromosome | SO=protein_coding
393320-1	LbrM.34.5340	100	16	0	0	1	16	3736	3721	0.0004	32.2	>LbrM.34.5340 | organism=Leishmania_braziliensis_MHOM/BR/75/M2904 | product=TATE DNA transposons | location=LbrM.34:1996624-2002238(+) | length=5615 | sequence_SO=chromosome | SO=protein_coding
393320-1	LbrM.35.0030	100	16	0	0	1	16	3043	3028	0.0004	32.2	>LbrM.35.0030 | organism=Leishmania_braziliensis_MHOM/BR/75/M2904 | product=TATE DNA Transposon | location=LbrM.35:10048-14969(-) | length=4922 | sequence_SO=chromosome | SO=protein_coding
393320-1	LbrM.24.2430	100	16	0	0	1	16	3043	3028	0.0004	32.2	>LbrM.24.2430 | organism=Leishmania_braziliensis_MHOM/BR/75/M2904 | product=TATE DNA Transposon | location=LbrM.24:819379-824300(+) | length=4922 | sequence_SO=chromosome | SO=protein_coding
393320-1	LbrM.30.3190	100	16	0	0	1	16	4447	4432	0.0004	32.2	>LbrM.30.3190 | organism=Leishmania_braziliensis_MHOM/BR/75/M2904 | product=TATE DNA transposons | location=LbrM.30:1115394-1121721(-) | length=6328 | sequence_SO=chromosome | SO=protein_coding
393320-1	LbrM.30.3200	100	16	0	0	1	16	3028	3013	0.0004	32.2	>LbrM.30.3200 | organism=Leishmania_braziliensis_MHOM/BR/75/M2904 | product=TATE DNA Transposon | location=LbrM.30:1123657-1128563(-) | length=4907 | sequence_SO=chromosome | SO=protein_coding
393320-1	LbrM.30.3210	100	16	0	0	1	16	2527	2512	0.0004	32.2	>LbrM.30.3210 | organism=Leishmania_braziliensis_MHOM/BR/75/M2904 | product=TATE DNA transposons | location=LbrM.30:1132441-1136634(-) | length=4194 | sequence_SO=chromosome | SO=protein_coding
393320-1	LbrM.30.3220	100	16	0	0	1	16	985	970	0.0004	32.2	>LbrM.30.3220 | organism=Leishmania_braziliensis_MHOM/BR/75/M2904 | product=TATE DNA transposons | location=LbrM.30:1139128-1141989(-) | length=2862 | sequence_SO=chromosome | SO=protein_coding
393320-1	LbrM.28.0010	100	16	0	0	1	16	4144	4129	0.0004	32.2	>LbrM.28.0010 | organism=Leishmania_braziliensis_MHOM/BR/75/M2904 | product=TATE DNA transposons | location=LbrM.28:1798-7822(-) | length=6025 | sequence_SO=chromosome | SO=protein_coding
403554-1	LbrM.16.0780	89.47	19	2	0	1	19	2421	2403	0.35	22.3	>LbrM.16.0780 | organism=Leishmania_braziliensis_MHOM/BR/75/M2904 | product=hypothetical protein | location=LbrM.16:292133-295066(-) | length=2934 | sequence_SO=chromosome | SO=protein_coding
403554-1	LbrM.16.0460	89.47	19	2	0	1	19	1833	1815	0.35	22.3	>LbrM.16.0460 | organism=Leishmania_braziliensis_MHOM/BR/75/M2904 | product=hypothetical protein | location=LbrM.16:150478-154755(-) | length=4278 | sequence_SO=chromosome | SO=protein_coding
403554-1	LbrM.02.0690	89.47	19	2	0	1	19	696	678	0.35	22.3	>LbrM.02.0690 | organism=Leishmania_braziliensis_MHOM/BR/75/M2904 | product=SLACS like gene retrotransposon element | location=LbrM.00:534500-536080(-) | length=1581 | sequence_SO=random_sequence | SO=protein_coding
403554-1	LbrM.02.0750	89.47	19	2	0	1	19	3009	2991	0.35	22.3	>LbrM.02.0750 | organism=Leishmania_braziliensis_MHOM/BR/75/M2904 | product=SLACS like gene retrotransposon element | location=LbrM.00:560090-565702(-) | length=5613 | sequence_SO=random_sequence | SO=protein_coding
403554-1	LbrM.02.0760	89.47	19	2	0	1	19	366	348	0.35	22.3	>LbrM.02.0760 | organism=Leishmania_braziliensis_MHOM/BR/75/M2904 | product=SLACS like gene retrotransposon element | location=LbrM.00:567264-568577(-) | length=1314 | sequence_SO=random_sequence | SO=protein_coding
403554-1	LbrM.02.0550	89.47	19	2	0	1	19	366	348	0.35	22.3	>LbrM.02.0550 | organism=Leishmania_braziliensis_MHOM/BR/75/M2904 | product=Retrotransposable element SLACS | location=LbrM.02:236839-240285(-) | length=3447 | sequence_SO=chromosome | SO=protein_coding
403554-1	LbrM.08.0700	89.47	19	2	0	1	19	2127	2109	0.35	22.3	>LbrM.08.0700 | organism=Leishmania_braziliensis_MHOM/BR/75/M2904 | product=SLACS | location=LbrM.08:267172-272523(+) | length=5352 | sequence_SO=chromosome | SO=protein_coding
404661-1	LbrM.25.2600	100	16	0	0	1	16	1900	1885	0.0004	32.2	>LbrM.25.2600 | organism=Leishmania_braziliensis_MHOM/BR/75/M2904 | product=TATE DNA Transposon | location=LbrM.00:414164-419661(+) | length=5498 | sequence_SO=random_sequence | SO=protein_coding
404661-1	LbrM.32.0010	100	16	0	0	1	16	718	703	0.0004	32.2	>LbrM.32.0010 | organism=Leishmania_braziliensis_MHOM/BR/75/M2904 | product=TATE DNA Transposon | location=LbrM.32:5966-10821(+) | length=4856 | sequence_SO=chromosome | SO=protein_coding
404661-1	LbrM.20.6110	100	16	0	0	1	16	1033	1018	0.0004	32.2	>LbrM.20.6110 | organism=Leishmania_braziliensis_MHOM/BR/75/M2904 | product=TATE DNA Transposon | location=LbrM.20.2:692274-697444(-) | length=5171 | sequence_SO=chromosome | SO=protein_coding
406695-1	LbrM.08.0700	94.12	17	1	0	4	20	5169	5153	0.029	26.3	>LbrM.08.0700 | organism=Leishmania_braziliensis_MHOM/BR/75/M2904 | product=SLACS | location=LbrM.08:267172-272523(+) | length=5352 | sequence_SO=chromosome | SO=protein_coding
407215-1	LbrM.16.0790	85.19	27	4	0	3	29	876	850	0.8	22.3	>LbrM.16.0790 | organism=Leishmania_braziliensis_MHOM/BR/75/M2904 | product=hypothetical protein | location=LbrM.16:295596-298745(-) | length=3150 | sequence_SO=chromosome | SO=protein_coding
407215-1	LbrM.16.0470	85.19	27	4	0	3	29	1206	1180	0.8	22.3	>LbrM.16.0470 | organism=Leishmania_braziliensis_MHOM/BR/75/M2904 | product=hypothetical protein | location=LbrM.16:155332-158811(-) | length=3480 | sequence_SO=chromosome | SO=protein_coding
407215-1	LbrM.16.0460	85.19	27	4	0	3	29	3408	3382	0.8	22.3	>LbrM.16.0460 | organism=Leishmania_braziliensis_MHOM/BR/75/M2904 | product=hypothetical protein | location=LbrM.16:150478-154755(-) | length=4278 | sequence_SO=chromosome | SO=protein_coding
407215-1	LbrM.02.0750	85.19	27	4	0	3	29	4584	4558	0.8	22.3	>LbrM.02.0750 | organism=Leishmania_braziliensis_MHOM/BR/75/M2904 | product=SLACS like gene retrotransposon element | location=LbrM.00:560090-565702(-) | length=5613 | sequence_SO=random_sequence | SO=protein_coding
407215-1	LbrM.02.0550	85.19	27	4	0	3	29	1941	1915	0.8	22.3	>LbrM.02.0550 | organism=Leishmania_braziliensis_MHOM/BR/75/M2904 | product=Retrotransposable element SLACS | location=LbrM.02:236839-240285(-) | length=3447 | sequence_SO=chromosome | SO=protein_coding
407215-1	LbrM.08.0700	85.19	27	4	0	3	29	3702	3676	0.8	22.3	>LbrM.08.0700 | organism=Leishmania_braziliensis_MHOM/BR/75/M2904 | product=SLACS | location=LbrM.08:267172-272523(+) | length=5352 | sequence_SO=chromosome | SO=protein_coding
410662-1	LbrM.30.3790	100	33	0	0	1	33	373	405	5e-14	65.9	>LbrM.30.3790 | organism=Leishmania_braziliensis_MHOM/BR/75/M2904 | product=TATE DNA transposons | location=LbrM.00:575905-582097(+) | length=6193 | sequence_SO=random_sequence | SO=protein_coding
410662-1	LbrM.25.2600	96.97	33	1	0	1	33	256	288	1e-11	58	>LbrM.25.2600 | organism=Leishmania_braziliensis_MHOM/BR/75/M2904 | product=TATE DNA Transposon | location=LbrM.00:414164-419661(+) | length=5498 | sequence_SO=random_sequence | SO=protein_coding
410662-1	LbrM.28.0010	96.55	29	1	0	1	29	202	230	3e-09	50.1	>LbrM.28.0010 | organism=Leishmania_braziliensis_MHOM/BR/75/M2904 | product=TATE DNA transposons | location=LbrM.28:1798-7822(-) | length=6025 | sequence_SO=chromosome | SO=protein_coding
415365-1	LbrM.16.0790	94.12	17	1	0	1	17	89	73	0.021	26.3	>LbrM.16.0790 | organism=Leishmania_braziliensis_MHOM/BR/75/M2904 | product=hypothetical protein | location=LbrM.16:295596-298745(-) | length=3150 | sequence_SO=chromosome | SO=protein_coding
415365-1	LbrM.16.0470	94.12	17	1	0	1	17	419	403	0.021	26.3	>LbrM.16.0470 | organism=Leishmania_braziliensis_MHOM/BR/75/M2904 | product=hypothetical protein | location=LbrM.16:155332-158811(-) | length=3480 | sequence_SO=chromosome | SO=protein_coding
415365-1	LbrM.16.0460	94.12	17	1	0	1	17	2621	2605	0.021	26.3	>LbrM.16.0460 | organism=Leishmania_braziliensis_MHOM/BR/75/M2904 | product=hypothetical protein | location=LbrM.16:150478-154755(-) | length=4278 | sequence_SO=chromosome | SO=protein_coding
415365-1	LbrM.02.0750	94.12	17	1	0	1	17	3797	3781	0.021	26.3	>LbrM.02.0750 | organism=Leishmania_braziliensis_MHOM/BR/75/M2904 | product=SLACS like gene retrotransposon element | location=LbrM.00:560090-565702(-) | length=5613 | sequence_SO=random_sequence | SO=protein_coding
415365-1	LbrM.02.0550	94.12	17	1	0	1	17	1154	1138	0.021	26.3	>LbrM.02.0550 | organism=Leishmania_braziliensis_MHOM/BR/75/M2904 | product=Retrotransposable element SLACS | location=LbrM.02:236839-240285(-) | length=3447 | sequence_SO=chromosome | SO=protein_coding
415365-1	LbrM.08.0700	94.12	17	1	0	1	17	2915	2899	0.021	26.3	>LbrM.08.0700 | organism=Leishmania_braziliensis_MHOM/BR/75/M2904 | product=SLACS | location=LbrM.08:267172-272523(+) | length=5352 | sequence_SO=chromosome | SO=protein_coding
418158-1	LbrM.30.3800	93.75	16	1	0	4	19	3018	3033	0.09	24.3	>LbrM.30.3800 | organism=Leishmania_braziliensis_MHOM/BR/75/M2904 | product=TATE DNA transposons | location=LbrM.00:591525-595535(+) | length=4011 | sequence_SO=random_sequence | SO=protein_coding
418158-1	LbrM.24.2430	93.75	16	1	0	4	19	3927	3942	0.09	24.3	>LbrM.24.2430 | organism=Leishmania_braziliensis_MHOM/BR/75/M2904 | product=TATE DNA Transposon | location=LbrM.24:819379-824300(+) | length=4922 | sequence_SO=chromosome | SO=protein_coding
418158-1	LbrM.30.3780	93.75	16	1	0	4	19	897	912	0.09	24.3	>LbrM.30.3780 | organism=Leishmania_braziliensis_MHOM/BR/75/M2904 | product=TATE DNA transposons | location=LbrM.30:1322572-1324461(-) | length=1890 | sequence_SO=chromosome | SO=protein_coding
418873-1	LbrM.16.0470	93.33	15	1	0	3	17	3345	3331	0.35	22.3	>LbrM.16.0470 | organism=Leishmania_braziliensis_MHOM/BR/75/M2904 | product=hypothetical protein | location=LbrM.16:155332-158811(-) | length=3480 | sequence_SO=chromosome | SO=protein_coding
418873-1	LbrM.02.0720	93.33	15	1	0	3	17	621	607	0.35	22.3	>LbrM.02.0720 | organism=Leishmania_braziliensis_MHOM/BR/75/M2904 | product=SLACS like gene retrotransposon element | location=LbrM.00:539912-540667(-) | length=756 | sequence_SO=random_sequence | SO=protein_coding
421016-1	LbrM.25.2600	93.33	15	1	0	2	16	4760	4746	0.32	22.3	>LbrM.25.2600 | organism=Leishmania_braziliensis_MHOM/BR/75/M2904 | product=TATE DNA Transposon | location=LbrM.00:414164-419661(+) | length=5498 | sequence_SO=random_sequence | SO=protein_coding
421016-1	LbrM.25.2610	93.33	15	1	0	2	16	2072	2058	0.32	22.3	>LbrM.25.2610 | organism=Leishmania_braziliensis_MHOM/BR/75/M2904 | product=TATE DNA Transposon | location=LbrM.00:419977-423326(-) | length=3350 | sequence_SO=random_sequence | SO=protein_coding
421016-1	LbrM.25.2620	93.33	15	1	0	2	16	1721	1707	0.32	22.3	>LbrM.25.2620 | organism=Leishmania_braziliensis_MHOM/BR/75/M2904 | product=TATE DNA Transposon | location=LbrM.00:425303-428091(-) | length=2789 | sequence_SO=random_sequence | SO=protein_coding
421016-1	LbrM.30.3790	93.33	15	1	0	2	16	4913	4899	0.32	22.3	>LbrM.30.3790 | organism=Leishmania_braziliensis_MHOM/BR/75/M2904 | product=TATE DNA transposons | location=LbrM.00:575905-582097(+) | length=6193 | sequence_SO=random_sequence | SO=protein_coding
421016-1	LbrM.30.3800	93.33	15	1	0	2	16	2735	2721	0.32	22.3	>LbrM.30.3800 | organism=Leishmania_braziliensis_MHOM/BR/75/M2904 | product=TATE DNA transposons | location=LbrM.00:591525-595535(+) | length=4011 | sequence_SO=random_sequence | SO=protein_coding
421016-1	LbrM.32.0040	93.33	15	1	0	2	16	1028	1014	0.32	22.3	>LbrM.32.0040 | organism=Leishmania_braziliensis_MHOM/BR/75/M2904 | product=TATE DNA Transposon | location=LbrM.32:19367-21672(+) | length=2306 | sequence_SO=chromosome | SO=protein_coding
421016-1	LbrM.20.6110	93.33	15	1	0	2	16	3893	3879	0.32	22.3	>LbrM.20.6110 | organism=Leishmania_braziliensis_MHOM/BR/75/M2904 | product=TATE DNA Transposon | location=LbrM.20.2:692274-697444(-) | length=5171 | sequence_SO=chromosome | SO=protein_coding
421016-1	LbrM.20.6140	93.33	15	1	0	2	16	3185	3171	0.32	22.3	>LbrM.20.6140 | organism=Leishmania_braziliensis_MHOM/BR/75/M2904 | product=TATE DNA Transposon | location=LbrM.20.2:719613-724074(-) | length=4462 | sequence_SO=chromosome | SO=protein_coding
421016-1	LbrM.27.0010	93.33	15	1	0	2	16	3719	3705	0.32	22.3	>LbrM.27.0010 | organism=Leishmania_braziliensis_MHOM/BR/75/M2904 | product=TATE DNA Transposon | location=LbrM.27:3-4966(+) | length=4964 | sequence_SO=chromosome | SO=protein_coding
421016-1	LbrM.26.2650	93.33	15	1	0	2	16	3077	3063	0.32	22.3	>LbrM.26.2650 | organism=Leishmania_braziliensis_MHOM/BR/75/M2904 | product=TATE DNA transposons | location=LbrM.26:982628-986631(+) | length=4004 | sequence_SO=chromosome | SO=protein_coding
421016-1	LbrM.11.1170	93.33	15	1	0	2	16	5066	5052	0.32	22.3	>LbrM.11.1170 | organism=Leishmania_braziliensis_MHOM/BR/75/M2904 | product=TATE DNA transposons | location=LbrM.11:546742-552820(+) | length=6079 | sequence_SO=chromosome | SO=protein_coding
421016-1	LbrM.18.0010	93.33	15	1	0	2	16	614	600	0.32	22.3	>LbrM.18.0010 | organism=Leishmania_braziliensis_MHOM/BR/75/M2904 | product=TATE DNA Transposon | location=LbrM.18:601-2490(-) | length=1890 | sequence_SO=chromosome | SO=protein_coding
421016-1	LbrM.34.5340	93.33	15	1	0	2	16	4337	4323	0.32	22.3	>LbrM.34.5340 | organism=Leishmania_braziliensis_MHOM/BR/75/M2904 | product=TATE DNA transposons | location=LbrM.34:1996624-2002238(+) | length=5615 | sequence_SO=chromosome | SO=protein_coding
421016-1	LbrM.35.0030	93.33	15	1	0	2	16	3644	3630	0.32	22.3	>LbrM.35.0030 | organism=Leishmania_braziliensis_MHOM/BR/75/M2904 | product=TATE DNA Transposon | location=LbrM.35:10048-14969(-) | length=4922 | sequence_SO=chromosome | SO=protein_coding
421016-1	LbrM.24.2430	93.33	15	1	0	2	16	3644	3630	0.32	22.3	>LbrM.24.2430 | organism=Leishmania_braziliensis_MHOM/BR/75/M2904 | product=TATE DNA Transposon | location=LbrM.24:819379-824300(+) | length=4922 | sequence_SO=chromosome | SO=protein_coding
421016-1	LbrM.30.3190	93.33	15	1	0	2	16	5048	5034	0.32	22.3	>LbrM.30.3190 | organism=Leishmania_braziliensis_MHOM/BR/75/M2904 | product=TATE DNA transposons | location=LbrM.30:1115394-1121721(-) | length=6328 | sequence_SO=chromosome | SO=protein_coding
421016-1	LbrM.30.3200	93.33	15	1	0	2	16	3629	3615	0.32	22.3	>LbrM.30.3200 | organism=Leishmania_braziliensis_MHOM/BR/75/M2904 | product=TATE DNA Transposon | location=LbrM.30:1123657-1128563(-) | length=4907 | sequence_SO=chromosome | SO=protein_coding
421016-1	LbrM.30.3210	93.33	15	1	0	2	16	3128	3114	0.32	22.3	>LbrM.30.3210 | organism=Leishmania_braziliensis_MHOM/BR/75/M2904 | product=TATE DNA transposons | location=LbrM.30:1132441-1136634(-) | length=4194 | sequence_SO=chromosome | SO=protein_coding
421016-1	LbrM.30.3220	93.33	15	1	0	2	16	1586	1572	0.32	22.3	>LbrM.30.3220 | organism=Leishmania_braziliensis_MHOM/BR/75/M2904 | product=TATE DNA transposons | location=LbrM.30:1139128-1141989(-) | length=2862 | sequence_SO=chromosome | SO=protein_coding
421016-1	LbrM.30.3780	93.33	15	1	0	2	16	614	600	0.32	22.3	>LbrM.30.3780 | organism=Leishmania_braziliensis_MHOM/BR/75/M2904 | product=TATE DNA transposons | location=LbrM.30:1322572-1324461(-) | length=1890 | sequence_SO=chromosome | SO=protein_coding
421016-1	LbrM.31.1860	93.33	15	1	0	2	16	3644	3630	0.32	22.3	>LbrM.31.1860 | organism=Leishmania_braziliensis_MHOM/BR/75/M2904 | product=TATE DNA Transposon | location=LbrM.31:818387-823308(-) | length=4922 | sequence_SO=chromosome | SO=protein_coding
421016-1	LbrM.28.0010	93.33	15	1	0	2	16	4745	4731	0.32	22.3	>LbrM.28.0010 | organism=Leishmania_braziliensis_MHOM/BR/75/M2904 | product=TATE DNA transposons | location=LbrM.28:1798-7822(-) | length=6025 | sequence_SO=chromosome | SO=protein_coding
437531-1	LbrM.25.2600	87.5	24	3	0	1	24	4120	4143	0.19	24.3	>LbrM.25.2600 | organism=Leishmania_braziliensis_MHOM/BR/75/M2904 | product=TATE DNA Transposon | location=LbrM.00:414164-419661(+) | length=5498 | sequence_SO=random_sequence | SO=protein_coding
437531-1	LbrM.25.2610	87.5	24	3	0	1	24	1432	1455	0.19	24.3	>LbrM.25.2610 | organism=Leishmania_braziliensis_MHOM/BR/75/M2904 | product=TATE DNA Transposon | location=LbrM.00:419977-423326(-) | length=3350 | sequence_SO=random_sequence | SO=protein_coding
437531-1	LbrM.25.2620	87.5	24	3	0	1	24	1081	1104	0.19	24.3	>LbrM.25.2620 | organism=Leishmania_braziliensis_MHOM/BR/75/M2904 | product=TATE DNA Transposon | location=LbrM.00:425303-428091(-) | length=2789 | sequence_SO=random_sequence | SO=protein_coding
437531-1	LbrM.32.0010	87.5	24	3	0	1	24	2938	2961	0.19	24.3	>LbrM.32.0010 | organism=Leishmania_braziliensis_MHOM/BR/75/M2904 | product=TATE DNA Transposon | location=LbrM.32:5966-10821(+) | length=4856 | sequence_SO=chromosome | SO=protein_coding
437531-1	LbrM.32.0040	87.5	24	3	0	1	24	388	411	0.19	24.3	>LbrM.32.0040 | organism=Leishmania_braziliensis_MHOM/BR/75/M2904 | product=TATE DNA Transposon | location=LbrM.32:19367-21672(+) | length=2306 | sequence_SO=chromosome | SO=protein_coding
437531-1	LbrM.20.6080	87.5	24	3	0	1	24	2989	3012	0.19	24.3	>LbrM.20.6080 | organism=Leishmania_braziliensis_MHOM/BR/75/M2904 | product=TATE DNA Transposon | location=LbrM.20.2:671577-676087(-) | length=4511 | sequence_SO=chromosome | SO=protein_coding
437531-1	LbrM.20.6110	87.5	24	3	0	1	24	3253	3276	0.19	24.3	>LbrM.20.6110 | organism=Leishmania_braziliensis_MHOM/BR/75/M2904 | product=TATE DNA Transposon | location=LbrM.20.2:692274-697444(-) | length=5171 | sequence_SO=chromosome | SO=protein_coding
437531-1	LbrM.34.0020	87.5	24	3	0	1	24	844	867	0.19	24.3	>LbrM.34.0020 | organism=Leishmania_braziliensis_MHOM/BR/75/M2904 | product=TATE DNA Transposon | location=LbrM.34:3466-6192(+) | length=2727 | sequence_SO=chromosome | SO=protein_coding
437531-1	LbrM.34.2200	87.5	24	3	0	1	24	3004	3027	0.19	24.3	>LbrM.34.2200 | organism=Leishmania_braziliensis_MHOM/BR/75/M2904 | product=TATE DNA transposons | location=LbrM.34:838464-843385(-) | length=4922 | sequence_SO=chromosome | SO=protein_coding
437531-1	LbrM.31.1860	87.5	24	3	0	1	24	3004	3027	0.19	24.3	>LbrM.31.1860 | organism=Leishmania_braziliensis_MHOM/BR/75/M2904 | product=TATE DNA Transposon | location=LbrM.31:818387-823308(-) | length=4922 | sequence_SO=chromosome | SO=protein_coding
442650-1	LbrM.16.0790	100	14	0	0	7	20	1813	1826	0.005	28.2	>LbrM.16.0790 | organism=Leishmania_braziliensis_MHOM/BR/75/M2904 | product=hypothetical protein | location=LbrM.16:295596-298745(-) | length=3150 | sequence_SO=chromosome | SO=protein_coding
442650-1	LbrM.02.0750	100	14	0	0	7	20	5521	5534	0.005	28.2	>LbrM.02.0750 | organism=Leishmania_braziliensis_MHOM/BR/75/M2904 | product=SLACS like gene retrotransposon element | location=LbrM.00:560090-565702(-) | length=5613 | sequence_SO=random_sequence | SO=protein_coding
444352-1	LbrM.25.2600	100	14	0	0	1	14	1618	1631	0.005	28.2	>LbrM.25.2600 | organism=Leishmania_braziliensis_MHOM/BR/75/M2904 | product=TATE DNA Transposon | location=LbrM.00:414164-419661(+) | length=5498 | sequence_SO=random_sequence | SO=protein_coding
444352-1	LbrM.30.3790	100	14	0	0	1	14	1735	1748	0.005	28.2	>LbrM.30.3790 | organism=Leishmania_braziliensis_MHOM/BR/75/M2904 | product=TATE DNA transposons | location=LbrM.00:575905-582097(+) | length=6193 | sequence_SO=random_sequence | SO=protein_coding
444352-1	LbrM.32.0010	100	14	0	0	1	14	436	449	0.005	28.2	>LbrM.32.0010 | organism=Leishmania_braziliensis_MHOM/BR/75/M2904 | product=TATE DNA Transposon | location=LbrM.32:5966-10821(+) | length=4856 | sequence_SO=chromosome | SO=protein_coding
444352-1	LbrM.20.6080	100	14	0	0	1	14	436	449	0.005	28.2	>LbrM.20.6080 | organism=Leishmania_braziliensis_MHOM/BR/75/M2904 | product=TATE DNA Transposon | location=LbrM.20.2:671577-676087(-) | length=4511 | sequence_SO=chromosome | SO=protein_coding
444352-1	LbrM.20.6090	100	14	0	0	1	14	1915	1928	0.005	28.2	>LbrM.20.6090 | organism=Leishmania_braziliensis_MHOM/BR/75/M2904 | product=TATE DNA Transposon | location=LbrM.20.2:678049-682463(+) | length=4415 | sequence_SO=chromosome | SO=protein_coding
444352-1	LbrM.20.6110	100	14	0	0	1	14	751	764	0.005	28.2	>LbrM.20.6110 | organism=Leishmania_braziliensis_MHOM/BR/75/M2904 | product=TATE DNA Transposon | location=LbrM.20.2:692274-697444(-) | length=5171 | sequence_SO=chromosome | SO=protein_coding
444352-1	LbrM.27.0010	100	14	0	0	1	14	541	554	0.005	28.2	>LbrM.27.0010 | organism=Leishmania_braziliensis_MHOM/BR/75/M2904 | product=TATE DNA Transposon | location=LbrM.27:3-4966(+) | length=4964 | sequence_SO=chromosome | SO=protein_coding
444352-1	LbrM.11.1160	100	14	0	0	1	14	451	464	0.005	28.2	>LbrM.11.1160 | organism=Leishmania_braziliensis_MHOM/BR/75/M2904 | product=TATE DNA transposons,DNA transposon | location=LbrM.11:537654-541591(+) | length=3938 | sequence_SO=chromosome | SO=protein_coding
444352-1	LbrM.11.1170	100	14	0	0	1	14	1873	1886	0.005	28.2	>LbrM.11.1170 | organism=Leishmania_braziliensis_MHOM/BR/75/M2904 | product=TATE DNA transposons | location=LbrM.11:546742-552820(+) | length=6079 | sequence_SO=chromosome | SO=protein_coding
444352-1	LbrM.34.2200	100	14	0	0	1	14	451	464	0.005	28.2	>LbrM.34.2200 | organism=Leishmania_braziliensis_MHOM/BR/75/M2904 | product=TATE DNA transposons | location=LbrM.34:838464-843385(-) | length=4922 | sequence_SO=chromosome | SO=protein_coding
444352-1	LbrM.34.5340	100	14	0	0	1	14	1159	1172	0.005	28.2	>LbrM.34.5340 | organism=Leishmania_braziliensis_MHOM/BR/75/M2904 | product=TATE DNA transposons | location=LbrM.34:1996624-2002238(+) | length=5615 | sequence_SO=chromosome | SO=protein_coding
444352-1	LbrM.35.0030	100	14	0	0	1	14	451	464	0.005	28.2	>LbrM.35.0030 | organism=Leishmania_braziliensis_MHOM/BR/75/M2904 | product=TATE DNA Transposon | location=LbrM.35:10048-14969(-) | length=4922 | sequence_SO=chromosome | SO=protein_coding
444352-1	LbrM.24.2430	100	14	0	0	1	14	451	464	0.005	28.2	>LbrM.24.2430 | organism=Leishmania_braziliensis_MHOM/BR/75/M2904 | product=TATE DNA Transposon | location=LbrM.24:819379-824300(+) | length=4922 | sequence_SO=chromosome | SO=protein_coding
444352-1	LbrM.29.0010	100	14	0	0	1	14	1690	1703	0.005	28.2	>LbrM.29.0010 | organism=Leishmania_braziliensis_MHOM/BR/75/M2904 | product=TATE DNA Transposon | location=LbrM.29:4-2868(-) | length=2865 | sequence_SO=chromosome | SO=protein_coding
444352-1	LbrM.30.0460	100	14	0	0	1	14	1861	1874	0.005	28.2	>LbrM.30.0460 | organism=Leishmania_braziliensis_MHOM/BR/75/M2904 | product=TATE DNA Transposon | location=LbrM.30:155049-159094(+) | length=4046 | sequence_SO=chromosome | SO=protein_coding
444352-1	LbrM.30.3190	100	14	0	0	1	14	1855	1868	0.005	28.2	>LbrM.30.3190 | organism=Leishmania_braziliensis_MHOM/BR/75/M2904 | product=TATE DNA transposons | location=LbrM.30:1115394-1121721(-) | length=6328 | sequence_SO=chromosome | SO=protein_coding
444352-1	LbrM.30.3200	100	14	0	0	1	14	451	464	0.005	28.2	>LbrM.30.3200 | organism=Leishmania_braziliensis_MHOM/BR/75/M2904 | product=TATE DNA Transposon | location=LbrM.30:1123657-1128563(-) | length=4907 | sequence_SO=chromosome | SO=protein_coding
444352-1	LbrM.31.1860	100	14	0	0	1	14	451	464	0.005	28.2	>LbrM.31.1860 | organism=Leishmania_braziliensis_MHOM/BR/75/M2904 | product=TATE DNA Transposon | location=LbrM.31:818387-823308(-) | length=4922 | sequence_SO=chromosome | SO=protein_coding
444352-1	LbrM.28.0010	100	14	0	0	1	14	1567	1580	0.005	28.2	>LbrM.28.0010 | organism=Leishmania_braziliensis_MHOM/BR/75/M2904 | product=TATE DNA transposons | location=LbrM.28:1798-7822(-) | length=6025 | sequence_SO=chromosome | SO=protein_coding
447591-1	LbrM.16.0790	93.33	15	1	0	3	17	2764	2778	0.35	22.3	>LbrM.16.0790 | organism=Leishmania_braziliensis_MHOM/BR/75/M2904 | product=hypothetical protein | location=LbrM.16:295596-298745(-) | length=3150 | sequence_SO=chromosome | SO=protein_coding
447591-1	LbrM.16.0470	93.33	15	1	0	3	17	3094	3108	0.35	22.3	>LbrM.16.0470 | organism=Leishmania_braziliensis_MHOM/BR/75/M2904 | product=hypothetical protein | location=LbrM.16:155332-158811(-) | length=3480 | sequence_SO=chromosome | SO=protein_coding
447591-1	LbrM.02.0720	93.33	15	1	0	3	17	370	384	0.35	22.3	>LbrM.02.0720 | organism=Leishmania_braziliensis_MHOM/BR/75/M2904 | product=SLACS like gene retrotransposon element | location=LbrM.00:539912-540667(-) | length=756 | sequence_SO=random_sequence | SO=protein_coding
454524-1	LbrM.16.0790	93.33	15	1	0	3	17	2481	2495	0.32	22.3	>LbrM.16.0790 | organism=Leishmania_braziliensis_MHOM/BR/75/M2904 | product=hypothetical protein | location=LbrM.16:295596-298745(-) | length=3150 | sequence_SO=chromosome | SO=protein_coding
454524-1	LbrM.16.0470	93.33	15	1	0	3	17	2811	2825	0.32	22.3	>LbrM.16.0470 | organism=Leishmania_braziliensis_MHOM/BR/75/M2904 | product=hypothetical protein | location=LbrM.16:155332-158811(-) | length=3480 | sequence_SO=chromosome | SO=protein_coding
454524-1	LbrM.02.0720	93.33	15	1	0	3	17	87	101	0.32	22.3	>LbrM.02.0720 | organism=Leishmania_braziliensis_MHOM/BR/75/M2904 | product=SLACS like gene retrotransposon element | location=LbrM.00:539912-540667(-) | length=756 | sequence_SO=random_sequence | SO=protein_coding
454749-1	LbrM.16.0780	98.25	57	1	0	1	57	2550	2606	1e-25	105	>LbrM.16.0780 | organism=Leishmania_braziliensis_MHOM/BR/75/M2904 | product=hypothetical protein | location=LbrM.16:292133-295066(-) | length=2934 | sequence_SO=chromosome | SO=protein_coding
454749-1	LbrM.16.0460	98.25	57	1	0	1	57	1962	2018	1e-25	105	>LbrM.16.0460 | organism=Leishmania_braziliensis_MHOM/BR/75/M2904 | product=hypothetical protein | location=LbrM.16:150478-154755(-) | length=4278 | sequence_SO=chromosome | SO=protein_coding
454749-1	LbrM.02.0690	98.25	57	1	0	1	57	825	881	1e-25	105	>LbrM.02.0690 | organism=Leishmania_braziliensis_MHOM/BR/75/M2904 | product=SLACS like gene retrotransposon element | location=LbrM.00:534500-536080(-) | length=1581 | sequence_SO=random_sequence | SO=protein_coding
454749-1	LbrM.02.0750	98.25	57	1	0	1	57	3138	3194	1e-25	105	>LbrM.02.0750 | organism=Leishmania_braziliensis_MHOM/BR/75/M2904 | product=SLACS like gene retrotransposon element | location=LbrM.00:560090-565702(-) | length=5613 | sequence_SO=random_sequence | SO=protein_coding
454749-1	LbrM.02.0760	98.25	57	1	0	1	57	495	551	1e-25	105	>LbrM.02.0760 | organism=Leishmania_braziliensis_MHOM/BR/75/M2904 | product=SLACS like gene retrotransposon element | location=LbrM.00:567264-568577(-) | length=1314 | sequence_SO=random_sequence | SO=protein_coding
454749-1	LbrM.02.0550	98.25	57	1	0	1	57	495	551	1e-25	105	>LbrM.02.0550 | organism=Leishmania_braziliensis_MHOM/BR/75/M2904 | product=Retrotransposable element SLACS | location=LbrM.02:236839-240285(-) | length=3447 | sequence_SO=chromosome | SO=protein_coding
454749-1	LbrM.08.0700	98.25	57	1	0	1	57	2256	2312	1e-25	105	>LbrM.08.0700 | organism=Leishmania_braziliensis_MHOM/BR/75/M2904 | product=SLACS | location=LbrM.08:267172-272523(+) | length=5352 | sequence_SO=chromosome | SO=protein_coding
454952-1	LbrM.25.2610	93.33	15	1	0	4	18	2892	2906	0.32	22.3	>LbrM.25.2610 | organism=Leishmania_braziliensis_MHOM/BR/75/M2904 | product=TATE DNA Transposon | location=LbrM.00:419977-423326(-) | length=3350 | sequence_SO=random_sequence | SO=protein_coding
454952-1	LbrM.32.0040	93.33	15	1	0	4	18	1848	1862	0.32	22.3	>LbrM.32.0040 | organism=Leishmania_braziliensis_MHOM/BR/75/M2904 | product=TATE DNA Transposon | location=LbrM.32:19367-21672(+) | length=2306 | sequence_SO=chromosome | SO=protein_coding
454952-1	LbrM.20.6070	93.33	15	1	0	4	18	4494	4508	0.32	22.3	>LbrM.20.6070 | organism=Leishmania_braziliensis_MHOM/BR/75/M2904 | product=TATE DNA Transposon | location=LbrM.20.2:666019-670970(+) | length=4952 | sequence_SO=chromosome | SO=protein_coding
454952-1	LbrM.20.6080	93.33	15	1	0	4	18	4449	4463	0.32	22.3	>LbrM.20.6080 | organism=Leishmania_braziliensis_MHOM/BR/75/M2904 | product=TATE DNA Transposon | location=LbrM.20.2:671577-676087(-) | length=4511 | sequence_SO=chromosome | SO=protein_coding
454952-1	LbrM.20.6110	93.33	15	1	0	4	18	4713	4727	0.32	22.3	>LbrM.20.6110 | organism=Leishmania_braziliensis_MHOM/BR/75/M2904 | product=TATE DNA Transposon | location=LbrM.20.2:692274-697444(-) | length=5171 | sequence_SO=chromosome | SO=protein_coding
454952-1	LbrM.26.2650	93.33	15	1	0	4	18	3897	3911	0.32	22.3	>LbrM.26.2650 | organism=Leishmania_braziliensis_MHOM/BR/75/M2904 | product=TATE DNA transposons | location=LbrM.26:982628-986631(+) | length=4004 | sequence_SO=chromosome | SO=protein_coding
454952-1	LbrM.34.2200	93.33	15	1	0	4	18	4464	4478	0.32	22.3	>LbrM.34.2200 | organism=Leishmania_braziliensis_MHOM/BR/75/M2904 | product=TATE DNA transposons | location=LbrM.34:838464-843385(-) | length=4922 | sequence_SO=chromosome | SO=protein_coding
454952-1	LbrM.35.0030	93.33	15	1	0	4	18	4464	4478	0.32	22.3	>LbrM.35.0030 | organism=Leishmania_braziliensis_MHOM/BR/75/M2904 | product=TATE DNA Transposon | location=LbrM.35:10048-14969(-) | length=4922 | sequence_SO=chromosome | SO=protein_coding
454952-1	LbrM.24.2430	93.33	15	1	0	4	18	4464	4478	0.32	22.3	>LbrM.24.2430 | organism=Leishmania_braziliensis_MHOM/BR/75/M2904 | product=TATE DNA Transposon | location=LbrM.24:819379-824300(+) | length=4922 | sequence_SO=chromosome | SO=protein_coding
454952-1	LbrM.30.3190	93.33	15	1	0	4	18	5868	5882	0.32	22.3	>LbrM.30.3190 | organism=Leishmania_braziliensis_MHOM/BR/75/M2904 | product=TATE DNA transposons | location=LbrM.30:1115394-1121721(-) | length=6328 | sequence_SO=chromosome | SO=protein_coding
454952-1	LbrM.30.3210	93.33	15	1	0	4	18	3948	3962	0.32	22.3	>LbrM.30.3210 | organism=Leishmania_braziliensis_MHOM/BR/75/M2904 | product=TATE DNA transposons | location=LbrM.30:1132441-1136634(-) | length=4194 | sequence_SO=chromosome | SO=protein_coding
454952-1	LbrM.30.3220	93.33	15	1	0	4	18	2406	2420	0.32	22.3	>LbrM.30.3220 | organism=Leishmania_braziliensis_MHOM/BR/75/M2904 | product=TATE DNA transposons | location=LbrM.30:1139128-1141989(-) | length=2862 | sequence_SO=chromosome | SO=protein_coding
454952-1	LbrM.28.0010	93.33	15	1	0	4	18	5565	5579	0.32	22.3	>LbrM.28.0010 | organism=Leishmania_braziliensis_MHOM/BR/75/M2904 | product=TATE DNA transposons | location=LbrM.28:1798-7822(-) | length=6025 | sequence_SO=chromosome | SO=protein_coding
456401-1	LbrM.25.2600	93.33	15	1	0	6	20	2806	2820	0.32	22.3	>LbrM.25.2600 | organism=Leishmania_braziliensis_MHOM/BR/75/M2904 | product=TATE DNA Transposon | location=LbrM.00:414164-419661(+) | length=5498 | sequence_SO=random_sequence | SO=protein_coding
456401-1	LbrM.25.2610	93.33	15	1	0	6	20	118	132	0.32	22.3	>LbrM.25.2610 | organism=Leishmania_braziliensis_MHOM/BR/75/M2904 | product=TATE DNA Transposon | location=LbrM.00:419977-423326(-) | length=3350 | sequence_SO=random_sequence | SO=protein_coding
456401-1	LbrM.30.3800	93.33	15	1	0	6	20	778	792	0.32	22.3	>LbrM.30.3800 | organism=Leishmania_braziliensis_MHOM/BR/75/M2904 | product=TATE DNA transposons | location=LbrM.00:591525-595535(+) | length=4011 | sequence_SO=random_sequence | SO=protein_coding
456401-1	LbrM.32.0010	93.33	15	1	0	6	20	1624	1638	0.32	22.3	>LbrM.32.0010 | organism=Leishmania_braziliensis_MHOM/BR/75/M2904 | product=TATE DNA Transposon | location=LbrM.32:5966-10821(+) | length=4856 | sequence_SO=chromosome | SO=protein_coding
456401-1	LbrM.20.6110	93.33	15	1	0	6	20	1939	1953	0.32	22.3	>LbrM.20.6110 | organism=Leishmania_braziliensis_MHOM/BR/75/M2904 | product=TATE DNA Transposon | location=LbrM.20.2:692274-697444(-) | length=5171 | sequence_SO=chromosome | SO=protein_coding
458351-1	LbrM.28.0010	87.5	24	3	0	2	25	913	936	0.18	24.3	>LbrM.28.0010 | organism=Leishmania_braziliensis_MHOM/BR/75/M2904 | product=TATE DNA transposons | location=LbrM.28:1798-7822(-) | length=6025 | sequence_SO=chromosome | SO=protein_coding
458383-1	LbrM.34.2200	93.33	15	1	0	1	15	230	216	0.35	22.3	>LbrM.34.2200 | organism=Leishmania_braziliensis_MHOM/BR/75/M2904 | product=TATE DNA transposons | location=LbrM.34:838464-843385(-) | length=4922 | sequence_SO=chromosome | SO=protein_coding
469735-1	LbrM.25.2610	89.47	19	2	0	7	25	3105	3087	0.51	22.3	>LbrM.25.2610 | organism=Leishmania_braziliensis_MHOM/BR/75/M2904 | product=TATE DNA Transposon | location=LbrM.00:419977-423326(-) | length=3350 | sequence_SO=random_sequence | SO=protein_coding
469735-1	LbrM.25.2620	89.47	19	2	0	7	25	2754	2736	0.51	22.3	>LbrM.25.2620 | organism=Leishmania_braziliensis_MHOM/BR/75/M2904 | product=TATE DNA Transposon | location=LbrM.00:425303-428091(-) | length=2789 | sequence_SO=random_sequence | SO=protein_coding
469735-1	LbrM.30.3790	89.47	19	2	0	7	25	5946	5928	0.51	22.3	>LbrM.30.3790 | organism=Leishmania_braziliensis_MHOM/BR/75/M2904 | product=TATE DNA transposons | location=LbrM.00:575905-582097(+) | length=6193 | sequence_SO=random_sequence | SO=protein_coding
469735-1	LbrM.30.3800	89.47	19	2	0	7	25	3768	3750	0.51	22.3	>LbrM.30.3800 | organism=Leishmania_braziliensis_MHOM/BR/75/M2904 | product=TATE DNA transposons | location=LbrM.00:591525-595535(+) | length=4011 | sequence_SO=random_sequence | SO=protein_coding
469735-1	LbrM.32.0010	89.47	19	2	0	7	25	4611	4593	0.51	22.3	>LbrM.32.0010 | organism=Leishmania_braziliensis_MHOM/BR/75/M2904 | product=TATE DNA Transposon | location=LbrM.32:5966-10821(+) | length=4856 | sequence_SO=chromosome | SO=protein_coding
469735-1	LbrM.32.0040	89.47	19	2	0	7	25	2061	2043	0.51	22.3	>LbrM.32.0040 | organism=Leishmania_braziliensis_MHOM/BR/75/M2904 | product=TATE DNA Transposon | location=LbrM.32:19367-21672(+) | length=2306 | sequence_SO=chromosome | SO=protein_coding
469735-1	LbrM.20.6070	89.47	19	2	0	7	25	4707	4689	0.51	22.3	>LbrM.20.6070 | organism=Leishmania_braziliensis_MHOM/BR/75/M2904 | product=TATE DNA Transposon | location=LbrM.20.2:666019-670970(+) | length=4952 | sequence_SO=chromosome | SO=protein_coding
469735-1	LbrM.20.6110	89.47	19	2	0	7	25	4926	4908	0.51	22.3	>LbrM.20.6110 | organism=Leishmania_braziliensis_MHOM/BR/75/M2904 | product=TATE DNA Transposon | location=LbrM.20.2:692274-697444(-) | length=5171 | sequence_SO=chromosome | SO=protein_coding
469735-1	LbrM.20.6140	89.47	19	2	0	7	25	4218	4200	0.51	22.3	>LbrM.20.6140 | organism=Leishmania_braziliensis_MHOM/BR/75/M2904 | product=TATE DNA Transposon | location=LbrM.20.2:719613-724074(-) | length=4462 | sequence_SO=chromosome | SO=protein_coding
469735-1	LbrM.27.0010	89.47	19	2	0	7	25	4752	4734	0.51	22.3	>LbrM.27.0010 | organism=Leishmania_braziliensis_MHOM/BR/75/M2904 | product=TATE DNA Transposon | location=LbrM.27:3-4966(+) | length=4964 | sequence_SO=chromosome | SO=protein_coding
469735-1	LbrM.34.0020	89.47	19	2	0	7	25	2517	2499	0.51	22.3	>LbrM.34.0020 | organism=Leishmania_braziliensis_MHOM/BR/75/M2904 | product=TATE DNA Transposon | location=LbrM.34:3466-6192(+) | length=2727 | sequence_SO=chromosome | SO=protein_coding
469735-1	LbrM.34.2200	89.47	19	2	0	7	25	4677	4659	0.51	22.3	>LbrM.34.2200 | organism=Leishmania_braziliensis_MHOM/BR/75/M2904 | product=TATE DNA transposons | location=LbrM.34:838464-843385(-) | length=4922 | sequence_SO=chromosome | SO=protein_coding
469735-1	LbrM.34.5340	89.47	19	2	0	7	25	5370	5352	0.51	22.3	>LbrM.34.5340 | organism=Leishmania_braziliensis_MHOM/BR/75/M2904 | product=TATE DNA transposons | location=LbrM.34:1996624-2002238(+) | length=5615 | sequence_SO=chromosome | SO=protein_coding
469735-1	LbrM.24.2430	89.47	19	2	0	7	25	4677	4659	0.51	22.3	>LbrM.24.2430 | organism=Leishmania_braziliensis_MHOM/BR/75/M2904 | product=TATE DNA Transposon | location=LbrM.24:819379-824300(+) | length=4922 | sequence_SO=chromosome | SO=protein_coding
469735-1	LbrM.30.3190	89.47	19	2	0	7	25	6081	6063	0.51	22.3	>LbrM.30.3190 | organism=Leishmania_braziliensis_MHOM/BR/75/M2904 | product=TATE DNA transposons | location=LbrM.30:1115394-1121721(-) | length=6328 | sequence_SO=chromosome | SO=protein_coding
469735-1	LbrM.30.3200	89.47	19	2	0	7	25	4662	4644	0.51	22.3	>LbrM.30.3200 | organism=Leishmania_braziliensis_MHOM/BR/75/M2904 | product=TATE DNA Transposon | location=LbrM.30:1123657-1128563(-) | length=4907 | sequence_SO=chromosome | SO=protein_coding
469735-1	LbrM.30.3210	89.47	19	2	0	7	25	4161	4143	0.51	22.3	>LbrM.30.3210 | organism=Leishmania_braziliensis_MHOM/BR/75/M2904 | product=TATE DNA transposons | location=LbrM.30:1132441-1136634(-) | length=4194 | sequence_SO=chromosome | SO=protein_coding
469735-1	LbrM.30.3220	89.47	19	2	0	7	25	2619	2601	0.51	22.3	>LbrM.30.3220 | organism=Leishmania_braziliensis_MHOM/BR/75/M2904 | product=TATE DNA transposons | location=LbrM.30:1139128-1141989(-) | length=2862 | sequence_SO=chromosome | SO=protein_coding
469735-1	LbrM.30.3780	89.47	19	2	0	7	25	1647	1629	0.51	22.3	>LbrM.30.3780 | organism=Leishmania_braziliensis_MHOM/BR/75/M2904 | product=TATE DNA transposons | location=LbrM.30:1322572-1324461(-) | length=1890 | sequence_SO=chromosome | SO=protein_coding
469735-1	LbrM.31.1860	89.47	19	2	0	7	25	4677	4659	0.51	22.3	>LbrM.31.1860 | organism=Leishmania_braziliensis_MHOM/BR/75/M2904 | product=TATE DNA Transposon | location=LbrM.31:818387-823308(-) | length=4922 | sequence_SO=chromosome | SO=protein_coding
469735-1	LbrM.28.0010	89.47	19	2	0	7	25	5778	5760	0.51	22.3	>LbrM.28.0010 | organism=Leishmania_braziliensis_MHOM/BR/75/M2904 | product=TATE DNA transposons | location=LbrM.28:1798-7822(-) | length=6025 | sequence_SO=chromosome | SO=protein_coding
469811-1	LbrM.34.2200	89.47	19	2	0	7	25	752	734	0.48	22.3	>LbrM.34.2200 | organism=Leishmania_braziliensis_MHOM/BR/75/M2904 | product=TATE DNA transposons | location=LbrM.34:838464-843385(-) | length=4922 | sequence_SO=chromosome | SO=protein_coding
473008-1	LbrM.25.2600	94.12	17	1	0	4	20	3831	3847	0.023	26.3	>LbrM.25.2600 | organism=Leishmania_braziliensis_MHOM/BR/75/M2904 | product=TATE DNA Transposon | location=LbrM.00:414164-419661(+) | length=5498 | sequence_SO=random_sequence | SO=protein_coding
473008-1	LbrM.25.2610	94.12	17	1	0	4	20	1145	1161	0.023	26.3	>LbrM.25.2610 | organism=Leishmania_braziliensis_MHOM/BR/75/M2904 | product=TATE DNA Transposon | location=LbrM.00:419977-423326(-) | length=3350 | sequence_SO=random_sequence | SO=protein_coding
473008-1	LbrM.25.2620	94.12	17	1	0	4	20	794	810	0.023	26.3	>LbrM.25.2620 | organism=Leishmania_braziliensis_MHOM/BR/75/M2904 | product=TATE DNA Transposon | location=LbrM.00:425303-428091(-) | length=2789 | sequence_SO=random_sequence | SO=protein_coding
473008-1	LbrM.30.3790	94.12	17	1	0	4	20	3986	4002	0.023	26.3	>LbrM.30.3790 | organism=Leishmania_braziliensis_MHOM/BR/75/M2904 | product=TATE DNA transposons | location=LbrM.00:575905-582097(+) | length=6193 | sequence_SO=random_sequence | SO=protein_coding
473008-1	LbrM.30.3800	94.12	17	1	0	4	20	1806	1822	0.023	26.3	>LbrM.30.3800 | organism=Leishmania_braziliensis_MHOM/BR/75/M2904 | product=TATE DNA transposons | location=LbrM.00:591525-595535(+) | length=4011 | sequence_SO=random_sequence | SO=protein_coding
473008-1	LbrM.32.0010	94.12	17	1	0	4	20	2651	2667	0.023	26.3	>LbrM.32.0010 | organism=Leishmania_braziliensis_MHOM/BR/75/M2904 | product=TATE DNA Transposon | location=LbrM.32:5966-10821(+) | length=4856 | sequence_SO=chromosome | SO=protein_coding
473008-1	LbrM.32.0040	94.12	17	1	0	4	20	101	117	0.023	26.3	>LbrM.32.0040 | organism=Leishmania_braziliensis_MHOM/BR/75/M2904 | product=TATE DNA Transposon | location=LbrM.32:19367-21672(+) | length=2306 | sequence_SO=chromosome | SO=protein_coding
473008-1	LbrM.20.6070	94.12	17	1	0	4	20	2747	2763	0.023	26.3	>LbrM.20.6070 | organism=Leishmania_braziliensis_MHOM/BR/75/M2904 | product=TATE DNA Transposon | location=LbrM.20.2:666019-670970(+) | length=4952 | sequence_SO=chromosome | SO=protein_coding
473008-1	LbrM.20.6080	94.12	17	1	0	4	20	2702	2718	0.023	26.3	>LbrM.20.6080 | organism=Leishmania_braziliensis_MHOM/BR/75/M2904 | product=TATE DNA Transposon | location=LbrM.20.2:671577-676087(-) | length=4511 | sequence_SO=chromosome | SO=protein_coding
473008-1	LbrM.20.6090	94.12	17	1	0	4	20	4181	4197	0.023	26.3	>LbrM.20.6090 | organism=Leishmania_braziliensis_MHOM/BR/75/M2904 | product=TATE DNA Transposon | location=LbrM.20.2:678049-682463(+) | length=4415 | sequence_SO=chromosome | SO=protein_coding
473008-1	LbrM.20.6110	94.12	17	1	0	4	20	2966	2982	0.023	26.3	>LbrM.20.6110 | organism=Leishmania_braziliensis_MHOM/BR/75/M2904 | product=TATE DNA Transposon | location=LbrM.20.2:692274-697444(-) | length=5171 | sequence_SO=chromosome | SO=protein_coding
473008-1	LbrM.20.6140	94.12	17	1	0	4	20	2258	2274	0.023	26.3	>LbrM.20.6140 | organism=Leishmania_braziliensis_MHOM/BR/75/M2904 | product=TATE DNA Transposon | location=LbrM.20.2:719613-724074(-) | length=4462 | sequence_SO=chromosome | SO=protein_coding
473008-1	LbrM.27.0010	94.12	17	1	0	4	20	2792	2808	0.023	26.3	>LbrM.27.0010 | organism=Leishmania_braziliensis_MHOM/BR/75/M2904 | product=TATE DNA Transposon | location=LbrM.27:3-4966(+) | length=4964 | sequence_SO=chromosome | SO=protein_coding
473008-1	LbrM.26.2650	94.12	17	1	0	4	20	2150	2166	0.023	26.3	>LbrM.26.2650 | organism=Leishmania_braziliensis_MHOM/BR/75/M2904 | product=TATE DNA transposons | location=LbrM.26:982628-986631(+) | length=4004 | sequence_SO=chromosome | SO=protein_coding
473008-1	LbrM.11.1160	94.12	17	1	0	4	20	2715	2731	0.023	26.3	>LbrM.11.1160 | organism=Leishmania_braziliensis_MHOM/BR/75/M2904 | product=TATE DNA transposons,DNA transposon | location=LbrM.11:537654-541591(+) | length=3938 | sequence_SO=chromosome | SO=protein_coding
473008-1	LbrM.11.1170	94.12	17	1	0	4	20	4139	4155	0.023	26.3	>LbrM.11.1170 | organism=Leishmania_braziliensis_MHOM/BR/75/M2904 | product=TATE DNA transposons | location=LbrM.11:546742-552820(+) | length=6079 | sequence_SO=chromosome | SO=protein_coding
473008-1	LbrM.34.0020	94.12	17	1	0	4	20	555	571	0.023	26.3	>LbrM.34.0020 | organism=Leishmania_braziliensis_MHOM/BR/75/M2904 | product=TATE DNA Transposon | location=LbrM.34:3466-6192(+) | length=2727 | sequence_SO=chromosome | SO=protein_coding
473008-1	LbrM.34.2200	94.12	17	1	0	4	20	2715	2731	0.023	26.3	>LbrM.34.2200 | organism=Leishmania_braziliensis_MHOM/BR/75/M2904 | product=TATE DNA transposons | location=LbrM.34:838464-843385(-) | length=4922 | sequence_SO=chromosome | SO=protein_coding
473008-1	LbrM.34.5340	94.12	17	1	0	4	20	3410	3426	0.023	26.3	>LbrM.34.5340 | organism=Leishmania_braziliensis_MHOM/BR/75/M2904 | product=TATE DNA transposons | location=LbrM.34:1996624-2002238(+) | length=5615 | sequence_SO=chromosome | SO=protein_coding
473008-1	LbrM.35.0030	94.12	17	1	0	4	20	2717	2733	0.023	26.3	>LbrM.35.0030 | organism=Leishmania_braziliensis_MHOM/BR/75/M2904 | product=TATE DNA Transposon | location=LbrM.35:10048-14969(-) | length=4922 | sequence_SO=chromosome | SO=protein_coding
473008-1	LbrM.24.2430	94.12	17	1	0	4	20	2715	2731	0.023	26.3	>LbrM.24.2430 | organism=Leishmania_braziliensis_MHOM/BR/75/M2904 | product=TATE DNA Transposon | location=LbrM.24:819379-824300(+) | length=4922 | sequence_SO=chromosome | SO=protein_coding
473008-1	LbrM.30.3190	94.12	17	1	0	4	20	4121	4137	0.023	26.3	>LbrM.30.3190 | organism=Leishmania_braziliensis_MHOM/BR/75/M2904 | product=TATE DNA transposons | location=LbrM.30:1115394-1121721(-) | length=6328 | sequence_SO=chromosome | SO=protein_coding
473008-1	LbrM.30.3200	94.12	17	1	0	4	20	2702	2718	0.023	26.3	>LbrM.30.3200 | organism=Leishmania_braziliensis_MHOM/BR/75/M2904 | product=TATE DNA Transposon | location=LbrM.30:1123657-1128563(-) | length=4907 | sequence_SO=chromosome | SO=protein_coding
473008-1	LbrM.30.3210	94.12	17	1	0	4	20	2198	2214	0.023	26.3	>LbrM.30.3210 | organism=Leishmania_braziliensis_MHOM/BR/75/M2904 | product=TATE DNA transposons | location=LbrM.30:1132441-1136634(-) | length=4194 | sequence_SO=chromosome | SO=protein_coding
473008-1	LbrM.30.3220	94.12	17	1	0	4	20	657	673	0.023	26.3	>LbrM.30.3220 | organism=Leishmania_braziliensis_MHOM/BR/75/M2904 | product=TATE DNA transposons | location=LbrM.30:1139128-1141989(-) | length=2862 | sequence_SO=chromosome | SO=protein_coding
473008-1	LbrM.31.1860	94.12	17	1	0	4	20	2717	2733	0.023	26.3	>LbrM.31.1860 | organism=Leishmania_braziliensis_MHOM/BR/75/M2904 | product=TATE DNA Transposon | location=LbrM.31:818387-823308(-) | length=4922 | sequence_SO=chromosome | SO=protein_coding
473008-1	LbrM.28.0010	94.12	17	1	0	4	20	3818	3834	0.023	26.3	>LbrM.28.0010 | organism=Leishmania_braziliensis_MHOM/BR/75/M2904 | product=TATE DNA transposons | location=LbrM.28:1798-7822(-) | length=6025 | sequence_SO=chromosome | SO=protein_coding
477071-1	LbrM.16.0790	93.33	15	1	0	6	20	2706	2692	0.35	22.3	>LbrM.16.0790 | organism=Leishmania_braziliensis_MHOM/BR/75/M2904 | product=hypothetical protein | location=LbrM.16:295596-298745(-) | length=3150 | sequence_SO=chromosome | SO=protein_coding
477071-1	LbrM.16.0470	93.33	15	1	0	6	20	3036	3022	0.35	22.3	>LbrM.16.0470 | organism=Leishmania_braziliensis_MHOM/BR/75/M2904 | product=hypothetical protein | location=LbrM.16:155332-158811(-) | length=3480 | sequence_SO=chromosome | SO=protein_coding
477071-1	LbrM.02.0720	93.33	15	1	0	6	20	312	298	0.35	22.3	>LbrM.02.0720 | organism=Leishmania_braziliensis_MHOM/BR/75/M2904 | product=SLACS like gene retrotransposon element | location=LbrM.00:539912-540667(-) | length=756 | sequence_SO=random_sequence | SO=protein_coding
480704-1	LbrM.02.0550	100	47	0	0	1	47	49	3	4e-22	93.7	>LbrM.02.0550 | organism=Leishmania_braziliensis_MHOM/BR/75/M2904 | product=Retrotransposable element SLACS | location=LbrM.02:236839-240285(-) | length=3447 | sequence_SO=chromosome | SO=protein_coding
480704-1	LbrM.16.0460	95.74	47	2	0	1	47	1516	1470	2e-17	77.8	>LbrM.16.0460 | organism=Leishmania_braziliensis_MHOM/BR/75/M2904 | product=hypothetical protein | location=LbrM.16:150478-154755(-) | length=4278 | sequence_SO=chromosome | SO=protein_coding
480704-1	LbrM.02.0690	95.74	47	2	0	1	47	379	333	2e-17	77.8	>LbrM.02.0690 | organism=Leishmania_braziliensis_MHOM/BR/75/M2904 | product=SLACS like gene retrotransposon element | location=LbrM.00:534500-536080(-) | length=1581 | sequence_SO=random_sequence | SO=protein_coding
480704-1	LbrM.02.0760	95.74	47	2	0	1	47	49	3	2e-17	77.8	>LbrM.02.0760 | organism=Leishmania_braziliensis_MHOM/BR/75/M2904 | product=SLACS like gene retrotransposon element | location=LbrM.00:567264-568577(-) | length=1314 | sequence_SO=random_sequence | SO=protein_coding
480704-1	LbrM.08.0700	95.74	47	2	0	1	47	1810	1764	2e-17	77.8	>LbrM.08.0700 | organism=Leishmania_braziliensis_MHOM/BR/75/M2904 | product=SLACS | location=LbrM.08:267172-272523(+) | length=5352 | sequence_SO=chromosome | SO=protein_coding
480704-1	LbrM.16.0780	93.62	47	3	0	1	47	2104	2058	6e-15	69.9	>LbrM.16.0780 | organism=Leishmania_braziliensis_MHOM/BR/75/M2904 | product=hypothetical protein | location=LbrM.16:292133-295066(-) | length=2934 | sequence_SO=chromosome | SO=protein_coding
480704-1	LbrM.02.0750	93.62	47	3	0	1	47	2692	2646	6e-15	69.9	>LbrM.02.0750 | organism=Leishmania_braziliensis_MHOM/BR/75/M2904 | product=SLACS like gene retrotransposon element | location=LbrM.00:560090-565702(-) | length=5613 | sequence_SO=random_sequence | SO=protein_coding
481127-1	LbrM.20.6070	93.33	15	1	0	1	15	203	189	0.32	22.3	>LbrM.20.6070 | organism=Leishmania_braziliensis_MHOM/BR/75/M2904 | product=TATE DNA Transposon | location=LbrM.20.2:666019-670970(+) | length=4952 | sequence_SO=chromosome | SO=protein_coding
489301-1	LbrM.30.3790	89.47	19	2	0	1	19	5554	5572	0.51	22.3	>LbrM.30.3790 | organism=Leishmania_braziliensis_MHOM/BR/75/M2904 | product=TATE DNA transposons | location=LbrM.00:575905-582097(+) | length=6193 | sequence_SO=random_sequence | SO=protein_coding
489301-1	LbrM.20.6080	89.47	19	2	0	1	19	4270	4288	0.51	22.3	>LbrM.20.6080 | organism=Leishmania_braziliensis_MHOM/BR/75/M2904 | product=TATE DNA Transposon | location=LbrM.20.2:671577-676087(-) | length=4511 | sequence_SO=chromosome | SO=protein_coding
489301-1	LbrM.27.0010	89.47	19	2	0	1	19	4360	4378	0.51	22.3	>LbrM.27.0010 | organism=Leishmania_braziliensis_MHOM/BR/75/M2904 | product=TATE DNA Transposon | location=LbrM.27:3-4966(+) | length=4964 | sequence_SO=chromosome | SO=protein_coding
489301-1	LbrM.18.0010	89.47	19	2	0	1	19	1255	1273	0.51	22.3	>LbrM.18.0010 | organism=Leishmania_braziliensis_MHOM/BR/75/M2904 | product=TATE DNA Transposon | location=LbrM.18:601-2490(-) | length=1890 | sequence_SO=chromosome | SO=protein_coding
489301-1	LbrM.35.0030	89.47	19	2	0	1	19	4285	4303	0.51	22.3	>LbrM.35.0030 | organism=Leishmania_braziliensis_MHOM/BR/75/M2904 | product=TATE DNA Transposon | location=LbrM.35:10048-14969(-) | length=4922 | sequence_SO=chromosome | SO=protein_coding
493248-1	LbrM.16.0780	90	20	2	0	7	26	2688	2669	0.13	24.3	>LbrM.16.0780 | organism=Leishmania_braziliensis_MHOM/BR/75/M2904 | product=hypothetical protein | location=LbrM.16:292133-295066(-) | length=2934 | sequence_SO=chromosome | SO=protein_coding
493248-1	LbrM.16.0460	90	20	2	0	7	26	2100	2081	0.13	24.3	>LbrM.16.0460 | organism=Leishmania_braziliensis_MHOM/BR/75/M2904 | product=hypothetical protein | location=LbrM.16:150478-154755(-) | length=4278 | sequence_SO=chromosome | SO=protein_coding
493248-1	LbrM.02.0690	90	20	2	0	7	26	963	944	0.13	24.3	>LbrM.02.0690 | organism=Leishmania_braziliensis_MHOM/BR/75/M2904 | product=SLACS like gene retrotransposon element | location=LbrM.00:534500-536080(-) | length=1581 | sequence_SO=random_sequence | SO=protein_coding
493248-1	LbrM.02.0750	90	20	2	0	7	26	3276	3257	0.13	24.3	>LbrM.02.0750 | organism=Leishmania_braziliensis_MHOM/BR/75/M2904 | product=SLACS like gene retrotransposon element | location=LbrM.00:560090-565702(-) | length=5613 | sequence_SO=random_sequence | SO=protein_coding
493248-1	LbrM.02.0760	90	20	2	0	7	26	633	614	0.13	24.3	>LbrM.02.0760 | organism=Leishmania_braziliensis_MHOM/BR/75/M2904 | product=SLACS like gene retrotransposon element | location=LbrM.00:567264-568577(-) | length=1314 | sequence_SO=random_sequence | SO=protein_coding
493248-1	LbrM.08.0700	90	20	2	0	7	26	2394	2375	0.13	24.3	>LbrM.08.0700 | organism=Leishmania_braziliensis_MHOM/BR/75/M2904 | product=SLACS | location=LbrM.08:267172-272523(+) | length=5352 | sequence_SO=chromosome | SO=protein_coding
493248-1	LbrM.02.0550	89.47	19	2	0	8	26	632	614	0.51	22.3	>LbrM.02.0550 | organism=Leishmania_braziliensis_MHOM/BR/75/M2904 | product=Retrotransposable element SLACS | location=LbrM.02:236839-240285(-) | length=3447 | sequence_SO=chromosome | SO=protein_coding
497246-1	LbrM.25.2600	93.33	15	1	0	2	16	4431	4445	0.32	22.3	>LbrM.25.2600 | organism=Leishmania_braziliensis_MHOM/BR/75/M2904 | product=TATE DNA Transposon | location=LbrM.00:414164-419661(+) | length=5498 | sequence_SO=random_sequence | SO=protein_coding
497246-1	LbrM.25.2610	93.33	15	1	0	2	16	1743	1757	0.32	22.3	>LbrM.25.2610 | organism=Leishmania_braziliensis_MHOM/BR/75/M2904 | product=TATE DNA Transposon | location=LbrM.00:419977-423326(-) | length=3350 | sequence_SO=random_sequence | SO=protein_coding
497246-1	LbrM.25.2620	93.33	15	1	0	2	16	1392	1406	0.32	22.3	>LbrM.25.2620 | organism=Leishmania_braziliensis_MHOM/BR/75/M2904 | product=TATE DNA Transposon | location=LbrM.00:425303-428091(-) | length=2789 | sequence_SO=random_sequence | SO=protein_coding
497246-1	LbrM.30.3790	93.33	15	1	0	2	16	4584	4598	0.32	22.3	>LbrM.30.3790 | organism=Leishmania_braziliensis_MHOM/BR/75/M2904 | product=TATE DNA transposons | location=LbrM.00:575905-582097(+) | length=6193 | sequence_SO=random_sequence | SO=protein_coding
497246-1	LbrM.32.0010	93.33	15	1	0	2	16	3249	3263	0.32	22.3	>LbrM.32.0010 | organism=Leishmania_braziliensis_MHOM/BR/75/M2904 | product=TATE DNA Transposon | location=LbrM.32:5966-10821(+) | length=4856 | sequence_SO=chromosome | SO=protein_coding
497246-1	LbrM.32.0040	93.33	15	1	0	2	16	699	713	0.32	22.3	>LbrM.32.0040 | organism=Leishmania_braziliensis_MHOM/BR/75/M2904 | product=TATE DNA Transposon | location=LbrM.32:19367-21672(+) | length=2306 | sequence_SO=chromosome | SO=protein_coding
497246-1	LbrM.20.6070	93.33	15	1	0	2	16	3345	3359	0.32	22.3	>LbrM.20.6070 | organism=Leishmania_braziliensis_MHOM/BR/75/M2904 | product=TATE DNA Transposon | location=LbrM.20.2:666019-670970(+) | length=4952 | sequence_SO=chromosome | SO=protein_coding
497246-1	LbrM.20.6110	93.33	15	1	0	2	16	3564	3578	0.32	22.3	>LbrM.20.6110 | organism=Leishmania_braziliensis_MHOM/BR/75/M2904 | product=TATE DNA Transposon | location=LbrM.20.2:692274-697444(-) | length=5171 | sequence_SO=chromosome | SO=protein_coding
497246-1	LbrM.20.6140	93.33	15	1	0	2	16	2856	2870	0.32	22.3	>LbrM.20.6140 | organism=Leishmania_braziliensis_MHOM/BR/75/M2904 | product=TATE DNA Transposon | location=LbrM.20.2:719613-724074(-) | length=4462 | sequence_SO=chromosome | SO=protein_coding
497246-1	LbrM.27.0010	93.33	15	1	0	2	16	3390	3404	0.32	22.3	>LbrM.27.0010 | organism=Leishmania_braziliensis_MHOM/BR/75/M2904 | product=TATE DNA Transposon | location=LbrM.27:3-4966(+) | length=4964 | sequence_SO=chromosome | SO=protein_coding
497246-1	LbrM.26.2650	93.33	15	1	0	2	16	2748	2762	0.32	22.3	>LbrM.26.2650 | organism=Leishmania_braziliensis_MHOM/BR/75/M2904 | product=TATE DNA transposons | location=LbrM.26:982628-986631(+) | length=4004 | sequence_SO=chromosome | SO=protein_coding
497246-1	LbrM.11.1160	93.33	15	1	0	2	16	3315	3329	0.32	22.3	>LbrM.11.1160 | organism=Leishmania_braziliensis_MHOM/BR/75/M2904 | product=TATE DNA transposons,DNA transposon | location=LbrM.11:537654-541591(+) | length=3938 | sequence_SO=chromosome | SO=protein_coding
497246-1	LbrM.11.1170	93.33	15	1	0	2	16	4737	4751	0.32	22.3	>LbrM.11.1170 | organism=Leishmania_braziliensis_MHOM/BR/75/M2904 | product=TATE DNA transposons | location=LbrM.11:546742-552820(+) | length=6079 | sequence_SO=chromosome | SO=protein_coding
497246-1	LbrM.18.0010	93.33	15	1	0	2	16	285	299	0.32	22.3	>LbrM.18.0010 | organism=Leishmania_braziliensis_MHOM/BR/75/M2904 | product=TATE DNA Transposon | location=LbrM.18:601-2490(-) | length=1890 | sequence_SO=chromosome | SO=protein_coding
497246-1	LbrM.34.0020	93.33	15	1	0	2	16	1155	1169	0.32	22.3	>LbrM.34.0020 | organism=Leishmania_braziliensis_MHOM/BR/75/M2904 | product=TATE DNA Transposon | location=LbrM.34:3466-6192(+) | length=2727 | sequence_SO=chromosome | SO=protein_coding
497246-1	LbrM.34.2200	93.33	15	1	0	2	16	3315	3329	0.32	22.3	>LbrM.34.2200 | organism=Leishmania_braziliensis_MHOM/BR/75/M2904 | product=TATE DNA transposons | location=LbrM.34:838464-843385(-) | length=4922 | sequence_SO=chromosome | SO=protein_coding
497246-1	LbrM.34.5340	93.33	15	1	0	2	16	4008	4022	0.32	22.3	>LbrM.34.5340 | organism=Leishmania_braziliensis_MHOM/BR/75/M2904 | product=TATE DNA transposons | location=LbrM.34:1996624-2002238(+) | length=5615 | sequence_SO=chromosome | SO=protein_coding
497246-1	LbrM.24.2430	93.33	15	1	0	2	16	3315	3329	0.32	22.3	>LbrM.24.2430 | organism=Leishmania_braziliensis_MHOM/BR/75/M2904 | product=TATE DNA Transposon | location=LbrM.24:819379-824300(+) | length=4922 | sequence_SO=chromosome | SO=protein_coding
497246-1	LbrM.30.3190	93.33	15	1	0	2	16	4719	4733	0.32	22.3	>LbrM.30.3190 | organism=Leishmania_braziliensis_MHOM/BR/75/M2904 | product=TATE DNA transposons | location=LbrM.30:1115394-1121721(-) | length=6328 | sequence_SO=chromosome | SO=protein_coding
497246-1	LbrM.30.3200	93.33	15	1	0	2	16	3300	3314	0.32	22.3	>LbrM.30.3200 | organism=Leishmania_braziliensis_MHOM/BR/75/M2904 | product=TATE DNA Transposon | location=LbrM.30:1123657-1128563(-) | length=4907 | sequence_SO=chromosome | SO=protein_coding
497246-1	LbrM.30.3210	93.33	15	1	0	2	16	2799	2813	0.32	22.3	>LbrM.30.3210 | organism=Leishmania_braziliensis_MHOM/BR/75/M2904 | product=TATE DNA transposons | location=LbrM.30:1132441-1136634(-) | length=4194 | sequence_SO=chromosome | SO=protein_coding
497246-1	LbrM.30.3220	93.33	15	1	0	2	16	1257	1271	0.32	22.3	>LbrM.30.3220 | organism=Leishmania_braziliensis_MHOM/BR/75/M2904 | product=TATE DNA transposons | location=LbrM.30:1139128-1141989(-) | length=2862 | sequence_SO=chromosome | SO=protein_coding
497246-1	LbrM.30.3780	93.33	15	1	0	2	16	285	299	0.32	22.3	>LbrM.30.3780 | organism=Leishmania_braziliensis_MHOM/BR/75/M2904 | product=TATE DNA transposons | location=LbrM.30:1322572-1324461(-) | length=1890 | sequence_SO=chromosome | SO=protein_coding
497246-1	LbrM.31.1860	93.33	15	1	0	2	16	3315	3329	0.32	22.3	>LbrM.31.1860 | organism=Leishmania_braziliensis_MHOM/BR/75/M2904 | product=TATE DNA Transposon | location=LbrM.31:818387-823308(-) | length=4922 | sequence_SO=chromosome | SO=protein_coding
497246-1	LbrM.28.0010	93.33	15	1	0	2	16	4416	4430	0.32	22.3	>LbrM.28.0010 | organism=Leishmania_braziliensis_MHOM/BR/75/M2904 | product=TATE DNA transposons | location=LbrM.28:1798-7822(-) | length=6025 | sequence_SO=chromosome | SO=protein_coding
499573-1	LbrM.25.2610	93.75	16	1	0	2	17	2645	2630	0.09	24.3	>LbrM.25.2610 | organism=Leishmania_braziliensis_MHOM/BR/75/M2904 | product=TATE DNA Transposon | location=LbrM.00:419977-423326(-) | length=3350 | sequence_SO=random_sequence | SO=protein_coding
499573-1	LbrM.25.2620	93.75	16	1	0	2	17	2294	2279	0.09	24.3	>LbrM.25.2620 | organism=Leishmania_braziliensis_MHOM/BR/75/M2904 | product=TATE DNA Transposon | location=LbrM.00:425303-428091(-) | length=2789 | sequence_SO=random_sequence | SO=protein_coding
499573-1	LbrM.30.3790	93.75	16	1	0	2	17	5486	5471	0.09	24.3	>LbrM.30.3790 | organism=Leishmania_braziliensis_MHOM/BR/75/M2904 | product=TATE DNA transposons | location=LbrM.00:575905-582097(+) | length=6193 | sequence_SO=random_sequence | SO=protein_coding
499573-1	LbrM.32.0010	93.75	16	1	0	2	17	4151	4136	0.09	24.3	>LbrM.32.0010 | organism=Leishmania_braziliensis_MHOM/BR/75/M2904 | product=TATE DNA Transposon | location=LbrM.32:5966-10821(+) | length=4856 | sequence_SO=chromosome | SO=protein_coding
499573-1	LbrM.32.0040	93.75	16	1	0	2	17	1601	1586	0.09	24.3	>LbrM.32.0040 | organism=Leishmania_braziliensis_MHOM/BR/75/M2904 | product=TATE DNA Transposon | location=LbrM.32:19367-21672(+) | length=2306 | sequence_SO=chromosome | SO=protein_coding
499573-1	LbrM.20.6080	93.75	16	1	0	2	17	4202	4187	0.09	24.3	>LbrM.20.6080 | organism=Leishmania_braziliensis_MHOM/BR/75/M2904 | product=TATE DNA Transposon | location=LbrM.20.2:671577-676087(-) | length=4511 | sequence_SO=chromosome | SO=protein_coding
499573-1	LbrM.27.0010	93.75	16	1	0	2	17	4292	4277	0.09	24.3	>LbrM.27.0010 | organism=Leishmania_braziliensis_MHOM/BR/75/M2904 | product=TATE DNA Transposon | location=LbrM.27:3-4966(+) | length=4964 | sequence_SO=chromosome | SO=protein_coding
499573-1	LbrM.11.1170	93.75	16	1	0	2	17	5639	5624	0.09	24.3	>LbrM.11.1170 | organism=Leishmania_braziliensis_MHOM/BR/75/M2904 | product=TATE DNA transposons | location=LbrM.11:546742-552820(+) | length=6079 | sequence_SO=chromosome | SO=protein_coding
499573-1	LbrM.18.0010	93.75	16	1	0	2	17	1187	1172	0.09	24.3	>LbrM.18.0010 | organism=Leishmania_braziliensis_MHOM/BR/75/M2904 | product=TATE DNA Transposon | location=LbrM.18:601-2490(-) | length=1890 | sequence_SO=chromosome | SO=protein_coding
499573-1	LbrM.34.0020	93.75	16	1	0	2	17	2057	2042	0.09	24.3	>LbrM.34.0020 | organism=Leishmania_braziliensis_MHOM/BR/75/M2904 | product=TATE DNA Transposon | location=LbrM.34:3466-6192(+) | length=2727 | sequence_SO=chromosome | SO=protein_coding
499573-1	LbrM.34.2200	93.75	16	1	0	2	17	4217	4202	0.09	24.3	>LbrM.34.2200 | organism=Leishmania_braziliensis_MHOM/BR/75/M2904 | product=TATE DNA transposons | location=LbrM.34:838464-843385(-) | length=4922 | sequence_SO=chromosome | SO=protein_coding
499573-1	LbrM.34.5340	93.75	16	1	0	2	17	4910	4895	0.09	24.3	>LbrM.34.5340 | organism=Leishmania_braziliensis_MHOM/BR/75/M2904 | product=TATE DNA transposons | location=LbrM.34:1996624-2002238(+) | length=5615 | sequence_SO=chromosome | SO=protein_coding
499573-1	LbrM.35.0030	93.75	16	1	0	2	17	4217	4202	0.09	24.3	>LbrM.35.0030 | organism=Leishmania_braziliensis_MHOM/BR/75/M2904 | product=TATE DNA Transposon | location=LbrM.35:10048-14969(-) | length=4922 | sequence_SO=chromosome | SO=protein_coding
499573-1	LbrM.30.3190	93.75	16	1	0	2	17	5621	5606	0.09	24.3	>LbrM.30.3190 | organism=Leishmania_braziliensis_MHOM/BR/75/M2904 | product=TATE DNA transposons | location=LbrM.30:1115394-1121721(-) | length=6328 | sequence_SO=chromosome | SO=protein_coding
499573-1	LbrM.30.3210	93.75	16	1	0	2	17	3701	3686	0.09	24.3	>LbrM.30.3210 | organism=Leishmania_braziliensis_MHOM/BR/75/M2904 | product=TATE DNA transposons | location=LbrM.30:1132441-1136634(-) | length=4194 | sequence_SO=chromosome | SO=protein_coding
499573-1	LbrM.30.3780	93.75	16	1	0	2	17	1187	1172	0.09	24.3	>LbrM.30.3780 | organism=Leishmania_braziliensis_MHOM/BR/75/M2904 | product=TATE DNA transposons | location=LbrM.30:1322572-1324461(-) | length=1890 | sequence_SO=chromosome | SO=protein_coding
499573-1	LbrM.31.1860	93.75	16	1	0	2	17	4217	4202	0.09	24.3	>LbrM.31.1860 | organism=Leishmania_braziliensis_MHOM/BR/75/M2904 | product=TATE DNA Transposon | location=LbrM.31:818387-823308(-) | length=4922 | sequence_SO=chromosome | SO=protein_coding
499573-1	LbrM.28.0010	93.75	16	1	0	2	17	5318	5303	0.09	24.3	>LbrM.28.0010 | organism=Leishmania_braziliensis_MHOM/BR/75/M2904 | product=TATE DNA transposons | location=LbrM.28:1798-7822(-) | length=6025 | sequence_SO=chromosome | SO=protein_coding
500501-1	LbrM.16.0790	93.33	15	1	0	6	20	2706	2692	0.35	22.3	>LbrM.16.0790 | organism=Leishmania_braziliensis_MHOM/BR/75/M2904 | product=hypothetical protein | location=LbrM.16:295596-298745(-) | length=3150 | sequence_SO=chromosome | SO=protein_coding
500501-1	LbrM.16.0470	93.33	15	1	0	6	20	3036	3022	0.35	22.3	>LbrM.16.0470 | organism=Leishmania_braziliensis_MHOM/BR/75/M2904 | product=hypothetical protein | location=LbrM.16:155332-158811(-) | length=3480 | sequence_SO=chromosome | SO=protein_coding
500501-1	LbrM.02.0720	93.33	15	1	0	6	20	312	298	0.35	22.3	>LbrM.02.0720 | organism=Leishmania_braziliensis_MHOM/BR/75/M2904 | product=SLACS like gene retrotransposon element | location=LbrM.00:539912-540667(-) | length=756 | sequence_SO=random_sequence | SO=protein_coding
503613-1	LbrM.30.3790	93.33	15	1	0	7	21	5564	5578	0.35	22.3	>LbrM.30.3790 | organism=Leishmania_braziliensis_MHOM/BR/75/M2904 | product=TATE DNA transposons | location=LbrM.00:575905-582097(+) | length=6193 | sequence_SO=random_sequence | SO=protein_coding
503613-1	LbrM.20.6080	93.33	15	1	0	7	21	4280	4294	0.35	22.3	>LbrM.20.6080 | organism=Leishmania_braziliensis_MHOM/BR/75/M2904 | product=TATE DNA Transposon | location=LbrM.20.2:671577-676087(-) | length=4511 | sequence_SO=chromosome | SO=protein_coding
503613-1	LbrM.27.0010	93.33	15	1	0	7	21	4370	4384	0.35	22.3	>LbrM.27.0010 | organism=Leishmania_braziliensis_MHOM/BR/75/M2904 | product=TATE DNA Transposon | location=LbrM.27:3-4966(+) | length=4964 | sequence_SO=chromosome | SO=protein_coding
503613-1	LbrM.18.0010	93.33	15	1	0	7	21	1265	1279	0.35	22.3	>LbrM.18.0010 | organism=Leishmania_braziliensis_MHOM/BR/75/M2904 | product=TATE DNA Transposon | location=LbrM.18:601-2490(-) | length=1890 | sequence_SO=chromosome | SO=protein_coding
503613-1	LbrM.35.0030	93.33	15	1	0	7	21	4295	4309	0.35	22.3	>LbrM.35.0030 | organism=Leishmania_braziliensis_MHOM/BR/75/M2904 | product=TATE DNA Transposon | location=LbrM.35:10048-14969(-) | length=4922 | sequence_SO=chromosome | SO=protein_coding
505989-1	LbrM.25.2600	100	22	0	0	1	22	4074	4095	1e-07	44.1	>LbrM.25.2600 | organism=Leishmania_braziliensis_MHOM/BR/75/M2904 | product=TATE DNA Transposon | location=LbrM.00:414164-419661(+) | length=5498 | sequence_SO=random_sequence | SO=protein_coding
505989-1	LbrM.25.2610	100	22	0	0	1	22	1386	1407	1e-07	44.1	>LbrM.25.2610 | organism=Leishmania_braziliensis_MHOM/BR/75/M2904 | product=TATE DNA Transposon | location=LbrM.00:419977-423326(-) | length=3350 | sequence_SO=random_sequence | SO=protein_coding
505989-1	LbrM.30.3790	100	22	0	0	1	22	4227	4248	1e-07	44.1	>LbrM.30.3790 | organism=Leishmania_braziliensis_MHOM/BR/75/M2904 | product=TATE DNA transposons | location=LbrM.00:575905-582097(+) | length=6193 | sequence_SO=random_sequence | SO=protein_coding
505989-1	LbrM.32.0010	100	22	0	0	1	22	2892	2913	1e-07	44.1	>LbrM.32.0010 | organism=Leishmania_braziliensis_MHOM/BR/75/M2904 | product=TATE DNA Transposon | location=LbrM.32:5966-10821(+) | length=4856 | sequence_SO=chromosome | SO=protein_coding
505989-1	LbrM.32.0040	100	22	0	0	1	22	342	363	1e-07	44.1	>LbrM.32.0040 | organism=Leishmania_braziliensis_MHOM/BR/75/M2904 | product=TATE DNA Transposon | location=LbrM.32:19367-21672(+) | length=2306 | sequence_SO=chromosome | SO=protein_coding
505989-1	LbrM.20.6110	100	22	0	0	1	22	3207	3228	1e-07	44.1	>LbrM.20.6110 | organism=Leishmania_braziliensis_MHOM/BR/75/M2904 | product=TATE DNA Transposon | location=LbrM.20.2:692274-697444(-) | length=5171 | sequence_SO=chromosome | SO=protein_coding
505989-1	LbrM.20.6140	100	22	0	0	1	22	2500	2521	1e-07	44.1	>LbrM.20.6140 | organism=Leishmania_braziliensis_MHOM/BR/75/M2904 | product=TATE DNA Transposon | location=LbrM.20.2:719613-724074(-) | length=4462 | sequence_SO=chromosome | SO=protein_coding
505989-1	LbrM.11.1160	100	22	0	0	1	22	2958	2979	1e-07	44.1	>LbrM.11.1160 | organism=Leishmania_braziliensis_MHOM/BR/75/M2904 | product=TATE DNA transposons,DNA transposon | location=LbrM.11:537654-541591(+) | length=3938 | sequence_SO=chromosome | SO=protein_coding
505989-1	LbrM.11.1170	100	22	0	0	1	22	4380	4401	1e-07	44.1	>LbrM.11.1170 | organism=Leishmania_braziliensis_MHOM/BR/75/M2904 | product=TATE DNA transposons | location=LbrM.11:546742-552820(+) | length=6079 | sequence_SO=chromosome | SO=protein_coding
505989-1	LbrM.34.0020	100	22	0	0	1	22	798	819	1e-07	44.1	>LbrM.34.0020 | organism=Leishmania_braziliensis_MHOM/BR/75/M2904 | product=TATE DNA Transposon | location=LbrM.34:3466-6192(+) | length=2727 | sequence_SO=chromosome | SO=protein_coding
505989-1	LbrM.34.5340	100	22	0	0	1	22	3651	3672	1e-07	44.1	>LbrM.34.5340 | organism=Leishmania_braziliensis_MHOM/BR/75/M2904 | product=TATE DNA transposons | location=LbrM.34:1996624-2002238(+) | length=5615 | sequence_SO=chromosome | SO=protein_coding
505989-1	LbrM.35.0030	100	22	0	0	1	22	2958	2979	1e-07	44.1	>LbrM.35.0030 | organism=Leishmania_braziliensis_MHOM/BR/75/M2904 | product=TATE DNA Transposon | location=LbrM.35:10048-14969(-) | length=4922 | sequence_SO=chromosome | SO=protein_coding
505989-1	LbrM.24.2430	100	22	0	0	1	22	2958	2979	1e-07	44.1	>LbrM.24.2430 | organism=Leishmania_braziliensis_MHOM/BR/75/M2904 | product=TATE DNA Transposon | location=LbrM.24:819379-824300(+) | length=4922 | sequence_SO=chromosome | SO=protein_coding
505989-1	LbrM.30.3220	100	22	0	0	1	22	900	921	1e-07	44.1	>LbrM.30.3220 | organism=Leishmania_braziliensis_MHOM/BR/75/M2904 | product=TATE DNA transposons | location=LbrM.30:1139128-1141989(-) | length=2862 | sequence_SO=chromosome | SO=protein_coding
505989-1	LbrM.31.1860	100	22	0	0	1	22	2958	2979	1e-07	44.1	>LbrM.31.1860 | organism=Leishmania_braziliensis_MHOM/BR/75/M2904 | product=TATE DNA Transposon | location=LbrM.31:818387-823308(-) | length=4922 | sequence_SO=chromosome | SO=protein_coding
505989-1	LbrM.30.3800	100	21	0	0	2	22	2050	2070	4e-07	42.1	>LbrM.30.3800 | organism=Leishmania_braziliensis_MHOM/BR/75/M2904 | product=TATE DNA transposons | location=LbrM.00:591525-595535(+) | length=4011 | sequence_SO=random_sequence | SO=protein_coding
505989-1	LbrM.26.2650	100	21	0	0	2	22	2392	2412	4e-07	42.1	>LbrM.26.2650 | organism=Leishmania_braziliensis_MHOM/BR/75/M2904 | product=TATE DNA transposons | location=LbrM.26:982628-986631(+) | length=4004 | sequence_SO=chromosome | SO=protein_coding
505989-1	LbrM.34.2200	100	21	0	0	2	22	2959	2979	4e-07	42.1	>LbrM.34.2200 | organism=Leishmania_braziliensis_MHOM/BR/75/M2904 | product=TATE DNA transposons | location=LbrM.34:838464-843385(-) | length=4922 | sequence_SO=chromosome | SO=protein_coding
505989-1	LbrM.30.3190	100	21	0	0	2	22	4363	4383	4e-07	42.1	>LbrM.30.3190 | organism=Leishmania_braziliensis_MHOM/BR/75/M2904 | product=TATE DNA transposons | location=LbrM.30:1115394-1121721(-) | length=6328 | sequence_SO=chromosome | SO=protein_coding
505989-1	LbrM.25.2620	100	19	0	0	4	22	1038	1056	6e-06	38.2	>LbrM.25.2620 | organism=Leishmania_braziliensis_MHOM/BR/75/M2904 | product=TATE DNA Transposon | location=LbrM.00:425303-428091(-) | length=2789 | sequence_SO=random_sequence | SO=protein_coding
505989-1	LbrM.27.0010	100	19	0	0	4	22	3036	3054	6e-06	38.2	>LbrM.27.0010 | organism=Leishmania_braziliensis_MHOM/BR/75/M2904 | product=TATE DNA Transposon | location=LbrM.27:3-4966(+) | length=4964 | sequence_SO=chromosome | SO=protein_coding
505989-1	LbrM.20.6070	95.45	22	1	0	1	22	2988	3009	3e-05	36.2	>LbrM.20.6070 | organism=Leishmania_braziliensis_MHOM/BR/75/M2904 | product=TATE DNA Transposon | location=LbrM.20.2:666019-670970(+) | length=4952 | sequence_SO=chromosome | SO=protein_coding
505989-1	LbrM.20.6080	95.45	22	1	0	1	22	2943	2964	3e-05	36.2	>LbrM.20.6080 | organism=Leishmania_braziliensis_MHOM/BR/75/M2904 | product=TATE DNA Transposon | location=LbrM.20.2:671577-676087(-) | length=4511 | sequence_SO=chromosome | SO=protein_coding
505989-1	LbrM.30.3200	95.45	22	1	0	1	22	2943	2964	3e-05	36.2	>LbrM.30.3200 | organism=Leishmania_braziliensis_MHOM/BR/75/M2904 | product=TATE DNA Transposon | location=LbrM.30:1123657-1128563(-) | length=4907 | sequence_SO=chromosome | SO=protein_coding
505989-1	LbrM.30.3210	95.45	22	1	0	1	22	2442	2463	3e-05	36.2	>LbrM.30.3210 | organism=Leishmania_braziliensis_MHOM/BR/75/M2904 | product=TATE DNA transposons | location=LbrM.30:1132441-1136634(-) | length=4194 | sequence_SO=chromosome | SO=protein_coding
505989-1	LbrM.28.0010	95.45	22	1	0	1	22	4059	4080	3e-05	36.2	>LbrM.28.0010 | organism=Leishmania_braziliensis_MHOM/BR/75/M2904 | product=TATE DNA transposons | location=LbrM.28:1798-7822(-) | length=6025 | sequence_SO=chromosome | SO=protein_coding
509452-1	LbrM.02.0750	93.75	16	1	0	2	17	3	18	0.081	24.3	>LbrM.02.0750 | organism=Leishmania_braziliensis_MHOM/BR/75/M2904 | product=SLACS like gene retrotransposon element | location=LbrM.00:560090-565702(-) | length=5613 | sequence_SO=random_sequence | SO=protein_coding
511259-1	LbrM.30.3790	93.75	16	1	0	2	17	2324	2339	0.09	24.3	>LbrM.30.3790 | organism=Leishmania_braziliensis_MHOM/BR/75/M2904 | product=TATE DNA transposons | location=LbrM.00:575905-582097(+) | length=6193 | sequence_SO=random_sequence | SO=protein_coding
511259-1	LbrM.20.6070	93.75	16	1	0	2	17	1085	1100	0.09	24.3	>LbrM.20.6070 | organism=Leishmania_braziliensis_MHOM/BR/75/M2904 | product=TATE DNA Transposon | location=LbrM.20.2:666019-670970(+) | length=4952 | sequence_SO=chromosome | SO=protein_coding
511259-1	LbrM.20.6090	93.75	16	1	0	2	17	2519	2534	0.09	24.3	>LbrM.20.6090 | organism=Leishmania_braziliensis_MHOM/BR/75/M2904 | product=TATE DNA Transposon | location=LbrM.20.2:678049-682463(+) | length=4415 | sequence_SO=chromosome | SO=protein_coding
511259-1	LbrM.20.6140	93.75	16	1	0	2	17	596	611	0.09	24.3	>LbrM.20.6140 | organism=Leishmania_braziliensis_MHOM/BR/75/M2904 | product=TATE DNA Transposon | location=LbrM.20.2:719613-724074(-) | length=4462 | sequence_SO=chromosome | SO=protein_coding
511259-1	LbrM.27.0010	93.75	16	1	0	2	17	1130	1145	0.09	24.3	>LbrM.27.0010 | organism=Leishmania_braziliensis_MHOM/BR/75/M2904 | product=TATE DNA Transposon | location=LbrM.27:3-4966(+) | length=4964 | sequence_SO=chromosome | SO=protein_coding
511259-1	LbrM.26.2650	93.75	16	1	0	2	17	488	503	0.09	24.3	>LbrM.26.2650 | organism=Leishmania_braziliensis_MHOM/BR/75/M2904 | product=TATE DNA transposons | location=LbrM.26:982628-986631(+) | length=4004 | sequence_SO=chromosome | SO=protein_coding
511259-1	LbrM.11.1170	93.75	16	1	0	2	17	2477	2492	0.09	24.3	>LbrM.11.1170 | organism=Leishmania_braziliensis_MHOM/BR/75/M2904 | product=TATE DNA transposons | location=LbrM.11:546742-552820(+) | length=6079 | sequence_SO=chromosome | SO=protein_coding
511259-1	LbrM.34.2200	93.75	16	1	0	2	17	1055	1070	0.09	24.3	>LbrM.34.2200 | organism=Leishmania_braziliensis_MHOM/BR/75/M2904 | product=TATE DNA transposons | location=LbrM.34:838464-843385(-) | length=4922 | sequence_SO=chromosome | SO=protein_coding
511259-1	LbrM.34.5340	93.75	16	1	0	2	17	1748	1763	0.09	24.3	>LbrM.34.5340 | organism=Leishmania_braziliensis_MHOM/BR/75/M2904 | product=TATE DNA transposons | location=LbrM.34:1996624-2002238(+) | length=5615 | sequence_SO=chromosome | SO=protein_coding
511259-1	LbrM.24.2430	93.75	16	1	0	2	17	1055	1070	0.09	24.3	>LbrM.24.2430 | organism=Leishmania_braziliensis_MHOM/BR/75/M2904 | product=TATE DNA Transposon | location=LbrM.24:819379-824300(+) | length=4922 | sequence_SO=chromosome | SO=protein_coding
511259-1	LbrM.29.0010	93.75	16	1	0	2	17	2279	2294	0.09	24.3	>LbrM.29.0010 | organism=Leishmania_braziliensis_MHOM/BR/75/M2904 | product=TATE DNA Transposon | location=LbrM.29:4-2868(-) | length=2865 | sequence_SO=chromosome | SO=protein_coding
511259-1	LbrM.30.3190	93.75	16	1	0	2	17	2459	2474	0.09	24.3	>LbrM.30.3190 | organism=Leishmania_braziliensis_MHOM/BR/75/M2904 | product=TATE DNA transposons | location=LbrM.30:1115394-1121721(-) | length=6328 | sequence_SO=chromosome | SO=protein_coding
511259-1	LbrM.30.3200	93.75	16	1	0	2	17	1040	1055	0.09	24.3	>LbrM.30.3200 | organism=Leishmania_braziliensis_MHOM/BR/75/M2904 | product=TATE DNA Transposon | location=LbrM.30:1123657-1128563(-) | length=4907 | sequence_SO=chromosome | SO=protein_coding
511259-1	LbrM.30.3210	93.75	16	1	0	2	17	536	551	0.09	24.3	>LbrM.30.3210 | organism=Leishmania_braziliensis_MHOM/BR/75/M2904 | product=TATE DNA transposons | location=LbrM.30:1132441-1136634(-) | length=4194 | sequence_SO=chromosome | SO=protein_coding
511259-1	LbrM.31.1860	93.75	16	1	0	2	17	1055	1070	0.09	24.3	>LbrM.31.1860 | organism=Leishmania_braziliensis_MHOM/BR/75/M2904 | product=TATE DNA Transposon | location=LbrM.31:818387-823308(-) | length=4922 | sequence_SO=chromosome | SO=protein_coding
511259-1	LbrM.28.0010	93.75	16	1	0	2	17	2156	2171	0.09	24.3	>LbrM.28.0010 | organism=Leishmania_braziliensis_MHOM/BR/75/M2904 | product=TATE DNA transposons | location=LbrM.28:1798-7822(-) | length=6025 | sequence_SO=chromosome | SO=protein_coding
514847-1	LbrM.20.6090	93.33	15	1	0	3	17	451	465	0.32	22.3	>LbrM.20.6090 | organism=Leishmania_braziliensis_MHOM/BR/75/M2904 | product=TATE DNA Transposon | location=LbrM.20.2:678049-682463(+) | length=4415 | sequence_SO=chromosome | SO=protein_coding
514847-1	LbrM.11.1170	93.33	15	1	0	3	17	409	423	0.32	22.3	>LbrM.11.1170 | organism=Leishmania_braziliensis_MHOM/BR/75/M2904 | product=TATE DNA transposons | location=LbrM.11:546742-552820(+) | length=6079 | sequence_SO=chromosome | SO=protein_coding
514847-1	LbrM.30.0460	93.33	15	1	0	3	17	409	423	0.32	22.3	>LbrM.30.0460 | organism=Leishmania_braziliensis_MHOM/BR/75/M2904 | product=TATE DNA Transposon | location=LbrM.30:155049-159094(+) | length=4046 | sequence_SO=chromosome | SO=protein_coding
514847-1	LbrM.30.3190	93.33	15	1	0	3	17	391	405	0.32	22.3	>LbrM.30.3190 | organism=Leishmania_braziliensis_MHOM/BR/75/M2904 | product=TATE DNA transposons | location=LbrM.30:1115394-1121721(-) | length=6328 | sequence_SO=chromosome | SO=protein_coding
516404-1	LbrM.20.6070	100	38	0	0	1	38	409	372	7e-17	75.8	>LbrM.20.6070 | organism=Leishmania_braziliensis_MHOM/BR/75/M2904 | product=TATE DNA Transposon | location=LbrM.20.2:666019-670970(+) | length=4952 | sequence_SO=chromosome | SO=protein_coding
516404-1	LbrM.20.6080	100	38	0	0	1	38	349	312	7e-17	75.8	>LbrM.20.6080 | organism=Leishmania_braziliensis_MHOM/BR/75/M2904 | product=TATE DNA Transposon | location=LbrM.20.2:671577-676087(-) | length=4511 | sequence_SO=chromosome | SO=protein_coding
516404-1	LbrM.20.6090	100	38	0	0	1	38	1828	1791	7e-17	75.8	>LbrM.20.6090 | organism=Leishmania_braziliensis_MHOM/BR/75/M2904 | product=TATE DNA Transposon | location=LbrM.20.2:678049-682463(+) | length=4415 | sequence_SO=chromosome | SO=protein_coding
516404-1	LbrM.27.0010	100	38	0	0	1	38	454	417	7e-17	75.8	>LbrM.27.0010 | organism=Leishmania_braziliensis_MHOM/BR/75/M2904 | product=TATE DNA Transposon | location=LbrM.27:3-4966(+) | length=4964 | sequence_SO=chromosome | SO=protein_coding
516404-1	LbrM.11.1160	100	38	0	0	1	38	364	327	7e-17	75.8	>LbrM.11.1160 | organism=Leishmania_braziliensis_MHOM/BR/75/M2904 | product=TATE DNA transposons,DNA transposon | location=LbrM.11:537654-541591(+) | length=3938 | sequence_SO=chromosome | SO=protein_coding
516404-1	LbrM.11.1170	100	38	0	0	1	38	1786	1749	7e-17	75.8	>LbrM.11.1170 | organism=Leishmania_braziliensis_MHOM/BR/75/M2904 | product=TATE DNA transposons | location=LbrM.11:546742-552820(+) | length=6079 | sequence_SO=chromosome | SO=protein_coding
516404-1	LbrM.34.2200	100	38	0	0	1	38	364	327	7e-17	75.8	>LbrM.34.2200 | organism=Leishmania_braziliensis_MHOM/BR/75/M2904 | product=TATE DNA transposons | location=LbrM.34:838464-843385(-) | length=4922 | sequence_SO=chromosome | SO=protein_coding
516404-1	LbrM.34.5340	100	38	0	0	1	38	1072	1035	7e-17	75.8	>LbrM.34.5340 | organism=Leishmania_braziliensis_MHOM/BR/75/M2904 | product=TATE DNA transposons | location=LbrM.34:1996624-2002238(+) | length=5615 | sequence_SO=chromosome | SO=protein_coding
516404-1	LbrM.35.0030	100	38	0	0	1	38	364	327	7e-17	75.8	>LbrM.35.0030 | organism=Leishmania_braziliensis_MHOM/BR/75/M2904 | product=TATE DNA Transposon | location=LbrM.35:10048-14969(-) | length=4922 | sequence_SO=chromosome | SO=protein_coding
516404-1	LbrM.29.0010	100	38	0	0	1	38	1603	1566	7e-17	75.8	>LbrM.29.0010 | organism=Leishmania_braziliensis_MHOM/BR/75/M2904 | product=TATE DNA Transposon | location=LbrM.29:4-2868(-) | length=2865 | sequence_SO=chromosome | SO=protein_coding
516404-1	LbrM.30.0460	100	38	0	0	1	38	1774	1737	7e-17	75.8	>LbrM.30.0460 | organism=Leishmania_braziliensis_MHOM/BR/75/M2904 | product=TATE DNA Transposon | location=LbrM.30:155049-159094(+) | length=4046 | sequence_SO=chromosome | SO=protein_coding
516404-1	LbrM.30.3200	100	38	0	0	1	38	364	327	7e-17	75.8	>LbrM.30.3200 | organism=Leishmania_braziliensis_MHOM/BR/75/M2904 | product=TATE DNA Transposon | location=LbrM.30:1123657-1128563(-) | length=4907 | sequence_SO=chromosome | SO=protein_coding
516404-1	LbrM.31.1860	100	38	0	0	1	38	364	327	7e-17	75.8	>LbrM.31.1860 | organism=Leishmania_braziliensis_MHOM/BR/75/M2904 | product=TATE DNA Transposon | location=LbrM.31:818387-823308(-) | length=4922 | sequence_SO=chromosome | SO=protein_coding
516404-1	LbrM.30.3790	97.37	38	1	0	1	38	1648	1611	2e-14	67.9	>LbrM.30.3790 | organism=Leishmania_braziliensis_MHOM/BR/75/M2904 | product=TATE DNA transposons | location=LbrM.00:575905-582097(+) | length=6193 | sequence_SO=random_sequence | SO=protein_coding
516404-1	LbrM.30.3190	97.37	38	1	0	1	38	1768	1731	2e-14	67.9	>LbrM.30.3190 | organism=Leishmania_braziliensis_MHOM/BR/75/M2904 | product=TATE DNA transposons | location=LbrM.30:1115394-1121721(-) | length=6328 | sequence_SO=chromosome | SO=protein_coding
516404-1	LbrM.25.2600	92.11	38	3	0	1	38	1531	1494	1e-09	52	>LbrM.25.2600 | organism=Leishmania_braziliensis_MHOM/BR/75/M2904 | product=TATE DNA Transposon | location=LbrM.00:414164-419661(+) | length=5498 | sequence_SO=random_sequence | SO=protein_coding
516404-1	LbrM.32.0010	92.11	38	3	0	1	38	349	312	1e-09	52	>LbrM.32.0010 | organism=Leishmania_braziliensis_MHOM/BR/75/M2904 | product=TATE DNA Transposon | location=LbrM.32:5966-10821(+) | length=4856 | sequence_SO=chromosome | SO=protein_coding
516404-1	LbrM.20.6110	92.11	38	3	0	1	38	664	627	1e-09	52	>LbrM.20.6110 | organism=Leishmania_braziliensis_MHOM/BR/75/M2904 | product=TATE DNA Transposon | location=LbrM.20.2:692274-697444(-) | length=5171 | sequence_SO=chromosome | SO=protein_coding
516404-1	LbrM.24.2430	92.11	38	3	0	1	38	364	327	1e-09	52	>LbrM.24.2430 | organism=Leishmania_braziliensis_MHOM/BR/75/M2904 | product=TATE DNA Transposon | location=LbrM.24:819379-824300(+) | length=4922 | sequence_SO=chromosome | SO=protein_coding
516404-1	LbrM.28.0010	92.11	38	3	0	1	38	1480	1443	1e-09	52	>LbrM.28.0010 | organism=Leishmania_braziliensis_MHOM/BR/75/M2904 | product=TATE DNA transposons | location=LbrM.28:1798-7822(-) | length=6025 | sequence_SO=chromosome | SO=protein_coding
516811-1	LbrM.16.0790	93.33	15	1	0	2	16	1655	1641	0.35	22.3	>LbrM.16.0790 | organism=Leishmania_braziliensis_MHOM/BR/75/M2904 | product=hypothetical protein | location=LbrM.16:295596-298745(-) | length=3150 | sequence_SO=chromosome | SO=protein_coding
516811-1	LbrM.16.0470	93.33	15	1	0	2	16	1985	1971	0.35	22.3	>LbrM.16.0470 | organism=Leishmania_braziliensis_MHOM/BR/75/M2904 | product=hypothetical protein | location=LbrM.16:155332-158811(-) | length=3480 | sequence_SO=chromosome | SO=protein_coding
516811-1	LbrM.16.0460	93.33	15	1	0	2	16	4187	4173	0.35	22.3	>LbrM.16.0460 | organism=Leishmania_braziliensis_MHOM/BR/75/M2904 | product=hypothetical protein | location=LbrM.16:150478-154755(-) | length=4278 | sequence_SO=chromosome | SO=protein_coding
516811-1	LbrM.02.0750	93.33	15	1	0	2	16	5363	5349	0.35	22.3	>LbrM.02.0750 | organism=Leishmania_braziliensis_MHOM/BR/75/M2904 | product=SLACS like gene retrotransposon element | location=LbrM.00:560090-565702(-) | length=5613 | sequence_SO=random_sequence | SO=protein_coding
516811-1	LbrM.02.0550	93.33	15	1	0	2	16	2720	2706	0.35	22.3	>LbrM.02.0550 | organism=Leishmania_braziliensis_MHOM/BR/75/M2904 | product=Retrotransposable element SLACS | location=LbrM.02:236839-240285(-) | length=3447 | sequence_SO=chromosome | SO=protein_coding
516811-1	LbrM.08.0700	93.33	15	1	0	2	16	4481	4467	0.35	22.3	>LbrM.08.0700 | organism=Leishmania_braziliensis_MHOM/BR/75/M2904 | product=SLACS | location=LbrM.08:267172-272523(+) | length=5352 | sequence_SO=chromosome | SO=protein_coding
520233-1	LbrM.16.0790	94.44	18	1	0	3	20	2481	2498	0.007	28.2	>LbrM.16.0790 | organism=Leishmania_braziliensis_MHOM/BR/75/M2904 | product=hypothetical protein | location=LbrM.16:295596-298745(-) | length=3150 | sequence_SO=chromosome | SO=protein_coding
520233-1	LbrM.16.0470	94.44	18	1	0	3	20	2811	2828	0.007	28.2	>LbrM.16.0470 | organism=Leishmania_braziliensis_MHOM/BR/75/M2904 | product=hypothetical protein | location=LbrM.16:155332-158811(-) | length=3480 | sequence_SO=chromosome | SO=protein_coding
520233-1	LbrM.02.0720	94.44	18	1	0	3	20	87	104	0.007	28.2	>LbrM.02.0720 | organism=Leishmania_braziliensis_MHOM/BR/75/M2904 | product=SLACS like gene retrotransposon element | location=LbrM.00:539912-540667(-) | length=756 | sequence_SO=random_sequence | SO=protein_coding
524311-1	LbrM.30.3790	98.48	66	1	0	1	66	1720	1785	7e-31	123	>LbrM.30.3790 | organism=Leishmania_braziliensis_MHOM/BR/75/M2904 | product=TATE DNA transposons | location=LbrM.00:575905-582097(+) | length=6193 | sequence_SO=random_sequence | SO=protein_coding
524311-1	LbrM.30.3190	98.48	66	1	0	1	66	1840	1905	7e-31	123	>LbrM.30.3190 | organism=Leishmania_braziliensis_MHOM/BR/75/M2904 | product=TATE DNA transposons | location=LbrM.30:1115394-1121721(-) | length=6328 | sequence_SO=chromosome | SO=protein_coding
524311-1	LbrM.20.6090	96.97	66	2	0	1	66	1900	1965	2e-28	115	>LbrM.20.6090 | organism=Leishmania_braziliensis_MHOM/BR/75/M2904 | product=TATE DNA Transposon | location=LbrM.20.2:678049-682463(+) | length=4415 | sequence_SO=chromosome | SO=protein_coding
524311-1	LbrM.27.0010	96.97	66	2	0	1	66	526	591	2e-28	115	>LbrM.27.0010 | organism=Leishmania_braziliensis_MHOM/BR/75/M2904 | product=TATE DNA Transposon | location=LbrM.27:3-4966(+) | length=4964 | sequence_SO=chromosome | SO=protein_coding
524311-1	LbrM.34.2200	96.97	66	2	0	1	66	436	501	2e-28	115	>LbrM.34.2200 | organism=Leishmania_braziliensis_MHOM/BR/75/M2904 | product=TATE DNA transposons | location=LbrM.34:838464-843385(-) | length=4922 | sequence_SO=chromosome | SO=protein_coding
524311-1	LbrM.35.0030	96.97	66	2	0	1	66	436	501	2e-28	115	>LbrM.35.0030 | organism=Leishmania_braziliensis_MHOM/BR/75/M2904 | product=TATE DNA Transposon | location=LbrM.35:10048-14969(-) | length=4922 | sequence_SO=chromosome | SO=protein_coding
524311-1	LbrM.30.0460	96.97	66	2	0	1	66	1846	1911	2e-28	115	>LbrM.30.0460 | organism=Leishmania_braziliensis_MHOM/BR/75/M2904 | product=TATE DNA Transposon | location=LbrM.30:155049-159094(+) | length=4046 | sequence_SO=chromosome | SO=protein_coding
524311-1	LbrM.30.3200	96.97	66	2	0	1	66	436	501	2e-28	115	>LbrM.30.3200 | organism=Leishmania_braziliensis_MHOM/BR/75/M2904 | product=TATE DNA Transposon | location=LbrM.30:1123657-1128563(-) | length=4907 | sequence_SO=chromosome | SO=protein_coding
524311-1	LbrM.29.0010	96.92	65	2	0	1	65	1675	1739	6e-28	113	>LbrM.29.0010 | organism=Leishmania_braziliensis_MHOM/BR/75/M2904 | product=TATE DNA Transposon | location=LbrM.29:4-2868(-) | length=2865 | sequence_SO=chromosome | SO=protein_coding
524311-1	LbrM.11.1160	95.45	66	3	0	1	66	436	501	4e-26	107	>LbrM.11.1160 | organism=Leishmania_braziliensis_MHOM/BR/75/M2904 | product=TATE DNA transposons,DNA transposon | location=LbrM.11:537654-541591(+) | length=3938 | sequence_SO=chromosome | SO=protein_coding
524311-1	LbrM.11.1170	95.45	66	3	0	1	66	1858	1923	4e-26	107	>LbrM.11.1170 | organism=Leishmania_braziliensis_MHOM/BR/75/M2904 | product=TATE DNA transposons | location=LbrM.11:546742-552820(+) | length=6079 | sequence_SO=chromosome | SO=protein_coding
524311-1	LbrM.34.5340	95.38	65	3	0	1	65	1144	1208	2e-25	105	>LbrM.34.5340 | organism=Leishmania_braziliensis_MHOM/BR/75/M2904 | product=TATE DNA transposons | location=LbrM.34:1996624-2002238(+) | length=5615 | sequence_SO=chromosome | SO=protein_coding
524311-1	LbrM.20.6080	93.94	66	4	0	1	66	421	486	9e-24	99.6	>LbrM.20.6080 | organism=Leishmania_braziliensis_MHOM/BR/75/M2904 | product=TATE DNA Transposon | location=LbrM.20.2:671577-676087(-) | length=4511 | sequence_SO=chromosome | SO=protein_coding
524311-1	LbrM.24.2430	93.94	66	4	0	1	66	436	501	9e-24	99.6	>LbrM.24.2430 | organism=Leishmania_braziliensis_MHOM/BR/75/M2904 | product=TATE DNA Transposon | location=LbrM.24:819379-824300(+) | length=4922 | sequence_SO=chromosome | SO=protein_coding
524311-1	LbrM.28.0010	93.94	66	4	0	1	66	1552	1617	9e-24	99.6	>LbrM.28.0010 | organism=Leishmania_braziliensis_MHOM/BR/75/M2904 | product=TATE DNA transposons | location=LbrM.28:1798-7822(-) | length=6025 | sequence_SO=chromosome | SO=protein_coding
524311-1	LbrM.25.2600	92.31	65	5	0	1	65	1603	1667	9e-21	89.7	>LbrM.25.2600 | organism=Leishmania_braziliensis_MHOM/BR/75/M2904 | product=TATE DNA Transposon | location=LbrM.00:414164-419661(+) | length=5498 | sequence_SO=random_sequence | SO=protein_coding
524311-1	LbrM.31.1860	94.74	57	3	0	10	66	445	501	9e-21	89.7	>LbrM.31.1860 | organism=Leishmania_braziliensis_MHOM/BR/75/M2904 | product=TATE DNA Transposon | location=LbrM.31:818387-823308(-) | length=4922 | sequence_SO=chromosome | SO=protein_coding
524311-1	LbrM.32.0010	90.77	65	6	0	1	65	421	485	2e-18	81.8	>LbrM.32.0010 | organism=Leishmania_braziliensis_MHOM/BR/75/M2904 | product=TATE DNA Transposon | location=LbrM.32:5966-10821(+) | length=4856 | sequence_SO=chromosome | SO=protein_coding
524311-1	LbrM.20.6110	90.77	65	6	0	1	65	736	800	2e-18	81.8	>LbrM.20.6110 | organism=Leishmania_braziliensis_MHOM/BR/75/M2904 | product=TATE DNA Transposon | location=LbrM.20.2:692274-697444(-) | length=5171 | sequence_SO=chromosome | SO=protein_coding
524311-1	LbrM.20.6070	89.47	57	6	0	10	66	490	546	1e-13	65.9	>LbrM.20.6070 | organism=Leishmania_braziliensis_MHOM/BR/75/M2904 | product=TATE DNA Transposon | location=LbrM.20.2:666019-670970(+) | length=4952 | sequence_SO=chromosome | SO=protein_coding
524311-1	LbrM.20.6140	89.47	57	6	0	10	66	1	57	1e-13	65.9	>LbrM.20.6140 | organism=Leishmania_braziliensis_MHOM/BR/75/M2904 | product=TATE DNA Transposon | location=LbrM.20.2:719613-724074(-) | length=4462 | sequence_SO=chromosome | SO=protein_coding
530060-1	LbrM.25.2610	89.47	19	2	0	7	25	1156	1174	0.48	22.3	>LbrM.25.2610 | organism=Leishmania_braziliensis_MHOM/BR/75/M2904 | product=TATE DNA Transposon | location=LbrM.00:419977-423326(-) | length=3350 | sequence_SO=random_sequence | SO=protein_coding
530060-1	LbrM.25.2620	89.47	19	2	0	7	25	805	823	0.48	22.3	>LbrM.25.2620 | organism=Leishmania_braziliensis_MHOM/BR/75/M2904 | product=TATE DNA Transposon | location=LbrM.00:425303-428091(-) | length=2789 | sequence_SO=random_sequence | SO=protein_coding
530060-1	LbrM.30.3790	89.47	19	2	0	7	25	3997	4015	0.48	22.3	>LbrM.30.3790 | organism=Leishmania_braziliensis_MHOM/BR/75/M2904 | product=TATE DNA transposons | location=LbrM.00:575905-582097(+) | length=6193 | sequence_SO=random_sequence | SO=protein_coding
530060-1	LbrM.30.3800	89.47	19	2	0	7	25	1817	1835	0.48	22.3	>LbrM.30.3800 | organism=Leishmania_braziliensis_MHOM/BR/75/M2904 | product=TATE DNA transposons | location=LbrM.00:591525-595535(+) | length=4011 | sequence_SO=random_sequence | SO=protein_coding
530060-1	LbrM.32.0010	89.47	19	2	0	7	25	2662	2680	0.48	22.3	>LbrM.32.0010 | organism=Leishmania_braziliensis_MHOM/BR/75/M2904 | product=TATE DNA Transposon | location=LbrM.32:5966-10821(+) | length=4856 | sequence_SO=chromosome | SO=protein_coding
530060-1	LbrM.32.0040	89.47	19	2	0	7	25	112	130	0.48	22.3	>LbrM.32.0040 | organism=Leishmania_braziliensis_MHOM/BR/75/M2904 | product=TATE DNA Transposon | location=LbrM.32:19367-21672(+) | length=2306 | sequence_SO=chromosome | SO=protein_coding
530060-1	LbrM.20.6070	89.47	19	2	0	7	25	2758	2776	0.48	22.3	>LbrM.20.6070 | organism=Leishmania_braziliensis_MHOM/BR/75/M2904 | product=TATE DNA Transposon | location=LbrM.20.2:666019-670970(+) | length=4952 | sequence_SO=chromosome | SO=protein_coding
530060-1	LbrM.20.6080	89.47	19	2	0	7	25	2713	2731	0.48	22.3	>LbrM.20.6080 | organism=Leishmania_braziliensis_MHOM/BR/75/M2904 | product=TATE DNA Transposon | location=LbrM.20.2:671577-676087(-) | length=4511 | sequence_SO=chromosome | SO=protein_coding
530060-1	LbrM.20.6110	89.47	19	2	0	7	25	2977	2995	0.48	22.3	>LbrM.20.6110 | organism=Leishmania_braziliensis_MHOM/BR/75/M2904 | product=TATE DNA Transposon | location=LbrM.20.2:692274-697444(-) | length=5171 | sequence_SO=chromosome | SO=protein_coding
530060-1	LbrM.27.0010	89.47	19	2	0	7	25	2803	2821	0.48	22.3	>LbrM.27.0010 | organism=Leishmania_braziliensis_MHOM/BR/75/M2904 | product=TATE DNA Transposon | location=LbrM.27:3-4966(+) | length=4964 | sequence_SO=chromosome | SO=protein_coding
530060-1	LbrM.26.2650	89.47	19	2	0	7	25	2161	2179	0.48	22.3	>LbrM.26.2650 | organism=Leishmania_braziliensis_MHOM/BR/75/M2904 | product=TATE DNA transposons | location=LbrM.26:982628-986631(+) | length=4004 | sequence_SO=chromosome | SO=protein_coding
530060-1	LbrM.34.0020	89.47	19	2	0	7	25	566	584	0.48	22.3	>LbrM.34.0020 | organism=Leishmania_braziliensis_MHOM/BR/75/M2904 | product=TATE DNA Transposon | location=LbrM.34:3466-6192(+) | length=2727 | sequence_SO=chromosome | SO=protein_coding
530060-1	LbrM.34.2200	89.47	19	2	0	7	25	2726	2744	0.48	22.3	>LbrM.34.2200 | organism=Leishmania_braziliensis_MHOM/BR/75/M2904 | product=TATE DNA transposons | location=LbrM.34:838464-843385(-) | length=4922 | sequence_SO=chromosome | SO=protein_coding
530060-1	LbrM.34.5340	89.47	19	2	0	7	25	3421	3439	0.48	22.3	>LbrM.34.5340 | organism=Leishmania_braziliensis_MHOM/BR/75/M2904 | product=TATE DNA transposons | location=LbrM.34:1996624-2002238(+) | length=5615 | sequence_SO=chromosome | SO=protein_coding
530060-1	LbrM.35.0030	89.47	19	2	0	7	25	2728	2746	0.48	22.3	>LbrM.35.0030 | organism=Leishmania_braziliensis_MHOM/BR/75/M2904 | product=TATE DNA Transposon | location=LbrM.35:10048-14969(-) | length=4922 | sequence_SO=chromosome | SO=protein_coding
530060-1	LbrM.24.2430	89.47	19	2	0	7	25	2726	2744	0.48	22.3	>LbrM.24.2430 | organism=Leishmania_braziliensis_MHOM/BR/75/M2904 | product=TATE DNA Transposon | location=LbrM.24:819379-824300(+) | length=4922 | sequence_SO=chromosome | SO=protein_coding
530060-1	LbrM.30.3190	89.47	19	2	0	7	25	4132	4150	0.48	22.3	>LbrM.30.3190 | organism=Leishmania_braziliensis_MHOM/BR/75/M2904 | product=TATE DNA transposons | location=LbrM.30:1115394-1121721(-) | length=6328 | sequence_SO=chromosome | SO=protein_coding
530060-1	LbrM.30.3200	89.47	19	2	0	7	25	2713	2731	0.48	22.3	>LbrM.30.3200 | organism=Leishmania_braziliensis_MHOM/BR/75/M2904 | product=TATE DNA Transposon | location=LbrM.30:1123657-1128563(-) | length=4907 | sequence_SO=chromosome | SO=protein_coding
530060-1	LbrM.30.3210	89.47	19	2	0	7	25	2209	2227	0.48	22.3	>LbrM.30.3210 | organism=Leishmania_braziliensis_MHOM/BR/75/M2904 | product=TATE DNA transposons | location=LbrM.30:1132441-1136634(-) | length=4194 | sequence_SO=chromosome | SO=protein_coding
530060-1	LbrM.31.1860	89.47	19	2	0	7	25	2728	2746	0.48	22.3	>LbrM.31.1860 | organism=Leishmania_braziliensis_MHOM/BR/75/M2904 | product=TATE DNA Transposon | location=LbrM.31:818387-823308(-) | length=4922 | sequence_SO=chromosome | SO=protein_coding
530060-1	LbrM.28.0010	89.47	19	2	0	7	25	3829	3847	0.48	22.3	>LbrM.28.0010 | organism=Leishmania_braziliensis_MHOM/BR/75/M2904 | product=TATE DNA transposons | location=LbrM.28:1798-7822(-) | length=6025 | sequence_SO=chromosome | SO=protein_coding
532177-1	LbrM.30.3790	94.12	17	1	0	6	22	1816	1800	0.025	26.3	>LbrM.30.3790 | organism=Leishmania_braziliensis_MHOM/BR/75/M2904 | product=TATE DNA transposons | location=LbrM.00:575905-582097(+) | length=6193 | sequence_SO=random_sequence | SO=protein_coding
532177-1	LbrM.32.0010	94.12	17	1	0	6	22	517	501	0.025	26.3	>LbrM.32.0010 | organism=Leishmania_braziliensis_MHOM/BR/75/M2904 | product=TATE DNA Transposon | location=LbrM.32:5966-10821(+) | length=4856 | sequence_SO=chromosome | SO=protein_coding
532177-1	LbrM.20.6070	94.12	17	1	0	6	22	577	561	0.025	26.3	>LbrM.20.6070 | organism=Leishmania_braziliensis_MHOM/BR/75/M2904 | product=TATE DNA Transposon | location=LbrM.20.2:666019-670970(+) | length=4952 | sequence_SO=chromosome | SO=protein_coding
532177-1	LbrM.20.6080	94.12	17	1	0	6	22	517	501	0.025	26.3	>LbrM.20.6080 | organism=Leishmania_braziliensis_MHOM/BR/75/M2904 | product=TATE DNA Transposon | location=LbrM.20.2:671577-676087(-) | length=4511 | sequence_SO=chromosome | SO=protein_coding
532177-1	LbrM.20.6140	94.12	17	1	0	6	22	88	72	0.025	26.3	>LbrM.20.6140 | organism=Leishmania_braziliensis_MHOM/BR/75/M2904 | product=TATE DNA Transposon | location=LbrM.20.2:719613-724074(-) | length=4462 | sequence_SO=chromosome | SO=protein_coding
532177-1	LbrM.11.1160	94.12	17	1	0	6	22	532	516	0.025	26.3	>LbrM.11.1160 | organism=Leishmania_braziliensis_MHOM/BR/75/M2904 | product=TATE DNA transposons,DNA transposon | location=LbrM.11:537654-541591(+) | length=3938 | sequence_SO=chromosome | SO=protein_coding
532177-1	LbrM.34.2200	94.12	17	1	0	6	22	532	516	0.025	26.3	>LbrM.34.2200 | organism=Leishmania_braziliensis_MHOM/BR/75/M2904 | product=TATE DNA transposons | location=LbrM.34:838464-843385(-) | length=4922 | sequence_SO=chromosome | SO=protein_coding
532177-1	LbrM.35.0030	94.12	17	1	0	6	22	532	516	0.025	26.3	>LbrM.35.0030 | organism=Leishmania_braziliensis_MHOM/BR/75/M2904 | product=TATE DNA Transposon | location=LbrM.35:10048-14969(-) | length=4922 | sequence_SO=chromosome | SO=protein_coding
532177-1	LbrM.30.0460	94.12	17	1	0	6	22	1942	1926	0.025	26.3	>LbrM.30.0460 | organism=Leishmania_braziliensis_MHOM/BR/75/M2904 | product=TATE DNA Transposon | location=LbrM.30:155049-159094(+) | length=4046 | sequence_SO=chromosome | SO=protein_coding
532177-1	LbrM.30.3190	94.12	17	1	0	6	22	1936	1920	0.025	26.3	>LbrM.30.3190 | organism=Leishmania_braziliensis_MHOM/BR/75/M2904 | product=TATE DNA transposons | location=LbrM.30:1115394-1121721(-) | length=6328 | sequence_SO=chromosome | SO=protein_coding
532177-1	LbrM.28.0010	94.12	17	1	0	6	22	1648	1632	0.025	26.3	>LbrM.28.0010 | organism=Leishmania_braziliensis_MHOM/BR/75/M2904 | product=TATE DNA transposons | location=LbrM.28:1798-7822(-) | length=6025 | sequence_SO=chromosome | SO=protein_coding
532177-1	LbrM.25.2600	93.75	16	1	0	6	21	1699	1684	0.098	24.3	>LbrM.25.2600 | organism=Leishmania_braziliensis_MHOM/BR/75/M2904 | product=TATE DNA Transposon | location=LbrM.00:414164-419661(+) | length=5498 | sequence_SO=random_sequence | SO=protein_coding
532177-1	LbrM.20.6090	93.75	16	1	0	6	21	1996	1981	0.098	24.3	>LbrM.20.6090 | organism=Leishmania_braziliensis_MHOM/BR/75/M2904 | product=TATE DNA Transposon | location=LbrM.20.2:678049-682463(+) | length=4415 | sequence_SO=chromosome | SO=protein_coding
532177-1	LbrM.20.6110	93.75	16	1	0	6	21	832	817	0.098	24.3	>LbrM.20.6110 | organism=Leishmania_braziliensis_MHOM/BR/75/M2904 | product=TATE DNA Transposon | location=LbrM.20.2:692274-697444(-) | length=5171 | sequence_SO=chromosome | SO=protein_coding
532177-1	LbrM.27.0010	93.75	16	1	0	6	21	622	607	0.098	24.3	>LbrM.27.0010 | organism=Leishmania_braziliensis_MHOM/BR/75/M2904 | product=TATE DNA Transposon | location=LbrM.27:3-4966(+) | length=4964 | sequence_SO=chromosome | SO=protein_coding
532177-1	LbrM.11.1170	93.75	16	1	0	6	21	1954	1939	0.098	24.3	>LbrM.11.1170 | organism=Leishmania_braziliensis_MHOM/BR/75/M2904 | product=TATE DNA transposons | location=LbrM.11:546742-552820(+) | length=6079 | sequence_SO=chromosome | SO=protein_coding
532177-1	LbrM.34.5340	93.75	16	1	0	6	21	1240	1225	0.098	24.3	>LbrM.34.5340 | organism=Leishmania_braziliensis_MHOM/BR/75/M2904 | product=TATE DNA transposons | location=LbrM.34:1996624-2002238(+) | length=5615 | sequence_SO=chromosome | SO=protein_coding
532177-1	LbrM.24.2430	93.75	16	1	0	6	21	532	517	0.098	24.3	>LbrM.24.2430 | organism=Leishmania_braziliensis_MHOM/BR/75/M2904 | product=TATE DNA Transposon | location=LbrM.24:819379-824300(+) | length=4922 | sequence_SO=chromosome | SO=protein_coding
532177-1	LbrM.29.0010	93.75	16	1	0	6	21	1771	1756	0.098	24.3	>LbrM.29.0010 | organism=Leishmania_braziliensis_MHOM/BR/75/M2904 | product=TATE DNA Transposon | location=LbrM.29:4-2868(-) | length=2865 | sequence_SO=chromosome | SO=protein_coding
532177-1	LbrM.30.3200	93.75	16	1	0	6	21	532	517	0.098	24.3	>LbrM.30.3200 | organism=Leishmania_braziliensis_MHOM/BR/75/M2904 | product=TATE DNA Transposon | location=LbrM.30:1123657-1128563(-) | length=4907 | sequence_SO=chromosome | SO=protein_coding
532177-1	LbrM.31.1860	93.75	16	1	0	6	21	532	517	0.098	24.3	>LbrM.31.1860 | organism=Leishmania_braziliensis_MHOM/BR/75/M2904 | product=TATE DNA Transposon | location=LbrM.31:818387-823308(-) | length=4922 | sequence_SO=chromosome | SO=protein_coding
533854-1	LbrM.20.6090	89.47	19	2	0	1	19	1109	1091	0.35	22.3	>LbrM.20.6090 | organism=Leishmania_braziliensis_MHOM/BR/75/M2904 | product=TATE DNA Transposon | location=LbrM.20.2:678049-682463(+) | length=4415 | sequence_SO=chromosome | SO=protein_coding
533854-1	LbrM.11.1170	89.47	19	2	0	1	19	1067	1049	0.35	22.3	>LbrM.11.1170 | organism=Leishmania_braziliensis_MHOM/BR/75/M2904 | product=TATE DNA transposons | location=LbrM.11:546742-552820(+) | length=6079 | sequence_SO=chromosome | SO=protein_coding
533854-1	LbrM.30.3190	89.47	19	2	0	1	19	1049	1031	0.35	22.3	>LbrM.30.3190 | organism=Leishmania_braziliensis_MHOM/BR/75/M2904 | product=TATE DNA transposons | location=LbrM.30:1115394-1121721(-) | length=6328 | sequence_SO=chromosome | SO=protein_coding
539769-1	LbrM.25.2610	94.12	17	1	0	3	19	940	956	0.023	26.3	>LbrM.25.2610 | organism=Leishmania_braziliensis_MHOM/BR/75/M2904 | product=TATE DNA Transposon | location=LbrM.00:419977-423326(-) | length=3350 | sequence_SO=random_sequence | SO=protein_coding
539769-1	LbrM.30.3800	94.12	17	1	0	3	19	1601	1617	0.023	26.3	>LbrM.30.3800 | organism=Leishmania_braziliensis_MHOM/BR/75/M2904 | product=TATE DNA transposons | location=LbrM.00:591525-595535(+) | length=4011 | sequence_SO=random_sequence | SO=protein_coding
539769-1	LbrM.32.0010	94.12	17	1	0	3	19	2446	2462	0.023	26.3	>LbrM.32.0010 | organism=Leishmania_braziliensis_MHOM/BR/75/M2904 | product=TATE DNA Transposon | location=LbrM.32:5966-10821(+) | length=4856 | sequence_SO=chromosome | SO=protein_coding
539769-1	LbrM.20.6070	94.12	17	1	0	3	19	2542	2558	0.023	26.3	>LbrM.20.6070 | organism=Leishmania_braziliensis_MHOM/BR/75/M2904 | product=TATE DNA Transposon | location=LbrM.20.2:666019-670970(+) | length=4952 | sequence_SO=chromosome | SO=protein_coding
539769-1	LbrM.20.6080	94.12	17	1	0	3	19	2497	2513	0.023	26.3	>LbrM.20.6080 | organism=Leishmania_braziliensis_MHOM/BR/75/M2904 | product=TATE DNA Transposon | location=LbrM.20.2:671577-676087(-) | length=4511 | sequence_SO=chromosome | SO=protein_coding
539769-1	LbrM.20.6110	94.12	17	1	0	3	19	2761	2777	0.023	26.3	>LbrM.20.6110 | organism=Leishmania_braziliensis_MHOM/BR/75/M2904 | product=TATE DNA Transposon | location=LbrM.20.2:692274-697444(-) | length=5171 | sequence_SO=chromosome | SO=protein_coding
539769-1	LbrM.20.6140	94.12	17	1	0	3	19	2053	2069	0.023	26.3	>LbrM.20.6140 | organism=Leishmania_braziliensis_MHOM/BR/75/M2904 | product=TATE DNA Transposon | location=LbrM.20.2:719613-724074(-) | length=4462 | sequence_SO=chromosome | SO=protein_coding
539769-1	LbrM.11.1160	94.12	17	1	0	3	19	2510	2526	0.023	26.3	>LbrM.11.1160 | organism=Leishmania_braziliensis_MHOM/BR/75/M2904 | product=TATE DNA transposons,DNA transposon | location=LbrM.11:537654-541591(+) | length=3938 | sequence_SO=chromosome | SO=protein_coding
539769-1	LbrM.11.1170	94.12	17	1	0	3	19	3934	3950	0.023	26.3	>LbrM.11.1170 | organism=Leishmania_braziliensis_MHOM/BR/75/M2904 | product=TATE DNA transposons | location=LbrM.11:546742-552820(+) | length=6079 | sequence_SO=chromosome | SO=protein_coding
539769-1	LbrM.34.5340	94.12	17	1	0	3	19	3205	3221	0.023	26.3	>LbrM.34.5340 | organism=Leishmania_braziliensis_MHOM/BR/75/M2904 | product=TATE DNA transposons | location=LbrM.34:1996624-2002238(+) | length=5615 | sequence_SO=chromosome | SO=protein_coding
539769-1	LbrM.35.0030	94.12	17	1	0	3	19	2512	2528	0.023	26.3	>LbrM.35.0030 | organism=Leishmania_braziliensis_MHOM/BR/75/M2904 | product=TATE DNA Transposon | location=LbrM.35:10048-14969(-) | length=4922 | sequence_SO=chromosome | SO=protein_coding
539769-1	LbrM.24.2430	94.12	17	1	0	3	19	2509	2525	0.023	26.3	>LbrM.24.2430 | organism=Leishmania_braziliensis_MHOM/BR/75/M2904 | product=TATE DNA Transposon | location=LbrM.24:819379-824300(+) | length=4922 | sequence_SO=chromosome | SO=protein_coding
539769-1	LbrM.30.0460	94.12	17	1	0	3	19	3922	3938	0.023	26.3	>LbrM.30.0460 | organism=Leishmania_braziliensis_MHOM/BR/75/M2904 | product=TATE DNA Transposon | location=LbrM.30:155049-159094(+) | length=4046 | sequence_SO=chromosome | SO=protein_coding
539769-1	LbrM.30.3190	94.12	17	1	0	3	19	3916	3932	0.023	26.3	>LbrM.30.3190 | organism=Leishmania_braziliensis_MHOM/BR/75/M2904 | product=TATE DNA transposons | location=LbrM.30:1115394-1121721(-) | length=6328 | sequence_SO=chromosome | SO=protein_coding
539769-1	LbrM.30.3200	94.12	17	1	0	3	19	2497	2513	0.023	26.3	>LbrM.30.3200 | organism=Leishmania_braziliensis_MHOM/BR/75/M2904 | product=TATE DNA Transposon | location=LbrM.30:1123657-1128563(-) | length=4907 | sequence_SO=chromosome | SO=protein_coding
539769-1	LbrM.30.3210	94.12	17	1	0	3	19	1993	2009	0.023	26.3	>LbrM.30.3210 | organism=Leishmania_braziliensis_MHOM/BR/75/M2904 | product=TATE DNA transposons | location=LbrM.30:1132441-1136634(-) | length=4194 | sequence_SO=chromosome | SO=protein_coding
539769-1	LbrM.30.3220	94.12	17	1	0	3	19	452	468	0.023	26.3	>LbrM.30.3220 | organism=Leishmania_braziliensis_MHOM/BR/75/M2904 | product=TATE DNA transposons | location=LbrM.30:1139128-1141989(-) | length=2862 | sequence_SO=chromosome | SO=protein_coding
539769-1	LbrM.31.1860	94.12	17	1	0	3	19	2512	2528	0.023	26.3	>LbrM.31.1860 | organism=Leishmania_braziliensis_MHOM/BR/75/M2904 | product=TATE DNA Transposon | location=LbrM.31:818387-823308(-) | length=4922 | sequence_SO=chromosome | SO=protein_coding
539769-1	LbrM.28.0010	94.12	17	1	0	3	19	3613	3629	0.023	26.3	>LbrM.28.0010 | organism=Leishmania_braziliensis_MHOM/BR/75/M2904 | product=TATE DNA transposons | location=LbrM.28:1798-7822(-) | length=6025 | sequence_SO=chromosome | SO=protein_coding
539859-1	LbrM.02.0550	93.33	15	1	0	4	18	146	160	0.32	22.3	>LbrM.02.0550 | organism=Leishmania_braziliensis_MHOM/BR/75/M2904 | product=Retrotransposable element SLACS | location=LbrM.02:236839-240285(-) | length=3447 | sequence_SO=chromosome | SO=protein_coding
544935-1	LbrM.08.0700	93.33	15	1	0	4	18	394	380	0.32	22.3	>LbrM.08.0700 | organism=Leishmania_braziliensis_MHOM/BR/75/M2904 | product=SLACS | location=LbrM.08:267172-272523(+) | length=5352 | sequence_SO=chromosome | SO=protein_coding
546946-1	LbrM.30.3790	93.33	15	1	0	3	17	1028	1014	0.32	22.3	>LbrM.30.3790 | organism=Leishmania_braziliensis_MHOM/BR/75/M2904 | product=TATE DNA transposons | location=LbrM.00:575905-582097(+) | length=6193 | sequence_SO=random_sequence | SO=protein_coding
550467-1	LbrM.25.2600	93.33	15	1	0	3	17	4119	4133	0.32	22.3	>LbrM.25.2600 | organism=Leishmania_braziliensis_MHOM/BR/75/M2904 | product=TATE DNA Transposon | location=LbrM.00:414164-419661(+) | length=5498 | sequence_SO=random_sequence | SO=protein_coding
550467-1	LbrM.25.2610	93.33	15	1	0	3	17	1431	1445	0.32	22.3	>LbrM.25.2610 | organism=Leishmania_braziliensis_MHOM/BR/75/M2904 | product=TATE DNA Transposon | location=LbrM.00:419977-423326(-) | length=3350 | sequence_SO=random_sequence | SO=protein_coding
550467-1	LbrM.25.2620	93.33	15	1	0	3	17	1080	1094	0.32	22.3	>LbrM.25.2620 | organism=Leishmania_braziliensis_MHOM/BR/75/M2904 | product=TATE DNA Transposon | location=LbrM.00:425303-428091(-) | length=2789 | sequence_SO=random_sequence | SO=protein_coding
550467-1	LbrM.30.3790	93.33	15	1	0	3	17	4272	4286	0.32	22.3	>LbrM.30.3790 | organism=Leishmania_braziliensis_MHOM/BR/75/M2904 | product=TATE DNA transposons | location=LbrM.00:575905-582097(+) | length=6193 | sequence_SO=random_sequence | SO=protein_coding
550467-1	LbrM.32.0010	93.33	15	1	0	3	17	2937	2951	0.32	22.3	>LbrM.32.0010 | organism=Leishmania_braziliensis_MHOM/BR/75/M2904 | product=TATE DNA Transposon | location=LbrM.32:5966-10821(+) | length=4856 | sequence_SO=chromosome | SO=protein_coding
550467-1	LbrM.32.0040	93.33	15	1	0	3	17	387	401	0.32	22.3	>LbrM.32.0040 | organism=Leishmania_braziliensis_MHOM/BR/75/M2904 | product=TATE DNA Transposon | location=LbrM.32:19367-21672(+) | length=2306 | sequence_SO=chromosome | SO=protein_coding
550467-1	LbrM.20.6070	93.33	15	1	0	3	17	3033	3047	0.32	22.3	>LbrM.20.6070 | organism=Leishmania_braziliensis_MHOM/BR/75/M2904 | product=TATE DNA Transposon | location=LbrM.20.2:666019-670970(+) | length=4952 | sequence_SO=chromosome | SO=protein_coding
550467-1	LbrM.20.6080	93.33	15	1	0	3	17	2988	3002	0.32	22.3	>LbrM.20.6080 | organism=Leishmania_braziliensis_MHOM/BR/75/M2904 | product=TATE DNA Transposon | location=LbrM.20.2:671577-676087(-) | length=4511 | sequence_SO=chromosome | SO=protein_coding
550467-1	LbrM.20.6110	93.33	15	1	0	3	17	3252	3266	0.32	22.3	>LbrM.20.6110 | organism=Leishmania_braziliensis_MHOM/BR/75/M2904 | product=TATE DNA Transposon | location=LbrM.20.2:692274-697444(-) | length=5171 | sequence_SO=chromosome | SO=protein_coding
550467-1	LbrM.20.6140	93.33	15	1	0	3	17	2545	2559	0.32	22.3	>LbrM.20.6140 | organism=Leishmania_braziliensis_MHOM/BR/75/M2904 | product=TATE DNA Transposon | location=LbrM.20.2:719613-724074(-) | length=4462 | sequence_SO=chromosome | SO=protein_coding
550467-1	LbrM.27.0010	93.33	15	1	0	3	17	3078	3092	0.32	22.3	>LbrM.27.0010 | organism=Leishmania_braziliensis_MHOM/BR/75/M2904 | product=TATE DNA Transposon | location=LbrM.27:3-4966(+) | length=4964 | sequence_SO=chromosome | SO=protein_coding
550467-1	LbrM.26.2650	93.33	15	1	0	3	17	2436	2450	0.32	22.3	>LbrM.26.2650 | organism=Leishmania_braziliensis_MHOM/BR/75/M2904 | product=TATE DNA transposons | location=LbrM.26:982628-986631(+) | length=4004 | sequence_SO=chromosome | SO=protein_coding
550467-1	LbrM.11.1160	93.33	15	1	0	3	17	3003	3017	0.32	22.3	>LbrM.11.1160 | organism=Leishmania_braziliensis_MHOM/BR/75/M2904 | product=TATE DNA transposons,DNA transposon | location=LbrM.11:537654-541591(+) | length=3938 | sequence_SO=chromosome | SO=protein_coding
550467-1	LbrM.11.1170	93.33	15	1	0	3	17	4425	4439	0.32	22.3	>LbrM.11.1170 | organism=Leishmania_braziliensis_MHOM/BR/75/M2904 | product=TATE DNA transposons | location=LbrM.11:546742-552820(+) | length=6079 | sequence_SO=chromosome | SO=protein_coding
550467-1	LbrM.34.0020	93.33	15	1	0	3	17	843	857	0.32	22.3	>LbrM.34.0020 | organism=Leishmania_braziliensis_MHOM/BR/75/M2904 | product=TATE DNA Transposon | location=LbrM.34:3466-6192(+) | length=2727 | sequence_SO=chromosome | SO=protein_coding
550467-1	LbrM.34.2200	93.33	15	1	0	3	17	3003	3017	0.32	22.3	>LbrM.34.2200 | organism=Leishmania_braziliensis_MHOM/BR/75/M2904 | product=TATE DNA transposons | location=LbrM.34:838464-843385(-) | length=4922 | sequence_SO=chromosome | SO=protein_coding
550467-1	LbrM.34.5340	93.33	15	1	0	3	17	3696	3710	0.32	22.3	>LbrM.34.5340 | organism=Leishmania_braziliensis_MHOM/BR/75/M2904 | product=TATE DNA transposons | location=LbrM.34:1996624-2002238(+) | length=5615 | sequence_SO=chromosome | SO=protein_coding
550467-1	LbrM.35.0030	93.33	15	1	0	3	17	3003	3017	0.32	22.3	>LbrM.35.0030 | organism=Leishmania_braziliensis_MHOM/BR/75/M2904 | product=TATE DNA Transposon | location=LbrM.35:10048-14969(-) | length=4922 | sequence_SO=chromosome | SO=protein_coding
550467-1	LbrM.24.2430	93.33	15	1	0	3	17	3003	3017	0.32	22.3	>LbrM.24.2430 | organism=Leishmania_braziliensis_MHOM/BR/75/M2904 | product=TATE DNA Transposon | location=LbrM.24:819379-824300(+) | length=4922 | sequence_SO=chromosome | SO=protein_coding
550467-1	LbrM.30.3190	93.33	15	1	0	3	17	4407	4421	0.32	22.3	>LbrM.30.3190 | organism=Leishmania_braziliensis_MHOM/BR/75/M2904 | product=TATE DNA transposons | location=LbrM.30:1115394-1121721(-) | length=6328 | sequence_SO=chromosome | SO=protein_coding
550467-1	LbrM.30.3200	93.33	15	1	0	3	17	2988	3002	0.32	22.3	>LbrM.30.3200 | organism=Leishmania_braziliensis_MHOM/BR/75/M2904 | product=TATE DNA Transposon | location=LbrM.30:1123657-1128563(-) | length=4907 | sequence_SO=chromosome | SO=protein_coding
550467-1	LbrM.30.3210	93.33	15	1	0	3	17	2487	2501	0.32	22.3	>LbrM.30.3210 | organism=Leishmania_braziliensis_MHOM/BR/75/M2904 | product=TATE DNA transposons | location=LbrM.30:1132441-1136634(-) | length=4194 | sequence_SO=chromosome | SO=protein_coding
550467-1	LbrM.30.3220	93.33	15	1	0	3	17	945	959	0.32	22.3	>LbrM.30.3220 | organism=Leishmania_braziliensis_MHOM/BR/75/M2904 | product=TATE DNA transposons | location=LbrM.30:1139128-1141989(-) | length=2862 | sequence_SO=chromosome | SO=protein_coding
550467-1	LbrM.31.1860	93.33	15	1	0	3	17	3003	3017	0.32	22.3	>LbrM.31.1860 | organism=Leishmania_braziliensis_MHOM/BR/75/M2904 | product=TATE DNA Transposon | location=LbrM.31:818387-823308(-) | length=4922 | sequence_SO=chromosome | SO=protein_coding
550467-1	LbrM.28.0010	93.33	15	1	0	3	17	4104	4118	0.32	22.3	>LbrM.28.0010 | organism=Leishmania_braziliensis_MHOM/BR/75/M2904 | product=TATE DNA transposons | location=LbrM.28:1798-7822(-) | length=6025 | sequence_SO=chromosome | SO=protein_coding
556781-1	LbrM.25.2620	89.47	19	2	0	1	19	1485	1467	0.48	22.3	>LbrM.25.2620 | organism=Leishmania_braziliensis_MHOM/BR/75/M2904 | product=TATE DNA Transposon | location=LbrM.00:425303-428091(-) | length=2789 | sequence_SO=random_sequence | SO=protein_coding
556781-1	LbrM.34.2200	89.47	19	2	0	1	19	3408	3390	0.48	22.3	>LbrM.34.2200 | organism=Leishmania_braziliensis_MHOM/BR/75/M2904 | product=TATE DNA transposons | location=LbrM.34:838464-843385(-) | length=4922 | sequence_SO=chromosome | SO=protein_coding
556781-1	LbrM.30.3210	89.47	19	2	0	1	19	2892	2874	0.48	22.3	>LbrM.30.3210 | organism=Leishmania_braziliensis_MHOM/BR/75/M2904 | product=TATE DNA transposons | location=LbrM.30:1132441-1136634(-) | length=4194 | sequence_SO=chromosome | SO=protein_coding
556781-1	LbrM.28.0010	89.47	19	2	0	1	19	4509	4491	0.48	22.3	>LbrM.28.0010 | organism=Leishmania_braziliensis_MHOM/BR/75/M2904 | product=TATE DNA transposons | location=LbrM.28:1798-7822(-) | length=6025 | sequence_SO=chromosome | SO=protein_coding
564054-1	LbrM.25.2610	93.33	15	1	0	6	20	3320	3334	0.35	22.3	>LbrM.25.2610 | organism=Leishmania_braziliensis_MHOM/BR/75/M2904 | product=TATE DNA Transposon | location=LbrM.00:419977-423326(-) | length=3350 | sequence_SO=random_sequence | SO=protein_coding
564054-1	LbrM.30.3790	93.33	15	1	0	6	20	6161	6175	0.35	22.3	>LbrM.30.3790 | organism=Leishmania_braziliensis_MHOM/BR/75/M2904 | product=TATE DNA transposons | location=LbrM.00:575905-582097(+) | length=6193 | sequence_SO=random_sequence | SO=protein_coding
564054-1	LbrM.30.3800	93.33	15	1	0	6	20	3983	3997	0.35	22.3	>LbrM.30.3800 | organism=Leishmania_braziliensis_MHOM/BR/75/M2904 | product=TATE DNA transposons | location=LbrM.00:591525-595535(+) | length=4011 | sequence_SO=random_sequence | SO=protein_coding
564054-1	LbrM.32.0010	93.33	15	1	0	6	20	4826	4840	0.35	22.3	>LbrM.32.0010 | organism=Leishmania_braziliensis_MHOM/BR/75/M2904 | product=TATE DNA Transposon | location=LbrM.32:5966-10821(+) | length=4856 | sequence_SO=chromosome | SO=protein_coding
564054-1	LbrM.32.0040	93.33	15	1	0	6	20	2276	2290	0.35	22.3	>LbrM.32.0040 | organism=Leishmania_braziliensis_MHOM/BR/75/M2904 | product=TATE DNA Transposon | location=LbrM.32:19367-21672(+) | length=2306 | sequence_SO=chromosome | SO=protein_coding
564054-1	LbrM.20.6070	93.33	15	1	0	6	20	4922	4936	0.35	22.3	>LbrM.20.6070 | organism=Leishmania_braziliensis_MHOM/BR/75/M2904 | product=TATE DNA Transposon | location=LbrM.20.2:666019-670970(+) | length=4952 | sequence_SO=chromosome | SO=protein_coding
564054-1	LbrM.20.6110	93.33	15	1	0	6	20	5141	5155	0.35	22.3	>LbrM.20.6110 | organism=Leishmania_braziliensis_MHOM/BR/75/M2904 | product=TATE DNA Transposon | location=LbrM.20.2:692274-697444(-) | length=5171 | sequence_SO=chromosome | SO=protein_coding
564054-1	LbrM.20.6140	93.33	15	1	0	6	20	4433	4447	0.35	22.3	>LbrM.20.6140 | organism=Leishmania_braziliensis_MHOM/BR/75/M2904 | product=TATE DNA Transposon | location=LbrM.20.2:719613-724074(-) | length=4462 | sequence_SO=chromosome | SO=protein_coding
564054-1	LbrM.18.0010	93.33	15	1	0	6	20	1862	1876	0.35	22.3	>LbrM.18.0010 | organism=Leishmania_braziliensis_MHOM/BR/75/M2904 | product=TATE DNA Transposon | location=LbrM.18:601-2490(-) | length=1890 | sequence_SO=chromosome | SO=protein_coding
564054-1	LbrM.34.2200	93.33	15	1	0	6	20	4892	4906	0.35	22.3	>LbrM.34.2200 | organism=Leishmania_braziliensis_MHOM/BR/75/M2904 | product=TATE DNA transposons | location=LbrM.34:838464-843385(-) | length=4922 | sequence_SO=chromosome | SO=protein_coding
564054-1	LbrM.34.5340	93.33	15	1	0	6	20	5585	5599	0.35	22.3	>LbrM.34.5340 | organism=Leishmania_braziliensis_MHOM/BR/75/M2904 | product=TATE DNA transposons | location=LbrM.34:1996624-2002238(+) | length=5615 | sequence_SO=chromosome | SO=protein_coding
564054-1	LbrM.35.0030	93.33	15	1	0	6	20	4892	4906	0.35	22.3	>LbrM.35.0030 | organism=Leishmania_braziliensis_MHOM/BR/75/M2904 | product=TATE DNA Transposon | location=LbrM.35:10048-14969(-) | length=4922 | sequence_SO=chromosome | SO=protein_coding
564054-1	LbrM.24.2430	93.33	15	1	0	6	20	4892	4906	0.35	22.3	>LbrM.24.2430 | organism=Leishmania_braziliensis_MHOM/BR/75/M2904 | product=TATE DNA Transposon | location=LbrM.24:819379-824300(+) | length=4922 | sequence_SO=chromosome | SO=protein_coding
564054-1	LbrM.30.3190	93.33	15	1	0	6	20	6296	6310	0.35	22.3	>LbrM.30.3190 | organism=Leishmania_braziliensis_MHOM/BR/75/M2904 | product=TATE DNA transposons | location=LbrM.30:1115394-1121721(-) | length=6328 | sequence_SO=chromosome | SO=protein_coding
564054-1	LbrM.30.3200	93.33	15	1	0	6	20	4877	4891	0.35	22.3	>LbrM.30.3200 | organism=Leishmania_braziliensis_MHOM/BR/75/M2904 | product=TATE DNA Transposon | location=LbrM.30:1123657-1128563(-) | length=4907 | sequence_SO=chromosome | SO=protein_coding
564054-1	LbrM.30.3220	93.33	15	1	0	6	20	2834	2848	0.35	22.3	>LbrM.30.3220 | organism=Leishmania_braziliensis_MHOM/BR/75/M2904 | product=TATE DNA transposons | location=LbrM.30:1139128-1141989(-) | length=2862 | sequence_SO=chromosome | SO=protein_coding
564054-1	LbrM.30.3780	93.33	15	1	0	6	20	1862	1876	0.35	22.3	>LbrM.30.3780 | organism=Leishmania_braziliensis_MHOM/BR/75/M2904 | product=TATE DNA transposons | location=LbrM.30:1322572-1324461(-) | length=1890 | sequence_SO=chromosome | SO=protein_coding
564054-1	LbrM.31.1860	93.33	15	1	0	6	20	4892	4906	0.35	22.3	>LbrM.31.1860 | organism=Leishmania_braziliensis_MHOM/BR/75/M2904 | product=TATE DNA Transposon | location=LbrM.31:818387-823308(-) | length=4922 | sequence_SO=chromosome | SO=protein_coding
564054-1	LbrM.28.0010	93.33	15	1	0	6	20	5993	6007	0.35	22.3	>LbrM.28.0010 | organism=Leishmania_braziliensis_MHOM/BR/75/M2904 | product=TATE DNA transposons | location=LbrM.28:1798-7822(-) | length=6025 | sequence_SO=chromosome | SO=protein_coding
565105-1	LbrM.08.0700	93.33	15	1	0	7	21	5147	5133	0.35	22.3	>LbrM.08.0700 | organism=Leishmania_braziliensis_MHOM/BR/75/M2904 | product=SLACS | location=LbrM.08:267172-272523(+) | length=5352 | sequence_SO=chromosome | SO=protein_coding
567357-1	LbrM.25.2620	90	20	2	0	2	21	2467	2486	0.09	24.3	>LbrM.25.2620 | organism=Leishmania_braziliensis_MHOM/BR/75/M2904 | product=TATE DNA Transposon | location=LbrM.00:425303-428091(-) | length=2789 | sequence_SO=random_sequence | SO=protein_coding
567357-1	LbrM.30.3790	90	20	2	0	2	21	5659	5678	0.09	24.3	>LbrM.30.3790 | organism=Leishmania_braziliensis_MHOM/BR/75/M2904 | product=TATE DNA transposons | location=LbrM.00:575905-582097(+) | length=6193 | sequence_SO=random_sequence | SO=protein_coding
567357-1	LbrM.30.3800	90	20	2	0	2	21	3481	3500	0.09	24.3	>LbrM.30.3800 | organism=Leishmania_braziliensis_MHOM/BR/75/M2904 | product=TATE DNA transposons | location=LbrM.00:591525-595535(+) | length=4011 | sequence_SO=random_sequence | SO=protein_coding
567357-1	LbrM.32.0010	90	20	2	0	2	21	4324	4343	0.09	24.3	>LbrM.32.0010 | organism=Leishmania_braziliensis_MHOM/BR/75/M2904 | product=TATE DNA Transposon | location=LbrM.32:5966-10821(+) | length=4856 | sequence_SO=chromosome | SO=protein_coding
567357-1	LbrM.32.0040	90	20	2	0	2	21	1774	1793	0.09	24.3	>LbrM.32.0040 | organism=Leishmania_braziliensis_MHOM/BR/75/M2904 | product=TATE DNA Transposon | location=LbrM.32:19367-21672(+) | length=2306 | sequence_SO=chromosome | SO=protein_coding
567357-1	LbrM.20.6070	90	20	2	0	2	21	4420	4439	0.09	24.3	>LbrM.20.6070 | organism=Leishmania_braziliensis_MHOM/BR/75/M2904 | product=TATE DNA Transposon | location=LbrM.20.2:666019-670970(+) | length=4952 | sequence_SO=chromosome | SO=protein_coding
567357-1	LbrM.20.6080	90	20	2	0	2	21	4375	4394	0.09	24.3	>LbrM.20.6080 | organism=Leishmania_braziliensis_MHOM/BR/75/M2904 | product=TATE DNA Transposon | location=LbrM.20.2:671577-676087(-) | length=4511 | sequence_SO=chromosome | SO=protein_coding
567357-1	LbrM.20.6110	90	20	2	0	2	21	4639	4658	0.09	24.3	>LbrM.20.6110 | organism=Leishmania_braziliensis_MHOM/BR/75/M2904 | product=TATE DNA Transposon | location=LbrM.20.2:692274-697444(-) | length=5171 | sequence_SO=chromosome | SO=protein_coding
567357-1	LbrM.20.6140	90	20	2	0	2	21	3931	3950	0.09	24.3	>LbrM.20.6140 | organism=Leishmania_braziliensis_MHOM/BR/75/M2904 | product=TATE DNA Transposon | location=LbrM.20.2:719613-724074(-) | length=4462 | sequence_SO=chromosome | SO=protein_coding
567357-1	LbrM.27.0010	90	20	2	0	2	21	4465	4484	0.09	24.3	>LbrM.27.0010 | organism=Leishmania_braziliensis_MHOM/BR/75/M2904 | product=TATE DNA Transposon | location=LbrM.27:3-4966(+) | length=4964 | sequence_SO=chromosome | SO=protein_coding
567357-1	LbrM.26.2650	90	20	2	0	2	21	3823	3842	0.09	24.3	>LbrM.26.2650 | organism=Leishmania_braziliensis_MHOM/BR/75/M2904 | product=TATE DNA transposons | location=LbrM.26:982628-986631(+) | length=4004 | sequence_SO=chromosome | SO=protein_coding
567357-1	LbrM.11.1170	90	20	2	0	2	21	5812	5831	0.09	24.3	>LbrM.11.1170 | organism=Leishmania_braziliensis_MHOM/BR/75/M2904 | product=TATE DNA transposons | location=LbrM.11:546742-552820(+) | length=6079 | sequence_SO=chromosome | SO=protein_coding
567357-1	LbrM.18.0010	90	20	2	0	2	21	1360	1379	0.09	24.3	>LbrM.18.0010 | organism=Leishmania_braziliensis_MHOM/BR/75/M2904 | product=TATE DNA Transposon | location=LbrM.18:601-2490(-) | length=1890 | sequence_SO=chromosome | SO=protein_coding
567357-1	LbrM.34.0020	90	20	2	0	2	21	2230	2249	0.09	24.3	>LbrM.34.0020 | organism=Leishmania_braziliensis_MHOM/BR/75/M2904 | product=TATE DNA Transposon | location=LbrM.34:3466-6192(+) | length=2727 | sequence_SO=chromosome | SO=protein_coding
567357-1	LbrM.34.2200	90	20	2	0	2	21	4390	4409	0.09	24.3	>LbrM.34.2200 | organism=Leishmania_braziliensis_MHOM/BR/75/M2904 | product=TATE DNA transposons | location=LbrM.34:838464-843385(-) | length=4922 | sequence_SO=chromosome | SO=protein_coding
567357-1	LbrM.35.0030	90	20	2	0	2	21	4390	4409	0.09	24.3	>LbrM.35.0030 | organism=Leishmania_braziliensis_MHOM/BR/75/M2904 | product=TATE DNA Transposon | location=LbrM.35:10048-14969(-) | length=4922 | sequence_SO=chromosome | SO=protein_coding
567357-1	LbrM.30.3190	90	20	2	0	2	21	5794	5813	0.09	24.3	>LbrM.30.3190 | organism=Leishmania_braziliensis_MHOM/BR/75/M2904 | product=TATE DNA transposons | location=LbrM.30:1115394-1121721(-) | length=6328 | sequence_SO=chromosome | SO=protein_coding
567357-1	LbrM.30.3210	90	20	2	0	2	21	3874	3893	0.09	24.3	>LbrM.30.3210 | organism=Leishmania_braziliensis_MHOM/BR/75/M2904 | product=TATE DNA transposons | location=LbrM.30:1132441-1136634(-) | length=4194 | sequence_SO=chromosome | SO=protein_coding
567357-1	LbrM.30.3220	90	20	2	0	2	21	2332	2351	0.09	24.3	>LbrM.30.3220 | organism=Leishmania_braziliensis_MHOM/BR/75/M2904 | product=TATE DNA transposons | location=LbrM.30:1139128-1141989(-) | length=2862 | sequence_SO=chromosome | SO=protein_coding
567357-1	LbrM.31.1860	90	20	2	0	2	21	4390	4409	0.09	24.3	>LbrM.31.1860 | organism=Leishmania_braziliensis_MHOM/BR/75/M2904 | product=TATE DNA Transposon | location=LbrM.31:818387-823308(-) | length=4922 | sequence_SO=chromosome | SO=protein_coding
567357-1	LbrM.28.0010	90	20	2	0	2	21	5491	5510	0.09	24.3	>LbrM.28.0010 | organism=Leishmania_braziliensis_MHOM/BR/75/M2904 | product=TATE DNA transposons | location=LbrM.28:1798-7822(-) | length=6025 | sequence_SO=chromosome | SO=protein_coding
569704-1	LbrM.20.6070	93.33	15	1	0	1	15	203	189	0.35	22.3	>LbrM.20.6070 | organism=Leishmania_braziliensis_MHOM/BR/75/M2904 | product=TATE DNA Transposon | location=LbrM.20.2:666019-670970(+) | length=4952 | sequence_SO=chromosome | SO=protein_coding
581142-1	LbrM.35.0030	93.75	16	1	0	1	16	1756	1741	0.09	24.3	>LbrM.35.0030 | organism=Leishmania_braziliensis_MHOM/BR/75/M2904 | product=TATE DNA Transposon | location=LbrM.35:10048-14969(-) | length=4922 | sequence_SO=chromosome | SO=protein_coding
582511-1	LbrM.16.0790	100	15	0	0	5	19	1993	2007	0.001	30.2	>LbrM.16.0790 | organism=Leishmania_braziliensis_MHOM/BR/75/M2904 | product=hypothetical protein | location=LbrM.16:295596-298745(-) | length=3150 | sequence_SO=chromosome | SO=protein_coding
582511-1	LbrM.08.0700	100	15	0	0	5	19	4819	4833	0.001	30.2	>LbrM.08.0700 | organism=Leishmania_braziliensis_MHOM/BR/75/M2904 | product=SLACS | location=LbrM.08:267172-272523(+) | length=5352 | sequence_SO=chromosome | SO=protein_coding
590857-1	LbrM.16.0790	93.33	15	1	0	5	19	2793	2779	0.32	22.3	>LbrM.16.0790 | organism=Leishmania_braziliensis_MHOM/BR/75/M2904 | product=hypothetical protein | location=LbrM.16:295596-298745(-) | length=3150 | sequence_SO=chromosome | SO=protein_coding
590857-1	LbrM.16.0470	93.33	15	1	0	5	19	3123	3109	0.32	22.3	>LbrM.16.0470 | organism=Leishmania_braziliensis_MHOM/BR/75/M2904 | product=hypothetical protein | location=LbrM.16:155332-158811(-) | length=3480 | sequence_SO=chromosome | SO=protein_coding
590857-1	LbrM.02.0720	93.33	15	1	0	5	19	399	385	0.32	22.3	>LbrM.02.0720 | organism=Leishmania_braziliensis_MHOM/BR/75/M2904 | product=SLACS like gene retrotransposon element | location=LbrM.00:539912-540667(-) | length=756 | sequence_SO=random_sequence | SO=protein_coding
600560-1	LbrM.16.0790	86.96	23	3	0	3	25	1057	1079	0.48	22.3	>LbrM.16.0790 | organism=Leishmania_braziliensis_MHOM/BR/75/M2904 | product=hypothetical protein | location=LbrM.16:295596-298745(-) | length=3150 | sequence_SO=chromosome | SO=protein_coding
600560-1	LbrM.16.0470	86.96	23	3	0	3	25	1387	1409	0.48	22.3	>LbrM.16.0470 | organism=Leishmania_braziliensis_MHOM/BR/75/M2904 | product=hypothetical protein | location=LbrM.16:155332-158811(-) | length=3480 | sequence_SO=chromosome | SO=protein_coding
600560-1	LbrM.16.0460	86.96	23	3	0	3	25	3589	3611	0.48	22.3	>LbrM.16.0460 | organism=Leishmania_braziliensis_MHOM/BR/75/M2904 | product=hypothetical protein | location=LbrM.16:150478-154755(-) | length=4278 | sequence_SO=chromosome | SO=protein_coding
600560-1	LbrM.02.0750	86.96	23	3	0	3	25	4765	4787	0.48	22.3	>LbrM.02.0750 | organism=Leishmania_braziliensis_MHOM/BR/75/M2904 | product=SLACS like gene retrotransposon element | location=LbrM.00:560090-565702(-) | length=5613 | sequence_SO=random_sequence | SO=protein_coding
600560-1	LbrM.02.0550	86.96	23	3	0	3	25	2122	2144	0.48	22.3	>LbrM.02.0550 | organism=Leishmania_braziliensis_MHOM/BR/75/M2904 | product=Retrotransposable element SLACS | location=LbrM.02:236839-240285(-) | length=3447 | sequence_SO=chromosome | SO=protein_coding
600560-1	LbrM.08.0700	86.96	23	3	0	3	25	3883	3905	0.48	22.3	>LbrM.08.0700 | organism=Leishmania_braziliensis_MHOM/BR/75/M2904 | product=SLACS | location=LbrM.08:267172-272523(+) | length=5352 | sequence_SO=chromosome | SO=protein_coding
601925-1	LbrM.30.3790	95.65	23	1	0	1	23	2761	2783	7e-06	38.2	>LbrM.30.3790 | organism=Leishmania_braziliensis_MHOM/BR/75/M2904 | product=TATE DNA transposons | location=LbrM.00:575905-582097(+) | length=6193 | sequence_SO=random_sequence | SO=protein_coding
601925-1	LbrM.20.6070	95.65	23	1	0	1	23	1522	1544	7e-06	38.2	>LbrM.20.6070 | organism=Leishmania_braziliensis_MHOM/BR/75/M2904 | product=TATE DNA Transposon | location=LbrM.20.2:666019-670970(+) | length=4952 | sequence_SO=chromosome | SO=protein_coding
601925-1	LbrM.20.6080	95.65	23	1	0	1	23	1477	1499	7e-06	38.2	>LbrM.20.6080 | organism=Leishmania_braziliensis_MHOM/BR/75/M2904 | product=TATE DNA Transposon | location=LbrM.20.2:671577-676087(-) | length=4511 | sequence_SO=chromosome | SO=protein_coding
601925-1	LbrM.20.6090	95.65	23	1	0	1	23	2956	2978	7e-06	38.2	>LbrM.20.6090 | organism=Leishmania_braziliensis_MHOM/BR/75/M2904 | product=TATE DNA Transposon | location=LbrM.20.2:678049-682463(+) | length=4415 | sequence_SO=chromosome | SO=protein_coding
601925-1	LbrM.20.6140	95.65	23	1	0	1	23	1033	1055	7e-06	38.2	>LbrM.20.6140 | organism=Leishmania_braziliensis_MHOM/BR/75/M2904 | product=TATE DNA Transposon | location=LbrM.20.2:719613-724074(-) | length=4462 | sequence_SO=chromosome | SO=protein_coding
601925-1	LbrM.27.0010	95.65	23	1	0	1	23	1567	1589	7e-06	38.2	>LbrM.27.0010 | organism=Leishmania_braziliensis_MHOM/BR/75/M2904 | product=TATE DNA Transposon | location=LbrM.27:3-4966(+) | length=4964 | sequence_SO=chromosome | SO=protein_coding
601925-1	LbrM.26.2650	95.65	23	1	0	1	23	925	947	7e-06	38.2	>LbrM.26.2650 | organism=Leishmania_braziliensis_MHOM/BR/75/M2904 | product=TATE DNA transposons | location=LbrM.26:982628-986631(+) | length=4004 | sequence_SO=chromosome | SO=protein_coding
601925-1	LbrM.11.1160	95.65	23	1	0	1	23	1492	1514	7e-06	38.2	>LbrM.11.1160 | organism=Leishmania_braziliensis_MHOM/BR/75/M2904 | product=TATE DNA transposons,DNA transposon | location=LbrM.11:537654-541591(+) | length=3938 | sequence_SO=chromosome | SO=protein_coding
601925-1	LbrM.11.1170	95.65	23	1	0	1	23	2914	2936	7e-06	38.2	>LbrM.11.1170 | organism=Leishmania_braziliensis_MHOM/BR/75/M2904 | product=TATE DNA transposons | location=LbrM.11:546742-552820(+) | length=6079 | sequence_SO=chromosome | SO=protein_coding
601925-1	LbrM.34.2200	95.65	23	1	0	1	23	1492	1514	7e-06	38.2	>LbrM.34.2200 | organism=Leishmania_braziliensis_MHOM/BR/75/M2904 | product=TATE DNA transposons | location=LbrM.34:838464-843385(-) | length=4922 | sequence_SO=chromosome | SO=protein_coding
601925-1	LbrM.35.0030	95.65	23	1	0	1	23	1492	1514	7e-06	38.2	>LbrM.35.0030 | organism=Leishmania_braziliensis_MHOM/BR/75/M2904 | product=TATE DNA Transposon | location=LbrM.35:10048-14969(-) | length=4922 | sequence_SO=chromosome | SO=protein_coding
601925-1	LbrM.24.2430	95.65	23	1	0	1	23	1492	1514	7e-06	38.2	>LbrM.24.2430 | organism=Leishmania_braziliensis_MHOM/BR/75/M2904 | product=TATE DNA Transposon | location=LbrM.24:819379-824300(+) | length=4922 | sequence_SO=chromosome | SO=protein_coding
601925-1	LbrM.29.0010	95.65	23	1	0	1	23	2716	2738	7e-06	38.2	>LbrM.29.0010 | organism=Leishmania_braziliensis_MHOM/BR/75/M2904 | product=TATE DNA Transposon | location=LbrM.29:4-2868(-) | length=2865 | sequence_SO=chromosome | SO=protein_coding
601925-1	LbrM.30.0460	95.65	23	1	0	1	23	2902	2924	7e-06	38.2	>LbrM.30.0460 | organism=Leishmania_braziliensis_MHOM/BR/75/M2904 | product=TATE DNA Transposon | location=LbrM.30:155049-159094(+) | length=4046 | sequence_SO=chromosome | SO=protein_coding
601925-1	LbrM.30.3190	95.65	23	1	0	1	23	2896	2918	7e-06	38.2	>LbrM.30.3190 | organism=Leishmania_braziliensis_MHOM/BR/75/M2904 | product=TATE DNA transposons | location=LbrM.30:1115394-1121721(-) | length=6328 | sequence_SO=chromosome | SO=protein_coding
601925-1	LbrM.30.3200	95.65	23	1	0	1	23	1477	1499	7e-06	38.2	>LbrM.30.3200 | organism=Leishmania_braziliensis_MHOM/BR/75/M2904 | product=TATE DNA Transposon | location=LbrM.30:1123657-1128563(-) | length=4907 | sequence_SO=chromosome | SO=protein_coding
601925-1	LbrM.30.3210	95.65	23	1	0	1	23	973	995	7e-06	38.2	>LbrM.30.3210 | organism=Leishmania_braziliensis_MHOM/BR/75/M2904 | product=TATE DNA transposons | location=LbrM.30:1132441-1136634(-) | length=4194 | sequence_SO=chromosome | SO=protein_coding
601925-1	LbrM.31.1860	95.65	23	1	0	1	23	1492	1514	7e-06	38.2	>LbrM.31.1860 | organism=Leishmania_braziliensis_MHOM/BR/75/M2904 | product=TATE DNA Transposon | location=LbrM.31:818387-823308(-) | length=4922 | sequence_SO=chromosome | SO=protein_coding
601925-1	LbrM.28.0010	95.65	23	1	0	1	23	2593	2615	7e-06	38.2	>LbrM.28.0010 | organism=Leishmania_braziliensis_MHOM/BR/75/M2904 | product=TATE DNA transposons | location=LbrM.28:1798-7822(-) | length=6025 | sequence_SO=chromosome | SO=protein_coding
601925-1	LbrM.34.5340	91.3	23	2	0	1	23	2185	2207	0.002	30.2	>LbrM.34.5340 | organism=Leishmania_braziliensis_MHOM/BR/75/M2904 | product=TATE DNA transposons | location=LbrM.34:1996624-2002238(+) | length=5615 | sequence_SO=chromosome | SO=protein_coding
605454-1	LbrM.16.0790	93.33	15	1	0	7	21	1643	1657	0.35	22.3	>LbrM.16.0790 | organism=Leishmania_braziliensis_MHOM/BR/75/M2904 | product=hypothetical protein | location=LbrM.16:295596-298745(-) | length=3150 | sequence_SO=chromosome | SO=protein_coding
605454-1	LbrM.16.0470	93.33	15	1	0	7	21	1973	1987	0.35	22.3	>LbrM.16.0470 | organism=Leishmania_braziliensis_MHOM/BR/75/M2904 | product=hypothetical protein | location=LbrM.16:155332-158811(-) | length=3480 | sequence_SO=chromosome | SO=protein_coding
605454-1	LbrM.16.0460	93.33	15	1	0	7	21	4175	4189	0.35	22.3	>LbrM.16.0460 | organism=Leishmania_braziliensis_MHOM/BR/75/M2904 | product=hypothetical protein | location=LbrM.16:150478-154755(-) | length=4278 | sequence_SO=chromosome | SO=protein_coding
605454-1	LbrM.02.0750	93.33	15	1	0	7	21	5351	5365	0.35	22.3	>LbrM.02.0750 | organism=Leishmania_braziliensis_MHOM/BR/75/M2904 | product=SLACS like gene retrotransposon element | location=LbrM.00:560090-565702(-) | length=5613 | sequence_SO=random_sequence | SO=protein_coding
605454-1	LbrM.02.0550	93.33	15	1	0	7	21	2708	2722	0.35	22.3	>LbrM.02.0550 | organism=Leishmania_braziliensis_MHOM/BR/75/M2904 | product=Retrotransposable element SLACS | location=LbrM.02:236839-240285(-) | length=3447 | sequence_SO=chromosome | SO=protein_coding
605454-1	LbrM.08.0700	93.33	15	1	0	7	21	4469	4483	0.35	22.3	>LbrM.08.0700 | organism=Leishmania_braziliensis_MHOM/BR/75/M2904 | product=SLACS | location=LbrM.08:267172-272523(+) | length=5352 | sequence_SO=chromosome | SO=protein_coding
606431-1	LbrM.16.0790	93.33	15	1	0	2	16	2605	2619	0.32	22.3	>LbrM.16.0790 | organism=Leishmania_braziliensis_MHOM/BR/75/M2904 | product=hypothetical protein | location=LbrM.16:295596-298745(-) | length=3150 | sequence_SO=chromosome | SO=protein_coding
606431-1	LbrM.16.0470	93.33	15	1	0	2	16	2935	2949	0.32	22.3	>LbrM.16.0470 | organism=Leishmania_braziliensis_MHOM/BR/75/M2904 | product=hypothetical protein | location=LbrM.16:155332-158811(-) | length=3480 | sequence_SO=chromosome | SO=protein_coding
606431-1	LbrM.02.0720	93.33	15	1	0	2	16	211	225	0.32	22.3	>LbrM.02.0720 | organism=Leishmania_braziliensis_MHOM/BR/75/M2904 | product=SLACS like gene retrotransposon element | location=LbrM.00:539912-540667(-) | length=756 | sequence_SO=random_sequence | SO=protein_coding
607807-1	LbrM.30.3790	93.33	15	1	0	3	17	2707	2721	0.35	22.3	>LbrM.30.3790 | organism=Leishmania_braziliensis_MHOM/BR/75/M2904 | product=TATE DNA transposons | location=LbrM.00:575905-582097(+) | length=6193 | sequence_SO=random_sequence | SO=protein_coding
609071-1	LbrM.20.6110	93.33	15	1	0	5	19	1774	1760	0.32	22.3	>LbrM.20.6110 | organism=Leishmania_braziliensis_MHOM/BR/75/M2904 | product=TATE DNA Transposon | location=LbrM.20.2:692274-697444(-) | length=5171 | sequence_SO=chromosome | SO=protein_coding
609071-1	LbrM.26.2650	93.33	15	1	0	6	20	473	459	0.32	22.3	>LbrM.26.2650 | organism=Leishmania_braziliensis_MHOM/BR/75/M2904 | product=TATE DNA transposons | location=LbrM.26:982628-986631(+) | length=4004 | sequence_SO=chromosome | SO=protein_coding
609071-1	LbrM.11.1170	93.33	15	1	0	6	20	2462	2448	0.32	22.3	>LbrM.11.1170 | organism=Leishmania_braziliensis_MHOM/BR/75/M2904 | product=TATE DNA transposons | location=LbrM.11:546742-552820(+) | length=6079 | sequence_SO=chromosome | SO=protein_coding
609071-1	LbrM.30.3190	93.33	15	1	0	6	20	2444	2430	0.32	22.3	>LbrM.30.3190 | organism=Leishmania_braziliensis_MHOM/BR/75/M2904 | product=TATE DNA transposons | location=LbrM.30:1115394-1121721(-) | length=6328 | sequence_SO=chromosome | SO=protein_coding
609071-1	LbrM.30.3210	93.33	15	1	0	6	20	521	507	0.32	22.3	>LbrM.30.3210 | organism=Leishmania_braziliensis_MHOM/BR/75/M2904 | product=TATE DNA transposons | location=LbrM.30:1132441-1136634(-) | length=4194 | sequence_SO=chromosome | SO=protein_coding
609071-1	LbrM.31.1860	93.33	15	1	0	6	20	1040	1026	0.32	22.3	>LbrM.31.1860 | organism=Leishmania_braziliensis_MHOM/BR/75/M2904 | product=TATE DNA Transposon | location=LbrM.31:818387-823308(-) | length=4922 | sequence_SO=chromosome | SO=protein_coding
610834-1	LbrM.30.3190	93.33	15	1	0	1	15	176	190	0.32	22.3	>LbrM.30.3190 | organism=Leishmania_braziliensis_MHOM/BR/75/M2904 | product=TATE DNA transposons | location=LbrM.30:1115394-1121721(-) | length=6328 | sequence_SO=chromosome | SO=protein_coding
612962-1	LbrM.25.2600	91.3	23	2	0	3	25	4119	4141	0.003	30.2	>LbrM.25.2600 | organism=Leishmania_braziliensis_MHOM/BR/75/M2904 | product=TATE DNA Transposon | location=LbrM.00:414164-419661(+) | length=5498 | sequence_SO=random_sequence | SO=protein_coding
612962-1	LbrM.25.2610	91.3	23	2	0	3	25	1431	1453	0.003	30.2	>LbrM.25.2610 | organism=Leishmania_braziliensis_MHOM/BR/75/M2904 | product=TATE DNA Transposon | location=LbrM.00:419977-423326(-) | length=3350 | sequence_SO=random_sequence | SO=protein_coding
612962-1	LbrM.25.2620	91.3	23	2	0	3	25	1080	1102	0.003	30.2	>LbrM.25.2620 | organism=Leishmania_braziliensis_MHOM/BR/75/M2904 | product=TATE DNA Transposon | location=LbrM.00:425303-428091(-) | length=2789 | sequence_SO=random_sequence | SO=protein_coding
612962-1	LbrM.32.0010	91.3	23	2	0	3	25	2937	2959	0.003	30.2	>LbrM.32.0010 | organism=Leishmania_braziliensis_MHOM/BR/75/M2904 | product=TATE DNA Transposon | location=LbrM.32:5966-10821(+) | length=4856 | sequence_SO=chromosome | SO=protein_coding
612962-1	LbrM.32.0040	91.3	23	2	0	3	25	387	409	0.003	30.2	>LbrM.32.0040 | organism=Leishmania_braziliensis_MHOM/BR/75/M2904 | product=TATE DNA Transposon | location=LbrM.32:19367-21672(+) | length=2306 | sequence_SO=chromosome | SO=protein_coding
612962-1	LbrM.20.6080	91.3	23	2	0	3	25	2988	3010	0.003	30.2	>LbrM.20.6080 | organism=Leishmania_braziliensis_MHOM/BR/75/M2904 | product=TATE DNA Transposon | location=LbrM.20.2:671577-676087(-) | length=4511 | sequence_SO=chromosome | SO=protein_coding
612962-1	LbrM.20.6110	91.3	23	2	0	3	25	3252	3274	0.003	30.2	>LbrM.20.6110 | organism=Leishmania_braziliensis_MHOM/BR/75/M2904 | product=TATE DNA Transposon | location=LbrM.20.2:692274-697444(-) | length=5171 | sequence_SO=chromosome | SO=protein_coding
612962-1	LbrM.34.0020	91.3	23	2	0	3	25	843	865	0.003	30.2	>LbrM.34.0020 | organism=Leishmania_braziliensis_MHOM/BR/75/M2904 | product=TATE DNA Transposon | location=LbrM.34:3466-6192(+) | length=2727 | sequence_SO=chromosome | SO=protein_coding
612962-1	LbrM.34.2200	91.3	23	2	0	3	25	3003	3025	0.003	30.2	>LbrM.34.2200 | organism=Leishmania_braziliensis_MHOM/BR/75/M2904 | product=TATE DNA transposons | location=LbrM.34:838464-843385(-) | length=4922 | sequence_SO=chromosome | SO=protein_coding
612962-1	LbrM.31.1860	91.3	23	2	0	3	25	3003	3025	0.003	30.2	>LbrM.31.1860 | organism=Leishmania_braziliensis_MHOM/BR/75/M2904 | product=TATE DNA Transposon | location=LbrM.31:818387-823308(-) | length=4922 | sequence_SO=chromosome | SO=protein_coding
616285-1	LbrM.02.0760	90	20	2	0	1	20	1157	1138	0.081	24.3	>LbrM.02.0760 | organism=Leishmania_braziliensis_MHOM/BR/75/M2904 | product=SLACS like gene retrotransposon element | location=LbrM.00:567264-568577(-) | length=1314 | sequence_SO=random_sequence | SO=protein_coding
616285-1	LbrM.16.0460	93.33	15	1	0	1	15	2626	2612	0.32	22.3	>LbrM.16.0460 | organism=Leishmania_braziliensis_MHOM/BR/75/M2904 | product=hypothetical protein | location=LbrM.16:150478-154755(-) | length=4278 | sequence_SO=chromosome | SO=protein_coding
616285-1	LbrM.02.0750	93.33	15	1	0	1	15	3802	3788	0.32	22.3	>LbrM.02.0750 | organism=Leishmania_braziliensis_MHOM/BR/75/M2904 | product=SLACS like gene retrotransposon element | location=LbrM.00:560090-565702(-) | length=5613 | sequence_SO=random_sequence | SO=protein_coding
617632-1	LbrM.25.2610	89.47	19	2	0	4	22	740	722	0.39	22.3	>LbrM.25.2610 | organism=Leishmania_braziliensis_MHOM/BR/75/M2904 | product=TATE DNA Transposon | location=LbrM.00:419977-423326(-) | length=3350 | sequence_SO=random_sequence | SO=protein_coding
617632-1	LbrM.25.2620	89.47	19	2	0	4	22	389	371	0.39	22.3	>LbrM.25.2620 | organism=Leishmania_braziliensis_MHOM/BR/75/M2904 | product=TATE DNA Transposon | location=LbrM.00:425303-428091(-) | length=2789 | sequence_SO=random_sequence | SO=protein_coding
617632-1	LbrM.32.0010	89.47	19	2	0	4	22	2246	2228	0.39	22.3	>LbrM.32.0010 | organism=Leishmania_braziliensis_MHOM/BR/75/M2904 | product=TATE DNA Transposon | location=LbrM.32:5966-10821(+) | length=4856 | sequence_SO=chromosome | SO=protein_coding
617632-1	LbrM.20.6070	89.47	19	2	0	4	22	2342	2324	0.39	22.3	>LbrM.20.6070 | organism=Leishmania_braziliensis_MHOM/BR/75/M2904 | product=TATE DNA Transposon | location=LbrM.20.2:666019-670970(+) | length=4952 | sequence_SO=chromosome | SO=protein_coding
617632-1	LbrM.20.6080	89.47	19	2	0	4	22	2297	2279	0.39	22.3	>LbrM.20.6080 | organism=Leishmania_braziliensis_MHOM/BR/75/M2904 | product=TATE DNA Transposon | location=LbrM.20.2:671577-676087(-) | length=4511 | sequence_SO=chromosome | SO=protein_coding
617632-1	LbrM.20.6140	89.47	19	2	0	4	22	1853	1835	0.39	22.3	>LbrM.20.6140 | organism=Leishmania_braziliensis_MHOM/BR/75/M2904 | product=TATE DNA Transposon | location=LbrM.20.2:719613-724074(-) | length=4462 | sequence_SO=chromosome | SO=protein_coding
617632-1	LbrM.11.1160	89.47	19	2	0	4	22	2310	2292	0.39	22.3	>LbrM.11.1160 | organism=Leishmania_braziliensis_MHOM/BR/75/M2904 | product=TATE DNA transposons,DNA transposon | location=LbrM.11:537654-541591(+) | length=3938 | sequence_SO=chromosome | SO=protein_coding
617632-1	LbrM.11.1170	89.47	19	2	0	4	22	3734	3716	0.39	22.3	>LbrM.11.1170 | organism=Leishmania_braziliensis_MHOM/BR/75/M2904 | product=TATE DNA transposons | location=LbrM.11:546742-552820(+) | length=6079 | sequence_SO=chromosome | SO=protein_coding
617632-1	LbrM.30.3200	89.47	19	2	0	4	22	2297	2279	0.39	22.3	>LbrM.30.3200 | organism=Leishmania_braziliensis_MHOM/BR/75/M2904 | product=TATE DNA Transposon | location=LbrM.30:1123657-1128563(-) | length=4907 | sequence_SO=chromosome | SO=protein_coding
617632-1	LbrM.30.3220	89.47	19	2	0	4	22	252	234	0.39	22.3	>LbrM.30.3220 | organism=Leishmania_braziliensis_MHOM/BR/75/M2904 | product=TATE DNA transposons | location=LbrM.30:1139128-1141989(-) | length=2862 | sequence_SO=chromosome | SO=protein_coding
617632-1	LbrM.28.0010	89.47	19	2	0	4	22	3413	3395	0.39	22.3	>LbrM.28.0010 | organism=Leishmania_braziliensis_MHOM/BR/75/M2904 | product=TATE DNA transposons | location=LbrM.28:1798-7822(-) | length=6025 | sequence_SO=chromosome | SO=protein_coding
618865-1	LbrM.16.0780	94.12	17	1	0	4	20	2364	2348	0.029	26.3	>LbrM.16.0780 | organism=Leishmania_braziliensis_MHOM/BR/75/M2904 | product=hypothetical protein | location=LbrM.16:292133-295066(-) | length=2934 | sequence_SO=chromosome | SO=protein_coding
618865-1	LbrM.16.0460	94.12	17	1	0	4	20	1776	1760	0.029	26.3	>LbrM.16.0460 | organism=Leishmania_braziliensis_MHOM/BR/75/M2904 | product=hypothetical protein | location=LbrM.16:150478-154755(-) | length=4278 | sequence_SO=chromosome | SO=protein_coding
618865-1	LbrM.02.0690	94.12	17	1	0	4	20	639	623	0.029	26.3	>LbrM.02.0690 | organism=Leishmania_braziliensis_MHOM/BR/75/M2904 | product=SLACS like gene retrotransposon element | location=LbrM.00:534500-536080(-) | length=1581 | sequence_SO=random_sequence | SO=protein_coding
618865-1	LbrM.02.0750	94.12	17	1	0	4	20	2952	2936	0.029	26.3	>LbrM.02.0750 | organism=Leishmania_braziliensis_MHOM/BR/75/M2904 | product=SLACS like gene retrotransposon element | location=LbrM.00:560090-565702(-) | length=5613 | sequence_SO=random_sequence | SO=protein_coding
618865-1	LbrM.02.0760	94.12	17	1	0	4	20	309	293	0.029	26.3	>LbrM.02.0760 | organism=Leishmania_braziliensis_MHOM/BR/75/M2904 | product=SLACS like gene retrotransposon element | location=LbrM.00:567264-568577(-) | length=1314 | sequence_SO=random_sequence | SO=protein_coding
621228-1	LbrM.20.6090	93.33	15	1	0	4	18	2294	2308	0.35	22.3	>LbrM.20.6090 | organism=Leishmania_braziliensis_MHOM/BR/75/M2904 | product=TATE DNA Transposon | location=LbrM.20.2:678049-682463(+) | length=4415 | sequence_SO=chromosome | SO=protein_coding
621228-1	LbrM.26.2650	93.33	15	1	0	4	18	263	277	0.35	22.3	>LbrM.26.2650 | organism=Leishmania_braziliensis_MHOM/BR/75/M2904 | product=TATE DNA transposons | location=LbrM.26:982628-986631(+) | length=4004 | sequence_SO=chromosome | SO=protein_coding
621228-1	LbrM.11.1170	93.33	15	1	0	4	18	2252	2266	0.35	22.3	>LbrM.11.1170 | organism=Leishmania_braziliensis_MHOM/BR/75/M2904 | product=TATE DNA transposons | location=LbrM.11:546742-552820(+) | length=6079 | sequence_SO=chromosome | SO=protein_coding
621228-1	LbrM.34.2200	93.33	15	1	0	4	18	830	844	0.35	22.3	>LbrM.34.2200 | organism=Leishmania_braziliensis_MHOM/BR/75/M2904 | product=TATE DNA transposons | location=LbrM.34:838464-843385(-) | length=4922 | sequence_SO=chromosome | SO=protein_coding
621228-1	LbrM.35.0030	93.33	15	1	0	4	18	830	844	0.35	22.3	>LbrM.35.0030 | organism=Leishmania_braziliensis_MHOM/BR/75/M2904 | product=TATE DNA Transposon | location=LbrM.35:10048-14969(-) | length=4922 | sequence_SO=chromosome | SO=protein_coding
621228-1	LbrM.30.0460	93.33	15	1	0	4	18	2240	2254	0.35	22.3	>LbrM.30.0460 | organism=Leishmania_braziliensis_MHOM/BR/75/M2904 | product=TATE DNA Transposon | location=LbrM.30:155049-159094(+) | length=4046 | sequence_SO=chromosome | SO=protein_coding
621228-1	LbrM.30.3190	93.33	15	1	0	4	18	2234	2248	0.35	22.3	>LbrM.30.3190 | organism=Leishmania_braziliensis_MHOM/BR/75/M2904 | product=TATE DNA transposons | location=LbrM.30:1115394-1121721(-) | length=6328 | sequence_SO=chromosome | SO=protein_coding
621228-1	LbrM.30.3200	93.33	15	1	0	4	18	830	844	0.35	22.3	>LbrM.30.3200 | organism=Leishmania_braziliensis_MHOM/BR/75/M2904 | product=TATE DNA Transposon | location=LbrM.30:1123657-1128563(-) | length=4907 | sequence_SO=chromosome | SO=protein_coding
621228-1	LbrM.30.3210	93.33	15	1	0	4	18	311	325	0.35	22.3	>LbrM.30.3210 | organism=Leishmania_braziliensis_MHOM/BR/75/M2904 | product=TATE DNA transposons | location=LbrM.30:1132441-1136634(-) | length=4194 | sequence_SO=chromosome | SO=protein_coding
621228-1	LbrM.31.1860	93.33	15	1	0	4	18	830	844	0.35	22.3	>LbrM.31.1860 | organism=Leishmania_braziliensis_MHOM/BR/75/M2904 | product=TATE DNA Transposon | location=LbrM.31:818387-823308(-) | length=4922 | sequence_SO=chromosome | SO=protein_coding
621228-1	LbrM.28.0010	93.33	15	1	0	4	18	1946	1960	0.35	22.3	>LbrM.28.0010 | organism=Leishmania_braziliensis_MHOM/BR/75/M2904 | product=TATE DNA transposons | location=LbrM.28:1798-7822(-) | length=6025 | sequence_SO=chromosome | SO=protein_coding
621489-1	LbrM.25.2600	93.33	15	1	0	7	21	1078	1092	0.35	22.3	>LbrM.25.2600 | organism=Leishmania_braziliensis_MHOM/BR/75/M2904 | product=TATE DNA Transposon | location=LbrM.00:414164-419661(+) | length=5498 | sequence_SO=random_sequence | SO=protein_coding
621489-1	LbrM.30.3790	93.33	15	1	0	7	21	1195	1209	0.35	22.3	>LbrM.30.3790 | organism=Leishmania_braziliensis_MHOM/BR/75/M2904 | product=TATE DNA transposons | location=LbrM.00:575905-582097(+) | length=6193 | sequence_SO=random_sequence | SO=protein_coding
621489-1	LbrM.20.6110	93.33	15	1	0	7	21	211	225	0.35	22.3	>LbrM.20.6110 | organism=Leishmania_braziliensis_MHOM/BR/75/M2904 | product=TATE DNA Transposon | location=LbrM.20.2:692274-697444(-) | length=5171 | sequence_SO=chromosome | SO=protein_coding
621489-1	LbrM.28.0010	93.33	15	1	0	7	21	1027	1041	0.35	22.3	>LbrM.28.0010 | organism=Leishmania_braziliensis_MHOM/BR/75/M2904 | product=TATE DNA transposons | location=LbrM.28:1798-7822(-) | length=6025 | sequence_SO=chromosome | SO=protein_coding
624161-1	LbrM.16.0780	93.33	15	1	0	2	16	715	701	0.32	22.3	>LbrM.16.0780 | organism=Leishmania_braziliensis_MHOM/BR/75/M2904 | product=hypothetical protein | location=LbrM.16:292133-295066(-) | length=2934 | sequence_SO=chromosome | SO=protein_coding
624161-1	LbrM.16.0460	93.33	15	1	0	2	16	715	701	0.32	22.3	>LbrM.16.0460 | organism=Leishmania_braziliensis_MHOM/BR/75/M2904 | product=hypothetical protein | location=LbrM.16:150478-154755(-) | length=4278 | sequence_SO=chromosome | SO=protein_coding
624161-1	LbrM.02.0750	93.33	15	1	0	2	16	715	701	0.32	22.3	>LbrM.02.0750 | organism=Leishmania_braziliensis_MHOM/BR/75/M2904 | product=SLACS like gene retrotransposon element | location=LbrM.00:560090-565702(-) | length=5613 | sequence_SO=random_sequence | SO=protein_coding
624161-1	LbrM.02.0750	93.33	15	1	0	2	16	1891	1877	0.32	22.3	>LbrM.02.0750 | organism=Leishmania_braziliensis_MHOM/BR/75/M2904 | product=SLACS like gene retrotransposon element | location=LbrM.00:560090-565702(-) | length=5613 | sequence_SO=random_sequence | SO=protein_coding
624161-1	LbrM.08.0700	93.33	15	1	0	2	16	715	701	0.32	22.3	>LbrM.08.0700 | organism=Leishmania_braziliensis_MHOM/BR/75/M2904 | product=SLACS | location=LbrM.08:267172-272523(+) | length=5352 | sequence_SO=chromosome | SO=protein_coding
624988-1	LbrM.30.3790	100	46	0	0	1	46	1367	1412	1e-21	91.7	>LbrM.30.3790 | organism=Leishmania_braziliensis_MHOM/BR/75/M2904 | product=TATE DNA transposons | location=LbrM.00:575905-582097(+) | length=6193 | sequence_SO=random_sequence | SO=protein_coding
624988-1	LbrM.32.0010	100	46	0	0	1	46	68	113	1e-21	91.7	>LbrM.32.0010 | organism=Leishmania_braziliensis_MHOM/BR/75/M2904 | product=TATE DNA Transposon | location=LbrM.32:5966-10821(+) | length=4856 | sequence_SO=chromosome | SO=protein_coding
624988-1	LbrM.20.6080	100	46	0	0	1	46	68	113	1e-21	91.7	>LbrM.20.6080 | organism=Leishmania_braziliensis_MHOM/BR/75/M2904 | product=TATE DNA Transposon | location=LbrM.20.2:671577-676087(-) | length=4511 | sequence_SO=chromosome | SO=protein_coding
624988-1	LbrM.20.6090	100	46	0	0	1	46	1547	1592	1e-21	91.7	>LbrM.20.6090 | organism=Leishmania_braziliensis_MHOM/BR/75/M2904 | product=TATE DNA Transposon | location=LbrM.20.2:678049-682463(+) | length=4415 | sequence_SO=chromosome | SO=protein_coding
624988-1	LbrM.20.6110	100	46	0	0	1	46	383	428	1e-21	91.7	>LbrM.20.6110 | organism=Leishmania_braziliensis_MHOM/BR/75/M2904 | product=TATE DNA Transposon | location=LbrM.20.2:692274-697444(-) | length=5171 | sequence_SO=chromosome | SO=protein_coding
624988-1	LbrM.27.0010	100	46	0	0	1	46	173	218	1e-21	91.7	>LbrM.27.0010 | organism=Leishmania_braziliensis_MHOM/BR/75/M2904 | product=TATE DNA Transposon | location=LbrM.27:3-4966(+) | length=4964 | sequence_SO=chromosome | SO=protein_coding
624988-1	LbrM.11.1160	100	46	0	0	1	46	83	128	1e-21	91.7	>LbrM.11.1160 | organism=Leishmania_braziliensis_MHOM/BR/75/M2904 | product=TATE DNA transposons,DNA transposon | location=LbrM.11:537654-541591(+) | length=3938 | sequence_SO=chromosome | SO=protein_coding
624988-1	LbrM.11.1170	100	46	0	0	1	46	1505	1550	1e-21	91.7	>LbrM.11.1170 | organism=Leishmania_braziliensis_MHOM/BR/75/M2904 | product=TATE DNA transposons | location=LbrM.11:546742-552820(+) | length=6079 | sequence_SO=chromosome | SO=protein_coding
624988-1	LbrM.34.2200	100	46	0	0	1	46	83	128	1e-21	91.7	>LbrM.34.2200 | organism=Leishmania_braziliensis_MHOM/BR/75/M2904 | product=TATE DNA transposons | location=LbrM.34:838464-843385(-) | length=4922 | sequence_SO=chromosome | SO=protein_coding
624988-1	LbrM.34.5340	100	46	0	0	1	46	791	836	1e-21	91.7	>LbrM.34.5340 | organism=Leishmania_braziliensis_MHOM/BR/75/M2904 | product=TATE DNA transposons | location=LbrM.34:1996624-2002238(+) | length=5615 | sequence_SO=chromosome | SO=protein_coding
624988-1	LbrM.35.0030	100	46	0	0	1	46	83	128	1e-21	91.7	>LbrM.35.0030 | organism=Leishmania_braziliensis_MHOM/BR/75/M2904 | product=TATE DNA Transposon | location=LbrM.35:10048-14969(-) | length=4922 | sequence_SO=chromosome | SO=protein_coding
624988-1	LbrM.24.2430	100	46	0	0	1	46	83	128	1e-21	91.7	>LbrM.24.2430 | organism=Leishmania_braziliensis_MHOM/BR/75/M2904 | product=TATE DNA Transposon | location=LbrM.24:819379-824300(+) | length=4922 | sequence_SO=chromosome | SO=protein_coding
624988-1	LbrM.30.0460	100	46	0	0	1	46	1493	1538	1e-21	91.7	>LbrM.30.0460 | organism=Leishmania_braziliensis_MHOM/BR/75/M2904 | product=TATE DNA Transposon | location=LbrM.30:155049-159094(+) | length=4046 | sequence_SO=chromosome | SO=protein_coding
624988-1	LbrM.30.3190	100	46	0	0	1	46	1487	1532	1e-21	91.7	>LbrM.30.3190 | organism=Leishmania_braziliensis_MHOM/BR/75/M2904 | product=TATE DNA transposons | location=LbrM.30:1115394-1121721(-) | length=6328 | sequence_SO=chromosome | SO=protein_coding
624988-1	LbrM.30.3200	100	46	0	0	1	46	83	128	1e-21	91.7	>LbrM.30.3200 | organism=Leishmania_braziliensis_MHOM/BR/75/M2904 | product=TATE DNA Transposon | location=LbrM.30:1123657-1128563(-) | length=4907 | sequence_SO=chromosome | SO=protein_coding
624988-1	LbrM.31.1860	100	46	0	0	1	46	83	128	1e-21	91.7	>LbrM.31.1860 | organism=Leishmania_braziliensis_MHOM/BR/75/M2904 | product=TATE DNA Transposon | location=LbrM.31:818387-823308(-) | length=4922 | sequence_SO=chromosome | SO=protein_coding
624988-1	LbrM.28.0010	100	46	0	0	1	46	1199	1244	1e-21	91.7	>LbrM.28.0010 | organism=Leishmania_braziliensis_MHOM/BR/75/M2904 | product=TATE DNA transposons | location=LbrM.28:1798-7822(-) | length=6025 | sequence_SO=chromosome | SO=protein_coding
624988-1	LbrM.25.2600	97.83	46	1	0	1	46	1250	1295	4e-19	83.8	>LbrM.25.2600 | organism=Leishmania_braziliensis_MHOM/BR/75/M2904 | product=TATE DNA Transposon | location=LbrM.00:414164-419661(+) | length=5498 | sequence_SO=random_sequence | SO=protein_coding
624988-1	LbrM.20.6070	97.83	46	1	0	1	46	128	173	4e-19	83.8	>LbrM.20.6070 | organism=Leishmania_braziliensis_MHOM/BR/75/M2904 | product=TATE DNA Transposon | location=LbrM.20.2:666019-670970(+) | length=4952 | sequence_SO=chromosome | SO=protein_coding
624988-1	LbrM.29.0010	97.83	46	1	0	1	46	1322	1367	4e-19	83.8	>LbrM.29.0010 | organism=Leishmania_braziliensis_MHOM/BR/75/M2904 | product=TATE DNA Transposon | location=LbrM.29:4-2868(-) | length=2865 | sequence_SO=chromosome | SO=protein_coding
629599-1	LbrM.16.0780	87.5	48	6	0	1	48	684	637	2e-08	48.1	>LbrM.16.0780 | organism=Leishmania_braziliensis_MHOM/BR/75/M2904 | product=hypothetical protein | location=LbrM.16:292133-295066(-) | length=2934 | sequence_SO=chromosome | SO=protein_coding
629599-1	LbrM.16.0460	87.5	48	6	0	1	48	684	637	2e-08	48.1	>LbrM.16.0460 | organism=Leishmania_braziliensis_MHOM/BR/75/M2904 | product=hypothetical protein | location=LbrM.16:150478-154755(-) | length=4278 | sequence_SO=chromosome | SO=protein_coding
629599-1	LbrM.02.0750	87.5	48	6	0	1	48	684	637	2e-08	48.1	>LbrM.02.0750 | organism=Leishmania_braziliensis_MHOM/BR/75/M2904 | product=SLACS like gene retrotransposon element | location=LbrM.00:560090-565702(-) | length=5613 | sequence_SO=random_sequence | SO=protein_coding
629599-1	LbrM.02.0750	87.5	48	6	0	1	48	1860	1813	2e-08	48.1	>LbrM.02.0750 | organism=Leishmania_braziliensis_MHOM/BR/75/M2904 | product=SLACS like gene retrotransposon element | location=LbrM.00:560090-565702(-) | length=5613 | sequence_SO=random_sequence | SO=protein_coding
629599-1	LbrM.08.0700	87.5	48	6	0	1	48	684	637	2e-08	48.1	>LbrM.08.0700 | organism=Leishmania_braziliensis_MHOM/BR/75/M2904 | product=SLACS | location=LbrM.08:267172-272523(+) | length=5352 | sequence_SO=chromosome | SO=protein_coding
636896-1	LbrM.16.0790	93.33	15	1	0	2	16	2073	2059	0.35	22.3	>LbrM.16.0790 | organism=Leishmania_braziliensis_MHOM/BR/75/M2904 | product=hypothetical protein | location=LbrM.16:295596-298745(-) | length=3150 | sequence_SO=chromosome | SO=protein_coding
636896-1	LbrM.16.0470	93.33	15	1	0	2	16	2403	2389	0.35	22.3	>LbrM.16.0470 | organism=Leishmania_braziliensis_MHOM/BR/75/M2904 | product=hypothetical protein | location=LbrM.16:155332-158811(-) | length=3480 | sequence_SO=chromosome | SO=protein_coding
636896-1	LbrM.02.0550	93.33	15	1	0	2	16	3138	3124	0.35	22.3	>LbrM.02.0550 | organism=Leishmania_braziliensis_MHOM/BR/75/M2904 | product=Retrotransposable element SLACS | location=LbrM.02:236839-240285(-) | length=3447 | sequence_SO=chromosome | SO=protein_coding
636896-1	LbrM.08.0700	93.33	15	1	0	2	16	4899	4885	0.35	22.3	>LbrM.08.0700 | organism=Leishmania_braziliensis_MHOM/BR/75/M2904 | product=SLACS | location=LbrM.08:267172-272523(+) | length=5352 | sequence_SO=chromosome | SO=protein_coding
639020-1	LbrM.16.0790	89.47	19	2	0	6	24	2476	2458	0.45	22.3	>LbrM.16.0790 | organism=Leishmania_braziliensis_MHOM/BR/75/M2904 | product=hypothetical protein | location=LbrM.16:295596-298745(-) | length=3150 | sequence_SO=chromosome | SO=protein_coding
639020-1	LbrM.16.0470	89.47	19	2	0	6	24	2806	2788	0.45	22.3	>LbrM.16.0470 | organism=Leishmania_braziliensis_MHOM/BR/75/M2904 | product=hypothetical protein | location=LbrM.16:155332-158811(-) | length=3480 | sequence_SO=chromosome | SO=protein_coding
639020-1	LbrM.02.0720	89.47	19	2	0	6	24	82	64	0.45	22.3	>LbrM.02.0720 | organism=Leishmania_braziliensis_MHOM/BR/75/M2904 | product=SLACS like gene retrotransposon element | location=LbrM.00:539912-540667(-) | length=756 | sequence_SO=random_sequence | SO=protein_coding
640351-1	LbrM.16.0470	93.75	16	1	0	3	18	2904	2889	0.09	24.3	>LbrM.16.0470 | organism=Leishmania_braziliensis_MHOM/BR/75/M2904 | product=hypothetical protein | location=LbrM.16:155332-158811(-) | length=3480 | sequence_SO=chromosome | SO=protein_coding
640351-1	LbrM.16.0790	93.33	15	1	0	3	17	2574	2560	0.35	22.3	>LbrM.16.0790 | organism=Leishmania_braziliensis_MHOM/BR/75/M2904 | product=hypothetical protein | location=LbrM.16:295596-298745(-) | length=3150 | sequence_SO=chromosome | SO=protein_coding
640351-1	LbrM.02.0720	93.33	15	1	0	3	17	180	166	0.35	22.3	>LbrM.02.0720 | organism=Leishmania_braziliensis_MHOM/BR/75/M2904 | product=SLACS like gene retrotransposon element | location=LbrM.00:539912-540667(-) | length=756 | sequence_SO=random_sequence | SO=protein_coding
642267-1	LbrM.16.0780	93.75	16	1	0	4	19	1905	1890	0.098	24.3	>LbrM.16.0780 | organism=Leishmania_braziliensis_MHOM/BR/75/M2904 | product=hypothetical protein | location=LbrM.16:292133-295066(-) | length=2934 | sequence_SO=chromosome | SO=protein_coding
642267-1	LbrM.16.0460	93.75	16	1	0	4	19	1317	1302	0.098	24.3	>LbrM.16.0460 | organism=Leishmania_braziliensis_MHOM/BR/75/M2904 | product=hypothetical protein | location=LbrM.16:150478-154755(-) | length=4278 | sequence_SO=chromosome | SO=protein_coding
642267-1	LbrM.30.3790	90	20	2	0	3	22	841	822	0.098	24.3	>LbrM.30.3790 | organism=Leishmania_braziliensis_MHOM/BR/75/M2904 | product=TATE DNA transposons | location=LbrM.00:575905-582097(+) | length=6193 | sequence_SO=random_sequence | SO=protein_coding
642267-1	LbrM.34.5340	90	20	2	0	3	22	343	324	0.098	24.3	>LbrM.34.5340 | organism=Leishmania_braziliensis_MHOM/BR/75/M2904 | product=TATE DNA transposons | location=LbrM.34:1996624-2002238(+) | length=5615 | sequence_SO=chromosome | SO=protein_coding
642267-1	LbrM.29.0010	90	20	2	0	3	22	799	780	0.098	24.3	>LbrM.29.0010 | organism=Leishmania_braziliensis_MHOM/BR/75/M2904 | product=TATE DNA Transposon | location=LbrM.29:4-2868(-) | length=2865 | sequence_SO=chromosome | SO=protein_coding
642267-1	LbrM.02.0690	93.75	16	1	0	4	19	180	165	0.098	24.3	>LbrM.02.0690 | organism=Leishmania_braziliensis_MHOM/BR/75/M2904 | product=SLACS like gene retrotransposon element | location=LbrM.00:534500-536080(-) | length=1581 | sequence_SO=random_sequence | SO=protein_coding
[truncated: 116 more rows]

## Sheet: Lbraziliensis
cRead ID	Subject ID	% identity	alignment length	mismatches	gap openings	q. start	q. end	s. start	s. end	e-value	bit score	Product Description
[truncated: 34,528 more rows]
