# Supplementary material for: Small RNAs derived from tRNAs and rRNAs are highly enriched in exosomes from both old and new world Leishmania providing evidence for conserved exosomal RNA Packaging
Source: BMC Genomics. 2015 Mar 5;16(1):151. doi: 10.1186/s12864-015-1260-7 (PMC4352550; doi:10.1186/s12864-015-1260-7)
Supplement: Additional file 11: Table S8. — Hits against miRbase: Top 1000 most abundant reads in both libraries were blast searched against human and mouse miRNAs. [file 12864_2015_1260_MOESM11_ESM.xlsx]

## Sheet: Ldoexo_vs_miRbase
cRead ID	Sequence	Subject ID	% identity	alignment length	mismatches	gap openings	q. start	q. end	s. start	s. end	e-value	bit score	orientation
### vs-Mature hits
21-3330	ATGGCTTTTGCTTCCTAAGC	mmu-miR-135b-5p	88.24	17	2	0	1	17	2	18	0.12	21.4	SENSE
21-3330	ATGGCTTTTGCTTCCTAAGC	hsa-miR-135b-5p	88.24	17	2	0	1	17	2	18	0.12	21.4	SENSE
123-766	ATTGGCTCTGAGGGCAAAGTC	hsa-miR-4755-3p	88.24	17	2	0	4	20	6	22	0.14	21.4	SENSE
134-711	AGTGGATAGAACAAGCGGCT	mmu-miR-6949-3p	92.86	14	1	0	6	19	6	19	0.12	21.4	SENSE
257-360	GCCGGCCCCCCTCCCCAGCCCCC	hsa-miR-5787	87.5	16	2	0	3	18	1	16	0.61	19.6	SENSE
### vs-Hairpin hits
21-3330	ATGGCTTTTGCTTCCTAAGC	hsa-miR-135b	88.24	17	2	0	1	17	17	33	0.52	21.4	SENSE
123-766	ATTGGCTCTGAGGGCAAAGTC	hsa-miR-4755	88.24	17	2	0	4	20	49	65	0.6	21.4	SENSE
257-360	GCCGGCCCCCCTCCCCAGCCCCC	hsa-miR-5787	88.89	18	2	0	1	18	1	18	0.18	23.3	SENSE
21-3330	ATGGCTTTTGCTTCCTAAGC	mmu-miR-135b	88.24	17	2	0	1	17	17	33	0.52	21.4	SENSE
134-711	AGTGGATAGAACAAGCGGCT	mmu-miR-6949	92.86	14	1	0	6	19	53	66	0.52	21.4	SENSE

## Sheet: Lbrexo_vs_miRbase
cRead ID	Sequence	Subject ID	% identity	alignment length	mismatches	gap openings	q. start	q. end	s. start	s. end	e-value	bit score	orientation
### vs-Mature hits
6-4614	ATGGCTTTTGCTTCCTAAGC	mmu-miR-135b-5p	88.24	17	2	0	1	17	2	18	0.12	21.4	SENSE
6-4614	ATGGCTTTTGCTTCCTAAGC	hsa-miR-135b-5p	88.24	17	2	0	1	17	2	18	0.12	21.4	SENSE
### vs-Hairpin hits
6-4614	ATGGCTTTTGCTTCCTAAGC	hsa-miR-135b	88.24	17	2	0	1	17	17	33	0.52	21.4	SENSE
6-4614	ATGGCTTTTGCTTCCTAAGC	mmu-miR-135b	88.24	17	2	0	1	17	17	33	0.52	21.4	SENSE
